# Supplementary material for: Stock market forecasting research based on GA-WOA-LSTM
Source: PLoS One. 2025 Aug 27;20(8):e0330324. doi: 10.1371/journal.pone.0330324 (PMC12385415; doi:10.1371/journal.pone.0330324)
Supplement: S1 File — (ZIP) [file pone.0330324.s001.zip]

Archive with 399 entries (366 files):
- Paper Model/
- Paper Model/.idea/
- Paper Model/.idea/.gitignore
- Paper Model/.idea/6.iml
- Paper Model/.idea/inspectionProfiles/
- Paper Model/.idea/inspectionProfiles/profiles_settings.xml
- Paper Model/.idea/misc.xml
- Paper Model/.idea/modules.xml
- Paper Model/.idea/workspace.xml
- Paper Model/1.py
- Paper Model/2.py
- Paper Model/GA_WOA_multiobj_convergence_curve.png
- Paper Model/LH/
- Paper Model/LH/.idea/
- Paper Model/LH/.idea/.gitignore
- Paper Model/LH/.idea/inspectionProfiles/
- Paper Model/LH/.idea/inspectionProfiles/profiles_settings.xml
- Paper Model/LH/.idea/misc.xml
- Paper Model/LH/.idea/modules.xml
- Paper Model/LH/.idea/workspace.xml
- Paper Model/LH/LOTUS HOLDINGS-600186.SS/
- Paper Model/LH/LOTUS HOLDINGS-600186.SS/1.py
- Paper Model/LH/LOTUS HOLDINGS-600186.SS/actual_vs_predicted_7models.py
- Paper Model/LH/LOTUS HOLDINGS-600186.SS/figures/
- Paper Model/LH/LOTUS HOLDINGS-600186.SS/figures/actual_vs_predicted_7models_highlighted.png
- Paper Model/LH/LOTUS HOLDINGS-600186.SS/figures/test_model_metrics_comparison_grid.png
- Paper Model/LH/LOTUS HOLDINGS-600186.SS/GA-WOA-LSTM/
- Paper Model/LH/LOTUS HOLDINGS-600186.SS/GA-WOA-LSTM/BP.py
- Paper Model/LH/LOTUS HOLDINGS-600186.SS/GA-WOA-LSTM/CNN.py
- Paper Model/LH/LOTUS HOLDINGS-600186.SS/GA-WOA-LSTM/data_preprocessing.py
- Paper Model/LH/LOTUS HOLDINGS-600186.SS/GA-WOA-LSTM/figures/
- Paper Model/LH/LOTUS HOLDINGS-600186.SS/GA-WOA-LSTM/figures/BP_test_fit_plot.png
- Paper Model/LH/LOTUS HOLDINGS-600186.SS/GA-WOA-LSTM/figures/BP_training_loss.png
- Paper Model/LH/LOTUS HOLDINGS-600186.SS/GA-WOA-LSTM/figures/BP_train_fit_plot.png
- Paper Model/LH/LOTUS HOLDINGS-600186.SS/GA-WOA-LSTM/figures/CNN_test_fit_plot.png
- Paper Model/LH/LOTUS HOLDINGS-600186.SS/GA-WOA-LSTM/figures/CNN_training_loss.png
- Paper Model/LH/LOTUS HOLDINGS-600186.SS/GA-WOA-LSTM/figures/CNN_train_fit_plot.png
- Paper Model/LH/LOTUS HOLDINGS-600186.SS/GA-WOA-LSTM/figures/GA_LSTM_test_fit_plot.png
- Paper Model/LH/LOTUS HOLDINGS-600186.SS/GA-WOA-LSTM/figures/GA_LSTM_training_loss.png
- Paper Model/LH/LOTUS HOLDINGS-600186.SS/GA-WOA-LSTM/figures/GA_LSTM_train_fit_plot.png
- Paper Model/LH/LOTUS HOLDINGS-600186.SS/GA-WOA-LSTM/figures/GA_WOA_LSTM_test_fit_plot.png
- Paper Model/LH/LOTUS HOLDINGS-600186.SS/GA-WOA-LSTM/figures/GA_WOA_LSTM_training_loss.png
- Paper Model/LH/LOTUS HOLDINGS-600186.SS/GA-WOA-LSTM/figures/GA_WOA_LSTM_train_fit_plot.png
- Paper Model/LH/LOTUS HOLDINGS-600186.SS/GA-WOA-LSTM/figures/GA_WOA_multiobj_convergence_curve.png
- Paper Model/LH/LOTUS HOLDINGS-600186.SS/GA-WOA-LSTM/figures/LSTM_test_fit_plot.png
- Paper Model/LH/LOTUS HOLDINGS-600186.SS/GA-WOA-LSTM/figures/LSTM_training_loss.png
- Paper Model/LH/LOTUS HOLDINGS-600186.SS/GA-WOA-LSTM/figures/LSTM_train_fit_plot.png
- Paper Model/LH/LOTUS HOLDINGS-600186.SS/GA-WOA-LSTM/figures/RNN_test_fit_plot.png
- Paper Model/LH/LOTUS HOLDINGS-600186.SS/GA-WOA-LSTM/figures/RNN_training_loss.png
- Paper Model/LH/LOTUS HOLDINGS-600186.SS/GA-WOA-LSTM/figures/RNN_train_fit_plot.png
- Paper Model/LH/LOTUS HOLDINGS-600186.SS/GA-WOA-LSTM/figures/WOA_LSTM_convergence_curve.png
- Paper Model/LH/LOTUS HOLDINGS-600186.SS/GA-WOA-LSTM/figures/WOA_LSTM_test_fit_plot.png
- Paper Model/LH/LOTUS HOLDINGS-600186.SS/GA-WOA-LSTM/figures/WOA_LSTM_training_loss.png
- Paper Model/LH/LOTUS HOLDINGS-600186.SS/GA-WOA-LSTM/figures/WOA_LSTM_train_fit_plot.png
- Paper Model/LH/LOTUS HOLDINGS-600186.SS/GA-WOA-LSTM/GA-LSTM.py
- Paper Model/LH/LOTUS HOLDINGS-600186.SS/GA-WOA-LSTM/GA-WOA-LSTM.py
- Paper Model/LH/LOTUS HOLDINGS-600186.SS/GA-WOA-LSTM/LH.csv
- Paper Model/LH/LOTUS HOLDINGS-600186.SS/GA-WOA-LSTM/LH_data.py
- Paper Model/LH/LOTUS HOLDINGS-600186.SS/GA-WOA-LSTM/LSTM.py
- Paper Model/LH/LOTUS HOLDINGS-600186.SS/GA-WOA-LSTM/processed_data/
- Paper Model/LH/LOTUS HOLDINGS-600186.SS/GA-WOA-LSTM/processed_data/scaler.save
- Paper Model/LH/LOTUS HOLDINGS-600186.SS/GA-WOA-LSTM/processed_data/X_test.npy
- Paper Model/LH/LOTUS HOLDINGS-600186.SS/GA-WOA-LSTM/processed_data/X_train.npy
- Paper Model/LH/LOTUS HOLDINGS-600186.SS/GA-WOA-LSTM/processed_data/y_test.npy
- Paper Model/LH/LOTUS HOLDINGS-600186.SS/GA-WOA-LSTM/processed_data/y_train.npy
- Paper Model/LH/LOTUS HOLDINGS-600186.SS/GA-WOA-LSTM/RNN.py
- Paper Model/LH/LOTUS HOLDINGS-600186.SS/GA-WOA-LSTM/SY.csv
- Paper Model/LH/LOTUS HOLDINGS-600186.SS/GA-WOA-LSTM/SY_data.py
- Paper Model/LH/LOTUS HOLDINGS-600186.SS/GA-WOA-LSTM/train_results/
- Paper Model/LH/LOTUS HOLDINGS-600186.SS/GA-WOA-LSTM/train_results/BP_evaluation_metrics.csv
- Paper Model/LH/LOTUS HOLDINGS-600186.SS/GA-WOA-LSTM/train_results/BP_model.h5
- Paper Model/LH/LOTUS HOLDINGS-600186.SS/GA-WOA-LSTM/train_results/BP_test_prediction.csv
- Paper Model/LH/LOTUS HOLDINGS-600186.SS/GA-WOA-LSTM/train_results/BP_train_prediction.csv
- Paper Model/LH/LOTUS HOLDINGS-600186.SS/GA-WOA-LSTM/train_results/CNN_evaluation_metrics.csv
- Paper Model/LH/LOTUS HOLDINGS-600186.SS/GA-WOA-LSTM/train_results/CNN_model.h5
- Paper Model/LH/LOTUS HOLDINGS-600186.SS/GA-WOA-LSTM/train_results/CNN_test_prediction.csv
- Paper Model/LH/LOTUS HOLDINGS-600186.SS/GA-WOA-LSTM/train_results/CNN_train_prediction.csv
- Paper Model/LH/LOTUS HOLDINGS-600186.SS/GA-WOA-LSTM/train_results/GA_LSTM_best_params.csv
- Paper Model/LH/LOTUS HOLDINGS-600186.SS/GA-WOA-LSTM/train_results/GA_LSTM_evaluation_metrics.csv
- Paper Model/LH/LOTUS HOLDINGS-600186.SS/GA-WOA-LSTM/train_results/GA_LSTM_model.h5
- Paper Model/LH/LOTUS HOLDINGS-600186.SS/GA-WOA-LSTM/train_results/GA_LSTM_optimization_history.csv
- Paper Model/LH/LOTUS HOLDINGS-600186.SS/GA-WOA-LSTM/train_results/GA_LSTM_test_prediction.csv
- Paper Model/LH/LOTUS HOLDINGS-600186.SS/GA-WOA-LSTM/train_results/GA_LSTM_train_prediction.csv
- Paper Model/LH/LOTUS HOLDINGS-600186.SS/GA-WOA-LSTM/train_results/GA_WOA_LSTM_best_params.csv
- Paper Model/LH/LOTUS HOLDINGS-600186.SS/GA-WOA-LSTM/train_results/GA_WOA_LSTM_evaluation_metrics.csv
- Paper Model/LH/LOTUS HOLDINGS-600186.SS/GA-WOA-LSTM/train_results/GA_WOA_LSTM_loss_curve.csv
- Paper Model/LH/LOTUS HOLDINGS-600186.SS/GA-WOA-LSTM/train_results/GA_WOA_LSTM_model.h5
- Paper Model/LH/LOTUS HOLDINGS-600186.SS/GA-WOA-LSTM/train_results/GA_WOA_LSTM_test_prediction.csv
- Paper Model/LH/LOTUS HOLDINGS-600186.SS/GA-WOA-LSTM/train_results/GA_WOA_LSTM_train_prediction.csv
- Paper Model/LH/LOTUS HOLDINGS-600186.SS/GA-WOA-LSTM/train_results/LSTM_evaluation_metrics.csv
- Paper Model/LH/LOTUS HOLDINGS-600186.SS/GA-WOA-LSTM/train_results/LSTM_model.h5
- Paper Model/LH/LOTUS HOLDINGS-600186.SS/GA-WOA-LSTM/train_results/LSTM_test_prediction.csv
- Paper Model/LH/LOTUS HOLDINGS-600186.SS/GA-WOA-LSTM/train_results/LSTM_train_prediction.csv
- Paper Model/LH/LOTUS HOLDINGS-600186.SS/GA-WOA-LSTM/train_results/RNN_evaluation_metrics.csv
- Paper Model/LH/LOTUS HOLDINGS-600186.SS/GA-WOA-LSTM/train_results/RNN_model.h5
- Paper Model/LH/LOTUS HOLDINGS-600186.SS/GA-WOA-LSTM/train_results/RNN_test_prediction.csv
- Paper Model/LH/LOTUS HOLDINGS-600186.SS/GA-WOA-LSTM/train_results/RNN_train_prediction.csv
- Paper Model/LH/LOTUS HOLDINGS-600186.SS/GA-WOA-LSTM/train_results/WOA_LSTM_best_params.csv
- Paper Model/LH/LOTUS HOLDINGS-600186.SS/GA-WOA-LSTM/train_results/WOA_LSTM_evaluation_metrics.csv
- Paper Model/LH/LOTUS HOLDINGS-600186.SS/GA-WOA-LSTM/train_results/WOA_LSTM_model.h5
- Paper Model/LH/LOTUS HOLDINGS-600186.SS/GA-WOA-LSTM/train_results/WOA_LSTM_optimization_history.csv
- Paper Model/LH/LOTUS HOLDINGS-600186.SS/GA-WOA-LSTM/train_results/WOA_LSTM_test_prediction.csv
- Paper Model/LH/LOTUS HOLDINGS-600186.SS/GA-WOA-LSTM/train_results/WOA_LSTM_train_prediction.csv
- Paper Model/LH/LOTUS HOLDINGS-600186.SS/GA-WOA-LSTM/train_results/y_pred_BP.npy
- Paper Model/LH/LOTUS HOLDINGS-600186.SS/GA-WOA-LSTM/train_results/y_pred_CNN.npy
- Paper Model/LH/LOTUS HOLDINGS-600186.SS/GA-WOA-LSTM/train_results/y_pred_GA_LSTM.npy
- Paper Model/LH/LOTUS HOLDINGS-600186.SS/GA-WOA-LSTM/train_results/y_pred_GA_WOA_LSTM.npy
- Paper Model/LH/LOTUS HOLDINGS-600186.SS/GA-WOA-LSTM/train_results/y_pred_LSTM.npy
- Paper Model/LH/LOTUS HOLDINGS-600186.SS/GA-WOA-LSTM/train_results/y_pred_RNN.npy
- Paper Model/LH/LOTUS HOLDINGS-600186.SS/GA-WOA-LSTM/train_results/y_pred_train_BP.npy
- Paper Model/LH/LOTUS HOLDINGS-600186.SS/GA-WOA-LSTM/train_results/y_pred_train_CNN.npy
- Paper Model/LH/LOTUS HOLDINGS-600186.SS/GA-WOA-LSTM/train_results/y_pred_train_GA_LSTM.npy
- Paper Model/LH/LOTUS HOLDINGS-600186.SS/GA-WOA-LSTM/train_results/y_pred_train_GA_WOA_LSTM.npy
- Paper Model/LH/LOTUS HOLDINGS-600186.SS/GA-WOA-LSTM/train_results/y_pred_train_LSTM.npy
- Paper Model/LH/LOTUS HOLDINGS-600186.SS/GA-WOA-LSTM/train_results/y_pred_train_RNN.npy
- Paper Model/LH/LOTUS HOLDINGS-600186.SS/GA-WOA-LSTM/train_results/y_pred_train_WOA_LSTM.npy
- Paper Model/LH/LOTUS HOLDINGS-600186.SS/GA-WOA-LSTM/train_results/y_pred_WOA_LSTM.npy
- Paper Model/LH/LOTUS HOLDINGS-600186.SS/GA-WOA-LSTM/train_results/y_test_BP.npy
- Paper Model/LH/LOTUS HOLDINGS-600186.SS/GA-WOA-LSTM/train_results/y_test_CNN.npy
- Paper Model/LH/LOTUS HOLDINGS-600186.SS/GA-WOA-LSTM/train_results/y_test_GA_LSTM.npy
- Paper Model/LH/LOTUS HOLDINGS-600186.SS/GA-WOA-LSTM/train_results/y_test_GA_WOA_LSTM.npy
- Paper Model/LH/LOTUS HOLDINGS-600186.SS/GA-WOA-LSTM/train_results/y_test_LSTM.npy
- Paper Model/LH/LOTUS HOLDINGS-600186.SS/GA-WOA-LSTM/train_results/y_test_RNN.npy
- Paper Model/LH/LOTUS HOLDINGS-600186.SS/GA-WOA-LSTM/train_results/y_test_WOA_LSTM.npy
- Paper Model/LH/LOTUS HOLDINGS-600186.SS/GA-WOA-LSTM/train_results/y_train_BP.npy
- Paper Model/LH/LOTUS HOLDINGS-600186.SS/GA-WOA-LSTM/train_results/y_train_CNN.npy
- Paper Model/LH/LOTUS HOLDINGS-600186.SS/GA-WOA-LSTM/train_results/y_train_GA_LSTM.npy
- Paper Model/LH/LOTUS HOLDINGS-600186.SS/GA-WOA-LSTM/train_results/y_train_GA_WOA_LSTM.npy
- Paper Model/LH/LOTUS HOLDINGS-600186.SS/GA-WOA-LSTM/train_results/y_train_LSTM.npy
- Paper Model/LH/LOTUS HOLDINGS-600186.SS/GA-WOA-LSTM/train_results/y_train_RNN.npy
- Paper Model/LH/LOTUS HOLDINGS-600186.SS/GA-WOA-LSTM/train_results/y_train_WOA_LSTM.npy
- Paper Model/LH/LOTUS HOLDINGS-600186.SS/GA-WOA-LSTM/WOA-LSTM.py
- Paper Model/LH/LOTUS HOLDINGS-600186.SS/GA-WOA-LSTM/__pycache__/
- Paper Model/LH/LOTUS HOLDINGS-600186.SS/GA-WOA-LSTM/__pycache__/data_preprocessing.cpython-39.pyc
- Paper Model/LH/LOTUS HOLDINGS-600186.SS/Model Evaluation Metrics Comparison.py
- Paper Model/LH/LOTUS HOLDINGS-600186.SS/test_model_comparison.py
- Paper Model/LH/LOTUS HOLDINGS-600186.SS/test_model_comparison_plot.png
- Paper Model/LH/LOTUS HOLDINGS-600186.SS/test_model_evaluation_summary.csv
- Paper Model/LH/LOTUS HOLDINGS-600186.SS/train_model_comparison.py
- Paper Model/LH/LOTUS HOLDINGS-600186.SS/train_model_comparison_plot.png
- Paper Model/LH/LOTUS HOLDINGS-600186.SS/train_model_evaluation_summary.csv
- Paper Model/merged_vertical_image.png
- Paper Model/SY/
- Paper Model/SY/.idea/
- Paper Model/SY/.idea/1-1.iml
- Paper Model/SY/.idea/inspectionProfiles/
- Paper Model/SY/.idea/inspectionProfiles/profiles_settings.xml
- Paper Model/SY/.idea/misc.xml
- Paper Model/SY/.idea/modules.xml
- Paper Model/SY/.idea/workspace.xml
- Paper Model/SY/SANYUAN-600429.SS/
- Paper Model/SY/SANYUAN-600429.SS/1.py
- Paper Model/SY/SANYUAN-600429.SS/actual_vs_predicted_7models.py
- Paper Model/SY/SANYUAN-600429.SS/figures/
- Paper Model/SY/SANYUAN-600429.SS/figures/actual_vs_predicted_7models_highlighted.png
- Paper Model/SY/SANYUAN-600429.SS/figures/test_model_metrics_comparison_grid.png
- Paper Model/SY/SANYUAN-600429.SS/GA-WOA-LSTM/
- Paper Model/SY/SANYUAN-600429.SS/GA-WOA-LSTM/BP.py
- Paper Model/SY/SANYUAN-600429.SS/GA-WOA-LSTM/CNN.py
- Paper Model/SY/SANYUAN-600429.SS/GA-WOA-LSTM/data_preprocessing.py
- Paper Model/SY/SANYUAN-600429.SS/GA-WOA-LSTM/figures/
- Paper Model/SY/SANYUAN-600429.SS/GA-WOA-LSTM/figures/BP_test_fit_plot.png
- Paper Model/SY/SANYUAN-600429.SS/GA-WOA-LSTM/figures/BP_training_loss.png
- Paper Model/SY/SANYUAN-600429.SS/GA-WOA-LSTM/figures/BP_train_fit_plot.png
- Paper Model/SY/SANYUAN-600429.SS/GA-WOA-LSTM/figures/CNN_test_fit_plot.png
- Paper Model/SY/SANYUAN-600429.SS/GA-WOA-LSTM/figures/CNN_training_loss.png
- Paper Model/SY/SANYUAN-600429.SS/GA-WOA-LSTM/figures/CNN_train_fit_plot.png
- Paper Model/SY/SANYUAN-600429.SS/GA-WOA-LSTM/figures/GA_LSTM_test_fit_plot.png
- Paper Model/SY/SANYUAN-600429.SS/GA-WOA-LSTM/figures/GA_LSTM_training_loss.png
- Paper Model/SY/SANYUAN-600429.SS/GA-WOA-LSTM/figures/GA_LSTM_train_fit_plot.png
- Paper Model/SY/SANYUAN-600429.SS/GA-WOA-LSTM/figures/GA_WOA_LSTM_test_fit_plot.png
- Paper Model/SY/SANYUAN-600429.SS/GA-WOA-LSTM/figures/GA_WOA_LSTM_training_loss.png
- Paper Model/SY/SANYUAN-600429.SS/GA-WOA-LSTM/figures/GA_WOA_LSTM_train_fit_plot.png
- Paper Model/SY/SANYUAN-600429.SS/GA-WOA-LSTM/figures/GA_WOA_multiobj_convergence_curve.png
- Paper Model/SY/SANYUAN-600429.SS/GA-WOA-LSTM/figures/LSTM_test_fit_plot.png
- Paper Model/SY/SANYUAN-600429.SS/GA-WOA-LSTM/figures/LSTM_training_loss.png
- Paper Model/SY/SANYUAN-600429.SS/GA-WOA-LSTM/figures/LSTM_train_fit_plot.png
- Paper Model/SY/SANYUAN-600429.SS/GA-WOA-LSTM/figures/RNN_test_fit_plot.png
- Paper Model/SY/SANYUAN-600429.SS/GA-WOA-LSTM/figures/RNN_training_loss.png
- Paper Model/SY/SANYUAN-600429.SS/GA-WOA-LSTM/figures/RNN_train_fit_plot.png
- Paper Model/SY/SANYUAN-600429.SS/GA-WOA-LSTM/figures/WOA_LSTM_convergence_curve.png
- Paper Model/SY/SANYUAN-600429.SS/GA-WOA-LSTM/figures/WOA_LSTM_test_fit_plot.png
- Paper Model/SY/SANYUAN-600429.SS/GA-WOA-LSTM/figures/WOA_LSTM_training_loss.png
- Paper Model/SY/SANYUAN-600429.SS/GA-WOA-LSTM/figures/WOA_LSTM_train_fit_plot.png
- Paper Model/SY/SANYUAN-600429.SS/GA-WOA-LSTM/GA-LSTM.py
- Paper Model/SY/SANYUAN-600429.SS/GA-WOA-LSTM/GA-WOA-LSTM.py
- Paper Model/SY/SANYUAN-600429.SS/GA-WOA-LSTM/LSTM.py
- Paper Model/SY/SANYUAN-600429.SS/GA-WOA-LSTM/processed_data/
- Paper Model/SY/SANYUAN-600429.SS/GA-WOA-LSTM/processed_data/scaler.save
- Paper Model/SY/SANYUAN-600429.SS/GA-WOA-LSTM/processed_data/X_test.npy
- Paper Model/SY/SANYUAN-600429.SS/GA-WOA-LSTM/processed_data/X_train.npy
- Paper Model/SY/SANYUAN-600429.SS/GA-WOA-LSTM/processed_data/y_test.npy
- Paper Model/SY/SANYUAN-600429.SS/GA-WOA-LSTM/processed_data/y_train.npy
- Paper Model/SY/SANYUAN-600429.SS/GA-WOA-LSTM/RNN.py
- Paper Model/SY/SANYUAN-600429.SS/GA-WOA-LSTM/SY.csv
- Paper Model/SY/SANYUAN-600429.SS/GA-WOA-LSTM/SY_data.py
- Paper Model/SY/SANYUAN-600429.SS/GA-WOA-LSTM/train_results/
- Paper Model/SY/SANYUAN-600429.SS/GA-WOA-LSTM/train_results/BP_evaluation_metrics.csv
- Paper Model/SY/SANYUAN-600429.SS/GA-WOA-LSTM/train_results/BP_model.h5
- Paper Model/SY/SANYUAN-600429.SS/GA-WOA-LSTM/train_results/BP_test_prediction.csv
- Paper Model/SY/SANYUAN-600429.SS/GA-WOA-LSTM/train_results/BP_train_prediction.csv
- Paper Model/SY/SANYUAN-600429.SS/GA-WOA-LSTM/train_results/CNN_evaluation_metrics.csv
- Paper Model/SY/SANYUAN-600429.SS/GA-WOA-LSTM/train_results/CNN_model.h5
- Paper Model/SY/SANYUAN-600429.SS/GA-WOA-LSTM/train_results/CNN_test_prediction.csv
- Paper Model/SY/SANYUAN-600429.SS/GA-WOA-LSTM/train_results/CNN_train_prediction.csv
- Paper Model/SY/SANYUAN-600429.SS/GA-WOA-LSTM/train_results/GA_LSTM_best_params.csv
- Paper Model/SY/SANYUAN-600429.SS/GA-WOA-LSTM/train_results/GA_LSTM_evaluation_metrics.csv
- Paper Model/SY/SANYUAN-600429.SS/GA-WOA-LSTM/train_results/GA_LSTM_model.h5
- Paper Model/SY/SANYUAN-600429.SS/GA-WOA-LSTM/train_results/GA_LSTM_optimization_history.csv
- Paper Model/SY/SANYUAN-600429.SS/GA-WOA-LSTM/train_results/GA_LSTM_test_prediction.csv
- Paper Model/SY/SANYUAN-600429.SS/GA-WOA-LSTM/train_results/GA_LSTM_train_prediction.csv
- Paper Model/SY/SANYUAN-600429.SS/GA-WOA-LSTM/train_results/GA_WOA_LSTM_best_params.csv
- Paper Model/SY/SANYUAN-600429.SS/GA-WOA-LSTM/train_results/GA_WOA_LSTM_evaluation_metrics.csv
- Paper Model/SY/SANYUAN-600429.SS/GA-WOA-LSTM/train_results/GA_WOA_LSTM_loss_curve.csv
- Paper Model/SY/SANYUAN-600429.SS/GA-WOA-LSTM/train_results/GA_WOA_LSTM_model.h5
- Paper Model/SY/SANYUAN-600429.SS/GA-WOA-LSTM/train_results/GA_WOA_LSTM_test_prediction.csv
- Paper Model/SY/SANYUAN-600429.SS/GA-WOA-LSTM/train_results/GA_WOA_LSTM_train_prediction.csv
- Paper Model/SY/SANYUAN-600429.SS/GA-WOA-LSTM/train_results/LSTM_evaluation_metrics.csv
- Paper Model/SY/SANYUAN-600429.SS/GA-WOA-LSTM/train_results/LSTM_model.h5
- Paper Model/SY/SANYUAN-600429.SS/GA-WOA-LSTM/train_results/LSTM_test_prediction.csv
- Paper Model/SY/SANYUAN-600429.SS/GA-WOA-LSTM/train_results/LSTM_train_prediction.csv
- Paper Model/SY/SANYUAN-600429.SS/GA-WOA-LSTM/train_results/RNN_evaluation_metrics.csv
- Paper Model/SY/SANYUAN-600429.SS/GA-WOA-LSTM/train_results/RNN_model.h5
- Paper Model/SY/SANYUAN-600429.SS/GA-WOA-LSTM/train_results/RNN_test_prediction.csv
- Paper Model/SY/SANYUAN-600429.SS/GA-WOA-LSTM/train_results/RNN_train_prediction.csv
- Paper Model/SY/SANYUAN-600429.SS/GA-WOA-LSTM/train_results/WOA_LSTM_best_params.csv
- Paper Model/SY/SANYUAN-600429.SS/GA-WOA-LSTM/train_results/WOA_LSTM_evaluation_metrics.csv
- Paper Model/SY/SANYUAN-600429.SS/GA-WOA-LSTM/train_results/WOA_LSTM_model.h5
- Paper Model/SY/SANYUAN-600429.SS/GA-WOA-LSTM/train_results/WOA_LSTM_optimization_history.csv
- Paper Model/SY/SANYUAN-600429.SS/GA-WOA-LSTM/train_results/WOA_LSTM_test_prediction.csv
- Paper Model/SY/SANYUAN-600429.SS/GA-WOA-LSTM/train_results/WOA_LSTM_train_prediction.csv
- Paper Model/SY/SANYUAN-600429.SS/GA-WOA-LSTM/train_results/y_pred_BP.npy
- Paper Model/SY/SANYUAN-600429.SS/GA-WOA-LSTM/train_results/y_pred_CNN.npy
- Paper Model/SY/SANYUAN-600429.SS/GA-WOA-LSTM/train_results/y_pred_GA_LSTM.npy
- Paper Model/SY/SANYUAN-600429.SS/GA-WOA-LSTM/train_results/y_pred_GA_WOA_LSTM.npy
- Paper Model/SY/SANYUAN-600429.SS/GA-WOA-LSTM/train_results/y_pred_LSTM.npy
- Paper Model/SY/SANYUAN-600429.SS/GA-WOA-LSTM/train_results/y_pred_RNN.npy
- Paper Model/SY/SANYUAN-600429.SS/GA-WOA-LSTM/train_results/y_pred_train_BP.npy
- Paper Model/SY/SANYUAN-600429.SS/GA-WOA-LSTM/train_results/y_pred_train_CNN.npy
- Paper Model/SY/SANYUAN-600429.SS/GA-WOA-LSTM/train_results/y_pred_train_GA_LSTM.npy
- Paper Model/SY/SANYUAN-600429.SS/GA-WOA-LSTM/train_results/y_pred_train_GA_WOA_LSTM.npy
- Paper Model/SY/SANYUAN-600429.SS/GA-WOA-LSTM/train_results/y_pred_train_LSTM.npy
- Paper Model/SY/SANYUAN-600429.SS/GA-WOA-LSTM/train_results/y_pred_train_RNN.npy
- Paper Model/SY/SANYUAN-600429.SS/GA-WOA-LSTM/train_results/y_pred_train_WOA_LSTM.npy
- Paper Model/SY/SANYUAN-600429.SS/GA-WOA-LSTM/train_results/y_pred_WOA_LSTM.npy
- Paper Model/SY/SANYUAN-600429.SS/GA-WOA-LSTM/train_results/y_test_BP.npy
- Paper Model/SY/SANYUAN-600429.SS/GA-WOA-LSTM/train_results/y_test_CNN.npy
- Paper Model/SY/SANYUAN-600429.SS/GA-WOA-LSTM/train_results/y_test_GA_LSTM.npy
- Paper Model/SY/SANYUAN-600429.SS/GA-WOA-LSTM/train_results/y_test_GA_WOA_LSTM.npy
- Paper Model/SY/SANYUAN-600429.SS/GA-WOA-LSTM/train_results/y_test_LSTM.npy
- Paper Model/SY/SANYUAN-600429.SS/GA-WOA-LSTM/train_results/y_test_RNN.npy
- Paper Model/SY/SANYUAN-600429.SS/GA-WOA-LSTM/train_results/y_test_WOA_LSTM.npy
- Paper Model/SY/SANYUAN-600429.SS/GA-WOA-LSTM/train_results/y_train_BP.npy
- Paper Model/SY/SANYUAN-600429.SS/GA-WOA-LSTM/train_results/y_train_CNN.npy
- Paper Model/SY/SANYUAN-600429.SS/GA-WOA-LSTM/train_results/y_train_GA_LSTM.npy
- Paper Model/SY/SANYUAN-600429.SS/GA-WOA-LSTM/train_results/y_train_GA_WOA_LSTM.npy
- Paper Model/SY/SANYUAN-600429.SS/GA-WOA-LSTM/train_results/y_train_LSTM.npy
- Paper Model/SY/SANYUAN-600429.SS/GA-WOA-LSTM/train_results/y_train_RNN.npy
- Paper Model/SY/SANYUAN-600429.SS/GA-WOA-LSTM/train_results/y_train_WOA_LSTM.npy
- Paper Model/SY/SANYUAN-600429.SS/GA-WOA-LSTM/WOA-LSTM.py
- Paper Model/SY/SANYUAN-600429.SS/GA-WOA-LSTM/__pycache__/
- Paper Model/SY/SANYUAN-600429.SS/GA-WOA-LSTM/__pycache__/data_preprocessing.cpython-39.pyc
- Paper Model/SY/SANYUAN-600429.SS/Model Evaluation Metrics Comparison.py
- Paper Model/SY/SANYUAN-600429.SS/model_comparison_style_match.png
- Paper Model/SY/SANYUAN-600429.SS/test_model_comparison.py
- Paper Model/SY/SANYUAN-600429.SS/test_model_comparison_plot.png
- Paper Model/SY/SANYUAN-600429.SS/test_model_evaluation_summary.csv
- Paper Model/SY/SANYUAN-600429.SS/train_model_comparison.py
- Paper Model/SY/SANYUAN-600429.SS/train_model_comparison_plot.png
- Paper Model/SY/SANYUAN-600429.SS/train_model_evaluation_summary.csv
- Paper Model/V V/
- Paper Model/V V/.idea/
- Paper Model/V V/.idea/.gitignore
- Paper Model/V V/.idea/.name
- Paper Model/V V/.idea/inspectionProfiles/
- Paper Model/V V/.idea/inspectionProfiles/profiles_settings.xml
- Paper Model/V V/.idea/misc.xml
- Paper Model/V V/.idea/modules.xml
- Paper Model/V V/.idea/workspace.xml
- Paper Model/V V/V V-600300/
- Paper Model/V V/V V-600300/1.py
- Paper Model/V V/V V-600300/actual_vs_predicted_7models.py
- Paper Model/V V/V V-600300/figures/
- Paper Model/V V/V V-600300/figures/actual_vs_predicted_7models_highlighted.png
- Paper Model/V V/V V-600300/figures/test_model_metrics_comparison_grid.png
- Paper Model/V V/V V-600300/GA-WOA-LSTM/
- Paper Model/V V/V V-600300/GA-WOA-LSTM/BP.py
- Paper Model/V V/V V-600300/GA-WOA-LSTM/CNN.py
- Paper Model/V V/V V-600300/GA-WOA-LSTM/data_preprocessing.py
- Paper Model/V V/V V-600300/GA-WOA-LSTM/figures/
- Paper Model/V V/V V-600300/GA-WOA-LSTM/figures/BP_test_fit_plot.png
- Paper Model/V V/V V-600300/GA-WOA-LSTM/figures/BP_training_loss.png
- Paper Model/V V/V V-600300/GA-WOA-LSTM/figures/BP_train_fit_plot.png
- Paper Model/V V/V V-600300/GA-WOA-LSTM/figures/CNN_test_fit_plot.png
- Paper Model/V V/V V-600300/GA-WOA-LSTM/figures/CNN_training_loss.png
- Paper Model/V V/V V-600300/GA-WOA-LSTM/figures/CNN_train_fit_plot.png
- Paper Model/V V/V V-600300/GA-WOA-LSTM/figures/GA_LSTM_test_fit_plot.png
- Paper Model/V V/V V-600300/GA-WOA-LSTM/figures/GA_LSTM_training_loss.png
- Paper Model/V V/V V-600300/GA-WOA-LSTM/figures/GA_LSTM_train_fit_plot.png
- Paper Model/V V/V V-600300/GA-WOA-LSTM/figures/GA_WOA_LSTM_test_fit_plot.png
[truncated: 99 more entries]
