# Supplementary material for: Stock market forecasting research based on GA-WOA-LSTM
Source: PLoS One. 2025 Aug 27;20(8):e0330324. doi: 10.1371/journal.pone.0330324 (PMC12385415; doi:10.1371/journal.pone.0330324)
Supplement: S1 File — (ZIP) [file pone.0330324.s001.zip › Paper Model/2.py]

import matplotlib.pyplot as plt
import matplotlib.image as mpimg

# ======= 1. 加载图片路径 =======
img_paths = ['LH/LOTUS HOLDINGS-600186.SS/GA-WOA-LSTM/figures/GA_WOA_multiobj_convergence_curve.png',
             'SY/SANYUAN-600429.SS/GA-WOA-LSTM/figures/GA_WOA_multiobj_convergence_curve.png',
             'V V/V V-600300/GA-WOA-LSTM/figures/GA_WOA_multiobj_convergence_curve.png']  # 替换为你的图片路径
titles = ['LH', 'SY', 'V V']  # 每张图的标题

# ======= 2. 创建子图（纵向排列） =======
fig, axs = plt.subplots(nrows=3, ncols=1, figsize=(12, 24))  # 可根据图片尺寸调整

for i, (path, title) in enumerate(zip(img_paths, titles)):
    img = mpimg.imread(path)  # 读取图像
    axs[i].imshow(img)
    axs[i].set_title(title, fontsize=14)
    axs[i].axis('off')  # 关闭坐标轴

plt.tight_layout()
plt.savefig('GA_WOA_multiobj_convergence_curve.png', dpi=500)  # 保存结果
plt.show()
