# Supplementary material for: Stock market forecasting research based on GA-WOA-LSTM
Source: PLoS One. 2025 Aug 27;20(8):e0330324. doi: 10.1371/journal.pone.0330324 (PMC12385415; doi:10.1371/journal.pone.0330324)
Supplement: S1 File — (ZIP) [file pone.0330324.s001.zip › Paper Model/LH/LOTUS HOLDINGS-600186.SS/GA-WOA-LSTM/GA-LSTM.py]

# ========== GA-LSTM 全面优化版 ==========

import numpy as np
import pandas as pd
import joblib
import matplotlib.pyplot as plt
from sklearn.metrics import mean_absolute_error, mean_squared_error, r2_score
from tensorflow.keras.models import Sequential
from tensorflow.keras.layers import LSTM, Dense, Dropout
from tensorflow.keras.callbacks import EarlyStopping
from tensorflow.keras.optimizers import Adam
import os
import random

# ========== 路径配置 ==========
data_dir = './processed_data'
os.makedirs(data_dir, exist_ok=True)
os.makedirs('train_results', exist_ok=True)
os.makedirs('figures', exist_ok=True)

# ========== 加载数据 ==========
X_train = np.load(os.path.join(data_dir, 'X_train.npy'))
X_test = np.load(os.path.join(data_dir, 'X_test.npy'))
y_train = np.load(os.path.join(data_dir, 'y_train.npy'))
y_test = np.load(os.path.join(data_dir, 'y_test.npy'))
scaler = joblib.load(os.path.join(data_dir, 'scaler.save'))

# ========== 模型构建 ==========
def build_lstm_model(units, dropout_rate, learning_rate, input_shape):
    model = Sequential([
        LSTM(units, return_sequences=True, input_shape=input_shape),
        Dropout(dropout_rate),
        LSTM(units // 2, return_sequences=True),
        Dropout(dropout_rate),
        LSTM(units // 2),
        Dropout(dropout_rate),
        Dense(1)
    ])
    model.compile(optimizer=Adam(learning_rate=learning_rate), loss='mean_squared_error')
    return model

# ========== GA 优化器 ==========
def decode_solution(sol):
    units = int(round(sol[0] / 16) * 16)
    dropout = sol[1]
    batch_size = int(round(sol[2] / 8) * 8)
    learning_rate = sol[3]
    return units, dropout, batch_size, learning_rate

def evaluate_model(units, dropout_rate, batch_size, learning_rate):
    model = build_lstm_model(units, dropout_rate, learning_rate, (X_train.shape[1], X_train.shape[2]))
    early_stop = EarlyStopping(monitor='val_loss', patience=15, restore_best_weights=True)
    history = model.fit(
        X_train, y_train,
        epochs=80,
        batch_size=batch_size,
        validation_split=0.1,
        callbacks=[early_stop],
        verbose=1
    )
    return min(history.history['val_loss'])

def initialize_population(size, bounds):
    return [np.array([random.uniform(low, high) for (low, high) in bounds]) for _ in range(size)]

def crossover(parent1, parent2):
    alpha = random.random()
    return alpha * parent1 + (1 - alpha) * parent2

def mutate(solution, bounds, mutation_rate=0.1):
    for i in range(len(solution)):
        if random.random() < mutation_rate:
            solution[i] = random.uniform(bounds[i][0], bounds[i][1])
    return np.clip(solution, [b[0] for b in bounds], [b[1] for b in bounds])


def genetic_algorithm(objective, bounds, pop_size=20, generations=15):
    population = initialize_population(pop_size, bounds)
    fitness = [objective(*decode_solution(ind)) for ind in population]

    best_idx = np.argmin(fitness)
    elite_solution = population[best_idx].copy()
    elite_fitness = fitness[best_idx]

    history = []

    for gen in range(generations):
        new_population = []

        # 精英策略：保留最优个体
        new_population.append(elite_solution.copy())

        while len(new_population) < pop_size:
            parents = random.sample(population, 2)
            child = crossover(parents[0], parents[1])
            child = mutate(child, bounds)
            new_population.append(child)

        population = new_population
        fitness = [objective(*decode_solution(ind)) for ind in population]

        gen_best_idx = np.argmin(fitness)
        gen_best_solution = population[gen_best_idx]
        gen_best_fitness = fitness[gen_best_idx]

        # 更新全局最优解
        if gen_best_fitness < elite_fitness:
            elite_solution = gen_best_solution.copy()
            elite_fitness = gen_best_fitness

        decoded = decode_solution(elite_solution)
        history.append({
            'Generation': gen + 1,
            'units': decoded[0],
            'dropout': decoded[1],
            'batch_size': decoded[2],
            'learning_rate': decoded[3],
            'val_loss(RMSE)': elite_fitness
        })

        print(f"Generation {gen + 1}/{generations}, Best RMSE: {elite_fitness:.4f}")

    # 保存历史记录
    history_df = pd.DataFrame(history)
    history_df.to_csv('train_results/GA_LSTM_optimization_history.csv', index=False)

    return decode_solution(elite_solution), [row['val_loss(RMSE)'] for row in history]

# ========== 启动优化 ==========
bounds = [(64, 256), (0.05, 0.3), (16, 128), (1e-4, 1e-2)]
print("\n🔍 使用 GA 优化 LSTM 超参数...")
best_params, losses = genetic_algorithm(evaluate_model, bounds)
units, dropout, batch_size, lr = best_params
print(f"\n✅ 最优参数: units={units}, dropout={dropout:.2f}, batch_size={batch_size}, learning_rate={lr:.5f}")

pd.DataFrame({
    'units': [units],
    'dropout': [dropout],
    'batch_size': [batch_size],
    'learning_rate': [lr]
}).to_csv('train_results/GA_LSTM_best_params.csv', index=False)

# ========== 模型训练 ==========
model = build_lstm_model(units, dropout, lr, (X_train.shape[1], X_train.shape[2]))
early_stop = EarlyStopping(monitor='val_loss', patience=15, restore_best_weights=True)
history = model.fit(
    X_train, y_train,
    epochs=80,
    batch_size=batch_size,
    validation_split=0.1,
    callbacks=[early_stop],
    verbose=1
)

# ========== 可视化训练Loss ==========
plt.figure(figsize=(12, 4))
plt.plot(history.history['loss'], label='Train Loss', color='blue')
plt.plot(history.history['val_loss'], label='Validation Loss', color='orange')
plt.title('GA-LSTM Training & Validation Loss')
plt.xlabel('Epoch')
plt.ylabel('Loss')
plt.legend()
plt.tight_layout()
plt.savefig('figures/GA_LSTM_training_loss.png')
plt.show()

# ========== 模型评估 ==========
y_train_pred = model.predict(X_train).flatten()
y_train_pred_inv = y_train_pred * (scaler.data_max_[-1] - scaler.data_min_[-1]) + scaler.data_min_[-1]
y_train_inv = y_train * (scaler.data_max_[-1] - scaler.data_min_[-1]) + scaler.data_min_[-1]

train_mae = mean_absolute_error(y_train_inv, y_train_pred_inv)
train_mape = np.mean(np.abs((y_train_inv - y_train_pred_inv) / y_train_inv)) * 100
train_rmse = np.sqrt(mean_squared_error(y_train_inv, y_train_pred_inv))
train_r2 = r2_score(y_train_inv, y_train_pred_inv)

print("\n训练集评估结果：")
print(f"Train MAE  = {train_mae:.4f}")
print(f"Train MAPE = {train_mape:.2f}%")
print(f"Train RMSE = {train_rmse:.4f}")
print(f"Train R²   = {train_r2:.4f}")

y_pred = model.predict(X_test).flatten()
y_pred_inv = y_pred * (scaler.data_max_[-1] - scaler.data_min_[-1]) + scaler.data_min_[-1]
y_test_inv = y_test * (scaler.data_max_[-1] - scaler.data_min_[-1]) + scaler.data_min_[-1]

mae = mean_absolute_error(y_test_inv, y_pred_inv)
mape = np.mean(np.abs((y_test_inv - y_pred_inv) / y_test_inv)) * 100
rmse = np.sqrt(mean_squared_error(y_test_inv, y_pred_inv))
r2 = r2_score(y_test_inv, y_pred_inv)

print("\n测试集评估结果：")
print(f"Test MAE  = {mae:.4f}")
print(f"Test MAPE = {mape:.2f}%")
print(f"Test RMSE = {rmse:.4f}")
print(f"Test R²   = {r2:.4f}")

# ========== 可视化预测 ==========
plt.figure(figsize=(16, 6))
plt.plot(y_train_inv, label='Actual Train', color='green')
plt.plot(y_train_pred_inv, label='Predicted Train', color='purple')
plt.title('GA-LSTM Train Prediction')
plt.legend()
plt.tight_layout()
plt.savefig('figures/GA_LSTM_train_fit_plot.png')
plt.show()

plt.figure(figsize=(16, 6))
plt.plot(y_test_inv, label='Actual Test', color='blue')
plt.plot(y_pred_inv, label='Predicted Test', color='red')
plt.title('GA-LSTM Test Prediction')
plt.legend()
plt.tight_layout()
plt.savefig('figures/GA_LSTM_test_fit_plot.png')
plt.show()

# ========== 保存结果 ==========
pd.DataFrame({'Actual_Close_Train': y_train_inv, 'Predicted_Close_Train': y_train_pred_inv}).to_csv('train_results/GA_LSTM_train_prediction.csv', index=False)
pd.DataFrame({'Actual_Close': y_test_inv, 'Predicted_Close': y_pred_inv}).to_csv('train_results/GA_LSTM_test_prediction.csv', index=False)
pd.DataFrame({
    'Dataset': ['Train', 'Test'],
    'MAE': [train_mae, mae],
    'MAPE (%)': [train_mape, mape],
    'RMSE': [train_rmse, rmse],
    'R2': [train_r2, r2]
}).to_csv('train_results/GA_LSTM_evaluation_metrics.csv', index=False)

model.save('train_results/GA_LSTM_model.h5')
np.save("train_results/y_pred_train_GA_LSTM.npy", y_train_pred_inv)
np.save("train_results/y_train_GA_LSTM.npy", y_train_inv)
np.save("train_results/y_pred_GA_LSTM.npy", y_pred_inv)
np.save("train_results/y_test_GA_LSTM.npy", y_test_inv)
