# Supplementary material for: Stock market forecasting research based on GA-WOA-LSTM
Source: PLoS One. 2025 Aug 27;20(8):e0330324. doi: 10.1371/journal.pone.0330324 (PMC12385415; doi:10.1371/journal.pone.0330324)
Supplement: S1 File — (ZIP) [file pone.0330324.s001.zip › Paper Model/LH/LOTUS HOLDINGS-600186.SS/GA-WOA-LSTM/LH.csv]

Date	Close	High	Low	Open	Volume
2010/3/15	6.67	6.7	6.48	6.6	26022391
2010/3/16	6.74	6.9	6.61	6.61	27509550
2010/3/17	7.07	7.2	6.66	6.76	71824003
2010/3/18	7.01	7.1	6.91	7.03	48727846
2010/3/19	7.07	7.14	6.92	7.03	44382278
2010/3/22	7.09	7.26	7.02	7.07	52403014
2010/3/23	6.91	7.2	6.86	7.08	49927309
2010/3/24	7	7.02	6.8	6.9	35284941
2010/3/25	6.82	7.05	6.8	7	24190398
2010/3/26	6.83	6.89	6.67	6.78	19688687
2010/3/29	6.7	6.84	6.59	6.83	53074874
2010/3/30	6.68	6.72	6.56	6.72	36052612
2010/3/31	6.75	6.82	6.55	6.65	37074998
2010/4/1	6.85	6.93	6.65	6.73	44801224
2010/4/2	6.93	6.95	6.78	6.8	37528114
2010/4/6	6.89	7.04	6.82	6.93	33364582
2010/4/7	6.79	6.87	6.77	6.86	21317363
2010/4/8	6.67	6.81	6.62	6.81	25024707
2010/4/9	6.73	6.76	6.64	6.65	16974940
2010/4/12	6.67	6.77	6.62	6.75	22341554
2010/4/13	6.56	6.75	6.45	6.67	24944272
2010/4/14	6.68	6.74	6.51	6.56	18531461
2010/4/15	6.56	6.71	6.5	6.7	18715885
2010/4/16	6.62	6.69	6.5	6.55	14137684
2010/4/19	6.46	6.74	6.43	6.62	22458337
2010/4/20	6.33	6.49	6.1	6.4	23292358
2010/4/21	6.5	6.54	6.26	6.33	21268215
2010/4/22	6.59	6.68	6.38	6.46	24995075
2010/4/23	6.57	6.67	6.51	6.59	17214242
2010/4/26	6.57	6.57	6.57	6.57	0
2010/4/27	5.98	6.38	5.91	6.07	51921419
2010/4/28	5.58	5.91	5.4	5.9	40648217
2010/4/29	5.59	5.77	5.48	5.48	24660111
2010/4/30	5.24	5.59	5.09	5.58	21573074
2010/5/4	5.07	5.2	4.98	5.12	14668155
2010/5/5	5.27	5.27	4.96	4.97	24153450
2010/5/6	5.15	5.38	5.13	5.3	20158882
2010/5/7	5.29	5.41	5.02	5.08	20388563
2010/5/10	5.19	5.32	5.03	5.27	14828905
2010/5/11	5.13	5.33	5.06	5.26	13681681
2010/5/12	4.89	5.15	4.83	5.08	16327806
2010/5/13	4.93	4.97	4.75	4.85	14034872
2010/5/14	4.99	5.1	4.82	4.89	15805797
2010/5/17	4.52	4.97	4.49	4.93	19005384
2010/5/18	4.4	4.57	4.15	4.51	24295899
2010/5/19	4.36	4.45	4.27	4.34	12442527
2010/5/20	4.23	4.42	4.21	4.31	12198642
2010/5/21	4.25	4.3	4.02	4.03	15143647
2010/5/24	4.68	4.68	4.29	4.29	34934488
2010/5/25	4.82	4.94	4.65	4.7	58699106
2010/5/26	4.75	4.85	4.62	4.76	21554233
2010/5/27	4.85	4.88	4.65	4.72	20765231
2010/5/28	4.79	4.93	4.75	4.87	16664472
2010/5/31	4.56	4.82	4.54	4.82	17343512
2010/6/1	4.44	4.53	4.31	4.5	17215426
2010/6/2	4.44	4.44	4.44	4.44	0
2010/6/3	4.88	4.88	4.47	4.55	31508451
2010/6/4	5.17	5.35	4.79	4.89	73979347
2010/6/7	5.1	5.18	4.92	5	39690726
2010/6/8	5.01	5.12	4.91	5.05	24538144
2010/6/9	5.2	5.3	4.93	5.03	45560077
2010/6/10	5.19	5.33	5.09	5.17	31980622
2010/6/11	5.22	5.34	5.03	5.22	31570973
2010/6/15	5.22	5.22	5.22	5.22	0
2010/6/17	5.1	5.27	5.09	5.23	16718069
2010/6/18	4.88	5.12	4.81	5.08	17860803
2010/6/21	4.98	5.04	4.72	4.89	16023441
2010/6/22	5.06	5.15	4.91	4.96	22341632
2010/6/23	4.98	5.05	4.91	5.02	13119705
2010/6/24	5.02	5.11	4.95	5	13120431
2010/6/25	4.9	5	4.86	5	10777933
2010/6/28	4.78	4.95	4.76	4.9	9282553
2010/6/29	4.48	4.84	4.43	4.79	14154536
2010/6/30	4.36	4.45	4.26	4.45	12557646
2010/7/1	4.39	4.43	4.31	4.32	9687398
2010/7/2	4.49	4.51	4.26	4.38	17334149
2010/7/5	4.42	4.48	4.33	4.43	11115179
2010/7/6	4.56	4.59	4.39	4.42	14890220
2010/7/7	4.6	4.61	4.47	4.58	15112144
2010/7/8	4.5	4.6	4.46	4.6	11487886
2010/7/9	4.82	4.95	4.44	4.5	35354321
2010/7/12	4.84	4.95	4.71	4.75	27285198
2010/7/13	4.69	4.79	4.65	4.79	14568211
2010/7/14	4.82	4.9	4.69	4.69	21428098
2010/7/15	4.65	4.85	4.63	4.79	13433097
2010/7/16	4.68	4.69	4.56	4.65	9216858
2010/7/19	4.75	4.84	4.5	4.59	14714554
2010/7/20	4.89	4.93	4.74	4.77	31202333
2010/7/21	4.85	4.92	4.81	4.87	21415846
2010/7/22	4.95	5.04	4.82	4.82	29031358
2010/7/23	4.9	4.98	4.84	4.94	18409275
2010/7/26	4.99	5.03	4.85	4.9	25452744
2010/7/27	5.07	5.13	4.89	4.95	45530818
2010/7/28	5.1	5.13	5	5.04	37492979
2010/7/29	5.06	5.12	4.99	5.1	36098692
2010/7/30	5.17	5.19	4.98	5.02	41980115
2010/8/2	5.17	5.19	5.1	5.13	33377028
2010/8/3	5.04	5.18	5	5.17	30001700
2010/8/4	5.16	5.18	5	5.01	32888493
2010/8/5	5.32	5.4	5.1	5.16	80413642
2010/8/6	5.36	5.54	5.22	5.24	61257569
2010/8/9	5.32	5.38	5.25	5.27	43740881
2010/8/10	5.03	5.36	5.02	5.36	41111120
2010/8/11	5.06	5.11	5	5.03	19907638
2010/8/12	5.04	5.18	4.94	5	21920793
2010/8/13	5.14	5.15	5.01	5.01	21954503
2010/8/16	5.19	5.22	5.07	5.14	28904884
2010/8/17	5.24	5.28	5.17	5.19	26916699
2010/8/18	5.18	5.28	5.12	5.27	19837801
2010/8/19	5.19	5.23	5.09	5.18	24095788
2010/8/20	5.04	5.17	5.03	5.15	22684217
2010/8/23	5.28	5.29	5.03	5.04	36789683
2010/8/24	5.41	5.45	5.23	5.32	60581509
2010/8/25	5.19	5.46	5.17	5.4	42024060
2010/8/26	5.19	5.19	5.19	5.19	0
2010/8/27	5.28	5.47	5.2	5.24	29615773
2010/8/30	5.35	5.42	5.28	5.38	33202652
2010/8/31	5.29	5.34	5.22	5.34	24308935
2010/9/1	5.24	5.38	5.18	5.29	26080876
2010/9/2	5.32	5.33	5.22	5.26	26306040
2010/9/3	5.48	5.5	5.24	5.3	61697360
2010/9/6	5.47	5.7	5.44	5.5	54345003
2010/9/7	5.54	5.56	5.4	5.45	25870138
2010/9/8	5.55	5.58	5.47	5.5	23290267
2010/9/9	5.48	5.67	5.47	5.58	33766206
2010/9/10	5.44	5.53	5.25	5.48	26144291
2010/9/13	5.57	5.65	5.4	5.49	34099675
2010/9/14	5.49	5.59	5.47	5.53	20379454
2010/9/15	5.38	5.48	5.35	5.47	20693633
2010/9/16	5.16	5.39	5.11	5.37	21652736
2010/9/17	5.18	5.3	5.15	5.17	12429571
2010/9/20	5.15	5.25	5.13	5.18	10912206
2010/9/21	5.36	5.39	5.17	5.2	20779016
2010/9/27	5.42	5.45	5.31	5.31	21534904
2010/9/28	5.35	5.46	5.32	5.42	13167508
2010/9/29	5.22	5.36	5.22	5.35	14401992
2010/9/30	5.26	5.3	5.15	5.17	12884733
2010/10/8	5.39	5.4	5.26	5.29	20614633
2010/10/11	5.52	5.74	5.4	5.4	48937496
2010/10/12	5.5	5.58	5.44	5.45	26820498
2010/10/13	5.59	5.6	5.36	5.51	32204778
2010/10/14	5.39	5.55	5.38	5.54	24918105
2010/10/15	5.36	5.39	5.25	5.36	21802113
2010/10/18	5.27	5.36	5.12	5.36	24234310
2010/10/19	5.44	5.45	5.24	5.27	23011005
2010/10/20	5.6	5.69	5.29	5.36	62664045
2010/10/21	5.51	5.64	5.44	5.55	34375347
2010/10/22	6.06	6.06	5.46	5.52	70026891
2010/10/25	6.11	6.34	6.02	6.2	106819039
2010/10/26	5.96	6.04	5.89	6.03	52186764
2010/10/27	5.98	6.1	5.81	5.94	53031494
2010/10/28	5.85	5.95	5.71	5.91	32519401
2010/10/29	5.86	5.95	5.71	5.91	23055023
2010/11/1	5.91	5.98	5.82	5.86	33858781
2010/11/2	6.1	6.34	5.7	5.9	85540931
2010/11/3	5.97	6.2	5.96	6.07	33513206
2010/11/4	6.04	6.1	5.97	5.97	23339440
2010/11/5	6.03	6.1	6	6.05	27964678
2010/11/8	6.17	6.32	5.89	6.06	48944238
2010/11/9	6.09	6.19	6.05	6.19	32813480
2010/11/10	6.14	6.28	6.01	6.09	39658079
2010/11/11	6.05	6.19	6.03	6.08	34869044
2010/11/12	5.49	6.05	5.45	6	39172586
2010/11/15	5.61	5.66	5.4	5.53	27524278
2010/11/16	5.42	5.71	5.36	5.58	23672527
2010/11/17	5.23	5.44	5.2	5.36	14559657
2010/11/18	5.28	5.33	5.16	5.25	12497116
2010/11/19	5.31	5.32	5.18	5.32	14343562
2010/11/22	5.31	5.39	5.22	5.27	17515003
2010/11/23	5.12	5.31	5.02	5.3	16667026
2010/11/24	5.2	5.2	5.03	5.05	13049408
2010/11/25	5.27	5.32	5.18	5.21	14046165
2010/11/26	5.45	5.52	5.25	5.28	32262747
2010/11/29	5.39	5.45	5.3	5.4	15036029
2010/11/30	5.23	5.41	5.09	5.36	17598266
2010/12/1	5.23	5.26	5.19	5.24	7490375
2010/12/2	5.3	5.45	5.26	5.27	18009272
2010/12/3	5.25	5.29	5.18	5.26	11180562
2010/12/6	5.17	5.26	5.1	5.22	9083164
2010/12/7	5.19	5.2	5.08	5.11	8249978
2010/12/8	5.15	5.21	5.13	5.19	7423494
2010/12/9	5.05	5.13	5.04	5.13	9622948
2010/12/10	5.07	5.09	4.97	5	7703426
2010/12/13	5.18	5.18	5.05	5.07	10776868
2010/12/14	5.28	5.28	5.15	5.18	14821904
2010/12/15	5.22	5.36	5.21	5.27	15007762
2010/12/16	5.21	5.26	5.2	5.2	8305864
2010/12/17	5.22	5.26	5.19	5.22	5682593
2010/12/20	5.14	5.29	5.05	5.23	12975886
2010/12/21	5.19	5.2	5.07	5.16	9310093
2010/12/22	5.12	5.19	5.11	5.19	7130573
2010/12/23	5.19	5.28	5.08	5.14	19134054
2010/12/24	5.09	5.19	4.98	5.18	10609474
2010/12/27	4.96	5.11	4.94	5.09	12372474
2010/12/28	4.7	4.95	4.61	4.95	13395469
2010/12/29	4.72	4.74	4.62	4.7	6673419
2010/12/30	4.68	4.75	4.63	4.72	5427906
2010/12/31	4.85	4.98	4.68	4.98	10825960
2011/1/4	4.88	4.92	4.8	4.85	8733828
2011/1/5	4.9	4.94	4.82	4.88	8403858
2011/1/6	4.91	4.95	4.86	4.9	6466087
2011/1/7	4.94	4.99	4.86	4.91	7747838
2011/1/10	4.8	4.94	4.78	4.94	6602617
2011/1/11	4.79	4.8	4.69	4.8	4748792
2011/1/12	4.8	4.83	4.73	4.8	4254391
2011/1/13	4.79	4.84	4.77	4.84	4824071
2011/1/14	4.71	4.78	4.7	4.75	4503415
2011/1/17	4.56	4.71	4.49	4.71	6875305
2011/1/18	4.56	4.58	4.51	4.55	3873798
2011/1/19	4.64	4.64	4.53	4.56	5560239
2011/1/20	4.44	4.66	4.44	4.65	6582991
2011/1/21	4.5	4.53	4.45	4.45	5643592
2011/1/24	4.48	4.52	4.45	4.5	4568473
2011/1/25	4.4	4.49	4.34	4.48	5645857
2011/1/26	4.41	4.43	4.34	4.38	8095616
2011/1/27	4.43	4.46	4.35	4.39	9100604
2011/1/28	4.5	4.51	4.41	4.43	9108454
2011/1/31	4.52	4.54	4.45	4.48	6944446
2011/2/1	4.54	4.57	4.5	4.5	6060197
2011/2/9	4.99	4.99	4.48	4.53	50284569
2011/2/10	4.99	5.04	4.9	4.93	34684427
2011/2/11	4.95	4.96	4.86	4.94	19254068
2011/2/14	4.99	5.01	4.9	4.96	24163684
2011/2/15	4.95	5.04	4.93	5.02	21963000
2011/2/16	4.94	4.95	4.88	4.93	16020693
2011/2/17	5.02	5.05	4.85	4.95	30764199
2011/2/18	5.02	5.12	4.96	4.97	22941132
2011/2/21	5.34	5.42	4.96	5	65463119
2011/2/22	5.57	5.65	5.22	5.3	70707637
2011/2/23	5.75	5.92	5.47	5.52	73282335
2011/2/24	5.67	5.8	5.64	5.75	34550698
2011/2/25	5.7	5.84	5.63	5.66	28477338
2011/2/28	5.72	5.79	5.56	5.66	28983608
2011/3/1	5.84	5.93	5.66	5.74	34725084
2011/3/2	5.87	5.88	5.7	5.8	22418597
2011/3/3	5.8	6.15	5.77	5.87	36777093
2011/3/4	5.92	6	5.66	5.85	26304393
2011/3/7	5.86	6.02	5.73	5.96	40792762
2011/3/8	5.84	5.92	5.79	5.85	20694035
2011/3/9	5.74	5.86	5.69	5.84	26714219
2011/3/10	5.72	5.81	5.64	5.74	23789431
2011/3/11	5.97	6.18	5.7	5.73	58469430
2011/3/14	6.1	6.2	5.86	5.91	53783835
2011/3/15	6.15	6.2	5.89	6.08	38114598
2011/3/16	6.23	6.42	6.07	6.17	49524272
2011/3/17	6.06	6.31	6.01	6.16	34589129
2011/3/18	6.07	6.14	6.03	6.06	18878801
2011/3/21	6.09	6.23	6.01	6.04	18154913
2011/3/22	6.13	6.19	6	6.08	16244699
2011/3/23	6.21	6.28	6.09	6.13	18712724
2011/3/24	6.19	6.23	6.11	6.2	16758372
2011/3/25	6.16	6.3	6.1	6.2	21414610
2011/3/28	5.93	6.18	5.91	6.16	34694763
2011/3/29	5.79	5.99	5.78	5.93	17992105
2011/3/30	5.75	5.85	5.68	5.79	17923394
2011/3/31	5.6	5.84	5.59	5.76	14243018
2011/4/1	5.91	5.95	5.63	5.65	18576142
2011/4/6	5.88	5.97	5.8	5.85	12289119
2011/4/7	5.87	5.96	5.81	5.83	10674475
2011/4/8	5.98	6.04	5.82	5.88	16026075
2011/4/11	5.83	6	5.78	5.99	23401473
2011/4/12	5.97	6.09	5.76	5.78	28225635
2011/4/13	5.91	5.95	5.82	5.94	10024584
2011/4/14	5.84	5.95	5.8	5.91	15568211
2011/4/15	5.77	5.85	5.71	5.81	14822207
2011/4/18	6.35	6.35	5.67	5.75	68872096
2011/4/19	6.8	6.99	6.45	6.46	159116328
2011/4/20	6.8	6.85	6.4	6.64	83534004
2011/4/21	6.68	6.86	6.56	6.62	56916160
2011/4/22	6.73	6.94	6.59	6.63	61589067
2011/4/25	6.51	6.75	6.32	6.72	45709309
2011/4/26	6.24	6.5	6.15	6.45	31549250
2011/4/27	6.38	6.43	6.18	6.26	25930626
2011/4/28	5.9	6.36	5.77	6.31	32955927
2011/4/29	5.93	5.99	5.82	5.82	12297837
2011/5/3	5.93	5.93	5.93	5.93	0
2011/5/4	6.03	6.29	6.01	6.12	20844723
2011/5/5	6.08	6.14	5.9	6.03	11750064
2011/5/6	6.27	6.44	5.98	6	22183322
2011/5/9	6.22	6.38	6.15	6.27	17814477
2011/5/10	6.3	6.36	6.06	6.22	19787020
2011/5/11	6.31	6.38	6.17	6.27	24342738
2011/5/12	6.58	6.78	6.18	6.26	54224996
2011/5/13	6.59	6.62	6.37	6.5	31431671
2011/5/16	6.46	6.69	6.44	6.57	28864554
2011/5/17	6.32	6.49	6.22	6.4	23194967
2011/5/18	6.48	6.63	6.25	6.26	32135375
2011/5/19	6.27	6.58	6.26	6.41	26101531
2011/5/20	6.27	6.27	6.27	6.27	0
2011/5/23	6.07	6.36	6.06	6.27	20293937
2011/5/24	5.99	6.1	5.8	6.07	19372231
2011/5/25	5.95	6.06	5.88	5.91	12482671
2011/5/26	5.99	6.14	5.96	5.99	14847989
2011/5/27	5.56	5.98	5.54	5.98	19862754
2011/5/30	5.46	5.57	5.36	5.55	9662840
2011/5/31	5.56	5.6	5.39	5.49	8508286
2011/6/1	5.66	5.75	5.49	5.63	12245527
2011/6/2	5.58	5.63	5.41	5.58	16067969
2011/6/3	5.63	5.67	5.52	5.52	6704159
2011/6/7	5.62	5.68	5.5	5.6	13933809
2011/6/8	5.75	5.81	5.55	5.62	14505076
2011/6/9	5.57	5.8	5.56	5.7	11365267
2011/6/10	5.56	5.67	5.48	5.57	8899664
2011/6/13	5.45	5.55	5.4	5.55	11353772
2011/6/14	5.45	5.45	5.45	5.45	0
2011/6/15	5.45	5.45	5.45	5.45	0
2011/6/16	5.45	5.45	5.45	5.45	0
2011/6/17	5.36	5.49	5.34	5.44	5767867
2011/6/20	5.19	5.38	5.17	5.36	7636821
2011/6/21	5.23	5.27	5.13	5.19	4444202
2011/6/22	5.27	5.37	5.22	5.24	5380406
2011/6/23	5.15	5.2	4.75	5.2	27239897
2011/6/24	5.2	5.3	4.97	5.01	16737355
2011/6/27	5.32	5.41	5.18	5.18	14398375
2011/6/28	5.35	5.37	5.27	5.33	7330397
2011/6/29	5.28	5.38	5.27	5.35	6922817
2011/6/30	5.33	5.36	5.23	5.23	5803059
2011/7/1	5.38	5.39	5.27	5.35	9852481
2011/7/4	5.49	5.53	5.35	5.41	19830808
2011/7/5	5.5	5.55	5.42	5.48	11626822
2011/7/6	5.56	5.62	5.45	5.48	14167305
2011/7/7	5.65	5.86	5.51	5.52	23073521
2011/7/8	5.6	5.72	5.55	5.65	8763952
2011/7/11	5.6	5.65	5.56	5.57	10668252
2011/7/12	5.42	5.57	5.37	5.57	14130773
2011/7/13	5.55	5.68	5.39	5.39	14365933
2011/7/14	5.54	5.58	5.46	5.53	11222744
2011/7/15	5.54	5.59	5.48	5.51	11709323
2011/7/18	5.69	5.74	5.49	5.54	26662464
2011/7/19	5.58	5.69	5.53	5.63	16493477
2011/7/20	5.64	5.72	5.57	5.6	18423196
2011/7/21	5.52	5.74	5.49	5.63	14524020
2011/7/22	5.47	5.57	5.46	5.54	9878220
2011/7/25	5.13	5.45	5.08	5.45	19534897
2011/7/26	5.15	5.22	5.1	5.13	9121209
2011/7/27	5.2	5.2	5.12	5.14	8135284
2011/7/28	5.05	5.17	4.94	5.16	20296213
2011/7/29	5	5.06	4.96	5.03	7731906
2011/8/1	5.04	5.09	5	5	5325747
2011/8/2	5.04	5.04	4.92	5.04	6060071
2011/8/3	5.13	5.16	4.94	4.95	10761930
2011/8/4	5.28	5.32	5.15	5.16	19967130
2011/8/5	5.24	5.28	5.08	5.15	11750795
2011/8/8	4.99	5.16	4.78	5.12	11948752
2011/8/9	5.11	5.24	4.76	4.76	13413999
2011/8/10	5.18	5.23	5.12	5.16	10510239
2011/8/11	5.33	5.34	5.03	5.08	20667019
2011/8/12	5.28	5.36	5.26	5.33	14105183
2011/8/15	5.34	5.43	5.21	5.29	16282836
2011/8/16	5.32	5.39	5.29	5.34	7827473
2011/8/17	5.26	5.32	5.22	5.28	5715953
2011/8/18	5.08	5.29	5.06	5.25	8248059
2011/8/19	5.07	5.08	4.94	4.99	6798959
2011/8/22	5.02	5.15	4.99	5.07	5152064
2011/8/23	5.07	5.08	5	5.02	5064323
2011/8/24	5.05	5.15	5.03	5.14	4404711
2011/8/25	5.16	5.17	5.04	5.04	6992717
2011/8/26	5.19	5.23	5.1	5.15	7230278
2011/8/29	5.08	5.16	5.05	5.16	7767082
2011/8/30	5.14	5.29	5.1	5.1	14480058
2011/8/31	5.11	5.17	5.06	5.08	10348132
2011/9/1	5.08	5.13	5	5.1	7806533
2011/9/2	4.96	5.06	4.91	5.04	8608386
2011/9/5	4.86	4.94	4.82	4.94	5965141
2011/9/6	4.84	4.9	4.8	4.81	4804232
2011/9/7	4.93	4.93	4.82	4.85	6389092
2011/9/8	4.86	4.95	4.84	4.93	4353242
2011/9/9	4.79	4.87	4.78	4.84	7888057
2011/9/13	4.67	4.74	4.66	4.71	6228310
2011/9/14	4.7	4.72	4.6	4.7	5539954
2011/9/15	4.68	4.72	4.66	4.7	3888427
2011/9/16	4.67	4.73	4.64	4.7	4799599
2011/9/19	4.52	4.65	4.5	4.64	5250759
2011/9/20	4.5	4.55	4.44	4.52	4277991
2011/9/21	4.6	4.62	4.43	4.51	9933213
2011/9/22	4.43	4.58	4.43	4.54	5650850
2011/9/23	4.37	4.41	4.31	4.36	6569645
2011/9/26	4.27	4.38	4.26	4.35	3842158
2011/9/27	4.23	4.34	4.18	4.3	6900694
2011/9/28	4.14	4.26	4.09	4.23	5771835
2011/9/29	3.89	4.14	3.85	4.14	12804268
2011/9/30	3.92	3.93	3.78	3.88	7617517
2011/10/10	3.92	3.97	3.9	3.92	3692234
2011/10/11	3.9	4.06	3.84	4.01	4400320
2011/10/12	4.02	4.04	3.82	3.89	6802726
2011/10/13	4.28	4.42	3.98	4.02	18840867
2011/10/14	4.14	4.26	4.08	4.22	15904127
2011/10/17	4.12	4.19	4.09	4.16	6203660
2011/10/18	3.98	4.11	3.97	4.1	6030096
2011/10/19	4.04	4.09	3.97	3.97	5418068
2011/10/20	3.93	4.02	3.9	3.98	4835238
2011/10/21	3.82	3.95	3.79	3.93	6632509
2011/10/24	3.92	3.92	3.8	3.82	4658071
2011/10/25	4.03	4.04	3.87	3.91	6777107
2011/10/26	4.04	4.14	3.98	3.98	8202889
2011/10/27	4.07	4.11	4.04	4.05	6564743
2011/10/28	4.12	4.15	4.07	4.12	6666919
2011/10/31	4.2	4.25	4.11	4.13	10171082
2011/11/1	4.16	4.23	4.13	4.15	6200499
2011/11/2	4.17	4.2	4.01	4.08	8169016
2011/11/3	4.22	4.27	4.17	4.17	13130933
2011/11/4	4.27	4.31	4.21	4.21	9015275
2011/11/7	4.24	4.35	4.21	4.23	8296052
2011/11/8	4.15	4.25	4.14	4.24	7821858
2011/11/9	4.22	4.22	4.13	4.15	6722880
2011/11/10	4.13	4.19	4.12	4.15	5752259
2011/11/11	4.12	4.17	4.1	4.14	4687753
2011/11/14	4.22	4.25	4.13	4.15	6508212
2011/11/15	4.27	4.38	4.18	4.21	14791803
2011/11/16	4.14	4.26	4.13	4.26	8643127
2011/11/17	4.13	4.18	4.12	4.15	5226161
2011/11/18	3.97	4.11	3.93	4.1	7074904
2011/11/21	3.95	3.99	3.87	3.99	6009766
2011/11/22	3.95	3.96	3.87	3.91	3293776
2011/11/23	3.88	3.97	3.88	3.95	4622048
2011/11/24	3.99	4.04	3.82	3.85	8568543
2011/11/25	3.9	3.99	3.88	3.97	3861289
2011/11/28	3.92	3.95	3.84	3.93	3834030
2011/11/29	3.96	3.96	3.92	3.93	3866424
2011/11/30	3.86	4	3.81	3.95	7012042
2011/12/1	3.93	3.98	3.91	3.95	6970262
2011/12/2	3.87	3.94	3.83	3.94	3941146
2011/12/5	3.75	3.87	3.73	3.87	4936780
2011/12/6	3.76	3.79	3.69	3.75	2332642
2011/12/7	3.79	3.79	3.72	3.77	2464155
2011/12/8	3.78	3.81	3.69	3.78	3232564
2011/12/9	3.86	3.88	3.74	3.76	4054925
2011/12/12	3.92	3.94	3.81	3.81	6903355
2011/12/13	3.84	3.95	3.79	3.89	11925133
2011/12/14	3.67	3.85	3.59	3.84	6913326
2011/12/15	3.41	3.64	3.33	3.64	9491519
2011/12/16	3.48	3.49	3.36	3.41	4386703
2011/12/19	3.46	3.49	3.34	3.49	3261491
2011/12/20	3.64	3.64	3.43	3.46	9020033
2011/12/21	3.73	3.78	3.59	3.64	12371523
2011/12/22	3.73	3.77	3.54	3.7	7131253
2011/12/23	3.65	3.78	3.62	3.7	16788235
2011/12/26	3.5	3.62	3.46	3.62	8275928
2011/12/27	3.42	3.5	3.41	3.45	3466847
2011/12/28	3.33	3.4	3.25	3.4	5040530
2011/12/29	3.34	3.39	3.3	3.32	3087348
2011/12/30	3.38	3.39	3.35	3.35	2929871
2012/1/4	3.19	3.42	3.06	3.39	7525448
2012/1/5	2.99	3.14	2.98	3.11	7541380
2012/1/6	3.01	3.03	2.87	2.99	4253056
2012/1/9	3.11	3.12	2.97	3	6507858
2012/1/10	3.24	3.29	3.09	3.12	12714496
2012/1/11	3.41	3.51	3.18	3.24	22794660
2012/1/12	3.49	3.62	3.33	3.33	22075528
2012/1/13	3.33	3.52	3.32	3.51	9044478
2012/1/16	3.29	3.41	3.23	3.28	10163422
2012/1/17	3.4	3.49	3.25	3.27	17272903
2012/1/18	3.64	3.69	3.33	3.41	27917992
2012/1/19	3.49	3.64	3.45	3.54	38200050
2012/1/20	3.51	3.55	3.42	3.48	27142195
2012/1/30	3.45	3.53	3.4	3.52	10890400
2012/1/31	3.54	3.58	3.39	3.41	44536953
2012/2/1	3.44	3.58	3.42	3.47	43171373
2012/2/2	3.43	3.46	3.36	3.4	13573835
2012/2/3	3.47	3.52	3.39	3.41	20134636
2012/2/6	3.78	3.81	3.45	3.45	46269983
2012/2/7	4.01	4.14	3.63	3.68	78968553
2012/2/8	3.97	4	3.87	3.9	61330811
2012/2/9	3.97	4.02	3.88	3.93	31195998
2012/2/10	3.89	3.97	3.88	3.95	19958378
2012/2/13	3.89	3.97	3.84	3.84	17112506
2012/2/14	3.9	3.95	3.87	3.89	13186226
2012/2/15	3.94	4	3.87	3.9	19064179
2012/2/16	3.97	4.05	3.93	3.95	21514260
2012/2/17	3.85	3.98	3.8	3.98	19079447
2012/2/20	3.81	3.91	3.8	3.9	13734156
2012/2/21	3.84	3.85	3.78	3.82	8490238
2012/2/22	3.93	3.93	3.85	3.86	16091095
2012/2/23	3.89	3.93	3.85	3.92	16104097
2012/2/24	3.92	3.92	3.85	3.88	16314671
2012/2/27	4.04	4.14	3.92	3.92	40950929
2012/2/28	3.96	4.06	3.92	4.02	19781574
2012/2/29	3.89	3.96	3.88	3.96	11195328
2012/3/1	3.88	3.93	3.85	3.87	7604486
2012/3/2	3.94	3.95	3.89	3.9	9659028
2012/3/5	3.97	4.03	3.91	3.94	17059437
2012/3/6	3.88	3.97	3.88	3.94	11467300
2012/3/7	3.82	3.88	3.81	3.86	11744606
2012/3/8	3.86	3.88	3.82	3.82	10630353
2012/3/9	3.9	3.9	3.85	3.88	10044025
2012/3/12	3.88	3.93	3.86	3.9	10959100
2012/3/13	4.07	4.1	3.88	3.88	45347992
2012/3/14	3.87	4.1	3.7	4.07	39646791
2012/3/15	4.14	4.26	3.85	3.86	72993977
2012/3/16	4.19	4.2	4.01	4.12	49049568
2012/3/19	4.17	4.23	4.1	4.16	26998220
2012/3/20	4.01	4.17	4	4.16	23101420
2012/3/21	3.98	4.05	3.88	4.03	18607775
2012/3/22	3.92	3.98	3.88	3.98	11368091
2012/3/23	3.9	3.95	3.85	3.92	9313012
2012/3/26	3.84	3.93	3.79	3.9	12017194
2012/3/27	3.84	3.9	3.83	3.85	6384196
2012/3/28	3.67	3.82	3.56	3.8	14983202
2012/3/29	3.41	3.65	3.39	3.65	11800656
2012/3/30	3.37	3.48	3.28	3.4	13815523
2012/4/5	3.48	3.52	3.34	3.37	10785297
2012/4/6	3.52	3.56	3.44	3.48	10323080
2012/4/9	3.43	3.51	3.42	3.51	7634811
2012/4/10	3.46	3.47	3.33	3.41	8442800
2012/4/11	3.46	3.47	3.36	3.42	6174710
2012/4/12	3.56	3.57	3.43	3.46	12773247
2012/4/13	3.58	3.63	3.52	3.57	11357696
2012/4/16	3.6	3.63	3.51	3.55	9129712
2012/4/17	3.6	3.72	3.56	3.59	14416552
2012/4/18	3.66	3.68	3.54	3.62	11720415
2012/4/19	3.63	3.7	3.58	3.65	10554068
2012/4/20	3.66	3.66	3.55	3.63	11687854
2012/4/23	3.58	3.66	3.56	3.66	10296246
2012/4/24	3.52	3.63	3.44	3.54	10361360
2012/4/25	3.6	3.6	3.49	3.53	11433738
2012/4/26	3.66	3.84	3.54	3.58	21039722
2012/4/27	3.56	3.66	3.55	3.64	11551933
2012/5/2	3.47	3.6	3.43	3.59	21250638
2012/5/3	3.52	3.64	3.44	3.47	16045840
2012/5/4	3.51	3.54	3.45	3.48	9668873
2012/5/7	3.51	3.52	3.47	3.49	6979484
2012/5/8	3.52	3.54	3.46	3.52	7544133
2012/5/9	3.46	3.51	3.45	3.49	6268602
2012/5/10	3.44	3.48	3.43	3.46	6029534
2012/5/11	3.43	3.47	3.41	3.44	5982315
2012/5/14	3.43	3.48	3.43	3.48	6385445
2012/5/15	3.41	3.43	3.36	3.42	5699190
2012/5/16	3.51	3.54	3.39	3.42	14927575
2012/5/17	3.5	3.59	3.44	3.51	10001816
2012/5/18	3.4	3.5	3.38	3.5	7010647
2012/5/21	3.36	3.42	3.33	3.37	4544567
2012/5/22	3.4	3.41	3.36	3.38	4150289
2012/5/23	3.36	3.42	3.33	3.4	5928387
2012/5/24	3.33	3.37	3.32	3.36	4652741
2012/5/25	3.3	3.37	3.29	3.32	5216602
2012/5/28	3.31	3.33	3.23	3.32	5389850
2012/5/29	3.38	3.39	3.29	3.32	6096475
2012/5/30	3.39	3.41	3.34	3.37	5894415
2012/5/31	3.37	3.38	3.35	3.37	5138932
2012/6/1	3.38	3.39	3.35	3.37	3500185
2012/6/4	3.23	3.34	3.22	3.34	6295517
2012/6/5	3.28	3.35	3.21	3.21	8475921
2012/6/6	3.24	3.33	3.23	3.32	5046831
2012/6/7	3.19	3.28	3.17	3.28	5251361
2012/6/8	3.14	3.22	3.12	3.22	5123103
2012/6/11	3.17	3.19	3.12	3.14	4629031
2012/6/12	3.22	3.28	3.13	3.17	9699446
2012/6/13	3.24	3.25	3.17	3.22	6179254
2012/6/14	3.2	3.24	3.19	3.23	5220865
2012/6/15	3.19	3.23	3.15	3.2	4278846
2012/6/18	3.19	3.19	3.19	3.19	0
2012/6/19	3.19	3.23	3.19	3.2	4444343
2012/6/20	3.15	3.2	3.15	3.19	5043324
2012/6/21	3.07	3.18	3.04	3.15	7698601
2012/6/25	3.03	3.07	3.01	3.07	5269346
2012/6/26	3.07	3.2	3	3.02	7093362
2012/6/27	3.04	3.1	3.02	3.06	3798751
2012/6/28	2.98	3.06	2.98	3.03	4780103
2012/6/29	2.97	2.98	2.9	2.96	7412051
2012/7/2	3.01	3.06	2.95	2.98	8939669
2012/7/3	2.97	3.03	2.95	3.01	8078983
2012/7/4	2.95	2.99	2.91	2.97	6933844
2012/7/5	2.87	2.95	2.86	2.92	8104344
2012/7/6	2.91	2.91	2.8	2.88	9487735
2012/7/9	2.83	2.94	2.81	2.9	8842493
2012/7/10	2.79	2.96	2.75	2.81	9906473
2012/7/11	2.73	2.8	2.69	2.78	11371939
2012/7/12	2.71	2.73	2.65	2.72	13325777
2012/7/13	2.66	2.71	2.64	2.69	10620453
2012/7/16	2.55	2.7	2.53	2.66	15000678
2012/7/17	2.57	2.58	2.51	2.54	9558169
2012/7/18	2.55	2.57	2.45	2.56	13510099
2012/7/19	2.61	2.65	2.51	2.53	17182251
2012/7/20	2.6	2.64	2.58	2.59	8456348
2012/7/23	2.58	2.6	2.5	2.59	7396636
2012/7/24	2.6	2.63	2.54	2.55	6430085
2012/7/25	2.62	2.66	2.58	2.6	9494262
2012/7/26	2.58	2.63	2.57	2.62	6279202
2012/7/27	2.53	2.6	2.51	2.59	4965610
2012/7/30	2.43	2.53	2.4	2.5	9233868
2012/7/31	2.29	2.43	2.28	2.43	12610761
2012/8/1	2.32	2.33	2.24	2.26	6518365
2012/8/2	2.31	2.34	2.3	2.3	4995950
2012/8/3	2.41	2.43	2.3	2.32	12825973
2012/8/6	2.44	2.46	2.35	2.39	11430299
2012/8/7	2.49	2.52	2.41	2.44	10796978
2012/8/8	2.64	2.74	2.5	2.5	29912448
2012/8/9	2.62	2.65	2.56	2.61	13677127
2012/8/10	2.59	2.64	2.56	2.63	8736561
2012/8/13	2.5	2.58	2.49	2.58	7505765
2012/8/14	2.54	2.54	2.47	2.47	6121165
2012/8/15	2.46	2.53	2.45	2.53	6210732
2012/8/16	2.44	2.49	2.43	2.46	3889948
2012/8/17	2.44	2.47	2.4	2.46	3864696
2012/8/20	2.45	2.45	2.39	2.44	3617627
2012/8/21	2.5	2.5	2.43	2.44	5127244
2012/8/22	2.45	2.51	2.44	2.49	4885635
2012/8/23	2.55	2.59	2.43	2.47	11842181
2012/8/24	2.48	2.53	2.45	2.52	7869425
2012/8/27	2.38	2.45	2.36	2.45	8631777
2012/8/28	2.42	2.43	2.36	2.38	6248128
2012/8/29	2.39	2.41	2.38	2.41	3137938
2012/8/30	2.41	2.41	2.35	2.39	5868569
2012/8/31	2.37	2.41	2.36	2.41	7767950
2012/9/3	2.39	2.41	2.36	2.36	5142127
2012/9/4	2.39	2.41	2.37	2.41	4354826
2012/9/5	2.42	2.45	2.37	2.39	6969276
2012/9/6	2.44	2.45	2.4	2.42	7067011
2012/9/7	2.53	2.56	2.45	2.45	15837817
2012/9/10	2.56	2.56	2.5	2.52	11444520
2012/9/11	2.54	2.55	2.5	2.55	7328717
2012/9/12	2.55	2.59	2.53	2.56	10819729
2012/9/13	2.5	2.58	2.5	2.56	8781488
2012/9/14	2.54	2.58	2.51	2.52	8485691
2012/9/17	2.46	2.56	2.45	2.56	8481525
2012/9/18	2.42	2.46	2.39	2.45	6983554
2012/9/19	2.44	2.45	2.4	2.41	4781621
2012/9/20	2.36	2.43	2.35	2.43	6810025
2012/9/21	2.34	2.38	2.32	2.36	4548791
2012/9/24	2.35	2.35	2.29	2.33	4647276
2012/9/25	2.33	2.35	2.31	2.33	3684998
2012/9/26	2.27	2.33	2.24	2.31	5112009
2012/9/27	2.34	2.37	2.27	2.27	7897300
2012/9/28	2.39	2.4	2.31	2.32	8627095
2012/10/8	2.38	2.41	2.36	2.4	4781567
2012/10/9	2.43	2.44	2.36	2.38	6882316
2012/10/10	2.67	2.67	2.41	2.43	42655836
2012/10/11	2.94	2.94	2.75	2.8	72098288
2012/10/12	2.87	2.99	2.8	2.99	72393574
2012/10/15	2.95	3.1	2.83	2.83	67789475
2012/10/16	2.87	2.94	2.75	2.88	38946222
2012/10/17	3.16	3.16	2.79	2.83	107787985
2012/10/18	3.26	3.43	3.01	3.08	111526958
2012/10/19	3.16	3.33	3.15	3.23	55999620
2012/10/22	3.25	3.4	3.06	3.09	68747809
2012/10/23	3.3	3.31	3.13	3.25	52376960
2012/10/24	3.2	3.28	3.18	3.23	41225980
2012/10/25	2.94	3.21	2.92	3.2	56290243
2012/10/26	2.98	3.06	2.89	2.9	33528754
2012/10/29	2.99	3.04	2.86	2.95	23095607
2012/10/30	2.9	2.99	2.88	2.98	19249899
2012/10/31	3.13	3.15	2.9	2.9	55329659
2012/11/1	3.14	3.19	3.03	3.1	40849297
2012/11/2	3.11	3.2	3.05	3.14	27095490
2012/11/5	3.05	3.1	3.02	3.07	20054911
2012/11/6	3.04	3.06	2.98	3	18734436
2012/11/7	2.95	3.02	2.9	3	19307168
2012/11/8	2.87	2.95	2.85	2.95	16941995
2012/11/9	2.89	2.92	2.81	2.87	11907265
2012/11/12	2.89	2.92	2.86	2.88	8694196
2012/11/13	2.93	3.01	2.88	2.9	25324227
2012/11/14	2.87	2.93	2.8	2.9	15209588
2012/11/15	2.81	2.87	2.8	2.84	8870938
2012/11/16	2.76	2.8	2.7	2.76	9391598
2012/11/19	2.77	2.77	2.69	2.76	9653692
2012/11/20	2.79	2.85	2.77	2.77	11902866
2012/11/21	2.81	2.82	2.72	2.76	9453897
2012/11/22	2.92	3.09	2.81	2.87	40361647
2012/11/23	2.99	3.04	2.84	2.88	31654119
2012/11/26	2.94	3.03	2.9	2.96	16252000
2012/11/27	2.79	2.93	2.78	2.91	13875173
2012/11/28	2.66	2.75	2.65	2.75	13212142
2012/11/29	2.56	2.71	2.5	2.64	11145119
2012/11/30	2.6	2.65	2.54	2.56	12072182
2012/12/3	2.66	2.75	2.6	2.62	17666052
2012/12/4	2.7	2.71	2.55	2.65	16513246
2012/12/5	2.81	2.86	2.65	2.68	25188137
2012/12/6	2.75	2.83	2.74	2.8	15023098
2012/12/7	2.85	2.86	2.72	2.75	21605487
2012/12/10	2.9	2.97	2.85	2.86	22918266
2012/12/11	2.85	2.9	2.82	2.9	16192742
2012/12/12	2.86	2.87	2.82	2.82	9471161
2012/12/13	2.9	3.06	2.82	2.85	30039286
2012/12/14	2.98	2.99	2.84	2.85	33824829
2012/12/17	2.96	3.02	2.93	2.98	21699475
2012/12/18	2.99	3.09	2.94	2.98	29907596
2012/12/19	2.96	3.04	2.91	2.94	20947151
2012/12/20	2.93	2.96	2.88	2.93	17855097
2012/12/21	2.9	2.95	2.88	2.93	13500637
2012/12/24	2.98	3.01	2.88	2.91	24057340
2012/12/25	3.01	3.02	2.91	2.96	29003229
2012/12/26	3.01	3.06	2.98	2.99	22325980
2012/12/27	3.05	3.1	2.96	3.01	39352265
2012/12/28	3.02	3.05	2.99	3.03	20367063
2012/12/31	3.01	3.04	2.97	3.02	15487487
2013/1/4	2.98	3.04	2.95	3.04	13193451
2013/1/7	3.04	3.05	2.96	2.97	17427767
2013/1/8	3.01	3.03	2.98	3.03	16682896
2013/1/9	3.06	3.12	2.98	3	35138533
2013/1/10	3.05	3.09	3.01	3.05	20413864
2013/1/11	2.95	3.06	2.93	3.05	19865147
2013/1/14	3	3.01	2.92	2.93	15246443
2013/1/15	3.08	3.1	2.99	3	35293705
2013/1/16	3.07	3.09	3.01	3.08	26259805
2013/1/17	3.05	3.07	3	3.06	20276965
2013/1/18	3.1	3.15	3.04	3.04	34899593
2013/1/21	3.12	3.12	3.06	3.09	19229720
2013/1/22	3.06	3.13	3.03	3.13	16818288
2013/1/23	3.06	3.08	3.01	3.06	10913531
2013/1/24	3	3.1	2.99	3.05	19565849
2013/1/25	2.96	3	2.93	2.99	9530301
2013/1/28	3.01	3.01	2.94	2.94	8795061
2013/1/29	3.08	3.11	2.99	3.02	26785157
2013/1/30	3.33	3.39	3.04	3.1	67861953
2013/1/31	3.2	3.27	3.15	3.22	40878207
2013/2/1	3.25	3.33	3.17	3.19	31252158
2013/2/4	3.17	3.28	3.15	3.26	21371170
2013/2/5	3.18	3.19	3.13	3.15	11056586
2013/2/6	3.18	3.21	3.16	3.18	12133247
2013/2/7	3.15	3.19	3.15	3.18	11030602
2013/2/8	3.22	3.24	3.15	3.16	16282001
2013/2/18	3.24	3.31	3.22	3.22	21133373
2013/2/19	3.22	3.27	3.2	3.24	13883308
2013/2/20	3.24	3.24	3.18	3.21	13218037
2013/2/21	3.14	3.23	3.13	3.23	13635099
2013/2/22	3.13	3.17	3.11	3.14	9011743
2013/2/25	3.17	3.22	3.1	3.13	13642666
2013/2/26	3.06	3.16	3.05	3.15	12825186
2013/2/27	3.09	3.12	3.06	3.08	6866068
2013/2/28	3.14	3.14	3.07	3.1	11547951
2013/3/1	3.12	3.15	3.08	3.15	9204246
2013/3/4	3.01	3.11	3	3.08	13855932
2013/3/5	3.06	3.07	3.01	3.02	9844782
2013/3/6	3.16	3.17	3.05	3.05	18611021
2013/3/7	3.18	3.2	3.12	3.17	19961569
2013/3/8	3.12	3.19	3.11	3.19	12836363
2013/3/11	3.1	3.12	3.06	3.11	8383331
2013/3/12	3.04	3.13	3.01	3.09	10959566
2013/3/13	3.01	3.06	2.99	3.03	8181480
2013/3/14	3.03	3.05	3	3.01	5326026
2013/3/15	3.02	3.07	2.99	3.03	6369844
2013/3/18	2.98	3.03	2.96	3.02	7239095
2013/3/19	2.99	3.01	2.96	3	5447157
2013/3/20	3.06	3.07	2.98	3	10289227
2013/3/21	3.08	3.08	3.05	3.05	10998085
2013/3/22	3.15	3.24	3.05	3.07	28695316
2013/3/25	3.11	3.16	3.09	3.13	12487132
2013/3/26	3.06	3.09	3.02	3.05	11890469
2013/3/27	3.08	3.11	3.06	3.06	8871024
2013/3/28	3.01	3.07	2.99	3.06	10825047
2013/3/29	3	3.04	2.98	3.04	6100377
2013/4/1	3.02	3.05	2.99	3	4984890
2013/4/2	3.01	3.03	3	3.02	5508053
2013/4/3	2.97	3.03	2.96	3	6849560
2013/4/8	2.92	2.94	2.88	2.94	5750240
2013/4/9	3.21	3.21	2.94	2.94	31372449
2013/4/10	3.18	3.39	3.12	3.33	54167332
2013/4/11	3.1	3.19	3.08	3.13	21443487
2013/4/12	3.09	3.12	3.05	3.09	12739617
2013/4/15	3.03	3.09	3.01	3.07	8777669
2013/4/16	3.04	3.05	2.95	3	11810972
2013/4/17	3.03	3.04	3	3.03	7563254
2013/4/18	3.03	3.05	2.99	3.02	7372488
2013/4/19	3.1	3.11	3.03	3.04	16098121
2013/4/22	3.05	3.09	3.02	3.07	12433812
2013/4/23	2.96	3.05	2.96	3.05	12556358
2013/4/24	3.01	3.02	2.97	2.97	6900539
2013/4/25	2.98	3.01	2.96	3	6305648
2013/4/26	2.95	3	2.95	2.99	5860012
2013/5/2	2.92	2.94	2.89	2.94	6748720
2013/5/3	2.95	2.98	2.93	2.94	5750172
2013/5/6	2.97	2.98	2.93	2.94	6237215
2013/5/7	2.96	2.97	2.92	2.97	8953125
2013/5/8	2.98	3.03	2.94	2.96	9975143
2013/5/9	2.95	2.97	2.93	2.97	7226280
2013/5/10	2.96	2.97	2.93	2.95	8154086
2013/5/13	2.94	2.96	2.93	2.96	5424607
2013/5/14	2.93	2.94	2.9	2.94	5637387
2013/5/15	2.94	2.95	2.9	2.92	4924329
2013/5/16	2.96	2.96	2.91	2.93	8030461
2013/5/17	2.99	3.01	2.94	2.95	15384313
2013/5/20	3.05	3.13	2.98	2.99	27263452
2013/5/21	3.04	3.06	3	3.03	13047753
2013/5/22	3.07	3.1	3.02	3.04	15765511
2013/5/23	3.02	3.09	3	3.08	10841699
2013/5/24	3.04	3.05	3	3.01	8489103
2013/5/27	3.11	3.15	3.03	3.04	22767493
2013/5/28	3.1	3.11	3.05	3.11	11402858
2013/5/29	3.07	3.1	3.06	3.09	7970373
2013/5/30	3.08	3.13	3.05	3.06	10849076
2013/5/31	3.06	3.1	3.06	3.07	9125327
2013/6/3	3.06	3.09	3.04	3.06	7538483
2013/6/4	3.02	3.07	3.01	3.07	9829727
2013/6/5	2.99	3.03	2.97	3.02	9444555
2013/6/6	2.92	2.99	2.92	2.99	6826500
2013/6/7	2.92	2.96	2.91	2.92	5865504
2013/6/13	2.84	2.93	2.81	2.93	6986664
2013/6/14	2.84	2.87	2.82	2.86	6019057
2013/6/17	2.86	2.87	2.82	2.85	4325984
2013/6/18	2.87	2.88	2.84	2.87	3471218
2013/6/19	2.83	2.87	2.73	2.87	6270412
2013/6/20	2.73	2.82	2.72	2.82	4396626
2013/6/21	2.68	2.7	2.6	2.7	4976754
2013/6/24	2.49	2.68	2.47	2.68	6695439
2013/6/25	2.46	2.51	2.24	2.47	8171145
2013/6/26	2.52	2.58	2.42	2.45	5914535
2013/6/27	2.46	2.57	2.45	2.53	6039038
2013/6/28	2.48	2.5	2.39	2.46	3385484
2013/7/1	2.5	2.51	2.45	2.48	3261629
2013/7/2	2.52	2.53	2.47	2.5	4142455
2013/7/3	2.47	2.51	2.44	2.51	4578879
2013/7/4	2.5	2.51	2.42	2.46	5018537
2013/7/5	2.54	2.59	2.49	2.51	7409422
2013/7/8	2.42	2.5	2.42	2.5	5434558
2013/7/9	2.39	2.44	2.38	2.43	4550605
2013/7/10	2.48	2.5	2.38	2.4	7463479
2013/7/11	2.54	2.57	2.47	2.49	10091373
2013/7/12	2.49	2.55	2.48	2.55	6478358
2013/7/15	2.54	2.55	2.48	2.49	4200140
2013/7/16	2.58	2.63	2.56	2.56	7850971
2013/7/17	2.53	2.58	2.52	2.57	5241001
2013/7/18	2.52	2.55	2.5	2.55	4441250
2013/7/19	2.44	2.54	2.43	2.54	5907400
2013/7/22	2.44	2.46	2.38	2.42	4374329
2013/7/23	2.49	2.51	2.43	2.44	4492516
2013/7/24	2.53	2.54	2.47	2.5	7039370
2013/7/25	2.48	2.52	2.48	2.52	4051388
2013/7/26	2.53	2.6	2.45	2.47	11831696
2013/7/29	2.46	2.52	2.44	2.52	6080298
2013/7/30	2.45	2.48	2.43	2.45	4290282
2013/7/31	2.46	2.48	2.45	2.47	2986542
2013/8/1	2.49	2.5	2.44	2.45	6169223
2013/8/2	2.56	2.62	2.49	2.5	15495524
2013/8/5	2.65	2.66	2.57	2.6	18198460
2013/8/6	2.79	2.85	2.65	2.66	33155303
2013/8/7	2.69	2.79	2.68	2.77	17399062
2013/8/8	2.72	2.76	2.63	2.67	14308380
2013/8/9	2.69	2.77	2.64	2.74	8562822
2013/8/12	2.77	2.83	2.65	2.67	19300061
2013/8/13	2.8	2.82	2.73	2.8	15744922
2013/8/14	2.83	2.92	2.78	2.78	32082251
2013/8/15	2.92	3.03	2.79	2.82	54111169
2013/8/16	2.82	2.99	2.8	2.9	40063453
2013/8/19	2.8	2.87	2.7	2.79	12830181
2013/8/20	2.92	2.95	2.76	2.8	32831905
2013/8/21	2.99	3.02	2.88	2.9	39137988
2013/8/22	2.98	3.05	2.92	2.96	29470780
2013/8/23	2.95	3.02	2.9	2.96	17111568
2013/8/26	3.13	3.16	2.93	2.94	52170786
2013/8/27	3.11	3.15	3.05	3.09	22250583
2013/8/28	3.08	3.24	3.02	3.09	36768635
2013/8/29	2.93	3.05	2.91	3.03	22511089
2013/8/30	2.9	2.99	2.9	2.92	14489454
2013/9/2	2.97	2.99	2.87	2.91	13457328
2013/9/3	2.95	3.02	2.91	2.95	28487357
2013/9/4	2.91	2.94	2.9	2.94	10274085
2013/9/5	2.94	2.98	2.88	2.89	24118177
2013/9/6	2.92	2.96	2.89	2.94	22625313
2013/9/9	2.88	2.93	2.86	2.92	17748270
2013/9/10	2.9	2.91	2.88	2.88	13894510
2013/9/11	2.95	2.97	2.9	2.91	27256285
2013/9/12	2.97	2.98	2.91	2.94	19931528
2013/9/13	2.92	2.99	2.91	2.95	13253106
2013/9/16	2.91	2.93	2.88	2.92	9765188
2013/9/17	2.81	2.9	2.8	2.9	15124190
2013/9/18	2.77	2.83	2.73	2.81	11380800
2013/9/23	2.83	2.83	2.78	2.78	8239372
2013/9/24	2.8	2.83	2.78	2.82	8680417
2013/9/25	2.75	2.81	2.74	2.8	8389655
2013/9/26	2.7	2.76	2.68	2.75	7784645
2013/9/27	2.69	2.71	2.66	2.68	4969608
2013/9/30	2.7	2.71	2.68	2.68	4540710
2013/10/8	2.76	2.76	2.67	2.7	6761434
2013/10/9	2.77	2.78	2.73	2.76	6337264
2013/10/10	2.77	2.77	2.73	2.77	10397110
2013/10/11	2.84	2.87	2.76	2.76	16968646
2013/10/14	2.85	2.87	2.8	2.82	12546918
2013/10/15	2.85	2.87	2.82	2.85	9474770
2013/10/16	2.76	2.85	2.74	2.85	10343770
2013/10/17	2.98	3	2.76	2.77	52473966
2013/10/18	3	3.26	2.99	3.07	89731011
2013/10/21	2.98	2.99	2.88	2.92	43539375
2013/10/22	2.96	2.96	2.91	2.91	21893892
2013/10/23	2.85	2.95	2.84	2.94	21990978
2013/10/24	2.77	2.85	2.75	2.84	15352790
2013/10/25	2.75	2.79	2.73	2.77	9255095
2013/10/28	2.78	2.83	2.76	2.77	8972779
2013/10/29	2.74	2.86	2.66	2.78	15874673
2013/10/30	2.77	2.79	2.72	2.74	9044267
2013/10/31	2.76	2.8	2.65	2.74	16946400
2013/11/1	2.71	2.75	2.7	2.72	6342725
2013/11/4	2.72	2.73	2.68	2.7	5765683
2013/11/5	2.73	2.74	2.68	2.7	6108943
2013/11/6	2.74	2.78	2.71	2.72	7219916
2013/11/7	2.7	2.75	2.7	2.73	6229824
2013/11/8	2.7	2.74	2.69	2.7	5433660
2013/11/11	2.75	2.77	2.7	2.7	7313097
2013/11/12	2.75	2.76	2.72	2.72	6023659
2013/11/13	2.7	2.75	2.69	2.75	4886812
2013/11/14	2.68	2.71	2.65	2.7	7283475
2013/11/15	2.71	2.73	2.67	2.67	6616281
2013/11/18	2.75	2.76	2.71	2.71	12269944
2013/11/19	2.76	2.8	2.73	2.75	11778066
2013/11/20	2.77	2.77	2.72	2.75	10099198
2013/11/21	2.75	2.76	2.73	2.75	7955564
2013/11/22	2.75	2.77	2.73	2.76	7333607
2013/11/25	2.8	2.85	2.71	2.73	20147773
2013/11/26	2.76	2.79	2.75	2.78	11161022
2013/11/27	2.78	2.8	2.74	2.76	9310108
2013/11/28	2.79	2.82	2.76	2.77	12625635
2013/11/29	2.82	2.83	2.79	2.79	11943726
2013/12/2	2.67	2.78	2.66	2.74	15118204
2013/12/3	2.72	2.73	2.67	2.67	7065302
2013/12/4	2.75	2.77	2.7	2.7	7953473
2013/12/5	2.77	2.79	2.73	2.73	9211219
2013/12/6	2.75	2.76	2.73	2.75	6671043
2013/12/9	2.85	2.86	2.75	2.75	29887880
2013/12/10	2.81	2.85	2.8	2.85	13041029
2013/12/11	2.77	2.83	2.74	2.82	10208292
2013/12/12	2.8	2.83	2.76	2.77	7245664
2013/12/13	2.79	2.82	2.76	2.79	6320832
2013/12/16	2.74	2.83	2.74	2.8	6987384
2013/12/17	2.7	2.76	2.69	2.74	6527020
2013/12/18	2.7	2.71	2.68	2.7	4229357
2013/12/19	2.66	2.72	2.66	2.7	6215099
2013/12/20	2.63	2.68	2.6	2.67	5093622
2013/12/23	2.62	2.65	2.6	2.63	3422165
2013/12/24	2.64	2.65	2.61	2.62	4108259
2013/12/25	2.64	2.65	2.62	2.65	3395963
2013/12/26	2.53	2.64	2.51	2.64	8208140
2013/12/27	2.56	2.57	2.5	2.5	4003016
2013/12/30	2.55	2.6	2.54	2.6	3557623
2013/12/31	2.58	2.58	2.53	2.56	3039985
2014/1/2	2.58	2.58	2.56	2.58	3141697
2014/1/3	2.54	2.59	2.52	2.57	3871621
2014/1/6	2.46	2.53	2.45	2.53	4852931
2014/1/7	2.47	2.5	2.43	2.46	2879039
2014/1/8	2.46	2.5	2.45	2.47	2795447
2014/1/9	2.41	2.47	2.41	2.46	3540397
2014/1/10	2.36	2.41	2.34	2.41	4555840
2014/1/13	2.34	2.37	2.31	2.36	3908647
2014/1/14	2.38	2.38	2.31	2.34	3288876
2014/1/15	2.38	2.39	2.35	2.38	2938511
2014/1/16	2.4	2.41	2.37	2.4	3586488
2014/1/17	2.36	2.4	2.33	2.4	3390310
2014/1/20	2.32	2.37	2.31	2.36	3827783
2014/1/21	2.37	2.38	2.32	2.33	2874975
2014/1/22	2.45	2.45	2.37	2.38	6948536
2014/1/23	2.43	2.45	2.41	2.44	4637249
2014/1/24	2.45	2.47	2.43	2.44	4340562
2014/1/27	2.4	2.45	2.4	2.45	4810200
2014/1/28	2.46	2.47	2.4	2.4	7714335
2014/1/29	2.45	2.47	2.43	2.47	4294556
2014/1/30	2.45	2.52	2.4	2.43	10232964
2014/2/7	2.47	2.48	2.42	2.45	5250708
2014/2/10	2.52	2.54	2.46	2.47	8335950
2014/2/11	2.67	2.73	2.52	2.53	30708749
2014/2/12	2.64	2.71	2.59	2.65	18179871
2014/2/13	2.56	2.67	2.55	2.62	17095572
2014/2/14	2.6	2.6	2.56	2.58	6653306
2014/2/17	2.62	2.63	2.58	2.61	8495238
2014/2/18	2.59	2.63	2.56	2.63	6355599
2014/2/19	2.63	2.66	2.58	2.59	11396914
2014/2/20	2.61	2.66	2.59	2.62	11704148
2014/2/21	2.55	2.61	2.52	2.61	10307808
2014/2/24	2.48	2.54	2.45	2.54	9468210
2014/2/25	2.41	2.5	2.38	2.47	9714219
2014/2/26	2.43	2.44	2.38	2.4	6614358
2014/2/27	2.42	2.46	2.42	2.44	5132811
2014/2/28	2.43	2.45	2.41	2.44	4704707
2014/3/3	2.48	2.49	2.41	2.42	7459395
2014/3/4	2.48	2.49	2.45	2.47	4850385
2014/3/5	2.48	2.49	2.46	2.48	4334511
2014/3/6	2.47	2.48	2.45	2.48	4552335
2014/3/7	2.46	2.48	2.44	2.47	5435485
2014/3/10	2.39	2.47	2.37	2.46	7455011
2014/3/11	2.37	2.4	2.35	2.37	6988930
2014/3/12	2.39	2.39	2.35	2.37	4250129
2014/3/13	2.39	2.42	2.38	2.39	4772018
2014/3/14	2.39	2.41	2.37	2.38	3491750
2014/3/17	2.42	2.43	2.39	2.4	3954297
2014/3/18	2.43	2.43	2.41	2.43	5160911
2014/3/19	2.48	2.57	2.4	2.42	17360412
2014/3/20	2.41	2.48	2.41	2.46	9011400
2014/3/21	2.46	2.47	2.38	2.39	6427059
2014/3/24	2.47	2.49	2.43	2.46	8979717
2014/3/25	2.5	2.51	2.45	2.46	11011549
2014/3/26	2.47	2.5	2.46	2.5	4139227
2014/3/27	2.47	2.52	2.45	2.47	7601878
2014/3/28	2.43	2.48	2.41	2.46	8164442
2014/3/31	2.42	2.45	2.4	2.43	3735332
2014/4/1	2.45	2.45	2.41	2.42	3277566
2014/4/2	2.46	2.47	2.43	2.45	5210708
2014/4/3	2.45	2.47	2.44	2.46	3981400
2014/4/4	2.5	2.52	2.44	2.46	14031728
2014/4/8	2.51	2.51	2.45	2.48	11388905
2014/4/9	2.51	2.52	2.49	2.5	8375440
2014/4/10	2.5	2.52	2.49	2.5	9519833
2014/4/11	2.49	2.5	2.48	2.5	6627728
2014/4/14	2.5	2.5	2.47	2.48	4203411
2014/4/15	2.45	2.5	2.44	2.5	6895339
2014/4/16	2.46	2.48	2.44	2.45	4330005
2014/4/17	2.47	2.48	2.45	2.46	4049001
2014/4/18	2.46	2.47	2.45	2.46	3120407
2014/4/21	2.43	2.46	2.43	2.45	4649251
2014/4/22	2.42	2.44	2.4	2.42	4681726
2014/4/23	2.43	2.43	2.41	2.42	1952497
2014/4/24	2.41	2.43	2.4	2.43	3785450
2014/4/25	2.36	2.42	2.35	2.41	5233252
2014/4/28	2.22	2.37	2.2	2.36	10202012
2014/4/29	2.26	2.27	2.23	2.24	4992502
2014/4/30	2.26	2.28	2.25	2.27	6143972
2014/5/5	2.28	2.28	2.26	2.26	3151239
2014/5/6	2.29	2.3	2.26	2.28	3705895
2014/5/7	2.26	2.29	2.24	2.29	3954290
2014/5/8	2.28	2.29	2.25	2.26	4117995
2014/5/9	2.25	2.28	2.25	2.27	2767149
2014/5/12	2.47	2.48	2.26	2.27	16498250
2014/5/13	2.39	2.48	2.38	2.41	20682059
2014/5/14	2.37	2.39	2.35	2.38	7365721
2014/5/15	2.33	2.38	2.31	2.36	3606266
2014/5/16	2.34	2.35	2.32	2.33	3388416
2014/5/19	2.31	2.35	2.3	2.35	3200934
2014/5/20	2.34	2.38	2.31	2.31	4891238
2014/5/21	2.36	2.38	2.31	2.33	6700183
2014/5/22	2.37	2.38	2.35	2.36	4624179
2014/5/23	2.37	2.38	2.35	2.37	1860964
2014/5/26	2.37	2.38	2.36	2.36	2738739
2014/5/27	2.37	2.38	2.36	2.36	3317751
2014/5/28	2.37	2.38	2.34	2.37	2992600
2014/5/29	2.35	2.38	2.34	2.38	2714101
2014/5/30	2.34	2.35	2.33	2.35	2333272
2014/6/3	2.33	2.35	2.32	2.34	1907699
2014/6/4	2.31	2.34	2.29	2.33	3071004
2014/6/5	2.31	2.32	2.28	2.3	2962465
2014/6/6	2.28	2.32	2.27	2.31	2549798
2014/6/9	2.28	2.29	2.27	2.28	2939777
2014/6/10	2.29	2.3	2.28	2.28	2883997
2014/6/11	2.31	2.31	2.29	2.29	2380803
2014/6/12	2.31	2.33	2.29	2.31	4376890
2014/6/13	2.34	2.35	2.31	2.31	3348376
2014/6/16	2.32	2.34	2.31	2.33	3911723
2014/6/17	2.28	2.32	2.28	2.31	3453577
2014/6/18	2.29	2.3	2.28	2.29	4038721
2014/6/19	2.26	2.31	2.25	2.29	4781133
2014/6/20	2.26	2.27	2.24	2.26	3048650
2014/6/23	2.25	2.26	2.24	2.26	2555098
2014/6/24	2.27	2.31	2.25	2.26	5302389
2014/6/25	2.26	2.27	2.25	2.27	2714909
2014/6/26	2.28	2.3	2.25	2.25	4934588
2014/6/27	2.34	2.46	2.28	2.28	16751439
2014/6/30	2.34	2.36	2.31	2.32	7957461
2014/7/1	2.37	2.38	2.33	2.35	7852209
2014/7/2	2.37	2.38	2.35	2.36	4760538
2014/7/3	2.44	2.55	2.36	2.38	26434519
2014/7/4	2.44	2.49	2.39	2.42	16759452
2014/7/7	2.4	2.43	2.39	2.43	7497586
2014/7/8	2.4	2.43	2.37	2.39	6016557
2014/7/9	2.35	2.41	2.34	2.41	6000201
2014/7/10	2.37	2.39	2.33	2.35	4100851
2014/7/11	2.4	2.4	2.35	2.36	4827428
2014/7/14	2.41	2.42	2.38	2.41	6138932
2014/7/15	2.45	2.46	2.4	2.43	13059323
2014/7/16	2.43	2.47	2.43	2.45	7131779
2014/7/17	2.4	2.45	2.39	2.43	6729925
2014/7/18	2.43	2.46	2.39	2.4	8095009
2014/7/21	2.43	2.46	2.43	2.43	6410655
2014/7/22	2.45	2.45	2.42	2.43	7125465
2014/7/23	2.44	2.45	2.42	2.44	9041010
2014/7/24	2.5	2.54	2.43	2.43	18736314
2014/7/25	2.5	2.51	2.46	2.48	16320476
2014/7/28	2.54	2.55	2.49	2.5	20402909
2014/7/29	2.54	2.55	2.51	2.54	13137375
2014/7/30	2.58	2.6	2.49	2.53	23179005
2014/7/31	2.58	2.6	2.54	2.57	15447239
2014/8/1	2.52	2.59	2.51	2.57	13975560
2014/8/4	2.63	2.66	2.52	2.52	30812000
2014/8/5	2.63	2.68	2.6	2.63	23311128
2014/8/6	2.72	2.72	2.61	2.63	34426809
2014/8/7	2.65	2.75	2.65	2.71	27919061
2014/8/8	2.66	2.69	2.62	2.66	14496168
2014/8/11	2.69	2.7	2.64	2.66	14967359
2014/8/12	2.69	2.71	2.67	2.69	13651432
2014/8/13	2.75	2.76	2.66	2.7	28356690
2014/8/14	2.72	2.78	2.71	2.75	19746481
2014/8/15	2.78	2.79	2.71	2.72	23804398
2014/8/18	2.96	3.06	2.77	2.78	61606161
2014/8/19	2.92	3	2.88	2.96	34150348
2014/8/20	2.93	2.99	2.89	2.9	30875283
2014/8/21	3.06	3.13	2.92	2.93	39626630
2014/8/22	3.06	3.09	3.01	3.06	19820506
2014/8/25	2.96	3.09	2.94	3.06	21970644
2014/8/26	2.99	3	2.92	2.94	22690477
2014/8/27	2.96	3.02	2.94	2.99	12882950
2014/8/28	2.9	2.97	2.87	2.96	13509992
2014/8/29	2.9	2.92	2.85	2.9	12003606
2014/9/1	2.95	2.96	2.89	2.9	15399591
2014/9/2	2.97	2.98	2.93	2.96	14442819
2014/9/3	3.02	3.03	2.95	2.98	20327155
2014/9/4	3.01	3.03	2.98	3.02	19287995
2014/9/5	3.03	3.04	2.99	3	20652926
2014/9/9	3.09	3.09	3.01	3.02	27088122
2014/9/10	3.08	3.1	3.06	3.09	21171512
2014/9/11	3.17	3.2	3.08	3.08	41120507
2014/9/12	3.49	3.49	3.15	3.16	89792080
2014/9/15	3.66	3.78	3.42	3.49	89801799
2014/9/16	3.64	3.85	3.58	3.68	77623915
2014/9/17	4	4	3.58	3.62	96620681
2014/9/18	3.98	4.11	3.9	4.05	63578332
2014/9/19	3.93	4	3.84	3.96	49316166
2014/9/22	3.94	4.08	3.88	3.88	42794288
2014/9/23	3.89	3.99	3.82	3.91	30101307
2014/9/24	4.02	4.11	3.84	3.86	49513950
2014/9/25	3.97	4.02	3.91	4	36694376
2014/9/26	3.99	4.03	3.92	3.94	28678814
2014/9/29	3.9	4.01	3.86	3.99	43864961
2014/9/30	3.89	3.91	3.83	3.9	29596634
2014/10/8	3.9	3.93	3.82	3.9	21390724
2014/10/9	4.28	4.29	3.87	3.89	68659606
2014/10/10	4.13	4.26	4.12	4.2	37977754
2014/10/13	4.29	4.44	4.02	4.05	50168156
2014/10/14	4.32	4.44	4.23	4.31	44917559
2014/10/15	4.28	4.35	4.19	4.32	27506386
2014/10/16	4.13	4.29	4.13	4.24	27028844
2014/10/17	4.12	4.18	3.98	4.15	27087103
2014/10/20	4.37	4.43	4.11	4.11	50534002
2014/10/21	4.34	4.39	4.26	4.35	25000943
2014/10/22	4.26	4.37	4.26	4.33	18375344
2014/10/23	4.26	4.26	4.26	4.26	0
2014/10/24	4.26	4.26	4.26	4.26	0
2014/10/27	4.26	4.26	4.26	4.26	0
2014/10/28	4.26	4.26	4.26	4.26	0
2014/10/29	4.26	4.26	4.26	4.26	0
2014/10/30	4.26	4.26	4.26	4.26	0
2014/10/31	4.26	4.26	4.26	4.26	0
2014/11/3	4.26	4.26	4.26	4.26	0
2014/11/4	4.26	4.26	4.26	4.26	0
2014/11/5	4.26	4.26	4.26	4.26	0
2014/11/6	4.26	4.26	4.26	4.26	0
2014/11/7	4.26	4.26	4.26	4.26	0
2014/11/10	4.26	4.26	4.26	4.26	0
2014/11/11	4.26	4.26	4.26	4.26	0
2014/11/12	4.26	4.26	4.26	4.26	0
2014/11/13	4.26	4.26	4.26	4.26	0
2014/11/14	4.26	4.26	4.26	4.26	0
2014/11/17	4.26	4.26	4.26	4.26	0
2014/11/18	4.26	4.26	4.26	4.26	0
2014/11/19	4.26	4.26	4.26	4.26	0
2014/11/20	4.26	4.26	4.26	4.26	0
2014/11/21	4.26	4.26	4.26	4.26	0
2014/11/24	4.26	4.26	4.26	4.26	0
2014/11/25	4.26	4.26	4.26	4.26	0
2014/11/26	4.26	4.26	4.26	4.26	0
2014/11/27	4.26	4.26	4.26	4.26	0
2014/11/28	4.26	4.26	4.26	4.26	0
2014/12/1	4.26	4.26	4.26	4.26	0
2014/12/2	4.05	4.13	3.84	3.96	117364282
2014/12/3	4.02	4.03	3.85	3.92	94438878
2014/12/4	4.34	4.42	3.96	3.99	103925722
2014/12/5	4.12	4.33	4.01	4.3	65475281
2014/12/8	4.13	4.26	4.07	4.09	43179176
2014/12/9	3.94	4.18	3.91	4.1	55717087
2014/12/10	4.01	4.04	3.85	3.94	25673705
2014/12/11	4.09	4.12	3.94	3.98	35425026
2014/12/12	4.24	4.3	4.12	4.15	47999885
2014/12/15	4.47	4.55	4.25	4.28	65064092
2014/12/16	4.41	4.45	4.35	4.44	30275314
2014/12/17	4.61	4.67	4.41	4.43	56200282
2014/12/18	4.58	4.76	4.52	4.62	31023552
2014/12/19	4.58	4.58	4.58	4.58	0
2014/12/22	4.37	4.84	4.32	4.58	36871662
2014/12/23	4.3	4.34	4.1	4.32	16208709
2014/12/24	4.39	4.42	4.21	4.29	22244226
2014/12/25	4.39	4.45	4.31	4.41	16122532
2014/12/26	4.44	4.49	4.35	4.44	20097397
2014/12/29	4.59	4.6	4.38	4.5	33402569
2014/12/30	4.45	4.72	4.42	4.58	27532276
2014/12/31	4.39	4.44	4.32	4.4	23847030
2015/1/5	4.39	4.41	4.32	4.4	22999756
2015/1/6	4.38	4.39	4.29	4.39	17985205
2015/1/7	4.34	4.39	4.29	4.33	19578815
2015/1/8	4.71	4.76	4.36	4.36	82251654
2015/1/9	4.89	4.99	4.55	4.66	84160945
2015/1/12	5.12	5.15	4.76	4.85	73268617
2015/1/13	5.01	5.12	4.9	5.02	52155538
2015/1/14	4.76	4.97	4.69	4.96	42478191
2015/1/15	4.8	4.85	4.67	4.72	28789209
2015/1/16	4.79	4.8	4.67	4.78	30546957
2015/1/19	4.37	4.76	4.31	4.63	39023330
2015/1/20	4.53	4.56	4.36	4.43	28085310
2015/1/21	4.64	4.64	4.47	4.52	24915309
2015/1/22	4.65	4.7	4.58	4.61	24306904
2015/1/23	4.93	4.94	4.62	4.65	55818697
2015/1/26	4.91	5.04	4.78	4.88	48648388
2015/1/27	4.88	4.94	4.75	4.91	31108397
2015/1/28	4.84	4.93	4.76	4.85	20529287
2015/1/29	4.76	4.87	4.74	4.78	21489091
2015/1/30	4.61	4.81	4.6	4.75	21568259
2015/2/2	4.79	4.8	4.58	4.6	27246496
2015/2/3	4.76	4.84	4.68	4.77	18330082
2015/2/4	4.75	4.77	4.65	4.76	20338778
2015/2/5	4.73	4.79	4.69	4.77	16712177
2015/2/6	4.57	4.74	4.5	4.72	16261816
2015/2/9	4.49	4.56	4.44	4.52	12722650
2015/2/10	4.52	4.54	4.46	4.49	9245203
2015/2/11	4.57	4.62	4.52	4.54	10940253
2015/2/12	4.57	4.6	4.51	4.6	9878286
2015/2/13	4.62	4.66	4.55	4.57	14432127
2015/2/16	4.63	4.66	4.57	4.62	16289870
2015/2/17	4.68	4.68	4.63	4.63	13410819
2015/2/25	4.68	4.68	4.68	4.68	0
2015/2/26	4.87	4.9	4.78	4.86	24531328
2015/2/27	4.87	4.89	4.83	4.89	14909597
2015/3/2	4.93	4.94	4.85	4.9	23997090
2015/3/3	4.9	5.15	4.8	4.93	97820404
2015/3/4	4.93	4.98	4.81	4.9	38648832
2015/3/5	5.3	5.42	4.9	4.93	124060185
2015/3/6	5.41	5.73	5.19	5.21	87456833
2015/3/9	5.44	5.58	5.36	5.4	44474411
2015/3/10	5.49	5.5	5.35	5.45	38689263
2015/3/11	5.97	6.04	5.43	5.49	96305693
2015/3/12	6.16	6.34	5.84	5.91	93589892
2015/3/13	6.14	6.3	6	6.16	56623279
2015/3/16	6.35	6.45	6.06	6.2	57189743
2015/3/17	6.3	6.51	6.25	6.33	53839629
2015/3/18	6.23	6.33	6.14	6.25	64532849
2015/3/19	6.3	6.46	6.11	6.22	60849412
2015/3/20	6.23	6.37	6.2	6.29	43318404
2015/3/23	6.25	6.28	6.16	6.26	72895222
2015/3/24	6.64	6.7	6.19	6.25	115929540
2015/3/25	6.44	6.6	6.38	6.58	60742039
2015/3/26	6.25	6.44	6.2	6.38	52348630
2015/3/27	6.28	6.37	6.18	6.22	37765511
2015/3/30	6.42	6.43	6.24	6.28	45198842
2015/3/31	6.38	6.51	6.33	6.43	49157506
2015/4/1	6.45	6.46	6.35	6.37	41989365
2015/4/2	6.77	6.85	6.5	6.5	76413260
2015/4/3	6.75	6.77	6.61	6.7	51062971
2015/4/7	6.9	7.07	6.74	6.75	65763930
2015/4/8	7.59	7.59	6.8	6.92	126123153
2015/4/9	7.8	7.96	7.04	7.5	152819917
2015/4/10	8.28	8.57	7.6	7.8	105028824
2015/4/13	8.37	8.86	8.06	8.28	92000181
2015/4/14	8.2	8.52	8.13	8.38	74428902
2015/4/15	7.7	8.21	7.54	8.2	87264893
2015/4/16	7.87	7.89	7.2	7.59	58593503
2015/4/17	7.86	8.14	7.79	7.86	58283726
2015/4/20	7.52	7.81	7.45	7.81	65742615
2015/4/21	8.01	8.1	7.46	7.52	58408575
2015/4/22	8.24	8.5	8.12	8.12	76854738
2015/4/23	8.44	8.45	8.15	8.3	66008521
2015/4/24	8.27	8.43	8.14	8.37	51416456
2015/4/27	8.18	8.38	7.96	8.22	69610053
2015/4/28	7.87	8.18	7.73	8.17	52338182
2015/4/29	8.35	8.36	7.78	7.86	62314561
2015/4/30	8.11	8.44	8.09	8.25	48766264
2015/5/4	8.19	8.26	7.99	8.11	40507713
2015/5/5	7.84	8.25	7.78	8.21	43267366
2015/5/6	7.68	7.96	7.58	7.84	37588137
2015/5/7	7.22	7.68	7.18	7.61	39112759
2015/5/8	7.39	7.43	7.21	7.24	28538452
2015/5/11	8.13	8.13	7.38	7.46	72130833
2015/5/12	8.21	8.68	8.08	8.35	86635340
2015/5/13	8.41	8.43	8.01	8.22	74869652
2015/5/14	9.25	9.25	8.28	8.39	113515827
2015/5/15	9.39	10	9.11	9.31	128891325
2015/5/18	9.66	9.79	9.06	9.3	79325046
2015/5/19	10.46	10.5	9.45	9.6	85140002
2015/5/20	10.46	10.46	10.46	10.46	0
2015/5/21	10.46	10.46	10.46	10.46	0
2015/5/22	10.46	10.46	10.46	10.46	0
2015/5/25	10.46	10.46	10.46	10.46	0
2015/5/26	10.46	10.46	10.46	10.46	0
2015/5/27	10.46	10.46	10.46	10.46	0
2015/5/28	10.46	10.46	10.46	10.46	0
2015/5/29	10.46	10.46	10.46	10.46	0
2015/6/1	10.46	10.46	10.46	10.46	0
2015/6/2	10.46	10.46	10.46	10.46	0
2015/6/3	10.46	10.46	10.46	10.46	0
2015/6/4	10.46	10.46	10.46	10.46	0
2015/6/5	10.46	10.46	10.46	10.46	0
2015/6/8	10.46	10.46	10.46	10.46	0
2015/6/9	10.46	10.46	10.46	10.46	0
2015/6/10	10.46	10.46	10.46	10.46	0
2015/6/11	10.46	10.46	10.46	10.46	0
2015/6/12	10.46	10.46	10.46	10.46	0
2015/6/15	10.46	10.46	10.46	10.46	0
2015/6/16	10.46	10.46	10.46	10.46	0
2015/6/17	10.46	10.46	10.46	10.46	0
2015/6/18	10.46	10.46	10.46	10.46	0
2015/6/19	10.46	10.46	10.46	10.46	0
2015/6/23	10.46	10.46	10.46	10.46	0
2015/6/24	10.46	10.46	10.46	10.46	0
2015/6/25	10.46	10.46	10.46	10.46	0
2015/6/26	10.46	10.46	10.46	10.46	0
2015/6/29	10.46	10.46	10.46	10.46	0
2015/6/30	10.46	10.46	10.46	10.46	0
2015/7/1	10.46	10.46	10.46	10.46	0
2015/7/2	10.46	10.46	10.46	10.46	0
2015/7/3	10.46	10.46	10.46	10.46	0
2015/7/6	10.46	10.46	10.46	10.46	0
2015/7/7	10.46	10.46	10.46	10.46	0
2015/7/8	10.46	10.46	10.46	10.46	0
2015/7/9	10.46	10.46	10.46	10.46	0
2015/7/10	10.46	10.46	10.46	10.46	0
2015/7/13	10.46	10.46	10.46	10.46	0
2015/7/14	10.46	10.46	10.46	10.46	0
2015/7/15	10.46	10.46	10.46	10.46	0
2015/7/16	10.46	10.46	10.46	10.46	0
2015/7/17	10.46	10.46	10.46	10.46	0
2015/7/20	10.46	10.46	10.46	10.46	0
2015/7/21	10.46	10.46	10.46	10.46	0
2015/7/22	10.46	10.46	10.46	10.46	0
2015/7/23	10.46	10.46	10.46	10.46	0
2015/7/24	10.46	10.46	10.46	10.46	0
2015/7/27	10.46	10.46	10.46	10.46	0
2015/7/28	10.46	10.46	10.46	10.46	0
2015/7/29	10.46	10.46	10.46	10.46	0
2015/7/30	10.46	10.46	10.46	10.46	0
2015/7/31	10.46	10.46	10.46	10.46	0
2015/8/3	10.46	10.46	10.46	10.46	0
2015/8/4	10.46	10.46	10.46	10.46	0
2015/8/5	10.46	10.46	10.46	10.46	0
2015/8/6	10.46	10.46	10.46	10.46	0
2015/8/7	10.46	10.46	10.46	10.46	0
2015/8/10	10.46	10.46	10.46	10.46	0
2015/8/11	10.46	10.46	10.46	10.46	0
2015/8/12	10.46	10.46	10.46	10.46	0
2015/8/13	10.46	10.46	10.46	10.46	0
2015/8/14	10.46	10.46	10.46	10.46	0
2015/8/17	10.46	10.46	10.46	10.46	0
2015/8/18	10.46	10.46	10.46	10.46	0
2015/8/19	10.46	10.46	10.46	10.46	0
2015/8/20	10.46	10.46	10.46	10.46	0
2015/8/21	10.46	10.46	10.46	10.46	0
2015/8/24	10.46	10.46	10.46	10.46	0
2015/8/25	10.46	10.46	10.46	10.46	0
2015/8/26	10.46	10.46	10.46	10.46	0
2015/8/27	10.46	10.46	10.46	10.46	0
2015/8/28	10.46	10.46	10.46	10.46	0
2015/8/31	10.46	10.46	10.46	10.46	0
2015/9/1	10.46	10.46	10.46	10.46	0
2015/9/2	10.46	10.46	10.46	10.46	0
2015/9/7	10.46	10.46	10.46	10.46	0
2015/9/8	10.46	10.46	10.46	10.46	0
2015/9/9	10.46	10.46	10.46	10.46	0
2015/9/10	10.46	10.46	10.46	10.46	0
2015/9/11	10.46	10.46	10.46	10.46	0
2015/9/14	10.46	10.46	10.46	10.46	0
2015/9/15	10.46	10.46	10.46	10.46	0
2015/9/16	10.46	10.46	10.46	10.46	0
2015/9/17	10.46	10.46	10.46	10.46	0
2015/9/18	10.46	10.46	10.46	10.46	0
2015/9/21	10.46	10.46	10.46	10.46	0
2015/9/22	10.46	10.46	10.46	10.46	0
2015/9/23	10.46	10.46	10.46	10.46	0
2015/9/24	10.46	10.46	10.46	10.46	0
2015/9/25	10.46	10.46	10.46	10.46	0
2015/9/28	10.46	10.5	9.45	9.6	85140002
2015/9/29	10.46	10.46	10.46	10.46	0
2015/9/30	10.46	10.46	10.46	10.46	0
2015/10/8	10.46	10.46	10.46	10.46	0
2015/10/9	9.41	9.41	9.41	9.41	1026400
2015/10/12	8.47	8.47	8.47	8.47	3045700
2015/10/13	7.62	7.62	7.62	7.62	4925900
2015/10/14	7	7.46	6.86	6.86	250526050
2015/10/15	7.06	7.15	6.69	6.79	136484873
2015/10/16	6.92	7.06	6.86	6.86	96308600
2015/10/19	7.06	7.13	6.85	6.93	101873897
2015/10/20	7.21	7.49	6.94	7.03	117275004
2015/10/21	6.63	7.29	6.49	7.13	102468569
2015/10/22	6.77	6.81	6.51	6.54	58458689
2015/10/23	6.96	7.1	6.66	6.78	70332928
2015/10/26	6.85	7.1	6.75	7.06	57888552
2015/10/27	6.67	6.8	6.33	6.78	52924956
2015/10/28	6.54	6.76	6.5	6.67	42122936
2015/10/29	6.5	6.66	6.44	6.6	31705746
2015/10/30	6.52	6.69	6.41	6.48	43157725
2015/11/2	6.34	6.52	6.33	6.44	34314014
2015/11/3	6.19	6.44	6.15	6.34	40422690
2015/11/4	6.42	6.43	6.2	6.2	47597981
2015/11/5	6.41	6.47	6.33	6.37	53919383
2015/11/6	6.49	6.58	6.4	6.41	52446334
2015/11/9	6.51	6.62	6.4	6.53	54334912
2015/11/10	6.59	6.64	6.51	6.51	63527621
2015/11/11	6.93	7.11	6.48	6.56	101283550
2015/11/12	6.78	6.97	6.69	6.87	69775550
2015/11/13	6.64	6.89	6.62	6.76	44816138
2015/11/16	6.66	6.66	6.5	6.53	33300417
2015/11/17	6.52	6.75	6.49	6.73	60242779
2015/11/18	6.66	6.88	6.59	6.63	71817360
2015/11/19	6.66	6.75	6.51	6.67	38200608
2015/11/20	6.68	6.74	6.6	6.74	41590852
2015/11/23	6.97	7.15	6.67	6.74	98997337
2015/11/24	7.67	7.67	7.3	7.67	117301771
2015/11/25	7.67	7.67	7.67	7.67	0
2015/11/26	7.67	7.67	7.67	7.67	0
2015/11/27	7.67	7.67	7.67	7.67	0
2015/11/30	7.36	7.69	7	7.65	104311312
2015/12/1	7.81	8.1	7.22	7.28	102416104
2015/12/2	8.59	8.59	8.3	8.59	128034071
2015/12/3	8.39	8.9	7.73	7.73	213110415
2015/12/4	8.16	8.69	8.02	8.09	126309764
2015/12/7	8.98	8.98	8.09	8.21	101957659
2015/12/8	8.99	9.79	8.82	9.17	205291813
2015/12/9	8.75	9.25	8.6	8.95	122932230
2015/12/10	8.54	8.94	8.41	8.7	90278047
2015/12/11	8.14	8.66	8.08	8.58	81235141
2015/12/14	8.16	8.18	7.8	7.99	58033444
2015/12/15	8.16	8.36	8.05	8.13	52960304
2015/12/16	8.3	8.47	8.1	8.3	62892536
2015/12/17	8.65	8.96	8.31	8.35	80306459
2015/12/18	8.49	8.86	8.4	8.64	62714089
2015/12/21	8.71	8.86	8.34	8.44	70096921
2015/12/22	8.55	8.74	8.48	8.68	46499618
2015/12/23	8.18	8.57	8.1	8.55	61083887
2015/12/24	8.23	8.32	8.04	8.12	33018046
2015/12/25	8.26	8.35	8.09	8.21	34687133
2015/12/28	8.1	8.34	7.95	8.34	37850802
2015/12/29	8.12	8.14	7.87	8	29197292
2015/12/30	8.02	8.17	8	8.12	21628989
2015/12/31	8.03	8.28	8	8.07	28212159
2016/1/4	7.23	8.08	7.23	8.07	35044274
2016/1/5	6.78	7.13	6.51	6.8	52131076
2016/1/6	6.96	6.98	6.75	6.83	31183505
2016/1/7	6.27	6.84	6.26	6.84	13605113
2016/1/8	6.24	6.56	5.66	6.48	43180231
2016/1/11	6.16	6.67	6.04	6.29	54953386
2016/1/12	6.18	6.36	5.85	6.2	38906516
2016/1/13	5.94	6.29	5.9	6.2	25993656
2016/1/14	6.2	6.24	5.61	5.75	41211679
2016/1/15	5.94	6.45	5.85	6.12	44810256
2016/1/18	5.95	6.08	5.66	5.66	28744121
2016/1/19	6.09	6.12	5.88	5.95	32948232
2016/1/20	6.11	6.29	6.01	6.09	34132189
2016/1/21	5.72	6.15	5.69	5.97	33648588
2016/1/22	5.72	5.93	5.54	5.83	27460136
2016/1/25	5.79	5.81	5.61	5.76	32627206
2016/1/26	5.23	5.89	5.21	5.75	44208288
2016/1/27	4.97	5.3	4.71	5.3	48689923
2016/1/28	4.89	5.19	4.47	4.9	35495399
2016/1/29	5.02	5.15	4.68	4.7	38090873
2016/2/1	4.79	5	4.69	4.92	22506924
2016/2/2	4.91	4.98	4.81	4.81	20603857
2016/2/3	5.01	5.1	4.74	4.84	27150053
2016/2/4	5.27	5.35	5.06	5.1	40762343
2016/2/5	5.26	5.5	5.24	5.28	31256401
2016/2/15	5.19	5.25	4.96	5.02	18740939
2016/2/16	5.36	5.39	5.19	5.25	24115986
2016/2/17	5.36	5.4	5.24	5.33	26654547
2016/2/18	5.53	5.76	5.36	5.4	44569933
2016/2/19	5.46	5.55	5.37	5.51	28624835
2016/2/22	5.58	5.68	5.44	5.53	32139139
2016/2/23	5.63	5.67	5.5	5.56	27258806
2016/2/24	5.85	5.98	5.6	5.63	44897086
2016/2/25	5.27	5.85	5.27	5.79	38709577
2016/2/26	5.27	5.37	5.03	5.31	27660616
2016/2/29	5.03	5.26	4.74	5.26	31566210
2016/3/1	5.13	5.17	4.78	5.03	24822036
2016/3/2	5.3	5.34	4.99	5.07	34131282
2016/3/3	5.27	5.4	5.2	5.27	35016699
2016/3/4	5.03	5.27	4.99	5.21	28839500
2016/3/7	5.13	5.18	5.06	5.11	16449036
2016/3/8	5.09	5.11	4.91	5.11	18699246
2016/3/9	5.11	5.33	4.95	5.03	31832640
2016/3/10	5	5.14	4.99	5.08	16733516
2016/3/11	5.02	5.08	4.92	4.95	13208393
2016/3/14	5.12	5.16	5.03	5.05	21385436
2016/3/15	5.07	5.13	5.01	5.11	13221892
2016/3/16	5.04	5.13	5	5.05	13613392
2016/3/17	5.12	5.15	5.02	5.06	25997414
2016/3/18	5.48	5.5	5.11	5.14	51478757
2016/3/21	5.54	5.65	5.41	5.49	65641207
2016/3/22	5.41	5.5	5.35	5.5	39852361
2016/3/23	5.47	5.57	5.4	5.42	33333542
2016/3/24	5.34	5.48	5.32	5.47	30174870
2016/3/25	5.35	5.41	5.3	5.3	17053705
2016/3/28	5.3	5.49	5.29	5.37	17705434
2016/3/29	5.12	5.32	5.1	5.3	17794550
2016/3/30	5.28	5.29	5.15	5.16	16129502
2016/3/31	5.25	5.34	5.22	5.28	18422032
2016/4/1	5.25	5.27	5.14	5.22	16415873
2016/4/5	5.41	5.43	5.22	5.3	24728700
2016/4/6	5.56	5.67	5.38	5.38	46203479
2016/4/7	5.43	5.57	5.42	5.56	25688747
2016/4/8	5.97	5.97	5.37	5.4	78224207
2016/4/11	5.88	6.1	5.85	6.04	82694014
2016/4/12	6.09	6.38	5.81	5.84	73186196
2016/4/13	6.13	6.31	6.06	6.13	49676558
2016/4/14	6.29	6.37	6.07	6.16	42827321
2016/4/15	6.24	6.48	6.19	6.25	38297891
2016/4/18	6.07	6.19	6	6.17	30328054
2016/4/19	6.15	6.22	6.04	6.12	24064440
2016/4/20	5.81	6.18	5.54	6.15	44454650
2016/4/21	5.63	5.85	5.61	5.72	20173525
2016/4/22	5.77	5.84	5.56	5.58	17949343
2016/4/25	5.69	5.76	5.6	5.71	13430572
2016/4/26	5.7	5.74	5.57	5.67	16699309
2016/4/27	5.73	5.86	5.64	5.7	20347173
2016/4/28	5.72	5.82	5.61	5.66	20752600
2016/4/29	5.8	5.85	5.65	5.7	23238662
2016/5/3	5.95	6	5.74	5.81	25339834
2016/5/4	5.94	6.05	5.9	5.95	23822124
2016/5/5	5.92	5.97	5.88	5.94	15845873
2016/5/6	5.59	5.96	5.58	5.94	28097796
2016/5/9	5.18	5.57	5.1	5.57	34218057
2016/5/10	5.07	5.26	5.02	5.2	20360010
2016/5/11	5.2	5.34	5.11	5.15	24907903
2016/5/12	5.15	5.22	5.05	5.15	15664747
2016/5/13	5.17	5.24	5.13	5.16	12374925
2016/5/16	5.23	5.24	5.12	5.17	11001995
2016/5/17	5.34	5.53	5.14	5.21	22524238
2016/5/18	5.08	5.27	5.02	5.25	23330666
2016/5/19	5.34	5.51	5.1	5.17	41204420
2016/5/20	5.3	5.43	5.21	5.25	22999856
2016/5/23	5.33	5.37	5.28	5.3	14706751
2016/5/24	5.21	5.34	5.18	5.33	12796062
2016/5/25	5.2	5.3	5.17	5.26	10681847
2016/5/26	5.19	5.23	5.1	5.17	10507996
2016/5/27	5.18	5.23	5.16	5.2	8662557
2016/5/30	5.22	5.38	5.11	5.13	16180226
2016/5/31	5.4	5.42	5.2	5.21	32131051
2016/6/1	5.53	5.6	5.34	5.38	40153055
2016/6/2	5.67	5.7	5.46	5.6	33242623
2016/6/3	5.57	5.7	5.49	5.69	32864527
2016/6/6	5.51	5.58	5.5	5.56	15822044
2016/6/7	5.53	5.59	5.46	5.51	12557677
2016/6/8	5.62	5.65	5.47	5.49	20057488
2016/6/13	5.28	5.62	5.25	5.56	20949326
2016/6/14	5.32	5.38	5.21	5.21	11353027
2016/6/15	5.39	5.48	5.23	5.25	25332424
2016/6/16	5.36	5.46	5.35	5.4	15542114
2016/6/17	5.4	5.48	5.35	5.36	13341572
2016/6/20	5.27	5.4	5.18	5.38	18028219
2016/6/21	5.15	5.32	5.14	5.29	15990017
2016/6/22	5.24	5.28	5.16	5.18	10868967
2016/6/23	5.13	5.24	5.12	5.24	18818309
2016/6/24	5.21	5.34	5.1	5.15	29332616
2016/6/27	5.31	5.32	5.15	5.18	19366973
2016/6/28	5.32	5.34	5.24	5.28	13336193
2016/6/29	5.3	5.37	5.29	5.31	20139625
2016/6/30	5.31	5.34	5.27	5.3	10717420
2016/7/1	5.34	5.35	5.27	5.32	13509227
2016/7/4	5.39	5.43	5.29	5.31	18977053
2016/7/5	5.43	5.48	5.36	5.39	19676582
2016/7/6	5.43	5.46	5.35	5.4	15670780
2016/7/7	5.48	5.55	5.36	5.44	24519131
2016/7/8	5.43	5.52	5.42	5.49	15012766
2016/7/11	5.45	5.47	5.39	5.44	15625657
2016/7/12	5.79	5.97	5.43	5.43	58392774
2016/7/13	5.7	5.78	5.63	5.78	28145929
2016/7/14	5.71	5.75	5.63	5.69	17166663
2016/7/15	5.6	5.74	5.58	5.69	20433279
2016/7/18	5.56	5.63	5.54	5.56	11706132
2016/7/19	5.66	5.72	5.55	5.55	18068241
2016/7/20	5.66	5.78	5.61	5.67	15518438
2016/7/21	5.69	5.71	5.64	5.67	9795871
2016/7/22	5.55	5.69	5.54	5.68	17696807
2016/7/25	5.56	5.61	5.52	5.55	9426858
2016/7/26	5.63	5.64	5.56	5.56	11132025
2016/7/27	5.34	5.64	5.28	5.61	22085160
2016/7/28	5.3	5.4	5.23	5.38	12607978
2016/7/29	5.28	5.34	5.25	5.32	7225100
2016/8/1	5.3	5.32	5.16	5.27	8903294
2016/8/2	5.31	5.34	5.25	5.28	7037679
2016/8/3	5.3	5.31	5.26	5.3	6141301
2016/8/4	5.3	5.32	5.26	5.31	7472930
2016/8/5	5.27	5.32	5.25	5.3	7855973
2016/8/8	5.28	5.28	5.2	5.27	12514037
2016/8/9	5.32	5.35	5.24	5.27	14096828
2016/8/10	5.31	5.35	5.3	5.31	8893824
2016/8/11	5.22	5.33	5.22	5.32	9298657
2016/8/12	5.29	5.3	5.21	5.21	8132629
2016/8/15	5.36	5.4	5.25	5.29	23897632
2016/8/16	5.5	5.64	5.33	5.35	34543712
2016/8/17	5.42	5.48	5.37	5.46	19937493
2016/8/18	5.47	5.55	5.41	5.41	19729561
2016/8/19	5.47	5.5	5.4	5.46	13865849
2016/8/22	5.52	5.72	5.5	5.53	32252005
2016/8/23	5.42	5.5	5.37	5.48	25775356
2016/8/24	5.45	5.56	5.41	5.43	18670877
2016/8/25	5.41	5.45	5.38	5.42	11619103
2016/8/26	5.54	5.64	5.47	5.49	34023237
2016/8/29	5.56	5.58	5.49	5.55	14868839
2016/8/30	5.55	5.63	5.52	5.57	12986484
2016/8/31	5.48	5.56	5.43	5.56	17538231
2016/9/1	5.42	5.48	5.42	5.48	9750192
2016/9/2	5.47	5.5	5.43	5.46	12920280
2016/9/5	5.46	5.5	5.44	5.49	7946600
2016/9/6	5.5	5.5	5.4	5.46	14855615
2016/9/7	5.5	5.53	5.47	5.49	15066035
2016/9/8	5.57	5.58	5.47	5.47	20323042
2016/9/9	5.52	5.57	5.42	5.52	74364050
2016/9/12	5.7	5.81	5.41	5.43	75500266
2016/9/13	5.67	5.76	5.58	5.66	40535382
2016/9/14	5.49	5.65	5.46	5.61	28275198
2016/9/19	5.53	5.54	5.46	5.5	16237295
2016/9/20	5.55	5.66	5.54	5.58	16702800
2016/9/21	5.52	5.58	5.5	5.58	13394948
2016/9/22	5.54	5.58	5.51	5.55	16363982
2016/9/23	5.46	5.53	5.41	5.52	17715734
2016/9/26	5.3	5.45	5.25	5.43	18259002
2016/9/27	5.34	5.35	5.27	5.27	9887129
2016/9/28	5.32	5.37	5.3	5.37	4961464
2016/9/29	5.3	5.35	5.29	5.33	8107880
2016/9/30	5.28	5.33	5.27	5.3	9910801
2016/10/10	5.38	5.41	5.3	5.31	14933392
2016/10/11	5.5	5.54	5.41	5.42	20748698
2016/10/12	5.46	5.5	5.43	5.49	10830218
2016/10/13	5.53	5.65	5.43	5.45	26722357
2016/10/14	5.52	5.57	5.48	5.52	12421703
2016/10/17	5.41	5.54	5.37	5.54	13597656
2016/10/18	5.51	5.52	5.4	5.41	14099546
2016/10/19	5.49	5.55	5.47	5.52	13545008
2016/10/20	5.48	5.55	5.43	5.51	12720530
2016/10/21	5.46	5.52	5.43	5.45	13819200
2016/10/24	5.59	5.63	5.46	5.49	31107441
2016/10/25	5.54	5.58	5.5	5.55	15354831
2016/10/26	5.75	6	5.55	5.57	80203571
2016/10/27	5.68	5.71	5.6	5.65	30868682
2016/10/28	5.8	5.89	5.63	5.65	43967777
2016/10/31	5.82	5.89	5.71	5.8	24590707
2016/11/1	5.83	5.86	5.75	5.84	21152182
2016/11/2	5.7	5.83	5.69	5.83	23140585
2016/11/3	5.71	5.74	5.63	5.66	19822956
2016/11/4	5.65	5.75	5.64	5.72	14020047
2016/11/7	5.63	5.65	5.51	5.6	15827264
2016/11/8	5.69	5.72	5.61	5.66	16785866
2016/11/9	5.65	5.73	5.59	5.66	18360332
2016/11/10	5.81	5.82	5.66	5.68	34079040
2016/11/11	5.78	5.87	5.77	5.81	16494982
2016/11/14	5.75	5.85	5.72	5.75	19364201
2016/11/15	5.76	5.77	5.7	5.74	13706827
2016/11/16	5.75	5.81	5.71	5.78	15507214
2016/11/17	5.65	5.74	5.64	5.74	17981808
2016/11/18	5.63	5.7	5.61	5.65	15684489
2016/11/21	5.64	5.68	5.59	5.62	19912062
2016/11/22	5.67	5.7	5.62	5.65	17824446
2016/11/23	5.61	5.69	5.59	5.67	18056131
2016/11/24	5.57	5.62	5.55	5.61	15616822
2016/11/25	5.56	5.59	5.46	5.57	15852573
2016/11/28	5.59	5.6	5.55	5.57	11836258
2016/11/29	5.45	5.6	5.43	5.6	19448738
2016/11/30	5.48	5.5	5.4	5.45	15686667
2016/12/1	5.5	5.51	5.45	5.47	11404117
2016/12/2	5.36	5.51	5.35	5.5	14540106
2016/12/5	5.33	5.38	5.27	5.28	11856821
2016/12/6	5.33	5.38	5.29	5.33	11772648
2016/12/7	5.39	5.39	5.31	5.32	8821631
2016/12/8	5.38	5.41	5.36	5.38	7349931
2016/12/9	5.38	5.4	5.35	5.39	5943661
2016/12/12	5.16	5.4	5.15	5.39	14914123
2016/12/13	5.14	5.19	5.04	5.17	11429621
2016/12/14	5.1	5.16	5.07	5.13	8575907
2016/12/15	5.14	5.15	5.06	5.06	7744842
2016/12/16	5.19	5.19	5.1	5.14	7535603
2016/12/19	5.16	5.22	5.15	5.18	6311200
2016/12/20	5.15	5.18	5.12	5.16	5691902
2016/12/21	5.28	5.29	5.14	5.16	14366984
2016/12/22	5.25	5.26	5.21	5.25	5890161
2016/12/23	5.15	5.26	5.14	5.23	10325197
2016/12/26	5.15	5.15	5.09	5.14	5284894
2016/12/27	5.13	5.16	5.12	5.14	4644762
2016/12/28	5.11	5.16	5.09	5.13	6601828
2016/12/29	5.13	5.14	5.1	5.14	5192034
2016/12/30	5.14	5.16	5.12	5.13	6146058
2017/1/3	5.19	5.19	5.1	5.16	6768254
2017/1/4	5.35	5.44	5.16	5.17	23614061
2017/1/5	5.33	5.36	5.2	5.33	10461976
2017/1/6	5.3	5.35	5.28	5.29	5906376
2017/1/9	5.27	5.33	5.23	5.33	6616225
2017/1/10	5.25	5.31	5.25	5.27	6044945
2017/1/11	5.21	5.28	5.2	5.25	6464617
2017/1/12	5.15	5.24	5.13	5.21	6063587
2017/1/13	5.16	5.19	5.12	5.13	6896332
2017/1/16	4.85	5.15	4.78	5.13	17489800
2017/1/17	4.88	4.91	4.8	4.86	10862148
2017/1/18	4.89	4.94	4.84	4.87	6356970
2017/1/19	4.95	5.1	4.92	4.96	11314122
2017/1/20	5.02	5.04	4.98	4.98	5316928
2017/1/23	5.03	5.06	4.99	5.02	4443801
2017/1/24	4.99	5.05	4.92	5.05	5815621
2017/1/25	4.99	5.03	4.95	5.03	4931695
2017/1/26	5	5.01	4.98	5	4080153
2017/2/3	4.98	5	4.95	5	3085271
2017/2/6	5.01	5.01	4.96	4.98	6120311
2017/2/7	4.97	5.01	4.92	5	13293424
2017/2/8	4.98	4.99	4.92	4.96	8806428
2017/2/9	5.05	5.08	4.96	4.99	11256941
2017/2/10	5.06	5.08	5.03	5.04	8967453
2017/2/13	5.08	5.11	5.04	5.06	8004953
2017/2/14	5.1	5.13	5.07	5.08	6797356
2017/2/15	5.01	5.1	4.98	5.08	9315012
2017/2/16	5.06	5.06	5	5.01	5682456
2017/2/17	5.03	5.08	5.02	5.06	7468725
2017/2/20	5.05	5.06	4.99	5.04	9942311
2017/2/21	5.11	5.15	5.01	5.04	15816077
2017/2/22	5.09	5.11	5.05	5.09	10825145
2017/2/23	5.11	5.15	5.06	5.09	13017956
2017/2/24	5.11	5.12	5.09	5.1	6243513
2017/2/27	5.04	5.1	5.03	5.08	8276700
2017/2/28	5.04	5.06	5.02	5.04	6238850
2017/3/1	5.05	5.06	5.02	5.04	6015893
2017/3/2	4.98	5.06	4.98	5.05	8396200
2017/3/3	5	5.01	4.95	4.98	5626340
2017/3/6	5.05	5.06	4.98	5.02	8244645
2017/3/7	5.08	5.09	5.03	5.06	10649004
2017/3/8	5.02	5.07	5.01	5.07	8162757
2017/3/9	5	5.03	4.98	5.02	6729015
2017/3/10	5.01	5.02	4.98	4.98	4095976
2017/3/13	4.99	5	4.94	5	13985032
2017/3/14	4.94	4.99	4.93	4.97	9167953
2017/3/15	4.98	4.99	4.91	4.95	10197797
2017/3/16	4.97	4.99	4.93	4.96	13009748
2017/3/17	4.91	4.97	4.9	4.97	14209902
2017/3/20	4.9	4.92	4.89	4.92	8149345
2017/3/21	4.89	4.92	4.87	4.9	7350352
2017/3/22	4.84	4.88	4.82	4.88	10316814
2017/3/23	4.84	4.86	4.79	4.83	8966719
2017/3/24	4.86	4.87	4.81	4.84	8757463
2017/3/27	4.88	4.92	4.84	4.85	7700240
2017/3/28	4.83	4.88	4.82	4.88	6143098
2017/3/29	4.77	4.87	4.73	4.86	8676822
2017/3/30	4.67	4.77	4.66	4.77	12594626
2017/3/31	4.68	4.72	4.65	4.65	6561313
2017/4/5	4.72	4.75	4.67	4.7	15385243
2017/4/6	4.69	4.73	4.67	4.72	11600213
2017/4/7	4.68	4.69	4.65	4.69	8479716
2017/4/10	4.69	4.71	4.65	4.67	10224249
2017/4/11	4.64	4.7	4.58	4.69	13571267
2017/4/12	4.63	4.66	4.6	4.64	7648695
2017/4/13	4.62	4.65	4.59	4.62	9299664
2017/4/14	4.57	4.62	4.54	4.62	9631512
2017/4/17	4.47	4.57	4.42	4.54	13650700
2017/4/18	4.25	4.47	4.23	4.45	15884952
2017/4/19	4.16	4.26	4.15	4.23	16502626
2017/4/20	4.18	4.25	4.15	4.15	11111041
2017/4/21	4.19	4.22	4.16	4.17	8546536
2017/4/24	4.07	4.19	3.98	4.18	10301427
2017/4/25	4.14	4.16	4.03	4.08	9766428
2017/4/26	4.15	4.21	4.13	4.13	8412579
2017/4/27	4.2	4.21	4.09	4.15	8791120
2017/4/28	4.24	4.25	4.16	4.2	7161647
2017/5/2	4.13	4.24	4.06	4.24	10370738
2017/5/3	4.08	4.14	4.07	4.1	7438915
2017/5/4	4.06	4.12	4.06	4.07	4904854
2017/5/5	4.06	4.08	4.03	4.05	3993865
2017/5/8	4.02	4.06	3.99	4.06	8161139
2017/5/9	3.99	4.02	3.94	4	6515834
2017/5/10	3.96	4.02	3.94	3.99	4874759
2017/5/11	3.68	3.94	3.56	3.91	25822677
2017/5/12	3.68	3.75	3.68	3.68	8909594
2017/5/15	3.68	3.72	3.67	3.69	5676538
2017/5/16	3.73	3.75	3.5	3.69	13215227
2017/5/17	3.74	3.78	3.69	3.71	7926378
2017/5/18	3.78	3.79	3.66	3.71	9334588
2017/5/19	3.84	3.96	3.75	3.75	9981506
2017/5/22	3.71	3.85	3.7	3.81	8126592
2017/5/23	3.64	3.72	3.59	3.71	9906184
2017/5/24	3.65	3.65	3.55	3.63	4972159
2017/5/25	3.68	3.69	3.59	3.65	6687764
2017/5/26	3.66	3.71	3.64	3.68	4157543
2017/5/31	3.64	3.73	3.63	3.72	5711600
2017/6/1	3.52	3.65	3.48	3.65	6445764
2017/6/2	3.56	3.57	3.48	3.49	7686090
2017/6/5	3.6	3.61	3.54	3.56	5922387
2017/6/6	3.61	3.63	3.58	3.59	4255148
2017/6/7	3.68	3.71	3.58	3.61	9271160
2017/6/8	3.67	3.69	3.65	3.68	6505901
2017/6/9	3.65	3.67	3.63	3.66	4906704
2017/6/12	3.58	3.65	3.57	3.63	5601039
2017/6/13	3.63	3.63	3.56	3.6	4386295
2017/6/14	3.66	3.67	3.6	3.63	8612077
2017/6/15	3.7	3.72	3.64	3.64	9914974
2017/6/16	3.68	3.71	3.65	3.7	6752606
2017/6/19	3.68	3.68	3.68	3.68	0
2017/6/20	3.76	3.81	3.75	3.8	9177617
2017/6/21	3.75	3.78	3.72	3.78	6023217
2017/6/22	3.7	3.74	3.7	3.73	7100299
2017/6/23	3.67	3.73	3.62	3.69	5482037
2017/6/26	3.69	3.7	3.62	3.69	7166263
2017/6/27	3.73	3.76	3.67	3.69	7373095
2017/6/28	3.7	3.74	3.69	3.72	3995655
2017/6/29	3.7	3.74	3.7	3.7	3246708
2017/6/30	3.68	3.71	3.66	3.7	6870867
2017/7/3	3.7	3.7	3.65	3.67	7109451
2017/7/4	3.66	3.7	3.64	3.69	7499800
2017/7/5	3.69	3.69	3.64	3.65	7715804
2017/7/6	3.68	3.7	3.65	3.68	6568774
2017/7/7	3.68	3.68	3.65	3.68	7252797
2017/7/10	3.71	3.72	3.66	3.67	12565685
2017/7/11	3.87	3.95	3.69	3.7	49047304
2017/7/12	3.77	3.84	3.73	3.82	17481493
2017/7/13	3.8	3.82	3.74	3.74	10238841
2017/7/14	3.87	3.91	3.77	3.77	18980174
2017/7/17	3.66	3.88	3.6	3.87	16060344
2017/7/18	3.7	3.74	3.61	3.63	9206874
2017/7/19	3.75	3.77	3.68	3.7	12977179
2017/7/20	3.85	3.89	3.73	3.74	17772218
2017/7/21	3.86	3.93	3.82	3.85	15472489
2017/7/24	4	4.02	3.81	3.83	38783515
2017/7/25	3.91	3.99	3.88	3.99	17907419
2017/7/26	3.89	3.96	3.86	3.91	11413939
2017/7/27	3.9	3.92	3.84	3.87	13224790
2017/7/28	3.88	3.91	3.86	3.9	9966775
2017/7/31	3.89	3.9	3.86	3.88	8484145
2017/8/1	3.89	3.94	3.86	3.9	10479890
2017/8/2	3.81	3.92	3.75	3.89	12194874
2017/8/3	3.85	3.85	3.78	3.8	5403920
2017/8/4	3.82	3.85	3.8	3.85	6870800
2017/8/7	3.83	3.83	3.78	3.81	6273593
2017/8/8	3.85	3.85	3.78	3.82	9040847
2017/8/9	3.85	3.85	3.81	3.81	5685177
2017/8/10	3.89	3.93	3.83	3.84	14696807
2017/8/11	3.8	3.88	3.79	3.86	9974401
2017/8/14	3.83	3.84	3.8	3.81	6079870
2017/8/15	3.83	3.85	3.81	3.85	6102866
2017/8/16	3.87	3.89	3.8	3.84	10207322
2017/8/17	3.88	3.9	3.85	3.87	6836900
2017/8/18	3.86	3.89	3.84	3.87	5514012
2017/8/21	3.89	3.9	3.85	3.87	5576501
2017/8/22	3.94	3.97	3.88	3.88	15015383
2017/8/23	3.88	3.95	3.86	3.9	10411600
2017/8/24	3.9	3.93	3.84	3.87	9176461
2017/8/25	3.97	3.98	3.88	3.88	12398167
2017/8/28	3.97	4.05	3.94	3.95	13820184
2017/8/29	3.95	3.99	3.94	3.99	7075451
2017/8/30	3.94	3.96	3.92	3.96	5960300
2017/8/31	3.93	3.94	3.87	3.9	11493224
2017/9/1	3.91	3.93	3.88	3.93	8680999
2017/9/4	3.92	3.93	3.87	3.93	7456703
2017/9/5	3.95	3.96	3.9	3.91	7826016
2017/9/6	4	4.01	3.9	3.95	16283370
2017/9/7	4	4.03	3.98	4	10196961
2017/9/8	4	4.01	3.98	4	6550820
2017/9/11	4	4.04	3.97	4	8765970
2017/9/12	3.95	4	3.94	3.99	14518712
2017/9/13	4.05	4.06	3.86	3.95	20025754
2017/9/14	4.04	4.06	4	4.02	15771117
2017/9/15	4.05	4.06	4	4.01	11485312
2017/9/18	4.05	4.07	4.03	4.05	9441000
2017/9/19	4.15	4.18	4.04	4.06	19399161
2017/9/20	4.11	4.18	4.07	4.18	17973767
2017/9/21	4.14	4.21	4.12	4.12	15555583
2017/9/22	4.12	4.17	4.1	4.14	7017269
2017/9/25	4.01	4.12	4	4.11	11525000
2017/9/26	4.05	4.08	3.99	3.99	7008295
2017/9/27	4.04	4.06	4.03	4.05	2964500
2017/9/28	4.06	4.08	4	4.04	8129212
2017/9/29	4.04	4.06	4.01	4.06	10529324
2017/10/9	4.07	4.09	4.04	4.04	10571812
2017/10/10	4.13	4.18	4.07	4.07	10488301
2017/10/11	4.14	4.16	4.1	4.16	4838209
2017/10/12	4.09	4.15	4.06	4.14	5732100
2017/10/13	4.1	4.13	4.08	4.1	4341794
2017/10/16	4.01	4.13	4.01	4.12	10067201
2017/10/17	4.04	4.07	3.99	4.01	6058257
2017/10/18	4.07	4.24	4.02	4.05	14148392
2017/10/19	4.06	4.1	4.04	4.05	9001338
2017/10/20	4.07	4.08	4.03	4.03	5399073
2017/10/23	4.07	4.08	4.05	4.06	5761300
2017/10/24	4.06	4.13	4.04	4.08	8353900
2017/10/25	4.05	4.07	4.03	4.06	7075501
2017/10/26	4.05	4.07	4.03	4.05	6500388
2017/10/27	4.03	4.06	4	4.05	7301338
2017/10/30	3.95	4.04	3.9	4.03	9584735
2017/10/31	3.97	3.99	3.94	3.96	4852888
2017/11/1	3.91	4.01	3.87	3.96	8001689
2017/11/2	3.79	3.92	3.7	3.9	12406242
2017/11/3	3.82	3.9	3.75	3.76	7549000
2017/11/6	3.82	3.85	3.76	3.81	5030355
2017/11/7	3.82	3.84	3.79	3.83	4731444
2017/11/8	3.85	3.9	3.8	3.81	6775075
2017/11/9	3.85	3.92	3.84	3.87	2904143
2017/11/10	3.84	3.87	3.8	3.86	5217683
2017/11/13	3.82	3.87	3.76	3.87	6991529
2017/11/14	3.77	3.84	3.72	3.83	5814801
2017/11/15	3.78	3.79	3.73	3.78	4850137
2017/11/16	3.72	3.77	3.72	3.77	3839112
2017/11/17	3.52	3.75	3.49	3.72	9438041
2017/11/20	3.17	3.58	3.17	3.54	69350057
2017/11/21	3.2	3.21	3.01	3.04	51512876
2017/11/22	3.13	3.17	3.1	3.12	21565464
2017/11/23	3.08	3.16	3.04	3.14	18255600
2017/11/24	3.11	3.12	3.03	3.06	20310159
2017/11/27	3.1	3.11	3.06	3.1	9327583
2017/11/28	3.1	3.11	3.08	3.09	4225002
2017/11/29	3.11	3.12	3.05	3.09	14831364
2017/11/30	3.13	3.15	3.09	3.11	11549810
2017/12/1	3.1	3.15	3.09	3.15	8942500
2017/12/4	3.1	3.15	3.07	3.09	9673090
2017/12/5	3.08	3.11	3.05	3.1	12437026
2017/12/6	3.09	3.09	3.05	3.07	8851610
2017/12/7	3.1	3.1	3.05	3.09	10467458
2017/12/8	3.1	3.1	3.07	3.08	9364193
2017/12/11	3.09	3.09	3.04	3.08	11929216
2017/12/12	3.08	3.09	3.05	3.08	12433495
2017/12/13	3.08	3.1	3.05	3.07	9933750
2017/12/14	3.15	3.22	3.06	3.08	16612334
2017/12/15	3.1	3.14	3.08	3.14	9214543
2017/12/18	3.07	3.1	3.07	3.1	5544910
2017/12/19	3.09	3.09	3.06	3.08	3824312
2017/12/20	3.07	3.08	3.04	3.08	7122209
2017/12/21	3.07	3.07	3.04	3.07	5784483
2017/12/22	3.06	3.07	3.05	3.06	4336100
2017/12/25	3.03	3.07	3	3.07	11590275
2017/12/26	3.06	3.06	3.02	3.03	5811210
2017/12/27	3.03	3.05	2.97	3.04	18437069
2017/12/28	3.06	3.06	2.99	3.01	17825967
2017/12/29	3.06	3.06	3.03	3.05	3154634
2018/1/2	3.07	3.07	3.04	3.05	4372886
2018/1/3	3.09	3.09	3.05	3.07	7930335
2018/1/4	3.08	3.09	3.06	3.07	6256100
2018/1/5	3.11	3.13	3.06	3.06	13992937
2018/1/8	3.1	3.11	3.07	3.11	7225901
2018/1/9	3.09	3.1	3.07	3.09	5132476
2018/1/10	3.09	3.13	3.05	3.08	20810814
2018/1/11	3.09	3.1	3.05	3.08	10832963
2018/1/12	3.08	3.09	3.06	3.08	11497671
2018/1/15	3.04	3.07	3.01	3.06	8731207
2018/1/16	3.03	3.04	3	3.03	4174400
2018/1/17	3.03	3.04	3.01	3.03	4477537
2018/1/18	3.01	3.03	3	3.02	7105200
2018/1/19	2.98	3.01	2.97	3.01	9780717
2018/1/22	2.86	2.97	2.85	2.97	21850600
2018/1/23	2.87	2.9	2.86	2.86	10252905
2018/1/24	2.84	2.87	2.83	2.87	11308318
2018/1/25	2.85	2.86	2.82	2.84	18057396
2018/1/26	2.82	2.85	2.82	2.85	6763800
2018/1/29	2.82	2.89	2.77	2.8	13406004
2018/1/30	2.77	2.82	2.75	2.82	15223617
2018/1/31	2.49	2.76	2.49	2.76	22535594
2018/2/1	2.49	2.49	2.49	2.49	0
2018/2/2	2.19	2.24	2.02	2.02	103411462
2018/2/5	2.03	2.07	2	2	70417976
2018/2/6	2.03	2.03	2.03	2.03	0
2018/2/7	2.03	2.03	2.03	2.03	0
2018/2/8	2.53	2.69	2.39	2.45	123624402
2018/2/9	2.39	2.47	2.28	2.32	76886604
2018/2/12	2.39	2.39	2.39	2.39	0
2018/2/13	2.6	2.85	2.58	2.8	98826539
2018/2/14	2.44	2.57	2.4	2.5	55033804
2018/2/22	2.47	2.5	2.41	2.5	39583952
2018/2/23	2.46	2.53	2.4	2.47	39317422
2018/2/26	2.55	2.64	2.42	2.44	52254160
2018/2/27	2.55	2.59	2.52	2.55	35447076
2018/2/28	2.47	2.54	2.46	2.53	26835781
2018/3/1	2.52	2.54	2.44	2.45	25417517
2018/3/2	2.47	2.55	2.46	2.49	24533388
2018/3/5	2.41	2.47	2.4	2.46	22130057
2018/3/6	2.41	2.42	2.35	2.42	19307212
2018/3/7	2.52	2.58	2.39	2.41	43485582
2018/3/8	2.48	2.5	2.45	2.46	25018940
2018/3/9	2.5	2.53	2.47	2.48	23712259
2018/3/12	2.57	2.63	2.48	2.5	36758266
2018/3/13	2.6	2.74	2.52	2.55	46025293
2018/3/14	2.52	2.58	2.51	2.58	24846362
2018/3/15	2.49	2.54	2.45	2.5	18243870
2018/3/16	2.49	2.51	2.47	2.5	10803800
2018/3/19	2.45	2.46	2.38	2.45	19167737
2018/3/20	2.48	2.52	2.4	2.41	16044089
2018/3/21	2.46	2.5	2.44	2.47	17196432
2018/3/22	2.42	2.46	2.4	2.45	12845571
2018/3/23	2.38	2.52	2.33	2.37	37504413
2018/3/26	2.33	2.34	2.18	2.34	19504409
2018/3/27	2.4	2.43	2.34	2.34	18274953
2018/3/28	2.35	2.39	2.34	2.35	9702584
2018/3/29	2.39	2.4	2.34	2.36	12575411
2018/3/30	2.39	2.41	2.38	2.4	12618001
2018/4/2	2.39	2.47	2.38	2.39	11793901
2018/4/3	2.35	2.38	2.34	2.37	10439475
2018/4/4	2.37	2.38	2.35	2.35	7769575
2018/4/9	2.34	2.37	2.31	2.36	7985395
2018/4/10	2.34	2.35	2.28	2.33	9585737
2018/4/11	2.38	2.38	2.33	2.33	11306781
2018/4/12	2.32	2.37	2.31	2.37	10317393
2018/4/13	2.32	2.35	2.3	2.35	9858514
2018/4/16	2.3	2.33	2.28	2.33	8564728
2018/4/17	2.24	2.31	2.23	2.29	9741584
2018/4/18	2.24	2.26	2.2	2.25	8160635
2018/4/19	2.25	2.28	2.22	2.24	9324825
2018/4/20	2.22	2.27	2.21	2.25	7162692
2018/4/23	2.18	2.24	2.16	2.24	7680407
2018/4/24	2.21	2.21	2.17	2.17	6826676
2018/4/25	2.2	2.21	2.18	2.2	5671093
2018/4/26	2.18	2.21	2.18	2.19	7022215
2018/4/27	2.17	2.2	2.17	2.19	5716183
2018/5/2	2.19	2.21	2.17	2.17	4881359
2018/5/3	2.2	2.2	2.15	2.19	5580397
2018/5/4	2.22	2.22	2.18	2.19	6278705
2018/5/7	2.26	2.26	2.2	2.21	9752674
2018/5/8	2.28	2.31	2.24	2.26	11085502
2018/5/9	2.26	2.32	2.23	2.29	12665066
2018/5/10	2.27	2.27	2.24	2.26	5719600
2018/5/11	2.27	2.29	2.24	2.27	6025765
2018/5/14	2.23	2.26	2.21	2.26	6772800
2018/5/15	2.26	2.33	2.2	2.22	10551712
2018/5/16	2.36	2.49	2.23	2.25	34261388
2018/5/17	2.31	2.35	2.28	2.32	20586701
2018/5/18	2.33	2.4	2.26	2.29	24964898
2018/5/21	2.38	2.42	2.33	2.34	17899469
2018/5/22	2.39	2.41	2.35	2.36	14671828
2018/5/23	2.32	2.4	2.31	2.39	12091700
2018/5/24	2.32	2.36	2.3	2.34	6531903
2018/5/25	2.26	2.31	2.26	2.31	7576469
2018/5/28	2.21	2.26	2.21	2.26	7446300
2018/5/29	2.21	2.23	2.18	2.2	5582554
2018/5/30	2.15	2.21	2.14	2.18	9849640
2018/5/31	2.2	2.21	2.07	2.16	12114427
[truncated: 1,642 more rows]
