# Supplementary material for: Stock market forecasting research based on GA-WOA-LSTM
Source: PLoS One. 2025 Aug 27;20(8):e0330324. doi: 10.1371/journal.pone.0330324 (PMC12385415; doi:10.1371/journal.pone.0330324)
Supplement: S1 File — (ZIP) [file pone.0330324.s001.zip › Paper Model/LH/LOTUS HOLDINGS-600186.SS/GA-WOA-LSTM/SY.csv]

Date	Close	High	Low	Open	Volume
2010/3/15	6.658	6.697	6.581	6.658	2971399
2010/3/16	6.697	6.716	6.62	6.678	2242487
2010/3/17	6.822	6.822	6.668	6.697	4189599
2010/3/18	6.995	7.004	6.793	6.802	11017834
2010/3/19	7.148	7.168	6.927	6.985	18461990
2010/3/22	7.552	7.667	7.071	7.12	17835711
2010/3/23	7.312	7.629	7.302	7.456	30884504
2010/3/24	7.312	7.389	7.158	7.283	10773780
2010/3/25	7.456	7.494	7.1	7.264	15705371
2010/3/26	7.552	7.667	7.312	7.36	15225438
2010/3/29	7.792	7.84	7.437	7.494	18528309
2010/3/30	7.6	7.879	7.571	7.782	28838938
2010/3/31	7.485	7.658	7.446	7.59	13338521
2010/4/1	7.485	7.59	7.446	7.494	9052764
2010/4/2	7.504	7.552	7.417	7.456	7190281
2010/4/6	7.417	7.542	7.369	7.513	7454372
2010/4/7	7.475	7.562	7.398	7.446	7099334
2010/4/8	7.389	7.485	7.36	7.485	5083711
2010/4/9	7.485	7.523	7.369	7.369	5393411
2010/4/12	7.667	7.715	7.494	7.494	13920328
2010/4/13	7.475	7.734	7.312	7.696	8911735
2010/4/14	7.667	7.782	7.398	7.475	13549548
2010/4/15	7.706	7.831	7.571	7.648	10195139
2010/4/16	7.754	7.85	7.581	7.715	9838255
2010/4/19	7.302	7.734	7.292	7.734	9355862
2010/4/20	7.446	7.485	7.216	7.312	6854677
2010/4/21	7.562	7.581	7.379	7.398	7292894
2010/4/22	7.389	7.552	7.292	7.494	11637121
2010/4/23	7.283	7.465	7.264	7.35	5610630
2010/4/26	7.023	7.321	6.956	7.283	8544031
2010/4/27	6.774	7.062	6.63	7.033	6860531
2010/4/28	6.706	6.87	6.61	6.726	6503667
2010/4/29	6.62	6.802	6.61	6.745	4912363
2010/4/30	6.639	6.697	6.495	6.62	3830107
2010/5/4	6.678	6.726	6.514	6.524	2828957
2010/5/5	6.802	6.841	6.562	6.678	4465270
2010/5/6	6.639	6.899	6.61	6.841	4639882
2010/5/7	6.601	6.783	6.37	6.485	3669840
2010/5/10	6.639	6.735	6.437	6.63	4585700
2010/5/11	6.572	6.851	6.572	6.774	4370959
2010/5/12	6.12	6.581	6.005	6.543	5363381
2010/5/13	6.188	6.226	5.919	6.149	3568137
2010/5/14	6.188	6.188	6.188	6.188	0
2010/5/17	5.726	6.188	5.717	6.053	3481270
2010/5/18	5.842	5.88	5.698	5.736	3624482
2010/5/19	5.755	5.842	5.707	5.822	2418818
2010/5/20	5.861	5.909	5.707	5.746	4330085
2010/5/21	6.015	6.053	5.63	5.736	3894201
2010/5/24	6.572	6.62	5.919	5.919	7836265
2010/5/25	6.361	6.687	6.284	6.457	11375795
2010/5/26	6.332	6.418	6.207	6.312	3083098
2010/5/27	6.351	6.428	6.159	6.312	3226167
2010/5/28	6.284	6.466	6.274	6.409	2311961
2010/5/31	6.082	6.38	6.063	6.207	2200862
2010/6/1	5.89	6.053	5.765	6.034	2783336
2010/6/2	5.995	6.024	5.861	5.861	2052759
2010/6/3	6.015	6.274	5.957	6.005	3624649
2010/6/4	6.284	6.485	6.149	6.197	9189047
2010/6/7	6.111	6.14	5.976	6.072	4327667
2010/6/8	6.111	6.13	5.947	6.111	2911003
2010/6/9	6.322	6.399	6.053	6.149	6640720
2010/6/10	6.293	6.418	6.216	6.245	4628226
2010/6/11	6.197	6.341	6.159	6.312	2332390
2010/6/15	6.197	6.197	6.197	6.197	0
2010/6/17	6.197	6.197	6.197	6.197	0
2010/6/18	5.919	6.197	5.832	6.149	3117632
2010/6/21	6.063	6.082	5.822	5.919	1983587
2010/6/22	6.053	6.101	5.986	6.063	1764231
2010/6/23	6.034	6.101	5.967	6.034	1786278
2010/6/24	6.063	6.082	5.986	6.053	1497357
2010/6/25	5.976	6.101	5.938	6.015	1390887
2010/6/28	5.861	6.005	5.765	5.938	1614792
2010/6/29	5.553	5.88	5.553	5.861	3541218
2010/6/30	5.323	5.563	5.275	5.563	2682647
2010/7/1	5.236	5.409	5.208	5.332	1890613
2010/7/2	5.294	5.304	5.025	5.236	2307576
2010/7/5	5.198	5.275	5.092	5.179	1624036
2010/7/6	5.294	5.332	5.169	5.198	1621828
2010/7/7	5.621	5.822	5.573	5.592	9623696
2010/7/8	5.544	5.611	5.429	5.477	5258181
2010/7/9	5.621	5.678	5.448	5.534	4051801
2010/7/12	5.659	5.669	5.544	5.621	3219850
2010/7/13	5.467	5.621	5.419	5.621	3376347
2010/7/14	5.505	5.553	5.438	5.457	3694364
2010/7/15	5.352	5.505	5.332	5.505	3145723
2010/7/16	5.323	5.371	5.198	5.323	3397525
2010/7/19	5.457	5.525	5.217	5.217	3537229
2010/7/20	5.601	5.611	5.409	5.448	5561685
2010/7/21	5.698	5.794	5.525	5.601	8813730
2010/7/22	5.794	5.813	5.621	5.688	5823206
2010/7/23	5.717	5.784	5.65	5.774	4727123
2010/7/26	5.726	5.746	5.592	5.717	3841921
2010/7/27	5.774	5.822	5.659	5.726	5688084
2010/7/28	5.89	5.938	5.688	5.755	7105120
2010/7/29	5.87	5.89	5.794	5.861	4819456
2010/7/30	5.88	5.89	5.736	5.87	4956742
2010/8/2	5.967	6.043	5.851	5.89	5928551
2010/8/3	5.842	5.986	5.822	5.957	5313422
2010/8/4	5.919	5.919	5.794	5.803	4586380
2010/8/5	5.995	6.034	5.89	5.957	5758746
2010/8/6	6.159	6.168	5.89	5.976	8154381
2010/8/9	6.149	6.226	6.082	6.197	6777202
2010/8/10	5.919	6.159	5.909	6.149	7064938
2010/8/11	5.919	5.976	5.832	5.919	4106677
2010/8/12	5.784	5.919	5.765	5.919	3967316
2010/8/13	5.87	5.89	5.717	5.784	2964303
2010/8/16	6.053	6.12	5.88	5.909	5741892
2010/8/17	6.111	6.14	5.976	6.072	6189793
2010/8/18	6.428	6.533	6.024	6.063	14480181
2010/8/19	6.62	6.745	6.293	6.533	19324095
2010/8/20	6.514	6.716	6.399	6.601	18954768
2010/8/23	6.293	6.581	6.264	6.437	9515559
2010/8/24	6.37	6.389	6.197	6.312	5587692
2010/8/25	6.063	6.303	6.053	6.236	7645509
2010/8/26	6.053	6.111	5.976	6.063	3945664
2010/8/27	6.111	6.13	5.967	6.072	3178135
2010/8/30	6.226	6.293	6.082	6.101	5282773
2010/8/31	6.082	6.245	6.005	6.207	6102055
2010/9/1	6.236	6.322	6.091	6.159	7232036
2010/9/2	6.37	6.466	6.245	6.255	9169628
2010/9/3	6.457	6.505	6.332	6.341	7953926
2010/9/6	6.476	6.514	6.389	6.485	6178690
2010/9/7	6.476	6.581	6.418	6.457	6851477
2010/9/8	6.409	6.466	6.37	6.418	4240057
2010/9/9	6.264	6.457	6.255	6.409	4606093
2010/9/10	6.658	6.726	6.284	6.332	11779527
2010/9/13	6.668	6.802	6.63	6.687	10556775
2010/9/14	7.216	7.292	6.678	6.678	25267396
2010/9/15	7.254	7.485	7.071	7.216	21382243
2010/9/16	7.129	7.465	6.966	7.254	15462774
2010/9/17	7.408	7.523	7.023	7.148	16139439
2010/9/20	8.148	8.148	7.408	7.465	34425304
2010/9/21	7.811	8.513	7.725	8.263	28627817
2010/9/27	8.013	8.1	7.686	8.032	16525353
2010/9/28	7.879	8.311	7.821	7.888	14046949
2010/9/29	7.859	7.984	7.667	7.802	12143717
2010/9/30	7.773	7.802	7.581	7.734	9451781
2010/10/8	7.869	8.148	7.773	7.782	12702992
2010/10/11	8.148	8.34	7.734	7.898	18835460
2010/10/12	7.879	8.128	7.831	8.023	11304180
2010/10/13	7.715	7.869	7.629	7.811	9118257
2010/10/14	7.446	7.552	7.398	7.552	9261049
2010/10/15	7.206	7.504	7.11	7.398	9677084
2010/10/18	7.11	7.216	6.995	7.216	7830902
2010/10/19	7.312	7.321	7.071	7.1	6865349
2010/10/20	7.389	7.485	7.1	7.139	7923669
2010/10/21	7.369	7.523	7.225	7.379	5826907
2010/10/22	7.485	7.658	7.244	7.35	9144153
2010/10/25	7.552	7.677	7.437	7.446	7796352
2010/10/26	7.619	7.629	7.427	7.542	7716131
2010/10/27	7.321	7.59	7.302	7.59	6581607
2010/10/28	7.811	7.859	7.321	7.456	15913226
2010/10/29	7.686	7.859	7.321	7.456	10114301
2010/11/1	7.792	7.831	7.562	7.734	10658090
2010/11/2	7.638	7.831	7.59	7.831	11050349
2010/11/3	7.907	8.128	7.542	7.629	16056916
2010/11/4	8.003	8.071	7.773	7.936	8892790
2010/11/5	8.013	8.109	7.927	8.013	9048575
2010/11/8	8.234	8.301	7.936	8.023	11896373
2010/11/9	8.34	8.493	8.176	8.311	12463530
2010/11/10	8.686	8.907	8.138	8.263	20937686
2010/11/11	8.474	8.83	8.445	8.686	16111113
2010/11/12	7.763	8.58	7.696	8.388	14292034
2010/11/15	7.917	7.965	7.734	7.763	7080731
2010/11/16	7.571	8.052	7.465	7.917	9659485
2010/11/17	7.571	7.571	7.571	7.571	0
2010/11/18	7.485	7.562	7.168	7.437	7170974
2010/11/19	7.629	7.734	7.408	7.513	6185974
2010/11/22	7.792	7.975	7.504	7.59	7856879
2010/11/23	7.946	8.119	7.715	7.859	6734285
2010/11/24	8.167	8.224	7.84	7.907	7358741
2010/11/25	8.128	8.311	8.071	8.157	7001298
2010/11/26	8.167	8.321	8.042	8.128	9454934
2010/11/29	8.272	8.33	8.052	8.196	8416843
2010/11/30	7.898	8.263	7.686	8.263	10535471
2010/12/1	7.869	7.927	7.782	7.859	3843858
2010/12/2	8.08	8.34	7.888	7.975	17371106
2010/12/3	7.744	7.994	7.629	7.984	13183853
2010/12/6	7.59	7.811	7.533	7.744	4570981
2010/12/7	7.696	7.706	7.456	7.6	3708380
2010/12/8	7.696	7.936	7.648	7.686	5337677
2010/12/9	7.504	7.744	7.494	7.59	3944965
2010/12/10	7.581	7.6	7.398	7.398	2693129
2010/12/13	7.782	7.831	7.581	7.581	4964744
2010/12/14	7.831	7.888	7.754	7.802	5602147
2010/12/15	7.84	7.936	7.773	7.831	5314556
2010/12/16	7.715	7.869	7.696	7.869	5450657
2010/12/17	7.773	7.831	7.658	7.696	3273645
2010/12/20	7.811	7.965	7.667	7.965	5935327
2010/12/21	7.888	8.176	7.869	7.975	11964580
2010/12/22	8.042	8.128	7.782	7.85	10334447
2010/12/23	7.907	8.08	7.869	8.032	5359855
2010/12/24	7.504	7.85	7.465	7.831	7094683
2010/12/27	7.196	7.59	7.168	7.494	6325568
2010/12/28	7.071	7.264	7.004	7.187	3122679
2010/12/29	7.206	7.206	7.043	7.177	1875729
2010/12/30	7.139	7.254	7.081	7.196	2101106
2010/12/31	7.216	7.235	7.11	7.129	2698059
2011/1/4	7.302	7.331	7.177	7.225	3776186
2011/1/5	7.312	7.331	7.206	7.302	4234014
2011/1/6	7.206	7.35	7.148	7.283	2984081
2011/1/7	7.11	7.206	7.004	7.168	3944322
2011/1/10	7.091	7.177	7.033	7.11	2609330
2011/1/11	7.206	7.216	6.87	7.081	4998934
2011/1/12	7.475	7.494	7.168	7.206	8650221
2011/1/13	7.187	7.446	7.139	7.398	8450773
2011/1/14	6.851	7.168	6.802	7.168	5643091
2011/1/17	6.601	6.841	6.533	6.831	4283552
2011/1/18	6.601	6.649	6.524	6.591	1414918
2011/1/19	6.793	6.812	6.533	6.601	2727458
2011/1/20	6.524	6.783	6.485	6.774	2118200
2011/1/21	6.447	6.62	6.341	6.533	3782270
2011/1/24	6.13	6.514	6.12	6.447	4567099
2011/1/25	5.986	6.236	5.938	6.236	2527711
2011/1/26	6.082	6.101	6.015	6.024	1298175
2011/1/27	6.197	6.226	6.034	6.091	2040050
2011/1/28	6.284	6.332	6.188	6.197	1657825
2011/1/31	6.341	6.351	6.197	6.312	1779393
2011/2/1	6.38	6.418	6.303	6.303	1777102
2011/2/9	6.495	6.62	6.322	6.341	3813892
2011/2/10	6.697	6.745	6.447	6.447	3436866
2011/2/11	6.591	6.697	6.533	6.697	3525423
2011/2/14	6.678	6.726	6.62	6.62	3712330
2011/2/15	7.35	7.35	6.899	6.918	13013175
2011/2/16	7.389	7.446	7.187	7.35	14090570
2011/2/17	7.235	7.389	7.12	7.35	7941795
2011/2/18	7.062	7.206	7.014	7.196	5890163
2011/2/21	7.177	7.187	6.995	7.033	4094797
2011/2/22	6.889	7.177	6.86	7.177	5375813
2011/2/23	7.014	7.062	6.841	6.841	3264879
2011/2/24	7.1	7.148	6.956	7.014	4581302
2011/2/25	7.158	7.264	7.052	7.12	6110744
2011/2/28	7.187	7.196	7.014	7.11	4982639
2011/3/1	7.235	7.273	7.1	7.177	5565913
2011/3/2	7.148	7.216	7.014	7.148	4251258
2011/3/3	7.033	7.206	6.995	7.148	3947159
2011/3/4	7.129	7.139	6.966	7.004	3218717
2011/3/7	7.225	7.264	7.11	7.187	6292127
2011/3/8	7.273	7.283	7.148	7.225	4186173
2011/3/9	7.408	7.446	7.196	7.264	7844262
2011/3/10	7.494	7.734	7.341	7.465	13834864
2011/3/11	7.456	7.571	7.398	7.465	7074437
2011/3/14	7.619	7.686	7.35	7.417	7235981
2011/3/15	7.465	7.658	7.35	7.59	7464152
2011/3/16	7.61	7.658	7.427	7.437	5505663
2011/3/17	7.763	7.946	7.465	7.542	13407267
2011/3/18	7.562	7.821	7.494	7.782	8663109
2011/3/21	7.456	7.59	7.302	7.552	6680100
2011/3/22	7.408	7.485	7.36	7.485	3192593
2011/3/23	7.485	7.494	7.36	7.398	3710239
2011/3/24	7.398	7.485	7.379	7.485	3502705
2011/3/25	7.504	7.523	7.36	7.398	4715773
2011/3/28	7.619	7.638	7.398	7.446	5595451
2011/3/29	7.677	7.782	7.542	7.619	8481501
2011/3/30	7.648	7.898	7.629	7.677	7724730
2011/3/31	7.321	7.667	7.302	7.648	5561241
2011/4/1	7.273	7.379	7.225	7.312	3697204
2011/4/6	8.003	8.003	7.292	7.292	29591302
2011/4/7	7.907	8.061	7.84	7.994	15144713
2011/4/8	8.003	8.013	7.821	7.907	11301933
2011/4/11	7.686	7.984	7.638	7.984	14761851
2011/4/12	7.802	7.821	7.542	7.629	9237885
2011/4/13	7.782	7.831	7.648	7.677	7048888
2011/4/14	7.542	7.782	7.533	7.763	8544507
2011/4/15	7.629	7.677	7.456	7.504	6091047
2011/4/18	7.677	7.715	7.513	7.571	5411770
2011/4/19	7.523	7.629	7.398	7.619	5947094
2011/4/20	7.552	7.59	7.446	7.494	4201957
2011/4/21	7.667	7.734	7.523	7.552	6599773
2011/4/22	7.6	7.744	7.562	7.686	4831949
2011/4/25	7.389	7.638	7.341	7.638	4853820
2011/4/26	7.638	7.859	7.446	7.485	15475630
2011/4/27	7.552	7.831	7.427	7.6	9525549
2011/4/28	7.456	7.715	7.398	7.581	8039670
2011/4/29	7.033	7.398	6.783	7.398	12225024
2011/5/3	7.033	7.033	7.033	7.033	0
2011/5/4	6.937	7.244	6.899	7.12	6038207
2011/5/5	6.985	7.081	6.889	6.937	2698266
2011/5/6	7.033	7.071	6.899	6.937	2894351
2011/5/9	7.081	7.158	7.004	7.052	2482276
2011/5/10	7.11	7.139	6.995	7.081	2508527
2011/5/11	7.177	7.177	7.071	7.1	3094054
2011/5/12	7.023	7.168	7.014	7.12	3032249
2011/5/13	7.11	7.139	6.927	6.995	3386674
2011/5/16	7.033	7.1	6.985	7.091	2568474
2011/5/17	7.129	7.196	7.014	7.014	4797056
2011/5/18	7.562	7.811	7.129	7.158	15599446
2011/5/19	7.59	7.792	7.456	7.494	9602183
2011/5/20	7.59	7.754	7.408	7.686	7333584
2011/5/23	8.148	8.349	7.821	7.821	46535704
2011/5/24	7.677	7.965	7.542	7.965	25463051
2011/5/25	8.445	8.445	7.619	7.686	25022059
2011/5/26	9.291	9.291	8.82	8.907	87162237
2011/5/27	8.359	8.935	8.359	8.935	51733158
2011/5/30	7.888	8.388	7.706	8.052	30173653
2011/5/31	8.455	8.676	7.831	7.859	38357662
2011/6/1	8.666	8.955	8.119	8.167	43247277
2011/6/2	8.369	8.551	8.023	8.455	30971119
2011/6/3	8.57	8.763	8.186	8.244	28004906
2011/6/7	8.666	9.003	8.551	8.686	29016031
2011/6/8	8.887	9.272	8.369	8.445	41666026
2011/6/9	8.609	9.003	8.57	8.743	29534691
2011/6/10	8.186	8.551	7.936	8.542	25193868
2011/6/13	7.888	8.032	7.773	7.975	15459617
2011/6/14	8.042	8.157	7.888	7.936	12830814
2011/6/15	8.061	8.205	7.879	7.975	13897891
2011/6/16	7.417	7.955	7.379	7.888	19071602
2011/6/17	7.148	7.513	7.139	7.408	10358222
2011/6/20	7.225	7.244	6.975	7.129	9929983
2011/6/21	7.264	7.273	7.091	7.254	7494907
2011/6/22	7.35	7.446	7.158	7.273	10420232
2011/6/23	7.35	7.398	7.148	7.225	9073385
2011/6/24	7.456	7.562	7.244	7.292	12678090
2011/6/27	7.59	7.667	7.379	7.437	12420641
2011/6/28	7.552	7.658	7.465	7.552	8842172
2011/6/29	7.302	7.648	7.283	7.542	8393049
2011/6/30	7.379	7.465	7.283	7.283	7573931
2011/7/1	7.465	7.562	7.408	7.485	7272271
2011/7/4	7.619	7.667	7.465	7.465	12448349
2011/7/5	7.773	7.792	7.533	7.571	15096971
2011/7/6	7.859	7.927	7.619	7.744	13435604
2011/7/7	7.706	7.917	7.696	7.802	10948679
2011/7/8	7.677	7.763	7.59	7.706	6707107
2011/7/11	7.936	8.003	7.542	7.61	15156124
2011/7/12	7.888	8.032	7.744	7.84	12480075
2011/7/13	7.984	8.061	7.84	7.84	9705735
2011/7/14	7.955	8.042	7.84	7.955	7682076
2011/7/15	7.965	7.975	7.84	7.907	7822540
2011/7/18	7.984	8.119	7.907	7.994	9322391
2011/7/19	7.802	7.936	7.744	7.917	8414347
2011/7/20	7.975	8.013	7.792	7.85	9747437
2011/7/21	8.109	8.311	7.888	7.975	17864278
2011/7/22	8.042	8.148	7.975	8.09	9267861
2011/7/25	7.475	8.032	7.369	8.013	11777378
2011/7/26	7.552	7.629	7.446	7.475	6103358
2011/7/27	7.6	7.629	7.427	7.513	5776402
2011/7/28	7.398	7.513	7.321	7.504	7200512
2011/7/29	7.35	7.523	7.312	7.36	4802085
2011/8/1	7.35	7.427	7.225	7.389	3971665
2011/8/2	7.12	7.379	6.995	7.35	7104140
2011/8/3	7.1	7.129	6.995	7.023	4119978
2011/8/4	7.158	7.235	7.1	7.139	3974542
2011/8/5	6.956	7.033	6.783	6.87	5052406
2011/8/8	6.802	6.985	6.418	6.812	10154591
2011/8/9	6.678	6.754	6.332	6.601	4306710
2011/8/10	6.726	6.87	6.697	6.802	5666075
2011/8/11	6.889	6.966	6.447	6.524	5490093
2011/8/12	6.927	7.062	6.87	6.918	4442170
2011/8/15	6.995	7.014	6.889	6.937	3365443
2011/8/16	6.985	7.12	6.918	6.995	4019769
2011/8/17	7.091	7.158	6.937	6.937	5727362
2011/8/18	6.908	7.12	6.899	7.071	4377785
2011/8/19	6.899	6.908	6.639	6.716	3638409
2011/8/22	7.379	7.59	6.985	6.995	25179319
2011/8/23	7.389	7.417	7.206	7.369	7819343
2011/8/24	7.216	7.513	7.196	7.494	7194942
2011/8/25	7.302	7.379	7.148	7.283	6339206
2011/8/26	7.427	7.552	7.254	7.302	7631126
2011/8/29	7.456	7.936	7.437	7.619	18263746
2011/8/30	7.254	7.513	7.235	7.389	7920718
2011/8/31	7.11	7.292	7.091	7.264	5687239
2011/9/1	7.158	7.273	7.052	7.12	3911043
2011/9/2	7.1	7.206	7.023	7.187	2744825
2011/9/5	6.802	7.014	6.793	7.014	3773935
2011/9/6	6.851	6.86	6.726	6.774	2794802
2011/9/7	6.966	6.975	6.822	6.908	3035156
2011/9/8	6.754	7.043	6.745	6.966	3707143
2011/9/9	6.822	6.927	6.745	6.754	2273828
2011/9/13	6.802	6.822	6.639	6.726	1847910
2011/9/14	6.822	6.841	6.658	6.822	2047852
2011/9/15	6.802	6.937	6.783	6.841	2238896
2011/9/16	6.908	6.918	6.812	6.87	2389170
2011/9/19	6.754	6.889	6.745	6.879	2065152
2011/9/20	6.774	6.822	6.697	6.735	1790251
2011/9/21	6.899	6.937	6.706	6.754	3199584
2011/9/22	7.091	7.542	6.774	6.87	11691238
2011/9/23	6.889	7.014	6.716	6.918	6479622
2011/9/26	6.716	6.927	6.687	6.822	3552909
2011/9/27	6.793	6.822	6.639	6.754	2385300
2011/9/28	6.524	6.841	6.485	6.774	2836540
2011/9/29	6.312	6.581	6.303	6.524	2615197
2011/9/30	6.322	6.428	6.274	6.341	1871910
2011/10/10	6.37	6.418	6.322	6.322	1512471
2011/10/11	6.37	6.37	6.37	6.37	0
2011/10/12	6.524	6.601	6.293	6.341	2447078
2011/10/13	6.591	6.63	6.505	6.533	2171989
2011/10/14	6.601	6.639	6.543	6.61	1422957
2011/10/17	6.62	6.697	6.572	6.62	1386430
2011/10/18	6.361	6.581	6.361	6.562	1784146
2011/10/19	6.38	6.418	6.293	6.389	1182055
2011/10/20	6.063	6.351	6.063	6.351	2500559
2011/10/21	5.947	6.111	5.919	6.024	1308293
2011/10/24	6.024	6.034	5.765	5.967	2070647
2011/10/25	6.168	6.226	5.976	5.976	2191305
2011/10/26	6.159	6.332	6.072	6.12	2486075
2011/10/27	6.178	6.312	6.14	6.216	1585981
2011/10/28	6.322	6.361	6.216	6.255	2367211
2011/10/31	6.389	6.543	6.341	6.389	3147496
2011/11/1	6.332	6.428	6.264	6.312	2417640
2011/11/2	6.418	6.428	6.168	6.226	2769898
2011/11/3	6.428	6.533	6.418	6.447	4214568
2011/11/4	6.668	6.831	6.437	6.466	8782133
2011/11/7	6.601	6.697	6.562	6.639	3580571
2011/11/8	6.485	6.658	6.447	6.601	2756987
2011/11/9	6.735	7.091	6.639	6.639	10601777
2011/11/10	6.514	6.63	6.466	6.533	5523242
2011/11/11	6.581	6.764	6.485	6.505	4524421
2011/11/14	6.745	6.774	6.591	6.63	4713333
2011/11/15	6.726	6.802	6.706	6.802	3994433
2011/11/16	6.87	7.014	6.63	6.726	10516390
2011/11/17	6.697	6.87	6.678	6.745	5809727
2011/11/18	6.399	6.649	6.341	6.581	4429213
2011/11/21	6.409	6.447	6.293	6.409	2497736
2011/11/22	6.437	6.524	6.332	6.38	2534504
2011/11/23	6.37	6.505	6.351	6.476	2482123
2011/11/24	6.38	6.389	6.13	6.322	2744479
2011/11/25	6.418	6.62	6.389	6.476	3988507
2011/11/28	6.601	6.63	6.303	6.341	4879621
2011/11/29	6.668	6.735	6.533	6.63	4454859
2011/11/30	6.668	6.668	6.668	6.668	0
2011/12/1	6.726	6.841	6.572	6.668	9113138
2011/12/2	6.312	6.62	6.312	6.562	6151002
2011/12/5	6.188	6.341	6.024	6.264	3655694
2011/12/6	6.168	6.236	6.034	6.13	1746772
2011/12/7	6.168	6.245	6.101	6.188	1146301
2011/12/8	6.13	6.216	5.967	6.149	2031162
2011/12/9	5.976	6.13	5.861	6.082	2560832
2011/12/12	5.899	5.995	5.861	5.976	1605342
2011/12/13	5.65	5.851	5.573	5.832	3628682
2011/12/14	5.477	5.698	5.467	5.592	1836136
2011/12/15	5.409	5.496	5.332	5.457	2461773
2011/12/16	5.525	5.534	5.39	5.39	1553004
2011/12/19	5.563	5.601	5.409	5.496	1678123
2011/12/20	5.477	5.64	5.457	5.573	2266717
2011/12/21	5.284	5.534	5.284	5.525	2059400
2011/12/22	5.054	5.275	4.929	5.256	2861094
2011/12/23	5.121	5.208	5.054	5.092	1794429
2011/12/26	5.16	5.304	5.14	5.169	2391129
2011/12/27	5.025	5.179	5.006	5.169	1518129
2011/12/28	4.9	5.006	4.804	5.006	2384079
2011/12/29	4.948	5.044	4.9	4.91	2051158
2011/12/30	5.035	5.054	4.977	5.035	2136265
2012/1/4	4.91	5.111	4.9	5.092	1495507
2012/1/5	4.698	4.91	4.679	4.91	2394966
2012/1/6	4.698	4.708	4.516	4.65	2134199
2012/1/9	4.929	4.948	4.65	4.698	2284578
2012/1/10	5.102	5.121	4.862	4.929	4073600
2012/1/11	5.063	5.131	5.006	5.083	2433823
2012/1/12	5.054	5.121	5.015	5.025	1752044
2012/1/13	5.025	5.179	4.958	5.083	2884825
2012/1/16	4.794	5.035	4.766	4.958	1659769
2012/1/17	5.054	5.063	4.785	4.785	1977373
2012/1/18	5.083	5.275	4.996	5.035	3674980
2012/1/19	5.083	5.14	4.977	5.015	1593263
2012/1/20	5.131	5.179	5.073	5.131	1856152
2012/1/30	5.131	5.217	5.121	5.208	1659015
2012/1/31	5.102	5.198	5.083	5.15	2460038
2012/2/1	5.025	5.15	5.006	5.102	1815286
2012/2/2	5.131	5.14	5.035	5.044	2036078
2012/2/3	5.179	5.198	5.044	5.121	2719108
2012/2/6	5.236	5.265	5.15	5.198	2947020
2012/2/7	5.092	5.236	5.044	5.236	3199415
2012/2/8	5.217	5.227	5.044	5.092	3721509
2012/2/9	5.246	5.294	5.188	5.217	4131663
2012/2/10	5.323	5.409	5.227	5.265	4775767
2012/2/13	5.4	5.4	5.256	5.284	4222434
2012/2/14	5.352	5.409	5.304	5.38	5441036
2012/2/15	5.467	5.496	5.304	5.342	4759873
2012/2/16	5.486	5.505	5.361	5.429	4207470
2012/2/17	5.486	5.592	5.448	5.448	5332975
2012/2/20	5.515	5.582	5.448	5.534	4579425
2012/2/21	5.534	5.573	5.4	5.496	3352040
2012/2/22	5.592	5.601	5.486	5.563	3497457
2012/2/23	5.563	5.63	5.505	5.621	3510105
2012/2/24	5.592	5.621	5.525	5.582	4372430
2012/2/27	5.621	5.707	5.582	5.611	8034009
2012/2/28	5.563	5.621	5.515	5.611	4601811
2012/2/29	5.448	5.592	5.419	5.592	3754258
2012/3/1	5.477	5.505	5.429	5.448	2904111
2012/3/2	5.544	5.573	5.477	5.486	6334650
2012/3/5	5.534	5.601	5.505	5.573	5699375
2012/3/6	5.457	5.553	5.409	5.534	6238872
2012/3/7	5.419	5.486	5.39	5.39	5207223
2012/3/8	5.909	5.957	5.419	5.429	29589542
2012/3/9	5.861	5.909	5.698	5.784	22147455
2012/3/12	5.774	5.832	5.726	5.794	9275595
2012/3/13	5.813	5.87	5.726	5.765	10110308
2012/3/14	5.448	5.88	5.409	5.861	11754568
2012/3/15	5.842	5.957	5.419	5.457	24238464
2012/3/16	6.043	6.178	5.746	5.784	27636802
2012/3/19	6.072	6.082	5.87	6.024	12774193
2012/3/20	5.89	6.034	5.88	6.034	9395691
2012/3/21	5.851	5.957	5.669	5.928	11601647
2012/3/22	5.784	5.851	5.707	5.784	5101349
2012/3/23	5.64	5.774	5.573	5.765	5874027
2012/3/26	5.707	5.707	5.544	5.63	4408519
2012/3/27	5.717	5.842	5.669	5.717	5391791
2012/3/28	5.294	5.717	5.284	5.707	7117343
2012/3/29	5.15	5.361	5.063	5.246	4583166
2012/3/30	5.006	5.227	4.871	5.169	7385391
2012/4/5	5.16	5.179	4.967	5.025	5273931
2012/4/6	5.38	5.419	5.121	5.169	9815975
2012/4/9	5.352	5.457	5.265	5.332	5045230
2012/4/10	5.4	5.409	5.073	5.342	5163903
2012/4/11	5.39	5.4	5.246	5.246	3976795
2012/4/12	5.429	5.448	5.14	5.352	8435147
2012/4/13	5.515	5.553	5.332	5.409	7960031
2012/4/16	5.505	5.544	5.4	5.429	4555978
2012/4/17	5.352	5.515	5.304	5.477	4728860
2012/4/18	5.89	5.89	5.361	5.419	40526226
2012/4/19	5.87	6.005	5.717	5.755	19460576
2012/4/20	6.457	6.457	5.573	5.746	61248276
2012/4/23	6.476	6.581	6.322	6.341	52599344
2012/4/24	6.409	6.543	6.072	6.37	21570905
2012/4/25	6.457	6.543	6.207	6.341	29650846
2012/4/26	6.466	6.706	6.293	6.37	33675276
2012/4/27	6.351	6.543	6.245	6.293	20552949
2012/5/2	6.236	6.457	6.207	6.437	13745784
2012/5/3	6.236	6.236	6.236	6.236	0
2012/5/4	6.543	6.726	6.12	6.236	36953942
2012/5/7	6.476	6.543	6.303	6.543	11445169
2012/5/8	7.12	7.12	6.409	6.466	78189319
2012/5/9	7.014	7.206	6.802	6.927	32646538
2012/5/10	7.35	7.465	6.889	6.985	55244987
2012/5/11	7.283	7.513	7.081	7.206	45391329
2012/5/14	7.244	7.341	7.091	7.264	29648856
2012/5/15	7.273	7.312	6.947	7.12	12704993
2012/5/16	7.206	7.254	7.1	7.254	9520695
2012/5/17	7.927	7.927	7.139	7.148	78216679
2012/5/18	7.927	8.09	7.571	7.879	71014055
2012/5/21	7.792	8.119	7.667	7.927	51103446
2012/5/22	7.283	7.744	7.206	7.715	77312032
2012/5/23	6.985	7.235	6.774	7.235	64632030
2012/5/24	6.802	6.985	6.783	6.937	27557427
2012/5/25	6.678	6.918	6.581	6.822	23304977
2012/5/28	6.793	6.822	6.62	6.678	22701927
2012/5/29	6.802	6.86	6.649	6.783	23115745
2012/5/30	6.764	6.87	6.697	6.774	16090339
2012/5/31	6.812	6.851	6.687	6.726	14355380
2012/6/1	6.639	6.86	6.62	6.831	16419054
2012/6/4	6.245	6.524	6.236	6.524	16665084
2012/6/5	6.361	6.399	6.168	6.255	13492568
2012/6/6	6.284	6.418	6.255	6.361	8150121
2012/6/7	6.072	6.409	6.053	6.38	9807361
2012/6/8	6.082	6.264	6.063	6.159	9011472
2012/6/11	6.236	6.245	6.063	6.072	6827019
2012/6/12	6.149	6.264	6.13	6.207	5768103
2012/6/13	6.293	6.293	6.13	6.168	8495237
2012/6/14	6.322	6.466	6.226	6.274	13397322
2012/6/15	6.485	6.706	6.437	6.476	22163874
2012/6/18	6.447	6.505	6.332	6.495	10763230
2012/6/19	6.284	6.409	6.255	6.399	7088802
2012/6/20	6.111	6.322	6.091	6.322	7455007
2012/6/21	5.976	6.111	5.967	6.063	5297621
2012/6/25	5.794	5.947	5.774	5.947	5418057
2012/6/26	5.851	5.861	5.717	5.736	4884689
2012/6/27	5.765	5.88	5.746	5.832	4002449
2012/6/28	5.611	5.813	5.573	5.813	6551723
2012/6/29	5.659	5.688	5.534	5.563	3631157
2012/7/2	5.832	5.919	5.678	5.726	6828987
2012/7/3	5.803	5.89	5.784	5.803	4675923
2012/7/4	5.928	5.995	5.822	5.822	9297667
2012/7/5	5.688	5.909	5.669	5.909	5563466
2012/7/6	5.909	5.919	5.688	5.736	6606388
2012/7/9	5.755	5.976	5.698	5.909	6639500
2012/7/10	5.592	5.746	5.553	5.736	5173509
2012/7/11	5.678	5.688	5.573	5.601	2846407
2012/7/12	5.832	5.89	5.573	5.669	6061464
2012/7/13	5.765	5.87	5.755	5.832	4199442
2012/7/16	5.409	5.794	5.39	5.765	5502283
2012/7/17	5.457	5.496	5.39	5.429	2982845
2012/7/18	5.467	5.496	5.323	5.467	4232580
2012/7/19	5.592	5.678	5.419	5.448	5707035
2012/7/20	5.505	5.601	5.477	5.563	3481572
2012/7/23	5.429	5.457	5.361	5.457	2569963
2012/7/24	5.544	5.563	5.39	5.429	3284843
2012/7/25	5.486	5.601	5.457	5.496	2838247
2012/7/26	5.4	5.563	5.38	5.563	3077783
2012/7/27	5.409	5.438	5.361	5.429	1784796
2012/7/30	5.227	5.457	5.208	5.409	3346326
2012/7/31	5.063	5.332	5.044	5.332	2716413
2012/8/1	5.15	5.179	5.073	5.073	4037120
2012/8/2	5.063	5.14	4.996	5.131	2613173
2012/8/3	5.208	5.227	5.073	5.083	3476449
2012/8/6	5.332	5.361	5.14	5.188	4816184
2012/8/7	5.361	5.38	5.304	5.323	4196162
2012/8/8	5.304	5.39	5.294	5.361	3163026
2012/8/9	5.477	5.486	5.284	5.304	5269580
2012/8/10	5.448	5.544	5.4	5.477	4209709
2012/8/13	5.265	5.467	5.256	5.39	3568874
2012/8/14	5.313	5.313	5.111	5.236	3394327
2012/8/15	5.611	5.832	5.275	5.284	18257157
2012/8/16	5.534	5.621	5.486	5.496	8048562
2012/8/17	5.544	5.592	5.486	5.486	4407692
2012/8/20	5.486	5.534	5.38	5.505	3912179
2012/8/21	5.515	5.573	5.438	5.457	5086152
2012/8/22	5.39	5.515	5.371	5.515	4034640
2012/8/23	5.467	5.477	5.352	5.39	3092066
2012/8/24	5.457	5.525	5.409	5.457	4161762
2012/8/27	5.198	5.409	5.188	5.38	4160855
2012/8/28	5.217	5.256	5.131	5.198	2942071
2012/8/29	5.188	5.294	5.131	5.208	2839591
2012/8/30	5.131	5.208	5.025	5.169	3393832
2012/8/31	5.15	5.179	5.092	5.131	2330045
2012/9/3	5.208	5.227	5.102	5.111	2071359
2012/9/4	5.14	5.284	5.14	5.246	2722554
2012/9/5	5.169	5.179	5.035	5.14	2363876
2012/9/6	5.227	5.265	5.15	5.208	2330133
2012/9/7	5.409	5.525	5.256	5.265	6391866
2012/9/10	5.669	5.89	5.38	5.4	15595010
2012/9/11	5.582	5.698	5.515	5.601	6704572
2012/9/12	5.611	5.64	5.525	5.582	4485100
2012/9/13	5.525	5.64	5.496	5.611	4744301
2012/9/14	5.515	5.611	5.477	5.573	3596722
2012/9/17	5.409	5.534	5.39	5.496	3952705
2012/9/18	5.38	5.534	5.361	5.409	2841026
2012/9/19	5.477	5.486	5.38	5.39	2480619
2012/9/20	5.323	5.505	5.313	5.505	2744273
2012/9/21	5.16	5.323	5.121	5.304	4867555
2012/9/24	5.198	5.256	5.083	5.16	3386272
2012/9/25	5.131	5.236	5.121	5.169	1725342
2012/9/26	5.054	5.188	5.044	5.131	2754443
2012/9/27	5.169	5.179	5.025	5.054	3781309
2012/9/28	5.332	5.4	5.131	5.14	4535852
2012/10/8	5.217	5.352	5.198	5.294	3543584
2012/10/9	5.352	5.371	5.217	5.217	3891322
2012/10/10	5.429	5.438	5.332	5.352	3446178
2012/10/11	5.284	5.429	5.227	5.419	4748302
2012/10/12	5.284	5.342	5.236	5.294	2394065
2012/10/15	5.284	5.323	5.236	5.323	1739783
2012/10/16	5.294	5.361	5.246	5.284	3398073
2012/10/17	5.4	5.438	5.246	5.304	4765916
2012/10/18	5.429	5.467	5.38	5.4	5571373
2012/10/19	5.409	5.467	5.39	5.438	2528928
2012/10/22	5.438	5.448	5.361	5.38	2192299
2012/10/23	5.352	5.457	5.342	5.448	2987741
2012/10/24	5.313	5.371	5.284	5.323	2471164
2012/10/25	5.313	5.4	5.284	5.304	2281903
2012/10/26	5.131	5.332	5.121	5.294	3973800
2012/10/29	5.14	5.169	5.092	5.111	1886629
2012/10/30	5.169	5.198	5.102	5.16	2428250
2012/10/31	5.169	5.198	5.131	5.15	1364049
2012/11/1	5.246	5.275	5.15	5.169	2424441
2012/11/2	5.332	5.352	5.227	5.265	3262776
2012/11/5	5.352	5.361	5.265	5.323	2499372
2012/11/6	5.284	5.342	5.208	5.342	2127155
2012/11/7	5.438	5.457	5.256	5.284	6893035
2012/11/8	5.208	5.4	5.179	5.38	5290947
2012/11/9	5.16	5.198	5.111	5.16	2581840
2012/11/12	5.198	5.208	5.121	5.16	1753817
2012/11/13	5.102	5.198	5.073	5.198	2352675
2012/11/14	5.217	5.38	5.044	5.102	6860665
2012/11/15	5.131	5.284	5.102	5.188	4239032
2012/11/16	5.015	5.179	5.006	5.14	2333975
2012/11/19	5.006	5.073	4.91	5.006	1817989
2012/11/20	5.044	5.14	5.006	5.044	7937528
2012/11/21	5.083	5.083	4.958	5.044	2048623
2012/11/22	5.006	5.083	4.987	5.083	2010789
2012/11/23	5.025	5.102	4.996	5.035	2860580
2012/11/26	4.948	5.025	4.939	5.025	1861853
2012/11/27	4.785	4.948	4.785	4.948	2765627
2012/11/28	4.612	4.746	4.612	4.708	1984357
2012/11/29	4.449	4.66	4.439	4.631	1780376
2012/11/30	4.871	4.89	4.449	4.458	10929517
2012/12/3	4.679	4.794	4.641	4.727	7728817
2012/12/4	4.602	4.641	4.372	4.621	5932481
2012/12/5	4.756	4.814	4.535	4.545	4587521
2012/12/6	4.708	4.775	4.66	4.775	2332434
2012/12/7	4.785	4.814	4.669	4.679	5785867
2012/12/10	4.862	4.871	4.746	4.785	4441992
2012/12/11	4.823	4.91	4.814	4.842	3167768
2012/12/12	4.814	4.871	4.766	4.833	2527853
2012/12/13	4.698	4.814	4.679	4.804	1877276
2012/12/14	4.862	4.9	4.698	4.727	4298622
2012/12/17	5.035	5.063	4.871	4.89	6382741
2012/12/18	4.996	5.111	4.967	5.035	4862491
2012/12/19	4.996	5.092	4.958	4.958	3662632
2012/12/20	5.044	5.063	4.919	4.977	3652133
2012/12/21	5.131	5.38	4.996	4.996	12559061
2012/12/24	5.025	5.169	4.996	5.054	6488927
2012/12/25	5.515	5.525	5.054	5.083	27980258
2012/12/26	6.034	6.043	5.352	5.361	54474981
2012/12/27	5.919	5.986	5.746	5.774	26596705
2012/12/28	5.861	5.938	5.794	5.909	30613799
2012/12/31	6.351	6.437	5.832	5.861	54647943
2013/1/4	6.188	6.293	6.149	6.245	34304597
2013/1/7	6.207	6.341	6.12	6.188	41059501
2013/1/8	6.159	6.293	6.101	6.216	39796622
2013/1/9	6.178	6.197	5.957	6.159	26717156
2013/1/10	6.12	6.197	6.082	6.111	23238181
2013/1/11	6.111	6.197	5.957	6.178	26310867
2013/1/14	6.322	6.418	5.986	6.101	47205640
2013/1/15	6.399	6.485	6.236	6.293	47299149
2013/1/16	6.332	6.457	6.245	6.37	36832652
2013/1/17	6.284	6.389	6.245	6.293	28427094
2013/1/18	6.303	6.389	6.245	6.293	28747779
2013/1/21	6.293	6.351	6.245	6.264	23681418
2013/1/22	5.88	6.293	5.861	6.284	23952836
2013/1/23	5.774	5.861	5.65	5.832	9970584
2013/1/24	5.601	5.813	5.544	5.784	9342970
2013/1/25	5.669	5.746	5.505	5.592	7056905
2013/1/28	5.813	5.938	5.746	5.765	9857883
2013/1/29	5.765	5.794	5.678	5.765	7449695
2013/1/30	5.736	5.822	5.621	5.755	6906460
2013/1/31	5.63	5.726	5.621	5.698	5042182
2013/2/1	5.707	5.736	5.582	5.63	6911687
2013/2/4	5.64	5.774	5.621	5.736	5408176
2013/2/5	5.736	5.765	5.611	5.64	5990189
2013/2/6	5.851	5.89	5.688	5.707	7590633
2013/2/7	5.813	5.938	5.794	5.822	7263259
2013/2/8	5.813	5.89	5.784	5.813	5229276
2013/2/18	5.851	5.909	5.822	5.842	5370845
2013/2/19	5.688	5.88	5.669	5.832	5759304
2013/2/20	5.957	5.976	5.659	5.688	13206495
2013/2/21	5.861	6.034	5.803	5.88	8718012
2013/2/22	5.909	5.986	5.794	5.832	6077472
2013/2/25	5.957	5.995	5.89	5.89	6364191
2013/2/26	5.736	6.015	5.726	5.938	9155585
2013/2/27	5.659	5.803	5.563	5.717	6886887
2013/2/28	5.784	5.803	5.582	5.65	5406970
2013/3/1	5.784	5.803	5.688	5.765	4330853
2013/3/4	6.13	6.361	5.794	5.813	28446490
2013/3/5	6.418	6.524	5.986	6.14	30209924
2013/3/6	6.437	6.61	6.293	6.37	20753271
2013/3/7	6.264	6.581	6.216	6.389	14699862
2013/3/8	6.111	6.322	6.053	6.255	9700525
2013/3/11	6.14	6.245	6.072	6.13	5792483
2013/3/12	5.899	6.207	5.803	6.197	7567090
2013/3/13	5.832	5.947	5.717	5.842	6919862
2013/3/14	5.851	5.87	5.765	5.813	4072326
2013/3/15	5.794	5.957	5.726	5.861	5454013
2013/3/18	5.89	6.015	5.765	5.813	8276195
2013/3/19	5.813	5.928	5.698	5.89	6504329
2013/3/20	6.082	6.12	5.765	5.774	12045899
2013/3/21	6.236	6.322	6.024	6.053	15079763
2013/3/22	6.168	6.216	6.101	6.197	10805437
2013/3/25	6.332	6.341	6.111	6.216	12338602
2013/3/26	6.236	6.293	6.053	6.245	10937168
2013/3/27	6.197	6.264	6.111	6.207	7460500
2013/3/28	5.832	6.149	5.832	6.13	9301691
2013/3/29	5.861	5.986	5.813	5.832	5225469
2013/4/1	5.88	5.919	5.813	5.861	3522553
2013/4/2	5.688	5.928	5.65	5.851	7563610
2013/4/3	5.669	5.726	5.592	5.707	4417042
2013/4/8	5.755	5.784	5.457	5.573	4656482
2013/4/9	5.784	5.813	5.717	5.813	4223926
2013/4/10	5.89	6.034	5.784	5.794	9529336
2013/4/11	5.822	5.947	5.803	5.899	4100366
2013/4/12	5.669	5.822	5.65	5.765	4053060
2013/4/15	5.448	5.669	5.409	5.65	6063851
2013/4/16	5.4	5.448	5.361	5.4	5741717
2013/4/17	5.448	5.448	5.361	5.409	3626410
2013/4/18	5.361	5.429	5.313	5.429	3545044
2013/4/19	5.553	5.669	5.38	5.38	7369615
2013/4/22	5.601	5.621	5.477	5.496	4347205
2013/4/23	5.4	5.611	5.352	5.601	5313083
2013/4/24	5.15	5.304	5.054	5.284	12215496
2013/4/25	5.054	5.179	5.044	5.15	5413977
2013/4/26	4.929	5.092	4.89	5.054	4242833
2013/5/2	4.987	4.996	4.91	4.958	2621652
2013/5/3	5.073	5.15	4.977	4.987	3988885
2013/5/6	5.092	5.131	5.035	5.063	3489920
2013/5/7	5.083	5.121	5.035	5.073	2526617
2013/5/8	5.063	5.121	5.035	5.083	4146141
2013/5/9	4.967	5.073	4.919	5.073	4388712
2013/5/10	5.179	5.188	4.967	4.967	7205386
2013/5/13	5.16	5.179	5.092	5.16	3031489
2013/5/14	5.063	5.179	5.015	5.15	2766604
2013/5/15	5.131	5.236	5.025	5.063	4164415
2013/5/16	5.169	5.236	5.111	5.131	7804483
2013/5/17	5.188	5.208	5.092	5.16	5990565
2013/5/20	5.496	5.64	5.179	5.179	15714812
2013/5/21	5.467	5.477	5.38	5.438	6652153
2013/5/22	5.419	5.515	5.409	5.477	10747325
2013/5/23	5.246	5.515	5.227	5.4	12700671
2013/5/24	5.313	5.371	5.236	5.246	4582449
2013/5/27	5.275	5.332	5.227	5.265	7255595
2013/5/28	5.352	5.361	5.217	5.275	6182051
2013/5/29	5.361	5.4	5.294	5.352	5336626
2013/5/30	5.429	5.438	5.284	5.342	7944860
2013/5/31	5.553	5.698	5.4	5.457	17590576
2013/6/3	5.419	5.63	5.371	5.611	13754804
2013/6/4	5.275	5.4	5.236	5.38	6231328
2013/6/5	5.342	5.371	5.284	5.304	4826464
2013/6/6	5.198	5.342	5.188	5.323	3445058
2013/6/7	5.092	5.246	5.035	5.198	4226881
2013/6/13	4.958	5.035	4.842	5.035	3789679
2013/6/14	4.996	5.015	4.948	4.958	3090717
2013/6/17	5.025	5.044	4.929	4.996	3245843
2013/6/18	5.063	5.169	5.006	5.054	3419516
2013/6/19	5.246	5.438	5.102	5.14	12141495
2013/6/20	5.015	5.236	4.948	5.16	6996861
2013/6/21	5.227	5.294	4.842	4.967	9507957
2013/6/24	5.275	5.457	5.063	5.179	16620371
2013/6/25	5.092	5.342	4.746	5.236	13229770
2013/6/26	5.015	5.111	4.814	5.092	8588774
2013/6/27	4.881	5.102	4.881	4.996	6593584
2013/6/28	4.91	4.996	4.756	4.842	4570425
2013/7/1	5.092	5.131	4.852	4.9	7164875
2013/7/2	5.217	5.304	5.073	5.121	9258992
2013/7/3	5.429	5.544	5.217	5.265	18829546
2013/7/4	5.678	5.919	5.304	5.361	24618112
2013/7/5	5.592	5.736	5.525	5.621	8169771
2013/7/8	5.736	6.015	5.38	5.553	17550564
2013/7/9	5.765	5.851	5.601	5.659	7798910
2013/7/10	5.765	5.813	5.621	5.774	8713314
2013/7/11	5.755	5.919	5.198	5.755	10649655
2013/7/12	5.919	6.14	5.678	5.736	15742594
2013/7/15	6.168	6.255	5.861	5.88	14054460
2013/7/16	6.101	6.293	6.034	6.188	11829228
2013/7/17	5.851	6.082	5.794	6.063	9920202
2013/7/18	5.957	6.12	5.765	5.813	13018971
2013/7/19	5.995	6.13	5.861	5.957	8467415
2013/7/22	5.986	6.111	5.87	5.938	5952124
2013/7/23	6.12	6.13	5.909	5.967	11009538
2013/7/24	6.178	6.274	6.063	6.101	10743406
2013/7/25	6.216	6.485	6.178	6.178	10527672
2013/7/26	6.072	6.264	5.957	6.216	6312269
2013/7/29	5.832	6.101	5.765	6.005	6002713
2013/7/30	5.861	5.919	5.688	5.842	5859347
2013/7/31	5.88	5.986	5.861	5.89	4883875
2013/8/1	5.928	5.967	5.813	5.88	7185558
2013/8/2	6.072	6.14	5.899	5.995	7308274
2013/8/5	6.361	6.639	6.197	6.457	18759459
2013/8/6	6.351	6.447	6.197	6.245	11278754
2013/8/7	6.87	6.985	6.255	6.332	25301140
2013/8/8	6.947	7.081	6.678	6.774	19814075
2013/8/9	6.889	7.206	6.87	6.899	15270205
2013/8/12	7.091	7.225	6.822	6.966	18675000
2013/8/13	6.947	7.158	6.889	7.033	11250979
2013/8/14	6.937	7.1	6.802	6.899	8052658
2013/8/15	6.754	6.975	6.716	6.918	6214794
2013/8/16	6.639	6.947	6.61	6.812	11101463
2013/8/19	6.774	6.831	6.543	6.562	6955085
2013/8/20	6.658	6.889	6.581	6.774	9011119
2013/8/21	6.985	7.014	6.505	6.639	14447382
2013/8/22	7.014	7.052	6.918	7.004	7367424
2013/8/23	7.148	7.302	6.956	7.004	13937451
2013/8/26	7.408	7.446	7.11	7.148	11441258
2013/8/27	7.168	7.36	7.091	7.312	12323958
2013/8/28	6.995	7.36	6.985	7.139	10533302
2013/8/29	7.062	7.158	6.927	7.052	6126062
2013/8/30	7.052	7.139	6.975	6.975	6091296
2013/9/2	6.908	7.12	6.879	7.12	7856309
2013/9/3	7.004	7.091	6.86	6.908	5040661
2013/9/4	7.235	7.235	6.927	6.995	8664744
2013/9/5	7.734	7.955	7.158	7.235	26077025
2013/9/6	7.715	7.869	7.465	7.59	13190046
2013/9/9	7.898	8.042	7.61	7.706	10384166
2013/9/10	7.802	8.071	7.715	7.898	8668857
2013/9/11	7.542	7.927	7.494	7.782	8394877
2013/9/12	7.763	7.802	7.542	7.562	6040367
2013/9/13	8.378	8.532	7.686	7.686	20197175
2013/9/16	8.378	8.647	8.263	8.369	12758984
2013/9/17	8.714	8.983	8.167	8.33	18679736
2013/9/18	8.618	9.041	8.57	8.724	14471045
2013/9/23	8.714	8.782	8.426	8.638	10833642
2013/9/24	8.916	8.935	8.474	8.638	10740880
2013/9/25	8.542	9.012	8.522	8.916	10121424
2013/9/26	8.493	8.801	8.474	8.551	9041293
2013/9/27	8.83	9.012	8.407	8.455	13376798
2013/9/30	8.647	9.608	8.426	9.032	27841168
2013/10/8	9.022	9.493	8.551	8.561	31929626
2013/10/9	8.935	9.204	8.811	8.935	24481096
2013/10/10	9.349	9.493	8.839	8.926	28871688
2013/10/11	10.281	10.281	9.262	9.272	35063952
2013/10/14	10.511	10.655	10.223	10.473	23216291
2013/10/15	10.982	11.53	10.319	10.425	25937864
2013/10/16	11.001	11.222	10.377	10.934	21365074
2013/10/17	10.751	11.193	10.473	11.011	16316921
2013/10/18	10.742	10.924	10.386	10.924	11283280
2013/10/21	11.414	11.462	10.742	10.742	17677247
2013/10/22	11.318	12.077	11.145	11.453	27478161
2013/10/23	10.184	11.145	10.184	10.857	21976203
2013/10/24	9.877	10.069	9.233	9.704	23484109
2013/10/25	9.31	10.108	9.243	9.848	20120152
2013/10/28	8.916	9.176	8.695	9.147	14873400
2013/10/29	8.686	9.176	8.071	8.935	18170860
2013/10/30	8.83	8.945	8.436	8.638	9928264
2013/10/31	8.1	8.647	7.946	8.647	16327613
2013/11/1	8.128	8.244	7.831	8.042	9519370
2013/11/4	8.138	8.34	8.013	8.167	8696546
2013/11/5	8.397	8.407	7.907	8.09	9572790
2013/11/6	8.176	8.417	8.071	8.311	9995985
2013/11/7	7.85	8.215	7.802	8.128	13470451
2013/11/8	7.744	7.907	7.706	7.782	6220185
2013/11/11	7.811	7.907	7.485	7.725	11451351
2013/11/12	8.003	8.042	7.754	7.831	9828728
2013/11/13	7.581	8.003	7.552	8.003	9688329
2013/11/14	7.715	7.782	7.273	7.581	11043209
2013/11/15	8.167	8.186	7.686	7.696	22786970
2013/11/18	8.983	8.983	8.244	8.542	46832756
2013/11/19	8.609	8.983	8.474	8.983	34775351
2013/11/20	8.676	8.772	8.465	8.484	18336042
2013/11/21	8.772	8.955	8.647	8.734	19272309
2013/11/22	8.532	8.859	8.484	8.83	12610004
2013/11/25	8.167	8.503	8.013	8.503	14990653
2013/11/26	8.186	8.272	8.071	8.148	6703710
2013/11/27	8.09	8.167	7.85	8.167	12043814
2013/11/28	8.244	8.359	8.119	8.119	14249494
2013/11/29	8.196	8.321	7.994	8.263	11105032
2013/12/2	7.686	8.138	7.494	7.965	12986931
2013/12/3	7.831	7.965	7.6	7.6	10242226
2013/12/4	8.003	8.119	7.725	7.811	10068327
2013/12/5	8.003	8.052	7.879	7.975	6430525
2013/12/6	7.831	8.003	7.725	8.003	6844040
2013/12/9	7.955	7.975	7.763	7.831	5075586
2013/12/10	8.196	8.215	7.907	7.975	13246186
2013/12/11	8.205	8.253	8.032	8.186	8325876
2013/12/12	8.157	8.34	8.08	8.34	8584042
2013/12/13	7.994	8.148	7.984	8.08	7034667
2013/12/16	7.802	7.994	7.686	7.955	8204469
2013/12/17	7.792	7.85	7.734	7.773	3065674
2013/12/18	7.782	7.85	7.754	7.782	2969540
2013/12/19	7.715	7.907	7.696	7.811	4090049
2013/12/20	7.792	7.821	7.571	7.715	5741269
2013/12/23	7.638	7.773	7.59	7.725	4065092
2013/12/24	7.715	7.821	7.638	7.638	5306354
2013/12/25	7.782	7.792	7.658	7.734	3819363
2013/12/26	7.696	7.975	7.686	7.792	10065984
2013/12/27	7.802	7.84	7.648	7.686	4281973
2013/12/30	7.802	7.869	7.763	7.869	3737605
2013/12/31	7.84	7.888	7.734	7.782	4491718
2014/1/2	7.562	7.84	7.456	7.84	12529771
2014/1/3	7.35	7.542	7.283	7.542	6087455
2014/1/6	6.985	7.331	6.927	7.331	7016541
2014/1/7	7.004	7.052	6.918	6.947	4190211
2014/1/8	7.341	7.417	6.995	7.023	9871378
2014/1/9	7.081	7.36	7.062	7.302	5046497
2014/1/10	7.062	7.206	7.014	7.081	2819617
2014/1/13	6.812	7.11	6.726	7.091	4180037
2014/1/14	6.87	6.918	6.735	6.822	4663849
2014/1/15	6.822	6.831	6.572	6.726	9413468
2014/1/16	6.802	6.841	6.687	6.783	5124660
2014/1/17	6.668	6.783	6.649	6.745	3437140
2014/1/20	6.457	6.668	6.409	6.639	4453670
2014/1/21	6.476	6.572	6.447	6.447	3118003
2014/1/22	6.745	6.754	6.533	6.553	6471466
2014/1/23	6.812	6.985	6.754	6.754	6476080
2014/1/24	6.975	7.014	6.745	6.783	7866035
2014/1/27	6.937	7.052	6.899	6.966	7102166
2014/1/28	6.841	7.014	6.783	6.937	4613337
2014/1/29	6.899	6.975	6.841	6.966	3735272
2014/1/30	6.908	6.947	6.822	6.851	2329700
2014/2/7	7.6	7.6	6.822	6.851	15380667
2014/2/10	7.6	7.6	7.6	7.6	0
2014/2/11	7.6	7.6	7.6	7.6	0
2014/2/12	7.6	7.6	7.6	7.6	0
2014/2/13	7.6	7.6	7.6	7.6	0
2014/2/14	7.6	7.6	7.6	7.6	0
2014/2/17	7.6	7.6	7.6	7.6	0
2014/2/18	7.6	7.6	7.6	7.6	0
2014/2/19	7.6	7.6	7.6	7.6	0
2014/2/20	7.6	7.6	7.6	7.6	0
2014/2/21	7.6	7.6	7.6	7.6	0
2014/2/24	7.6	7.6	7.6	7.6	0
2014/2/25	7.6	7.6	7.6	7.6	0
2014/2/26	7.6	7.6	7.6	7.6	0
2014/2/27	7.6	7.6	7.6	7.6	0
2014/2/28	7.6	7.6	7.6	7.6	0
2014/3/3	7.6	7.6	7.6	7.6	0
2014/3/4	8.359	8.359	8.023	8.359	14844152
2014/3/5	8.119	8.993	8.042	8.993	53242106
2014/3/6	8.33	8.503	7.85	8.08	23190602
2014/3/7	8.224	8.59	8.176	8.263	16082976
2014/3/10	8.013	8.426	7.686	8.167	18082922
2014/3/11	8.138	8.196	7.831	7.946	11170376
2014/3/12	8.128	8.311	7.946	8.157	7781463
2014/3/13	8.397	8.503	8.09	8.09	13849759
2014/3/14	8.647	8.695	8.224	8.397	18768789
2014/3/17	8.57	8.878	8.503	8.628	15622363
2014/3/18	8.484	8.628	8.311	8.628	13569367
2014/3/19	8.167	8.426	8.138	8.407	11219919
2014/3/20	8.186	8.292	8.1	8.157	6186782
2014/3/21	8.253	8.263	7.936	8.176	8036880
2014/3/24	8.148	8.244	8.023	8.196	6068938
2014/3/25	8.34	8.532	8.186	8.186	9663520
2014/3/26	8.542	8.599	8.234	8.349	12455539
2014/3/27	8.224	8.59	8.167	8.551	7441193
2014/3/28	8.023	8.301	7.898	8.215	7700503
2014/3/31	8.023	8.148	7.869	8.052	3190656
2014/4/1	8.042	8.1	7.917	7.984	2788239
2014/4/2	7.888	8.09	7.85	8.032	5152483
2014/4/3	7.869	7.946	7.782	7.879	4696958
2014/4/4	7.898	7.917	7.792	7.859	2352456
2014/4/8	8.148	8.215	7.859	7.879	6751414
2014/4/9	8.138	8.205	8.052	8.119	4062846
2014/4/10	8.061	8.138	7.946	8.09	4815768
2014/4/11	8.042	8.196	7.975	8.071	4484048
2014/4/14	8.234	8.253	8.013	8.042	6201050
2014/4/15	8.148	8.224	8.128	8.224	4229259
2014/4/16	8.003	8.157	7.946	8.148	5300145
2014/4/17	8.071	8.1	7.965	8.003	3191220
2014/4/18	8.109	8.157	7.994	8.071	3534865
2014/4/21	8.148	8.311	8.013	8.09	7087451
2014/4/22	7.869	8.176	7.831	8.138	8610174
2014/4/23	8.08	8.109	7.869	7.869	4118773
2014/4/24	7.869	8.148	7.831	8.071	4899199
2014/4/25	7.187	7.85	7.158	7.802	11692393
2014/4/28	6.841	7.302	6.63	7.206	5664306
2014/4/29	6.975	6.985	6.822	6.86	2953401
2014/4/30	7.187	7.273	6.937	6.966	4088680
2014/5/5	7.456	7.677	7.11	7.302	8650341
2014/5/6	7.417	7.619	7.35	7.475	5521166
2014/5/7	7.071	7.379	7.023	7.379	4862494
2014/5/8	7.014	7.177	6.918	7.033	4193732
2014/5/9	6.841	6.956	6.706	6.918	6473843
2014/5/12	7.023	7.071	6.793	6.851	5046549
2014/5/13	6.937	7.023	6.879	7.014	3246786
2014/5/14	6.927	6.975	6.899	6.937	2009575
2014/5/15	6.822	7.033	6.812	6.947	3048772
2014/5/16	6.802	6.966	6.678	6.812	2665346
2014/5/19	6.831	6.879	6.764	6.879	1751756
2014/5/20	6.822	6.879	6.764	6.87	2304839
2014/5/21	6.86	6.899	6.735	6.822	2126931
2014/5/22	6.774	6.889	6.764	6.86	2905594
2014/5/23	6.745	6.812	6.716	6.774	3264921
2014/5/26	6.822	6.841	6.764	6.783	2826064
2014/5/27	6.831	6.879	6.793	6.822	1995093
2014/5/28	6.889	6.918	6.802	6.802	4141097
2014/5/29	6.831	6.908	6.793	6.908	2482571
2014/5/30	6.783	6.841	6.754	6.793	2357722
2014/6/3	6.706	6.841	6.687	6.841	3999201
2014/6/4	6.754	6.764	6.639	6.697	2849133
2014/6/5	6.697	6.754	6.63	6.726	2841932
2014/6/6	6.562	6.697	6.524	6.697	3837526
2014/6/9	6.62	6.649	6.485	6.553	2933234
2014/6/10	6.581	6.63	6.466	6.61	3075305
2014/6/11	6.706	6.726	6.572	6.61	3217517
2014/6/12	6.966	7.033	6.754	6.822	8324826
2014/6/13	6.889	6.956	6.822	6.927	4954109
2014/6/16	7.071	7.139	6.985	6.985	6362387
2014/6/17	6.966	7.081	6.851	7.033	4890041
2014/6/18	6.86	6.975	6.841	6.918	3006945
2014/6/19	6.63	6.889	6.61	6.889	2911363
2014/6/20	6.649	6.697	6.543	6.687	2230613
2014/6/23	6.851	6.87	6.649	6.706	3222616
2014/6/24	6.889	6.975	6.783	6.851	3143183
2014/6/25	6.879	6.918	6.841	6.899	2073606
2014/6/26	6.889	6.927	6.841	6.879	2223108
2014/6/27	6.908	6.918	6.822	6.889	2766816
2014/6/30	6.947	7.033	6.87	6.927	3689926
2014/7/1	6.841	6.985	6.822	6.947	3821053
2014/7/2	6.87	6.87	6.802	6.87	3433548
2014/7/3	6.879	6.889	6.822	6.841	3137474
2014/7/4	6.966	7.004	6.851	6.879	5713603
2014/7/7	6.851	6.956	6.822	6.947	5612884
2014/7/8	7.11	7.196	6.812	6.889	14394662
2014/7/9	6.927	7.12	6.908	7.091	6252575
2014/7/10	7.1	7.187	6.879	6.966	6836103
2014/7/11	7.11	7.283	7.062	7.1	7940957
2014/7/14	7.11	7.148	7.023	7.11	4316672
2014/7/15	7.1	7.129	7.023	7.129	4451441
2014/7/16	7.014	7.1	7.014	7.081	3107057
2014/7/17	7.071	7.11	7.004	7.062	4812946
2014/7/18	7.1	7.12	7.023	7.062	3852692
2014/7/21	7.062	7.158	7.014	7.1	5242005
2014/7/22	7.033	7.071	6.908	7.014	5805662
2014/7/23	6.851	6.995	6.831	6.985	7897540
2014/7/24	6.918	6.975	6.793	6.812	6818288
2014/7/25	6.937	6.966	6.87	6.956	3826916
2014/7/28	7.129	7.139	6.927	6.966	11380614
2014/7/29	7.148	7.273	7.1	7.206	8889870
2014/7/30	7.283	7.379	7.158	7.206	9302859
2014/7/31	7.725	7.773	7.264	7.312	14766180
2014/8/1	7.773	8.023	7.61	7.61	17527557
2014/8/4	7.859	7.994	7.773	7.773	8997740
2014/8/5	7.84	7.927	7.802	7.879	5441189
2014/8/6	7.811	7.888	7.763	7.879	5361099
2014/8/7	7.571	7.85	7.485	7.84	9794199
2014/8/8	7.59	7.61	7.513	7.562	5454139
2014/8/11	7.648	7.667	7.494	7.629	6303273
2014/8/12	7.907	8.157	7.629	7.638	14717600
2014/8/13	7.84	7.975	7.725	7.859	6956103
2014/8/14	7.782	7.859	7.734	7.792	4298509
2014/8/15	7.936	7.936	7.744	7.782	5429076
2014/8/18	7.936	7.946	7.879	7.936	5008735
2014/8/19	7.965	8.042	7.907	7.936	7121012
2014/8/20	8.08	8.196	7.898	7.955	10073248
2014/8/21	8.244	8.321	8.023	8.1	10700954
2014/8/22	8.522	8.647	8.224	8.244	13790205
2014/8/25	8.369	8.551	8.263	8.532	7599550
2014/8/26	8.234	8.426	8.138	8.369	6636925
2014/8/27	8.33	8.359	8.128	8.224	7838235
2014/8/28	8.263	8.503	8.224	8.321	4248142
2014/8/29	8.167	8.263	8.071	8.263	3648515
2014/9/1	8.272	8.407	8.119	8.167	6857857
2014/9/2	8.474	8.532	8.215	8.234	7830691
2014/9/3	8.484	8.666	8.378	8.474	8658279
2014/9/4	8.657	8.666	8.388	8.465	10199382
2014/9/5	8.772	8.82	8.58	8.647	10626511
2014/9/9	8.791	9.003	8.753	8.926	11491819
2014/9/10	8.935	9.003	8.618	8.734	11965157
2014/9/11	8.878	9.118	8.743	8.926	7252602
2014/9/12	8.897	8.897	8.763	8.878	4964807
2014/9/15	8.983	9.003	8.753	8.839	6782901
2014/9/16	8.618	8.993	8.599	8.935	7324335
2014/9/17	8.753	8.763	8.59	8.638	5100231
2014/9/18	8.801	8.868	8.705	8.743	4689165
2014/9/19	8.811	8.859	8.743	8.791	2976918
2014/9/22	8.945	9.099	8.714	8.801	8050111
2014/9/23	8.993	9.022	8.878	8.945	4619275
2014/9/24	9.272	9.272	8.916	8.945	8075602
2014/9/25	9.204	9.349	9.147	9.32	5085703
2014/9/26	9.108	9.233	8.907	9.156	6953294
2014/9/29	9.253	9.368	9.118	9.368	7230241
2014/9/30	9.233	9.32	9.185	9.262	4511829
2014/10/8	9.224	9.301	9.118	9.253	5771982
2014/10/9	9.406	9.454	9.137	9.185	9410578
2014/10/10	9.339	9.435	9.214	9.397	10188802
2014/10/13	8.926	9.32	8.695	9.32	14476503
2014/10/14	8.897	9.022	8.811	8.897	5815515
2014/10/15	8.878	8.926	8.743	8.887	3997523
2014/10/16	8.791	8.878	8.763	8.811	4729729
2014/10/17	8.561	8.839	8.378	8.782	10444301
2014/10/20	8.618	8.705	8.532	8.532	4614910
2014/10/21	8.513	8.676	8.484	8.618	3301883
2014/10/22	8.532	8.638	8.474	8.484	3294601
2014/10/23	8.628	8.964	8.561	8.628	8327832
2014/10/24	8.59	8.791	8.532	8.676	4143359
2014/10/27	8.676	8.676	8.426	8.58	3056620
2014/10/28	8.743	8.753	8.628	8.647	5449147
2014/10/29	8.782	8.82	8.695	8.753	5459449
2014/10/30	8.561	8.82	8.532	8.782	9008640
2014/10/31	8.609	8.638	8.407	8.532	6372316
2014/11/3	8.561	8.599	8.455	8.599	6595298
2014/11/4	8.388	8.561	8.378	8.551	6677748
2014/11/5	8.282	8.445	8.215	8.388	7910150
2014/11/6	8.426	8.426	8.263	8.272	4069994
2014/11/7	8.272	8.465	8.215	8.397	5915776
2014/11/10	8.484	8.493	8.244	8.311	6279885
2014/11/11	8.196	8.503	8.119	8.484	6797789
2014/11/12	8.311	8.369	8.071	8.186	3181799
2014/11/13	8.301	8.378	8.186	8.321	4512850
2014/11/14	8.455	8.465	8.253	8.321	5361442
2014/11/17	8.455	8.59	8.388	8.551	5428376
2014/11/18	8.349	8.503	8.292	8.455	4711231
2014/11/19	8.244	8.378	8.224	8.34	4111453
2014/11/20	8.071	8.224	8.003	8.224	7549335
2014/11/21	8.1	8.128	7.927	8.052	8837104
2014/11/24	8.263	8.282	8.128	8.176	11172828
2014/11/25	8.59	8.599	8.167	8.253	13665996
2014/11/26	8.647	8.734	8.493	8.522	9680892
2014/11/27	8.599	8.695	8.513	8.657	8083370
2014/11/28	8.686	8.782	8.551	8.599	10303811
2014/12/1	8.849	8.964	8.705	8.705	13801292
2014/12/2	8.849	9.022	8.782	8.897	8438963
2014/12/3	8.859	8.935	8.753	8.811	14035948
2014/12/4	8.82	8.897	8.743	8.887	11660117
2014/12/5	8.436	8.811	8.349	8.791	14353773
2014/12/8	8.33	8.503	8.224	8.34	12874756
2014/12/9	8.224	8.58	8.167	8.321	14145792
2014/12/10	8.465	8.484	8.109	8.234	6236394
2014/12/11	8.436	8.474	8.34	8.407	4925974
2014/12/12	8.609	8.628	8.369	8.436	8138319
2014/12/15	8.686	8.791	8.551	8.551	7636984
2014/12/16	8.618	8.686	8.532	8.628	5285066
2014/12/17	8.407	8.618	8.359	8.599	5998111
2014/12/18	8.369	8.445	8.33	8.397	3927698
2014/12/19	8.215	8.417	8.167	8.417	6245913
2014/12/22	7.955	8.176	7.85	8.071	10390742
2014/12/23	8.052	8.148	7.898	8.003	5520468
2014/12/24	8.09	8.138	7.975	8.09	3355161
2014/12/25	8.253	8.282	8.052	8.1	6503125
2014/12/26	8.388	8.417	8.176	8.176	5831442
2014/12/29	8.417	8.561	8.292	8.407	8701912
2014/12/30	8.34	8.465	8.292	8.455	6317704
2014/12/31	8.484	8.503	8.282	8.34	4640697
2015/1/5	8.522	8.599	8.417	8.417	6985457
2015/1/6	8.628	8.743	8.465	8.522	11346808
2015/1/7	8.513	8.763	8.407	8.647	6848536
2015/1/8	8.263	8.542	8.224	8.513	8085158
2015/1/9	8.234	8.369	8.167	8.196	4600001
2015/1/12	8.061	8.263	8.032	8.263	3795130
2015/1/13	8.157	8.186	8.023	8.061	1988768
2015/1/14	8.061	8.196	8.023	8.167	2630936
2015/1/15	8.09	8.138	8.032	8.08	2716112
2015/1/16	8.109	8.157	8.052	8.071	3765319
2015/1/19	7.888	8.109	7.782	8.032	5565152
2015/1/20	8.032	8.08	7.898	7.898	5042545
2015/1/21	8.205	8.215	8.032	8.032	5304536
2015/1/22	8.282	8.292	8.148	8.176	4867467
2015/1/23	8.196	8.321	8.167	8.224	5682136
2015/1/26	8.465	8.503	8.186	8.205	6840216
2015/1/27	8.359	8.465	8.311	8.436	5710774
2015/1/28	8.282	8.349	8.263	8.349	4504538
2015/1/29	8.513	8.743	8.224	8.272	11825911
2015/1/30	8.58	8.628	8.397	8.513	7133846
2015/2/2	8.887	9.003	8.436	8.532	19434291
2015/2/3	8.907	8.935	8.763	8.907	7487897
2015/2/4	8.887	9.032	8.763	8.907	7109846
2015/2/5	8.926	9.032	8.801	8.897	9329553
2015/2/6	8.503	8.955	8.465	8.878	7468482
2015/2/9	8.493	8.59	8.369	8.445	3538208
2015/2/10	8.407	8.599	8.359	8.551	3467807
2015/2/11	8.599	8.657	8.417	8.436	3194025
2015/2/12	9.032	9.08	8.599	8.599	10657181
2015/2/13	9.041	9.281	8.964	9.003	9583549
2015/2/16	9.214	9.281	9.022	9.07	8186706
2015/2/17	9.137	9.253	9.012	9.176	5054539
2015/2/25	9.041	9.137	8.849	9.108	4063971
2015/2/26	9.349	9.377	8.974	9.012	7953394
2015/2/27	9.185	9.358	9.108	9.349	6982373
2015/3/2	9.301	9.512	9.089	9.224	10347368
2015/3/3	9.118	9.272	9.06	9.272	6781434
2015/3/4	9.032	9.128	8.887	9.118	12550917
2015/3/5	9.032	9.118	8.935	8.993	8000703
2015/3/6	9.31	9.32	8.955	8.983	11392342
2015/3/9	9.281	9.473	9.224	9.291	8420288
2015/3/10	9.262	9.339	9.185	9.214	6638506
2015/3/11	9.128	9.272	9.022	9.253	9445585
2015/3/12	9.08	9.214	9.012	9.089	6407741
2015/3/13	9.214	9.224	9.041	9.06	6652126
2015/3/16	9.627	9.723	9.272	9.281	14793244
2015/3/17	9.637	9.704	9.522	9.637	11071411
2015/3/18	9.867	10.021	9.579	9.579	10502862
2015/3/19	9.935	10.165	9.743	9.877	9766520
2015/3/20	9.915	10.05	9.781	9.954	7910538
2015/3/23	10.079	10.156	9.781	9.896	13136704
2015/3/24	9.791	10.06	9.608	10.06	13067101
2015/3/25	9.819	9.944	9.685	9.8	8484811
2015/3/26	10.127	10.233	9.694	9.8	15948505
2015/3/27	10.127	10.252	10.012	10.175	10109439
2015/3/30	10.367	10.511	10.04	10.04	13554439
2015/3/31	10.396	10.847	10.281	10.377	17212885
2015/4/1	10.578	10.742	10.338	10.405	10542308
2015/4/2	10.578	10.723	10.377	10.569	9913537
2015/4/3	10.713	10.838	10.578	10.694	10726732
2015/4/7	11.001	11.049	10.636	10.742	13677081
2015/4/8	10.809	10.992	10.626	10.972	12593943
2015/4/9	10.607	10.915	10.386	10.809	12321904
2015/4/10	10.915	10.934	10.578	10.578	13867096
2015/4/13	10.944	11.174	10.838	11.088	15734619
2015/4/14	10.963	11.049	10.646	10.905	15821449
2015/4/15	10.54	10.963	10.425	10.963	10761475
2015/4/16	10.588	10.713	10.136	10.396	10218182
2015/4/17	10.588	10.694	10.492	10.598	10472978
2015/4/20	10.319	10.905	10.184	10.55	19083181
2015/4/21	10.588	10.607	10.281	10.281	10371455
2015/4/22	10.742	10.771	10.588	10.665	16171034
2015/4/23	10.617	10.857	10.521	10.761	20816241
2015/4/24	10.54	10.559	10.357	10.511	13850976
2015/4/27	11.155	11.222	10.55	10.55	27832128
2015/4/28	10.646	11.145	10.473	11.126	25768209
2015/4/29	10.54	10.761	10.492	10.53	22184178
2015/4/30	10.588	10.838	10.54	10.54	15763205
2015/5/4	10.655	10.713	10.473	10.569	10770713
2015/5/5	9.992	10.665	9.906	10.665	17911905
2015/5/6	9.733	10.136	9.598	10.088	11875957
2015/5/7	9.579	9.752	9.406	9.666	10028232
2015/5/8	9.829	9.858	9.531	9.656	10241518
2015/5/11	10.079	10.088	9.714	9.839	15074593
2015/5/12	9.983	10.088	9.896	10.088	16654187
2015/5/13	10.06	10.223	9.81	9.973	13548233
2015/5/14	9.848	10.069	9.752	10.069	16505058
2015/5/15	9.685	9.819	9.598	9.819	10906615
2015/5/18	9.781	9.81	9.579	9.627	9193961
2015/5/19	9.964	10.002	9.743	9.781	10852684
2015/5/20	9.906	10.213	9.81	10.002	20873860
2015/5/21	10.127	10.136	9.877	9.954	19569246
2015/5/22	10.809	10.905	10.098	10.3	41510129
2015/5/25	11.337	11.414	10.665	10.761	41325740
2015/5/26	11.414	11.434	11.145	11.337	29814883
2015/5/27	11.952	12.337	11.241	11.472	35450874
2015/5/28	11.126	12.298	10.953	11.933	31009817
2015/5/29	12.241	12.241	10.79	10.867	35230714
2015/6/1	13.461	13.461	12.635	12.952	22890133
2015/6/2	13.97	14.345	13.115	14.124	51210623
2015/6/3	13.643	13.932	13.211	13.682	29711405
2015/6/4	14.806	14.969	12.692	13.595	38722627
2015/6/5	14.479	14.979	14.201	14.892	36176871
2015/6/8	13.864	14.383	13.711	14.374	26054945
2015/6/9	13.903	14.105	13.653	13.884	20321052
2015/6/10	13.96	14.191	13.557	13.691	20508766
2015/6/11	13.836	14.114	13.643	13.999	16324455
2015/6/12	14.191	14.633	13.826	14.018	22897395
2015/6/15	14.124	14.816	13.874	14.153	28473944
2015/6/16	13.932	14.604	13.864	14.172	27183549
2015/6/17	13.739	13.932	13.125	13.893	23970793
2015/6/18	13.24	14.008	13.182	13.586	19889502
2015/6/19	12.125	13.163	11.991	12.875	18460735
2015/6/23	12.26	12.442	11.395	12.116	16479369
2015/6/24	12.567	12.615	12.048	12.269	19002141
2015/6/25	11.76	12.49	11.703	12.49	15710824
2015/6/26	10.588	11.53	10.588	11.53	20210098
2015/6/29	10.213	11.193	9.608	10.857	26128315
2015/6/30	10.847	10.886	9.608	10.329	24877869
2015/7/1	10.098	11.03	9.848	10.569	23642048
2015/7/2	9.089	10.511	9.089	10.396	21433780
2015/7/3	8.542	9.56	8.176	8.983	24657649
2015/7/6	8.945	9.397	7.859	9.397	27418261
2015/7/7	8.061	8.801	8.052	8.551	21017682
2015/7/8	7.658	8.09	7.254	7.254	45870695
2015/7/9	8.426	8.426	7.658	7.658	17009483
2015/7/10	9.272	9.272	8.724	8.743	11109648
2015/7/13	10.204	10.204	9.281	9.512	34500254
2015/7/14	9.627	10.53	9.608	9.8	32995735
2015/7/15	8.666	9.598	8.666	9.445	23881051
2015/7/16	8.878	9.204	8.215	8.666	17032621
2015/7/17	9.368	9.56	8.916	8.935	16292454
2015/7/20	9.339	9.608	9.099	9.301	16093257
2015/7/21	9.512	9.675	9.08	9.272	15826063
2015/7/22	9.896	10.069	9.512	9.637	22240824
2015/7/23	10.031	10.136	9.608	9.8	23301402
2015/7/24	9.752	10.002	9.627	10.002	18615114
2015/7/27	8.782	9.704	8.782	9.416	14151712
2015/7/28	8.983	9.099	8.224	8.522	23445933
2015/7/29	9.262	9.349	8.801	9.051	11638195
2015/7/30	8.935	9.445	8.878	9.156	10053108
2015/7/31	8.964	9.041	8.734	8.772	8059448
2015/8/3	9.368	9.377	8.782	8.935	10327305
2015/8/4	9.704	9.8	9.31	9.32	11017062
2015/8/5	9.493	9.791	9.416	9.656	8492114
2015/8/6	9.493	9.704	9.224	9.339	5919052
2015/8/7	9.685	9.771	9.56	9.598	6984645
2015/8/10	10.012	10.079	9.656	9.723	14453700
2015/8/11	10.29	10.396	9.915	10.012	17349645
2015/8/12	9.992	10.329	9.944	10.194	11523949
2015/8/13	10.108	10.117	9.8	9.992	9553243
2015/8/14	10.175	10.511	10.117	10.242	11733592
2015/8/17	10.396	10.655	9.839	9.983	13512316
2015/8/18	9.368	10.617	9.358	10.415	17691341
2015/8/19	9.56	9.608	8.657	9.099	13187289
2015/8/20	9.483	9.839	9.329	9.512	14555425
2015/8/21	8.983	9.416	8.801	9.224	10530975
2015/8/24	8.09	8.695	8.09	8.676	9944785
2015/8/25	7.283	7.562	7.283	7.283	10005379
2015/8/26	6.793	7.494	6.639	7.321	14650174
2015/8/27	7.273	7.475	6.774	7.11	8656484
2015/8/28	7.686	7.706	7.052	7.465	15961881
2015/8/31	7.158	7.552	7.129	7.542	9368430
2015/9/1	6.639	7.129	6.63	7.12	6799573
2015/9/2	6.505	6.918	6.255	6.485	6574671
2015/9/7	6.697	6.956	6.649	6.678	6720608
2015/9/8	7.36	7.369	6.591	6.706	7029351
2015/9/9	7.581	7.658	7.206	7.206	11846255
2015/9/10	7.437	7.59	7.398	7.485	3718311
2015/9/11	7.504	7.523	7.321	7.427	3980070
2015/9/14	6.947	7.667	6.831	7.523	6480614
2015/9/15	6.649	7.023	6.572	6.774	5074703
2015/9/16	7.187	7.312	6.553	6.658	6078040
2015/9/17	6.966	7.283	6.937	7.139	5638554
2015/9/18	7.004	7.062	6.879	6.985	2881500
2015/9/21	7.004	7.004	7.004	7.004	0
2015/9/22	7.004	7.004	7.004	7.004	0
2015/9/23	7.004	7.004	7.004	7.004	0
2015/9/24	7.004	7.004	7.004	7.004	0
2015/9/25	7.004	7.004	7.004	7.004	0
2015/9/28	7.004	7.062	6.879	6.985	2881500
2015/9/29	7.004	7.004	7.004	7.004	0
2015/9/30	7.004	7.004	7.004	7.004	0
2015/10/8	7.004	7.004	7.004	7.004	0
2015/10/9	7.004	7.004	7.004	7.004	0
2015/10/12	7.004	7.004	7.004	7.004	0
2015/10/13	7.004	7.004	7.004	7.004	0
2015/10/14	7.004	7.004	7.004	7.004	0
2015/10/15	7.004	7.004	7.004	7.004	0
2015/10/16	7.004	7.004	7.004	7.004	0
2015/10/19	7.004	7.004	7.004	7.004	0
2015/10/20	7.004	7.004	7.004	7.004	0
2015/10/21	7.004	7.004	7.004	7.004	0
2015/10/22	7.004	7.004	7.004	7.004	0
2015/10/23	7.004	7.004	7.004	7.004	0
2015/10/26	7.004	7.004	7.004	7.004	0
2015/10/27	7.004	7.004	7.004	7.004	0
2015/10/28	7.004	7.004	7.004	7.004	0
2015/10/29	7.004	7.004	7.004	7.004	0
2015/10/30	7.004	7.004	7.004	7.004	0
2015/11/2	7.004	7.004	7.004	7.004	0
2015/11/3	7.004	7.004	7.004	7.004	0
2015/11/4	7.004	7.004	7.004	7.004	0
2015/11/5	7.004	7.004	7.004	7.004	0
2015/11/6	7.004	7.004	7.004	7.004	0
2015/11/9	7.004	7.004	7.004	7.004	0
2015/11/10	7.004	7.004	7.004	7.004	0
2015/11/11	7.004	7.004	7.004	7.004	0
2015/11/12	7.004	7.004	7.004	7.004	0
2015/11/13	7.004	7.004	7.004	7.004	0
2015/11/16	7.004	7.004	7.004	7.004	0
2015/11/17	7.004	7.004	7.004	7.004	0
2015/11/18	7.004	7.004	7.004	7.004	0
2015/11/19	7.004	7.004	7.004	7.004	0
2015/11/20	7.004	7.004	7.004	7.004	0
2015/11/23	7.004	7.004	7.004	7.004	0
2015/11/24	7.004	7.004	7.004	7.004	0
2015/11/25	7.004	7.004	7.004	7.004	0
2015/11/26	7.004	7.004	7.004	7.004	0
2015/11/27	7.004	7.004	7.004	7.004	0
2015/11/30	7.004	7.004	7.004	7.004	0
2015/12/1	7.004	7.004	7.004	7.004	0
2015/12/2	7.004	7.004	7.004	7.004	0
2015/12/3	7.004	7.004	7.004	7.004	0
2015/12/4	7.004	7.004	7.004	7.004	0
2015/12/7	7.004	7.004	7.004	7.004	0
2015/12/8	7.004	7.004	7.004	7.004	0
2015/12/9	7.004	7.004	7.004	7.004	0
2015/12/10	7.004	7.004	7.004	7.004	0
2015/12/11	7.004	7.004	7.004	7.004	0
2015/12/14	7.004	7.004	7.004	7.004	0
2015/12/15	7.004	7.004	7.004	7.004	0
2015/12/16	7.004	7.004	7.004	7.004	0
2015/12/17	7.004	7.004	7.004	7.004	0
2015/12/18	7.004	7.004	7.004	7.004	0
2015/12/21	7.004	7.004	7.004	7.004	0
2015/12/22	7.004	7.004	7.004	7.004	0
2015/12/23	7.004	7.004	7.004	7.004	0
2015/12/24	7.004	7.004	7.004	7.004	0
2015/12/25	7.004	7.062	6.879	6.985	2881500
2015/12/28	7.004	7.004	7.004	7.004	0
2015/12/29	7.004	7.004	7.004	7.004	0
2015/12/30	7.004	7.004	7.004	7.004	0
2015/12/31	7.004	7.004	7.004	7.004	0
2016/1/4	7.004	7.004	7.004	7.004	0
2016/1/5	7.004	7.004	7.004	7.004	0
2016/1/6	7.004	7.004	7.004	7.004	0
2016/1/7	7.004	7.004	7.004	7.004	0
2016/1/8	7.004	7.004	7.004	7.004	0
2016/1/11	7.004	7.004	7.004	7.004	0
2016/1/12	7.004	7.004	7.004	7.004	0
2016/1/13	7.004	7.004	7.004	7.004	0
2016/1/14	7.004	7.004	7.004	7.004	0
2016/1/15	7.004	7.004	7.004	7.004	0
2016/1/18	7.004	7.004	7.004	7.004	0
2016/1/19	7.004	7.004	7.004	7.004	0
2016/1/20	7.004	7.004	7.004	7.004	0
2016/1/21	7.004	7.004	7.004	7.004	0
2016/1/22	7.004	7.004	7.004	7.004	0
2016/1/25	7.004	7.004	7.004	7.004	0
2016/1/26	7.004	7.004	7.004	7.004	0
2016/1/27	7.244	7.706	6.697	7.196	33338873
2016/1/28	6.524	7.023	6.524	6.966	19487174
2016/1/29	6.533	6.764	5.928	6.245	22160511
2016/2/1	6.015	6.418	5.957	6.389	11873788
2016/2/2	6.168	6.312	5.967	6.024	9810006
2016/2/3	6.053	6.111	5.87	5.938	8746626
2016/2/4	6.245	6.293	6.053	6.101	11665616
2016/2/5	6.533	6.87	6.274	6.341	19115144
2016/2/15	6.726	6.851	6.245	6.293	13007058
2016/2/16	6.947	7.033	6.706	6.716	14404099
2016/2/17	6.975	7.043	6.735	6.879	12559663
2016/2/18	6.841	7.014	6.822	7.014	8515303
2016/2/19	6.802	6.87	6.726	6.86	7866473
2016/2/22	7.11	7.158	6.841	6.851	12351078
2016/2/23	6.966	7.11	6.879	7.11	6966956
2016/2/24	7.158	7.196	6.879	6.918	7917580
2016/2/25	6.457	7.11	6.447	7.091	8381864
2016/2/26	6.428	6.61	6.322	6.514	5007091
2016/2/29	6.101	6.485	5.899	6.437	7336581
2016/3/1	6.312	6.322	6.015	6.072	5640163
2016/3/2	6.61	6.658	6.236	6.293	6841338
2016/3/3	6.716	6.87	6.62	6.678	7975067
2016/3/4	6.447	6.764	6.361	6.687	8298981
2016/3/7	6.601	6.62	6.418	6.476	7078388
2016/3/8	6.62	6.649	6.332	6.63	6640757
2016/3/9	6.418	6.495	6.053	6.457	5023550
2016/3/10	6.361	6.514	6.274	6.437	4576016
2016/3/11	6.274	6.399	6.197	6.245	4077395
2016/3/14	6.457	6.553	6.332	6.332	6440786
2016/3/15	6.457	6.533	6.37	6.457	3992715
2016/3/16	6.418	6.562	6.361	6.437	4019929
2016/3/17	6.62	6.649	6.399	6.437	6578139
2016/3/18	6.802	6.86	6.591	6.61	10302332
2016/3/21	6.927	6.975	6.783	6.822	9714745
2016/3/22	6.879	6.956	6.831	6.879	7648590
2016/3/23	6.927	6.975	6.841	6.918	5677648
2016/3/24	6.754	6.908	6.735	6.908	7086143
2016/3/25	7.071	7.158	6.726	6.793	9452953
2016/3/28	6.899	7.235	6.841	7.11	11463822
2016/3/29	6.726	6.927	6.668	6.918	5156988
2016/3/30	6.927	6.927	6.754	6.754	5361165
2016/3/31	6.966	7.1	6.918	6.956	6350668
2016/4/1	6.879	6.937	6.822	6.908	6186445
2016/4/5	7.158	7.264	6.899	6.966	12063787
2016/4/6	7.196	7.244	7.033	7.081	7967219
2016/4/7	7.043	7.254	7.014	7.168	7986920
2016/4/8	6.918	6.995	6.831	6.985	4026448
2016/4/11	7.071	7.177	6.975	6.975	6239485
2016/4/12	7.043	7.148	6.937	7.062	4512977
2016/4/13	7.12	7.235	7.062	7.062	10586920
2016/4/14	7.235	7.254	7.091	7.129	7193849
2016/4/15	7.36	7.446	7.168	7.225	10204455
2016/4/18	7.139	7.331	7.062	7.331	9081844
2016/4/19	7.158	7.244	7.11	7.129	4417125
2016/4/20	6.697	7.235	6.581	7.187	11609578
2016/4/21	6.716	6.822	6.639	6.706	5447038
2016/4/22	6.793	6.793	6.649	6.754	3466433
2016/4/25	6.899	6.918	6.687	6.735	5474232
2016/4/26	6.947	6.966	6.822	6.841	3905164
2016/4/27	7.062	7.216	6.879	6.918	9391186
2016/4/28	7.148	7.187	6.947	7.11	7354619
2016/4/29	7.206	7.235	7.081	7.158	6720135
2016/5/3	7.494	7.6	7.091	7.206	15511556
2016/5/4	7.398	7.513	7.341	7.417	8024439
2016/5/5	7.437	7.475	7.254	7.408	6719198
2016/5/6	7.062	7.485	7.062	7.446	9742880
2016/5/9	6.918	7.139	6.87	6.927	7171826
2016/5/10	7.61	7.61	6.774	6.774	19206865
2016/5/11	8.369	8.369	7.648	7.879	37950202
2016/5/12	8.397	8.628	7.994	8.34	44637182
2016/5/13	8.34	8.59	8.071	8.263	37198816
2016/5/16	8.465	8.532	8.023	8.244	31190855
2016/5/17	8.215	8.474	8.128	8.359	26238080
2016/5/18	8.061	8.378	7.773	8.071	27339690
2016/5/19	8.128	8.253	7.965	8.023	22338205
2016/5/20	8.186	8.196	7.802	8.061	18481572
2016/5/23	8.349	8.493	8.052	8.196	29898138
2016/5/24	8.003	8.292	7.879	8.234	19364699
2016/5/25	8.013	8.109	7.879	8.052	12510607
2016/5/26	7.869	8.032	7.59	7.975	14916254
2016/5/27	7.811	7.936	7.734	7.821	10992488
2016/5/30	7.686	7.84	7.59	7.658	8283654
2016/5/31	8.023	8.032	7.706	7.744	20288139
2016/6/1	8.052	8.138	7.936	8.032	20170092
2016/6/2	8.205	8.321	7.955	8.003	25819335
2016/6/3	8.292	8.465	8.013	8.167	25196333
2016/6/6	8.08	8.292	7.984	8.196	15502818
2016/6/7	8.119	8.148	7.994	8.032	9841770
2016/6/8	7.907	8.119	7.879	8.119	9718032
2016/6/13	7.264	7.802	7.225	7.696	12526448
2016/6/14	7.341	7.35	7.062	7.062	8511526
2016/6/15	7.562	7.715	7.206	7.216	11021826
2016/6/16	7.504	7.571	7.369	7.571	7983147
2016/6/17	7.513	7.734	7.456	7.504	9953148
2016/6/20	7.417	7.562	7.369	7.533	5819640
2016/6/21	7.244	7.494	7.158	7.456	7431332
2016/6/22	7.369	7.369	7.235	7.254	4884425
2016/6/23	7.264	7.389	7.177	7.36	6262779
2016/6/24	7.196	7.321	7.033	7.264	7574354
2016/6/27	7.379	7.389	7.12	7.12	6644376
2016/6/28	7.408	7.427	7.302	7.321	7068000
2016/6/29	7.465	7.562	7.417	7.465	6461151
2016/6/30	7.523	7.581	7.427	7.465	6599369
2016/7/1	7.581	7.629	7.427	7.494	6155359
2016/7/4	7.638	7.677	7.504	7.562	8035123
2016/7/5	7.552	7.658	7.485	7.658	7655773
2016/7/6	7.85	7.917	7.475	7.504	14025025
2016/7/7	7.715	7.869	7.629	7.782	9805690
2016/7/8	7.715	7.811	7.658	7.734	6147513
2016/7/11	7.754	7.898	7.658	7.667	10161813
2016/7/12	8.388	8.532	7.773	7.773	29160041
2016/7/13	8.176	8.33	8.071	8.311	16444397
2016/7/14	8.196	8.215	8.023	8.109	10668983
2016/7/15	8.176	8.244	7.936	8.167	11149740
2016/7/18	8.08	8.205	8.003	8.1	6440540
2016/7/19	8.071	8.09	7.859	8.08	7714630
2016/7/20	8.311	8.426	8.003	8.071	16421050
2016/7/21	8.1	8.628	8.013	8.599	17311610
2016/7/22	7.936	8.09	7.917	7.975	8734073
2016/7/25	8.013	8.061	7.898	7.907	4440759
2016/7/26	8.244	8.311	8.119	8.167	10983707
2016/7/27	7.907	8.292	7.706	8.234	12235648
2016/7/28	8.157	8.205	7.859	7.898	9288901
2016/7/29	8.253	8.417	8.1	8.196	12744010
2016/8/1	8.378	8.397	8.109	8.215	13646994
2016/8/2	8.071	8.244	7.888	8.186	13110364
2016/8/3	8.061	8.1	7.975	8.061	7407649
2016/8/4	8.003	8.109	7.936	8.109	5225608
2016/8/5	7.888	8.042	7.859	8.013	6430795
2016/8/8	7.84	7.869	7.734	7.869	8442472
2016/8/9	7.888	7.965	7.85	7.859	6378308
2016/8/10	7.946	7.994	7.85	7.888	4885069
2016/8/11	7.734	7.946	7.715	7.946	5871471
2016/8/12	7.811	7.821	7.715	7.754	3476270
2016/8/15	7.936	7.946	7.782	7.802	5299682
2016/8/16	7.927	8.042	7.898	7.955	7071362
2016/8/17	7.955	7.984	7.907	7.936	3523044
2016/8/18	7.927	7.975	7.917	7.927	3743930
2016/8/19	7.955	7.965	7.879	7.927	3071069
2016/8/22	8.042	8.167	7.975	7.975	12398211
2016/8/23	7.936	8.013	7.879	8.013	5340921
2016/8/24	7.917	7.975	7.888	7.975	3718882
2016/8/25	7.831	7.898	7.734	7.888	5161917
2016/8/26	7.869	7.917	7.831	7.84	4443471
2016/8/29	7.898	7.946	7.85	7.946	6175531
2016/8/30	7.85	7.946	7.821	7.946	3425099
2016/8/31	7.859	7.917	7.811	7.879	4239733
2016/9/1	7.85	7.898	7.831	7.879	3595781
2016/9/2	7.859	7.907	7.802	7.84	3869733
2016/9/5	7.994	8.109	7.831	7.831	9559462
2016/9/6	7.975	8.013	7.898	7.975	9044844
2016/9/7	8.061	8.119	7.936	7.955	7631840
2016/9/8	8.023	8.052	7.984	8.032	5336288
2016/9/9	7.869	8.013	7.85	7.955	4729304
2016/9/12	7.533	7.782	7.504	7.686	8598750
2016/9/13	7.581	7.648	7.552	7.552	3596291
2016/9/14	7.494	7.667	7.446	7.571	4863908
2016/9/19	7.59	7.629	7.504	7.504	2780537
2016/9/20	7.629	7.638	7.542	7.61	2632564
2016/9/21	7.61	7.648	7.581	7.629	1902478
2016/9/22	7.629	7.706	7.61	7.638	2732330
2016/9/23	7.696	7.706	7.6	7.648	2638674
2016/9/26	7.61	7.725	7.523	7.696	3910512
2016/9/27	7.562	7.667	7.504	7.6	2532633
2016/9/28	7.629	7.725	7.581	7.61	2744835
2016/9/29	7.677	7.706	7.6	7.6	2525030
2016/9/30	7.715	7.725	7.648	7.677	2221368
2016/10/10	7.792	7.802	7.658	7.734	4770749
2016/10/11	7.802	7.821	7.734	7.754	3906090
2016/10/12	7.782	7.802	7.734	7.802	3685957
2016/10/13	7.744	7.792	7.734	7.782	2247713
2016/10/14	7.821	7.84	7.744	7.744	3370407
2016/10/17	7.744	7.859	7.686	7.831	2846450
2016/10/18	7.821	7.831	7.706	7.773	3644859
2016/10/19	7.84	7.869	7.802	7.802	2894802
2016/10/20	7.84	7.869	7.773	7.831	2969700
2016/10/21	7.859	7.927	7.811	7.811	4625271
2016/10/24	7.946	8.023	7.831	7.879	5259553
2016/10/25	7.965	7.975	7.869	7.946	3305175
2016/10/26	8.061	8.109	7.859	7.965	11083949
2016/10/27	7.936	8.032	7.888	8.032	5191905
2016/10/28	7.936	7.994	7.888	7.898	4860316
2016/10/31	7.936	7.955	7.802	7.936	3563387
2016/11/1	8.032	8.119	7.927	7.946	7080998
2016/11/2	7.917	8.042	7.888	8.032	3425661
2016/11/3	8.08	8.09	7.869	7.879	7610683
2016/11/4	8.052	8.109	7.994	8.08	4316897
2016/11/7	7.984	8.061	7.927	8.061	3139142
2016/11/8	8.042	8.09	7.994	8.023	3885359
2016/11/9	7.859	8.071	7.763	8.032	5878951
2016/11/10	8.042	8.071	7.898	7.898	5809177
2016/11/11	8.032	8.09	8.013	8.071	5322801
2016/11/14	8.061	8.128	7.984	8.003	4945189
2016/11/15	8.205	8.359	8.061	8.224	8479292
2016/11/16	8.157	8.224	8.109	8.205	5433557
2016/11/17	8.148	8.186	8.071	8.138	3706307
2016/11/18	8.052	8.205	8.003	8.167	4892267
2016/11/21	8.157	8.196	7.955	8.061	5555621
2016/11/22	8.167	8.176	8.071	8.157	5283091
2016/11/23	8.167	8.186	8.09	8.167	5633591
2016/11/24	8.224	8.33	8.128	8.157	8338701
2016/11/25	8.128	8.263	7.975	8.186	6119904
2016/11/28	8.052	8.205	8.032	8.167	6021138
2016/11/29	8.167	8.311	8.003	8.023	15800326
2016/11/30	7.917	8.148	7.879	8.119	9273128
2016/12/1	7.946	7.984	7.888	7.946	5941404
2016/12/2	7.763	7.955	7.706	7.927	6776928
2016/12/5	7.821	7.859	7.677	7.744	5611396
2016/12/6	7.821	7.879	7.773	7.811	2598555
2016/12/7	7.831	7.85	7.782	7.821	2626205
2016/12/8	7.831	7.869	7.802	7.84	3248472
2016/12/9	7.821	7.85	7.773	7.821	2245389
2016/12/12	7.485	7.821	7.456	7.821	4809465
2016/12/13	7.494	7.523	7.398	7.485	4041042
2016/12/14	7.427	7.513	7.398	7.494	2166057
2016/12/15	7.465	7.533	7.398	7.437	2477529
2016/12/16	7.533	7.542	7.456	7.475	1756156
2016/12/19	7.523	7.581	7.437	7.542	3549044
2016/12/20	7.465	7.523	7.427	7.513	2222801
2016/12/21	7.504	7.533	7.456	7.494	2398157
2016/12/22	7.504	7.552	7.494	7.533	2457204
2016/12/23	7.427	7.523	7.408	7.504	2582493
2016/12/26	7.446	7.456	7.321	7.427	2180338
2016/12/27	7.504	7.523	7.417	7.437	2170567
2016/12/28	7.465	7.533	7.437	7.504	1519830
2016/12/29	7.446	7.523	7.427	7.475	1709912
2016/12/30	7.542	7.552	7.475	7.485	2182598
2017/1/3	7.61	7.648	7.562	7.571	4209273
2017/1/4	7.638	7.677	7.59	7.59	3037807
2017/1/5	7.648	7.744	7.6	7.629	3119001
2017/1/6	7.638	7.725	7.562	7.619	3645499
2017/1/9	7.754	7.773	7.59	7.638	4011332
2017/1/10	7.792	8.023	7.773	7.907	8331217
2017/1/11	7.667	7.782	7.629	7.754	3825643
2017/1/12	7.581	7.686	7.552	7.677	3780462
2017/1/13	7.475	7.629	7.456	7.552	3008915
2017/1/16	7.216	7.494	6.937	7.475	4817555
2017/1/17	7.206	7.225	7.043	7.206	3551508
2017/1/18	7.206	7.244	7.168	7.244	1880240
2017/1/19	7.244	7.264	7.091	7.177	2468745
2017/1/20	7.398	7.408	7.187	7.216	3864239
2017/1/23	7.408	7.446	7.36	7.379	1861276
2017/1/24	7.513	7.523	7.341	7.36	2577090
2017/1/25	7.504	7.542	7.398	7.475	1960524
2017/1/26	7.494	7.562	7.475	7.494	1939331
2017/2/3	7.533	7.552	7.379	7.523	2799936
2017/2/6	7.581	7.6	7.494	7.504	3721874
2017/2/7	7.581	7.619	7.523	7.571	2989553
2017/2/8	7.6	7.6	7.494	7.571	1897885
2017/2/9	7.754	7.763	7.6	7.629	5756293
2017/2/10	7.773	7.84	7.686	7.754	5048840
2017/2/13	7.927	7.936	7.686	7.754	14304189
2017/2/14	7.917	7.955	7.831	7.869	5206392
2017/2/15	7.936	7.965	7.831	7.917	9151806
2017/2/16	7.907	7.927	7.792	7.927	2955528
2017/2/17	7.811	7.898	7.782	7.888	2464228
2017/2/20	7.927	7.946	7.802	7.811	6216104
2017/2/21	7.869	7.965	7.85	7.927	5931551
2017/2/22	7.946	7.946	7.859	7.879	6035940
2017/2/23	7.859	7.946	7.811	7.898	4092648
2017/2/24	7.84	7.888	7.802	7.859	2991974
2017/2/27	7.936	8.253	7.782	7.821	9596824
2017/2/28	7.907	7.984	7.85	7.936	4227356
2017/3/1	7.859	7.955	7.821	7.917	5210480
2017/3/2	7.773	7.879	7.725	7.859	3712690
2017/3/3	7.782	7.85	7.715	7.715	2358347
2017/3/6	7.821	7.831	7.754	7.811	2625774
2017/3/7	8.013	8.1	7.773	7.831	9273040
2017/3/8	7.927	8.003	7.888	7.927	4082561
2017/3/9	7.946	8.052	7.898	7.927	4970747
2017/3/10	7.888	8.003	7.85	7.927	3490996
2017/3/13	7.917	7.965	7.811	7.84	4679554
2017/3/14	7.879	7.936	7.831	7.936	2843023
2017/3/15	7.859	7.888	7.802	7.84	2044341
2017/3/16	7.879	7.907	7.831	7.85	2839937
2017/3/17	7.821	7.907	7.773	7.888	2894735
2017/3/20	7.792	7.821	7.744	7.821	2782998
2017/3/21	7.821	7.84	7.773	7.782	2052806
2017/3/22	7.802	7.831	7.744	7.821	2015202
2017/3/23	7.879	7.907	7.754	7.782	5022039
2017/3/24	7.927	7.936	7.84	7.907	4668938
2017/3/27	7.965	8.109	7.869	7.917	9807505
2017/3/28	8.061	8.08	7.927	7.936	7078000
2017/3/29	8.061	8.1	7.955	8.052	5091627
2017/3/30	7.946	8.042	7.782	8.023	6856760
2017/3/31	8.157	8.205	7.859	7.917	8149286
2017/4/5	8.263	8.628	8.196	8.388	12871912
2017/4/6	8.167	8.272	8.109	8.244	6752479
2017/4/7	8.119	8.215	8.023	8.167	5805754
2017/4/10	8.522	8.542	8.061	8.09	12966646
2017/4/11	8.964	9.377	8.388	8.436	33182112
2017/4/12	8.455	8.907	8.34	8.782	20255555
2017/4/13	8.407	8.638	8.33	8.359	10222983
2017/4/14	8.311	8.57	8.157	8.397	10356353
2017/4/17	8.263	8.484	8.119	8.263	9359577
2017/4/18	7.946	8.292	7.879	8.215	10205627
2017/4/19	7.571	7.917	7.437	7.917	11634994
2017/4/20	7.523	7.648	7.408	7.542	6015924
2017/4/21	7.523	7.638	7.456	7.485	4931366
2017/4/24	7.244	7.542	7.206	7.542	5647853
2017/4/25	7.331	7.389	7.244	7.302	4115421
2017/4/26	7.254	7.379	7.206	7.321	4120516
2017/4/27	7.321	7.36	7.1	7.206	5033558
2017/4/28	7.254	7.273	7.12	7.168	4220523
2017/5/2	7.312	7.341	7.158	7.216	3862852
2017/5/3	7.437	7.494	7.254	7.254	5626715
2017/5/4	7.369	7.465	7.35	7.389	3458085
2017/5/5	7.331	7.369	7.244	7.341	3398798
2017/5/8	7.331	7.341	7.158	7.235	3197516
2017/5/9	7.264	7.341	7.177	7.292	2238201
2017/5/10	7.033	7.283	6.899	7.283	3884759
2017/5/11	7.023	7.062	6.831	6.975	3719208
2017/5/12	6.966	7.052	6.927	7.023	2256586
2017/5/15	6.937	7.071	6.908	6.966	2491634
2017/5/16	7.004	7.052	6.899	6.956	1697995
2017/5/17	6.985	7.091	6.947	7.023	3031293
2017/5/18	6.831	6.995	6.822	6.947	2921400
2017/5/19	6.908	6.908	6.851	6.851	1946620
2017/5/22	6.754	6.937	6.697	6.927	2574398
2017/5/23	6.466	6.774	6.457	6.745	2927536
2017/5/24	6.591	6.678	6.312	6.476	3827210
2017/5/25	6.63	6.678	6.428	6.543	2923963
2017/5/26	6.639	6.678	6.514	6.63	3460792
2017/5/31	6.572	6.687	6.562	6.63	3039100
2017/6/1	6.389	6.572	6.341	6.572	3086547
2017/6/2	6.389	6.409	6.216	6.399	2654952
2017/6/5	6.399	6.447	6.38	6.409	2351500
2017/6/6	6.361	6.418	6.255	6.418	3641419
2017/6/7	6.476	6.485	6.312	6.332	4495617
2017/6/8	6.514	6.533	6.418	6.457	5395317
2017/6/9	6.514	6.524	6.418	6.485	3372756
2017/6/12	6.437	6.524	6.399	6.466	2313244
2017/6/13	6.485	6.505	6.389	6.437	1945337
2017/6/14	6.447	6.505	6.399	6.495	2113030
2017/6/15	6.437	6.485	6.38	6.399	4085200
2017/6/16	6.361	6.437	6.351	6.418	3578052
2017/6/19	6.361	6.361	6.361	6.361	0
2017/6/20	6.332	6.409	6.293	6.37	4413993
2017/6/21	6.341	6.37	6.303	6.351	3038593
2017/6/22	6.264	6.389	6.255	6.341	6013897
2017/6/23	6.13	6.274	6.015	6.264	7716576
2017/6/26	6.197	6.197	6.091	6.12	3461462
2017/6/27	6.284	6.293	6.178	6.197	4249277
2017/6/28	6.207	6.293	6.149	6.264	3390201
2017/6/29	6.226	6.274	6.168	6.207	2388461
2017/6/30	6.274	6.284	6.197	6.236	3311142
2017/7/3	6.341	6.37	6.245	6.284	3613246
2017/7/4	6.322	6.37	6.274	6.351	2677400
2017/7/5	6.322	6.332	6.284	6.332	3394701
2017/7/6	6.274	6.37	6.245	6.312	4158136
2017/7/7	6.303	6.312	6.236	6.274	2778189
2017/7/10	6.245	6.341	6.226	6.312	4353202
2017/7/11	6.101	6.245	6.091	6.216	5554752
2017/7/12	6.082	6.13	6.034	6.12	3788026
2017/7/13	6.072	6.14	6.043	6.082	4453200
2017/7/14	6.072	6.101	6.015	6.082	3653012
2017/7/17	6.072	6.072	6.072	6.072	0
2017/7/18	6.072	6.072	6.072	6.072	0
2017/7/19	6.072	6.072	6.072	6.072	0
2017/7/20	6.072	6.072	6.072	6.072	0
2017/7/21	6.072	6.072	6.072	6.072	0
2017/7/24	6.072	6.072	6.072	6.072	0
2017/7/25	6.072	6.072	6.072	6.072	0
2017/7/26	6.072	6.072	6.072	6.072	0
2017/7/27	6.072	6.072	6.072	6.072	0
2017/7/28	6.072	6.072	6.072	6.072	0
2017/7/31	6.678	6.678	6.312	6.447	14279951
2017/8/1	6.822	7.014	6.716	6.764	31262537
2017/8/2	6.553	6.764	6.495	6.726	16424276
2017/8/3	6.428	6.562	6.38	6.466	12277349
2017/8/4	6.341	6.476	6.312	6.428	11457025
2017/8/7	6.322	6.332	6.197	6.303	10047328
2017/8/8	6.264	6.38	6.197	6.341	11840026
2017/8/9	6.466	6.581	6.197	6.264	25561545
2017/8/10	6.389	6.466	6.312	6.399	14287506
2017/8/11	6.216	6.37	6.197	6.303	9485717
2017/8/14	6.293	6.322	6.197	6.207	5502484
2017/8/15	6.284	6.341	6.216	6.293	6267437
2017/8/16	6.255	6.274	6.197	6.274	6131911
2017/8/17	6.293	6.303	6.216	6.264	5845770
2017/8/18	6.389	6.505	6.236	6.264	11947362
2017/8/21	6.466	6.485	6.361	6.418	8232240
2017/8/22	6.389	6.505	6.341	6.437	7096634
2017/8/23	6.322	6.409	6.284	6.389	4471906
2017/8/24	6.274	6.322	6.255	6.284	3406287
2017/8/25	6.322	6.322	6.245	6.245	3429043
2017/8/28	6.351	6.361	6.284	6.303	6603920
2017/8/29	6.341	6.361	6.303	6.351	5130900
2017/8/30	6.341	6.38	6.303	6.332	4329405
2017/8/31	6.409	6.495	6.38	6.389	7909263
2017/9/1	6.389	6.437	6.361	6.437	4339100
2017/9/4	6.38	6.389	6.341	6.389	3539665
2017/9/5	6.409	6.418	6.361	6.361	4082831
2017/9/6	6.476	6.524	6.361	6.418	8696338
2017/9/7	6.447	6.572	6.428	6.485	9381750
2017/9/8	6.447	6.476	6.418	6.437	3995201
2017/9/11	6.505	6.514	6.418	6.418	4928220
2017/9/12	6.447	6.524	6.437	6.524	4783912
2017/9/13	6.505	6.524	6.409	6.437	4699628
2017/9/14	6.533	6.553	6.437	6.524	5970250
2017/9/15	6.572	6.572	6.476	6.514	4222556
2017/9/18	6.697	6.716	6.495	6.572	7969293
2017/9/19	6.62	6.697	6.591	6.697	5245500
2017/9/20	6.61	6.62	6.533	6.61	4605671
2017/9/21	6.505	6.61	6.495	6.61	4175536
2017/9/22	6.543	6.553	6.399	6.505	4982821
2017/9/25	6.457	6.533	6.447	6.533	2726261
2017/9/26	6.457	6.505	6.437	6.437	1693231
2017/9/27	6.466	6.476	6.418	6.447	1505666
2017/9/28	6.447	6.514	6.399	6.476	3903830
2017/9/29	6.658	6.668	6.428	6.437	8273909
2017/10/9	6.62	6.668	6.543	6.668	5585916
2017/10/10	6.649	6.668	6.562	6.63	4085001
2017/10/11	6.754	6.86	6.601	6.658	10483294
2017/10/12	6.851	6.899	6.697	6.735	10694312
2017/10/13	6.774	6.87	6.754	6.831	4324701
2017/10/16	6.62	6.774	6.591	6.774	4800032
2017/10/17	6.61	6.668	6.533	6.61	2401705
2017/10/18	6.601	6.697	6.581	6.591	3663910
2017/10/19	6.485	6.63	6.447	6.591	3782500
2017/10/20	6.533	6.562	6.476	6.533	2180952
2017/10/23	6.658	6.668	6.514	6.524	3419301
2017/10/24	6.649	6.668	6.562	6.63	3104471
2017/10/25	6.726	6.774	6.61	6.649	3792990
2017/10/26	6.639	6.802	6.62	6.726	5434438
2017/10/27	6.61	6.678	6.533	6.639	4281153
2017/10/30	6.399	6.601	6.293	6.581	6621852
2017/10/31	6.361	6.428	6.303	6.303	4474079
2017/11/1	6.389	6.533	6.37	6.533	4019363
2017/11/2	6.524	6.533	6.293	6.389	4912063
2017/11/3	6.524	6.543	6.38	6.485	4319237
2017/11/6	6.505	6.581	6.466	6.485	2871515
2017/11/7	6.543	6.572	6.437	6.505	3367590
2017/11/8	6.553	6.591	6.505	6.543	3839016
2017/11/9	6.466	6.553	6.418	6.543	4273600
2017/11/10	6.389	6.457	6.351	6.418	3843601
2017/11/13	6.418	6.485	6.332	6.38	2637269
2017/11/14	6.418	6.466	6.361	6.418	2388900
2017/11/15	6.332	6.437	6.303	6.399	2342100
2017/11/16	6.37	6.37	6.264	6.332	3274410
2017/11/17	6.216	6.361	6.207	6.361	5467736
2017/11/20	6.14	6.216	6.063	6.197	5212100
2017/11/21	6.13	6.178	6.101	6.13	2077500
2017/11/22	6.168	6.178	6.111	6.168	2078172
2017/11/23	6.111	6.188	6.101	6.13	1750846
2017/11/24	6.072	6.14	6.015	6.14	2033065
2017/11/27	6.024	6.072	5.938	6.072	3389771
2017/11/28	6.034	6.072	5.976	6.015	1607000
2017/11/29	6.015	6.053	5.986	6.043	1608200
2017/11/30	5.986	6.043	5.976	6.024	1050900
2017/12/1	6.053	6.063	5.986	6.005	1061405
2017/12/4	5.957	6.082	5.928	6.063	1952306
2017/12/5	5.813	5.986	5.784	5.986	3479525
2017/12/6	5.698	5.813	5.573	5.813	4801545
2017/12/7	5.65	5.698	5.64	5.669	1570667
2017/12/8	5.698	5.707	5.65	5.65	1820447
2017/12/11	5.746	5.755	5.659	5.698	1856500
2017/12/12	5.601	5.755	5.601	5.755	2268322
2017/12/13	5.717	5.726	5.601	5.601	2116704
2017/12/14	5.967	6.005	5.774	5.774	7185775
2017/12/15	5.967	5.967	5.967	5.967	0
2017/12/18	6.005	6.341	5.957	6.053	6431828
2017/12/19	6.043	6.072	5.88	5.967	4400046
2017/12/20	6.101	6.13	5.957	6.015	3035465
2017/12/21	6.091	6.12	6.015	6.082	2114409
2017/12/22	6.082	6.111	6.005	6.063	2144201
2017/12/25	6.043	6.111	5.967	6.091	2947708
2017/12/26	6.053	6.063	5.986	6.043	1540603
2017/12/27	6.053	6.063	5.976	5.986	2366000
2017/12/28	6.082	6.101	5.957	6.034	2180778
2017/12/29	6.159	6.188	6.024	6.063	2673022
2018/1/2	6.178	6.188	6.091	6.168	2224741
2018/1/3	6.149	6.216	6.12	6.168	1828127
2018/1/4	6.12	6.168	6.101	6.13	1559701
2018/1/5	6.111	6.13	6.005	6.12	2161600
2018/1/8	6.063	6.149	6.034	6.111	1817600
2018/1/9	6.082	6.12	6.034	6.053	1507826
2018/1/10	5.967	6.082	5.832	6.053	3525665
2018/1/11	6.082	6.101	5.947	6.024	3199499
2018/1/12	6.12	6.13	6.005	6.091	2434201
2018/1/15	6.034	6.101	6.005	6.101	3036122
2018/1/16	6.226	6.255	5.986	6.043	5935162
2018/1/17	6.168	6.264	6.14	6.245	4463854
2018/1/18	6.409	6.533	6.168	6.197	6593014
2018/1/19	6.409	6.524	6.284	6.351	4524114
2018/1/22	6.37	6.457	6.341	6.351	2977520
2018/1/23	6.361	6.37	6.303	6.351	1971621
2018/1/24	6.293	6.37	6.255	6.293	2559321
2018/1/25	6.255	6.351	6.226	6.284	1798851
2018/1/26	6.245	6.322	6.216	6.255	2090669
2018/1/29	6.149	6.274	6.091	6.274	2320285
2018/1/30	6.101	6.178	6.063	6.101	1278764
2018/1/31	5.986	6.101	5.967	6.091	1898506
2018/2/1	5.774	5.995	5.717	5.899	4276778
2018/2/2	5.803	5.832	5.678	5.774	1706802
2018/2/5	5.746	5.803	5.669	5.765	1702110
2018/2/6	5.553	5.707	5.534	5.698	3507800
2018/2/7	5.601	5.688	5.534	5.544	1670101
2018/2/8	5.736	5.784	5.573	5.621	1458102
2018/2/9	5.573	5.659	5.448	5.63	3187200
2018/2/12	5.621	5.64	5.553	5.573	1449601
2018/2/13	5.621	5.678	5.611	5.64	1366800
2018/2/14	5.678	5.688	5.563	5.611	1104238
2018/2/22	5.736	5.746	5.63	5.688	1134300
2018/2/23	5.726	5.765	5.678	5.736	939700
2018/2/26	5.832	5.842	5.717	5.755	1725689
2018/2/27	5.765	5.822	5.746	5.813	1413298
2018/2/28	5.813	5.842	5.736	5.774	1317904
2018/3/1	5.832	5.938	5.755	5.803	1736004
2018/3/2	5.803	5.861	5.774	5.813	874552
2018/3/5	5.803	5.842	5.746	5.803	1016715
2018/3/6	5.861	5.861	5.765	5.822	1923959
2018/3/7	5.842	5.909	5.813	5.851	1288102
2018/3/8	5.861	5.899	5.822	5.89	1117899
2018/3/9	5.89	5.909	5.842	5.842	2275904
2018/3/12	5.909	5.938	5.87	5.89	2238220
2018/3/13	5.861	5.928	5.851	5.909	1744000
2018/3/14	5.803	5.899	5.794	5.88	2071550
2018/3/15	5.707	5.822	5.688	5.803	1977164
2018/3/16	5.707	5.774	5.698	5.707	1391775
2018/3/19	5.688	5.726	5.669	5.669	1106705
2018/3/20	5.698	5.717	5.601	5.669	1349090
2018/3/21	5.87	5.899	5.678	5.717	4141526
2018/3/22	5.938	5.947	5.842	5.851	3784283
2018/3/23	5.678	5.88	5.63	5.842	3545590
2018/3/26	5.707	5.746	5.573	5.63	1949714
2018/3/27	5.794	5.803	5.669	5.707	1475269
2018/3/28	5.678	5.755	5.659	5.736	1578906
2018/3/29	5.707	5.717	5.65	5.688	1365040
2018/3/30	5.726	5.736	5.678	5.707	1500894
2018/4/2	5.698	5.717	5.573	5.678	5083138
2018/4/3	5.601	5.659	5.601	5.64	2152496
2018/4/4	5.621	5.669	5.601	5.611	1675037
2018/4/9	5.563	5.601	5.457	5.563	2203667
2018/4/10	5.582	5.582	5.525	5.573	1585303
2018/4/11	5.611	5.63	5.563	5.601	1422766
2018/4/12	5.563	5.592	5.534	5.582	1767530
2018/4/13	5.534	5.601	5.525	5.563	1160700
2018/4/16	5.486	5.544	5.429	5.496	1875298
2018/4/17	5.419	5.563	5.409	5.457	2222800
2018/4/18	5.39	5.477	5.304	5.448	2719230
2018/4/19	5.4	5.409	5.352	5.39	1428701
2018/4/20	5.323	5.438	5.304	5.352	1319000
2018/4/23	5.236	5.313	5.188	5.304	1792501
2018/4/24	5.332	5.38	5.236	5.236	1305700
2018/4/25	5.342	5.371	5.246	5.294	903601
2018/4/26	5.246	5.352	5.227	5.352	944490
2018/4/27	5.275	5.284	5.227	5.246	1171700
2018/5/2	5.323	5.361	5.275	5.284	1184000
2018/5/3	5.352	5.371	5.188	5.313	1535890
2018/5/4	5.39	5.4	5.304	5.342	1235700
2018/5/7	5.429	5.438	5.342	5.38	1359859
2018/5/8	5.429	5.457	5.38	5.429	1241900
2018/5/9	5.592	5.63	5.4	5.429	3800058
2018/5/10	5.592	5.601	5.486	5.573	2275600
2018/5/11	5.553	5.611	5.525	5.592	1242800
2018/5/14	5.457	5.544	5.438	5.544	1666618
2018/5/15	5.525	5.573	5.409	5.467	1900892
2018/5/16	5.611	5.736	5.438	5.486	3181564
2018/5/17	5.573	5.659	5.515	5.63	1688143
2018/5/18	5.582	5.611	5.525	5.573	1036910
2018/5/21	5.582	5.63	5.563	5.573	1353896
2018/5/22	5.765	5.813	5.592	5.601	5365263
2018/5/23	5.822	5.899	5.688	5.755	7903387
2018/5/24	5.755	5.986	5.755	5.88	8457797
2018/5/25	5.63	5.698	5.496	5.698	4530912
2018/5/28	5.601	5.669	5.573	5.669	2064600
2018/5/29	5.582	5.698	5.573	5.573	2449490
2018/5/30	5.361	5.515	5.236	5.467	4199012
2018/5/31	5.688	5.726	5.361	5.38	6690903
[truncated: 1,642 more rows]
