# Supplementary material for: Stock market forecasting research based on GA-WOA-LSTM
Source: PLoS One. 2025 Aug 27;20(8):e0330324. doi: 10.1371/journal.pone.0330324 (PMC12385415; doi:10.1371/journal.pone.0330324)
Supplement: S1 File — (ZIP) [file pone.0330324.s001.zip › Paper Model/LH/LOTUS HOLDINGS-600186.SS/GA-WOA-LSTM/SY_data.py]

import yfinance as yf


# 设置股票代码和时间范围
ticker = "600429.SS"
start_date = "2010-03-13"
end_date = "2025-03-13"

# 下载数据
aapl_data = yf.download(ticker, start=start_date, end=end_date)


# 保留小数点后 2 位
aapl_data = aapl_data.round(3)
# 保存数据为 CSV 文件
csv_filename = "SY.csv"
aapl_data.to_csv(csv_filename)

print(f"数据下载完成，已保存为 {csv_filename}")
