# Supplementary material for: Stock market forecasting research based on GA-WOA-LSTM
Source: PLoS One. 2025 Aug 27;20(8):e0330324. doi: 10.1371/journal.pone.0330324 (PMC12385415; doi:10.1371/journal.pone.0330324)
Supplement: S1 File — (ZIP) [file pone.0330324.s001.zip › Paper Model/LH/LOTUS HOLDINGS-600186.SS/GA-WOA-LSTM/train_results/BP_evaluation_metrics.csv]

Dataset	MAE	MAPE (%)	RMSE	R2
Train	0.35989651155537467	7.517321573057807	0.5852326950151472	0.9048983129126215
Test	0.23724814444077652	4.939678852371104	0.39201200038571565	0.9207637009597321
