# Supplementary material for: Stock market forecasting research based on GA-WOA-LSTM
Source: PLoS One. 2025 Aug 27;20(8):e0330324. doi: 10.1371/journal.pone.0330324 (PMC12385415; doi:10.1371/journal.pone.0330324)
Supplement: S1 File — (ZIP) [file pone.0330324.s001.zip › Paper Model/LH/LOTUS HOLDINGS-600186.SS/GA-WOA-LSTM/train_results/BP_test_prediction.csv]

Actual_Close	Predicted_Close
2.65	2.6469595
2.6399999999999997	2.6645775
2.59	2.619622
2.55	2.638694
2.57	2.6139932
2.57	2.6047802
2.5599999999999996	2.6131604
2.5599999999999996	2.6144257
2.55	2.610771
2.54	2.6008077
2.58	2.5955994
2.5299999999999994	2.6028805
2.54	2.6070514
2.52	2.5898585
2.5299999999999994	2.624308
2.51	2.5841084
2.5	2.549482
2.44	2.5408447
2.4799999999999995	2.5330472
2.5299999999999994	2.5319858
2.6099999999999994	2.536337
2.52	2.6481628
2.45	2.571861
2.23	2.5143256
2.07	2.519519
2.12	2.490047
2.07	2.367694
2.16	2.2760205
2.27	2.2748046
2.23	2.2997415
2.3	2.2968993
2.3	2.3057303
2.27	2.3450382
2.26	2.3777666
2.33	2.3662834
2.33	2.3826551
2.3	2.3900342
2.3499999999999996	2.3789182
2.4299999999999997	2.3946397
2.4799999999999995	2.4497194
2.5599999999999996	2.514659
2.4700000000000006	2.480157
2.59	2.5171409
2.59	2.552804
2.51	2.5598893
2.49	2.5770645
2.57	2.5392952
2.7700000000000005	2.5579386
2.9	2.7614322
2.99	2.7636485
2.87	2.8221316
2.9	2.7662072
2.8500000000000005	2.7647567
2.84	2.82601
2.8799999999999994	2.8508458
2.8599999999999994	2.8429432
2.7999999999999994	2.8468966
2.83	2.8472974
2.83	2.8451214
2.7199999999999998	2.8083496
2.66	2.858354
2.62	2.7989273
2.63	2.6857257
2.6	2.6719751
2.65	2.6562302
2.63	2.666614
2.57	2.6717381
2.6399999999999997	2.6454477
2.6899999999999995	2.6648402
2.67	2.705341
2.66	2.6662564
2.57	2.6520877
2.58	2.6728754
2.65	2.6392093
2.63	2.660043
2.57	2.656724
2.59	2.6405838
2.54	2.6331315
2.4799999999999995	2.6140165
2.59	2.603441
2.6099999999999994	2.5920806
2.6	2.611941
2.5599999999999996	2.6087694
2.57	2.627699
2.57	2.6010082
2.63	2.6238523
2.6	2.6527162
2.59	2.624715
2.55	2.6102664
2.5299999999999994	2.6201284
2.3900000000000006	2.5892367
2.3900000000000006	2.623609
2.4199999999999995	2.5301657
2.46	2.4672108
2.49	2.480847
2.4700000000000006	2.502952
2.46	2.513988
2.71	2.4921923
2.7299999999999995	2.658988
2.68	2.8200092
2.68	2.6071248
2.68	2.625863
2.66	2.5461664
2.65	2.615159
2.7700000000000005	2.6865613
2.75	2.7214694
2.7299999999999995	2.758862
2.7299999999999995	2.7062054
2.75	2.6853833
2.8099999999999996	2.717111
2.7700000000000005	2.7937136
2.76	2.7863693
2.76	2.754219
2.7299999999999995	2.7778296
2.74	2.7400038
2.7799999999999994	2.7731287
2.74	2.7584798
2.67	2.76996
2.68	2.7287593
2.66	2.7126994
2.66	2.6980476
2.6	2.6947691
2.55	2.6885247
2.52	2.654964
2.59	2.6160517
2.6	2.6152236
2.58	2.6192963
2.5299999999999994	2.6124022
2.46	2.6078405
2.59	2.5859308
2.5	2.6003203
2.45	2.5698612
2.4799999999999995	2.5600975
2.7299999999999995	2.533794
2.6	2.7806344
2.5599999999999996	2.754621
2.5299999999999994	2.7388344
2.55	2.5441551
2.6899999999999995	2.4996424
2.65	2.6942303
2.57	2.7262812
2.66	2.6382418
2.6099999999999994	2.6401968
2.5599999999999996	2.6872468
2.54	2.715425
2.5599999999999996	2.6224213
2.59	2.5685806
2.5599999999999996	2.635786
2.6399999999999997	2.5798612
2.68	2.6359663
2.7199999999999998	2.6649098
2.67	2.6555676
2.67	2.6382074
2.7	2.6885262
2.87	2.7281132
2.8899999999999997	2.8273458
2.92	2.9044766
2.8799999999999994	2.9203248
2.8899999999999997	2.7725983
2.87	2.7862692
2.8599999999999994	2.8775792
2.8899999999999997	2.8713846
2.8500000000000005	2.8570328
2.84	2.8506236
2.79	2.8542323
2.7299999999999995	2.8322039
2.74	2.8078227
2.8099999999999996	2.7555928
2.99	2.781989
2.95	2.8967333
2.8899999999999997	2.911266
2.99	2.8771873
2.9699999999999998	2.847981
2.9699999999999998	2.8518906
2.9399999999999995	2.9642658
2.9599999999999995	2.9788496
2.9	2.8960924
2.9	2.9182765
2.8599999999999994	2.871069
2.93	2.8752816
2.8799999999999994	2.8648667
2.82	2.8856053
2.83	2.851606
2.76	2.8320274
2.76	2.7986252
2.76	2.7988572
2.7299999999999995	2.7616625
2.71	2.7777681
2.6899999999999995	2.7390723
2.7	2.7386985
2.63	2.7385938
2.66	2.722941
2.71	2.7119555
2.71	2.7145338
2.71	2.7051215
2.6899999999999995	2.720592
2.65	2.717957
2.6399999999999997	2.7132676
2.6099999999999994	2.6988778
2.59	2.6766438
2.5599999999999996	2.6668615
2.6099999999999994	2.6356392
2.6099999999999994	2.635376
2.58	2.6308107
2.59	2.6428967
2.6	2.6187754
2.63	2.6189194
2.66	2.6528292
2.66	2.6879833
2.6899999999999995	2.657742
2.6899999999999995	2.6835322
2.65	2.6815019
2.65	2.6930606
2.65	2.6813216
2.6099999999999994	2.6699114
2.65	2.686659
2.7	2.6807985
2.71	2.7332482
2.7199999999999998	2.7001042
2.6899999999999995	2.6912851
2.65	2.69454
2.67	2.7284856
2.6899999999999995	2.7148635
2.7	2.7067575
2.6899999999999995	2.7100332
2.7	2.6896935
2.6899999999999995	2.7535794
2.6899999999999995	2.71173
2.7700000000000005	2.707073
2.76	2.7869837
2.75	2.7259243
2.74	2.73495
2.7700000000000005	2.7270758
2.7	2.753631
2.7	2.7868385
2.67	2.6982155
2.6399999999999997	2.7139711
2.62	2.7058053
2.58	2.6907368
2.62	2.6631484
2.58	2.646675
2.62	2.6360397
2.63	2.668908
2.63	2.658644
2.63	2.6471949
2.62	2.6591196
2.79	2.6541042
2.93	2.814632
2.79	2.8493602
2.74	2.843203
2.68	2.6785994
2.6899999999999995	2.61306
2.67	2.6660075
2.67	2.7375607
2.65	2.6379678
2.66	2.722314
2.6099999999999994	2.66782
2.6099999999999994	2.686895
2.65	2.6740718
2.67	2.6626391
2.65	2.6745894
2.66	2.6490765
2.7299999999999995	2.707713
2.76	2.7510962
2.71	2.706451
2.75	2.68285
2.7299999999999995	2.7459493
2.7700000000000005	2.740969
2.75	2.7559044
2.7999999999999994	2.7589967
2.83	2.7638764
2.8899999999999997	2.803424
2.9	2.8116355
2.8599999999999994	2.8376486
2.8500000000000005	2.8194475
2.8799999999999994	2.8502321
2.9	2.8895283
2.83	2.9016862
2.8099999999999996	2.841466
2.79	2.8223038
2.8599999999999994	2.800336
2.8599999999999994	2.8158402
2.87	2.803644
2.7999999999999994	2.8325582
2.76	2.8092692
2.7700000000000005	2.7989063
2.7299999999999995	2.7676854
2.6899999999999995	2.7914429
2.7	2.7382817
2.84	2.7372055
2.84	2.8047493
2.82	2.80299
2.83	2.7478313
2.8099999999999996	2.7787776
2.82	2.7889132
2.8500000000000005	2.804662
2.8500000000000005	2.8327103
2.84	2.81713
2.8099999999999996	2.8049233
2.87	2.7943316
2.8799999999999994	2.846898
2.83	2.9201422
2.79	2.8508043
2.79	2.7618651
2.7799999999999994	2.7744455
2.83	2.7690976
2.7799999999999994	2.8407044
2.84	2.8188367
2.8899999999999997	2.7946272
2.8500000000000005	2.8386106
2.8799999999999994	2.845943
2.87	2.8151581
2.91	2.8283603
2.8799999999999994	2.906107
2.87	2.9165778
2.87	2.819296
2.8500000000000005	2.8010855
2.87	2.7804575
2.9699999999999998	2.8068197
2.9399999999999995	2.9408498
2.93	2.9069617
2.93	2.8577619
2.95	2.8567858
2.9399999999999995	2.836978
2.93	2.9166322
2.98	2.8852334
2.9699999999999998	2.9145625
3.01	2.901769
3.09	2.9471378
3.2599999999999993	3.0236125
3.2800000000000002	3.116691
3.33	3.2639074
3.3199999999999994	3.2363415
3.2800000000000002	3.154897
3.3	3.2131195
3.25	3.2649057
3.34	3.2391505
3.3999999999999995	3.14711
3.37	3.2688644
3.38	3.3486185
3.3199999999999994	3.325796
3.3100000000000005	3.2485266
3.29	3.2367735
3.24	3.2639585
3.29	3.219998
3.2	3.215014
3.22	3.2160025
3.25	3.2010205
3.24	3.1767907
3.3599999999999994	3.149806
3.38	3.1773405
3.24	3.275786
3.42	3.2486997
3.5	3.3653815
3.75	3.3343992
4.01	3.5141048
4.41	3.905169
4.45	4.205408
4.44	4.3975
4.52	4.154641
4.45	3.930022
4.81	4.103158
5.29	4.2322927
5.39	4.494735
5.04	4.938611
5.18	4.818569
5.219999999999999	4.764882
5.1899999999999995	4.701111
5.219999999999999	4.579672
5.0	4.7044663
5.18	4.8608875
5.21	4.921479
5.339999999999999	4.771433
5.4399999999999995	4.7078123
5.9799999999999995	4.6676593
6.579999999999999	5.171322
7.239999999999999	5.845372
7.559999999999999	5.937766
7.779999999999999	6.5670137
7.89	7.462535
7.7299999999999995	7.3692646
7.379999999999999	7.0448523
7.029999999999999	6.4446774
6.4	6.3108034
6.57	6.1402187
6.599999999999999	5.868039
6.53	5.648037
7.179999999999999	5.5264225
7.01	5.7377253
6.63	6.320504
7.29	6.116809
7.11	5.867052
7.1499999999999995	5.9284534
7.17	5.8819494
7.7	6.2336464
7.7	6.587948
7.499999999999999	6.935977
7.029999999999999	7.087471
6.999999999999999	6.655674
6.82	6.0160484
7.089999999999999	5.794985
7.26	5.6671505
7.26	6.0855846
7.499999999999999	6.346137
7.179999999999999	6.454871
7.13	6.3021936
6.869999999999999	6.0007
6.44	6.0254984
6.53	5.6558285
6.34	5.7250366
6.27	5.690941
6.109999999999999	5.4392843
5.9	5.2921085
5.9799999999999995	5.3641014
5.949999999999999	5.2369566
5.759999999999999	5.151473
5.599999999999999	5.0749288
5.42	4.9781756
5.3999999999999995	4.8402576
5.369999999999999	4.8796387
5.469999999999999	4.8114367
5.469999999999999	4.802821
5.369999999999999	4.7547426
5.32	4.794416
5.26	4.7102146
5.13	4.668049
5.1899999999999995	4.6456766
5.119999999999999	4.627983
5.119999999999999	4.613598
5.02	4.503427
5.269999999999999	4.4699817
5.21	4.6698127
5.7299999999999995	4.837471
5.6899999999999995	5.0628877
6.05	5.717655
5.919999999999999	5.8030815
6.28	5.539794
6.159999999999999	5.4427767
5.809999999999999	5.40582
5.599999999999999	5.2548637
5.459999999999999	5.2469225
5.65	5.0430284
5.6899999999999995	5.0942965
5.8	5.193512
5.83	5.15904
5.619999999999999	5.066951
5.119999999999999	4.9431567
4.6499999999999995	4.8539963
5.119999999999999	4.665435
4.88	4.7139606
4.89	4.704769
4.73	4.52028
4.76	4.3584213
4.61	4.428547
4.41	4.3740826
4.32	4.3290005
4.09	4.2069473
4.17	4.2121887
3.99	3.9685614
3.59	4.028431
3.66	3.952119
3.7299999999999995	3.7677805
4.03	3.7001116
4.25	3.6082375
4.28	3.7865198
4.28	3.9786205
4.46	4.0279894
4.63	4.081607
4.69	4.226511
4.929999999999999	4.3588915
4.46	4.4761343
4.62	4.3866143
4.69	4.24666
4.95	4.312431
4.76	4.2268057
4.79	4.2532187
4.55	4.5644865
4.6499999999999995	4.524374
4.72	4.3242025
4.769999999999999	4.4394155
4.83	4.3144836
4.88	4.5402985
5.119999999999999	4.671486
5.3	4.768464
5.14	4.908538
5.16	4.8027034
5.059999999999999	4.6686425
5.11	4.600876
5.089999999999999	4.592079
4.99	4.667978
4.58	4.900941
4.769999999999999	4.548314
4.72	4.479429
4.82	4.4619246
4.64	4.3418875
4.51	4.2935963
4.44	4.4409943
4.6	4.4727373
4.39	4.2840247
4.38	4.190178
4.31	4.145723
4.13	4.1998515
3.8599999999999994	4.058052
4.22	3.929884
4.18	4.0027966
4.16	3.9871936
4.11	3.9136703
4.13	3.9334216
4.25	3.9220488
4.19	3.9844813
4.32	4.031848
4.41	4.1051407
4.4	4.127205
4.54	4.1280537
4.47	4.286732
4.36	4.22584
4.37	4.179417
4.29	4.109352
4.14	4.0720615
4.19	4.0487924
4.13	4.0582905
4.12	4.0840898
4.16	3.970705
4.19	3.9179645
4.1	3.9368463
4.12	3.9394379
4.0	3.9459035
3.99	3.903177
4.04	3.8574326
4.01	3.806472
3.9699999999999998	3.836689
3.99	3.810876
3.96	3.842696
3.8899999999999997	3.8277264
3.8599999999999994	3.7808483
3.8	3.7423027
3.6399999999999997	3.7292352
3.6799999999999997	3.6766114
3.6899999999999995	3.6553214
3.75	3.631784
3.67	3.6274211
3.71	3.5824337
3.66	3.6123302
3.7199999999999998	3.6182811
3.63	3.5491896
3.4700000000000006	3.5600297
3.4799999999999995	3.5009365
3.37	3.5233674
3.38	3.3562958
3.5199999999999996	3.3789868
3.4299999999999997	3.303601
3.4299999999999997	3.4481964
3.4700000000000006	3.4024022
3.51	3.3770466
3.54	3.3546326
3.4299999999999997	3.3818207
3.4299999999999997	3.4117517
3.38	3.3678665
3.51	3.274094
3.4399999999999995	3.3613381
3.5999999999999996	3.40021
3.5599999999999996	3.417899
3.5299999999999994	3.5463166
3.51	3.3439605
3.45	3.3998232
3.4399999999999995	3.4197605
3.45	3.4215322
3.3999999999999995	3.389507
3.2800000000000002	3.3816
3.1499999999999995	3.311337
3.16	3.2817175
3.2	3.2237043
3.1799999999999997	3.157981
3.1899999999999995	3.094728
3.41	3.0790749
3.4299999999999997	3.208928
3.34	3.3784397
3.2800000000000002	3.3554
3.37	3.3214626
3.3499999999999996	3.2323046
3.38	3.2489753
3.3199999999999994	3.2430425
3.2599999999999993	3.2506795
3.2599999999999993	3.2505918
3.22	3.219339
3.2599999999999993	3.160203
3.22	3.1754122
3.1899999999999995	3.17555
3.13	3.1626854
3.13	3.1648197
3.04	3.0930676
3.06	3.0828304
3.08	3.026507
3.04	3.0056343
3.06	3.0045357
3.14	2.984002
3.2699999999999996	3.0338783
3.21	3.1480212
3.24	3.1969638
3.21	3.1810024
3.25	3.1393936
3.1899999999999995	3.0810194
3.1899999999999995	3.1168084
3.1899999999999995	3.1110687
3.14	3.1116672
3.0999999999999996	3.0856676
3.0199999999999996	3.085134
2.99	3.08365
3.0999999999999996	3.0418692
3.1099999999999994	3.0661716
3.12	3.0535574
3.22	3.0389512
3.3100000000000005	3.0839572
3.41	3.1906347
3.54	3.290265
3.8899999999999997	3.4056993
4.13	3.582316
3.7199999999999998	3.9604216
3.8	4.1715975
3.9799999999999995	3.901872
4.09	3.77416
4.36	3.743721
4.18	4.0494585
4.22	4.0515766
4.33	4.085456
4.4	3.8712337
4.31	3.975321
4.28	4.0958242
4.47	4.176282
4.6	4.163699
4.6499999999999995	4.1104817
4.46	4.2579765
4.55	4.3625174
4.83	4.313944
4.56	4.310752
4.7	4.3418207
4.7	4.51583
4.6499999999999995	4.3981376
4.739999999999999	4.2566166
4.66	4.357557
4.86	4.463701
4.769999999999999	4.464242
4.75	4.3745546
4.73	4.4064817
5.2	4.4221716
4.92	4.52633
4.92	5.0495157
4.94	4.808189
4.85	4.592959
4.98	4.4411507
4.82	4.3846803
4.92	4.5619717
5.05	4.7352657
5.249999999999999	4.511457
5.3	4.4483643
5.2	4.8053336
5.1	4.9916716
5.059999999999999	4.7051206
5.119999999999999	4.5835156
5.16	4.5696106
5.68	4.6047974
5.779999999999999	5.218773
5.8	6.1732206
5.849999999999999	5.819186
5.779999999999999	5.2202873
5.58	5.1714597
5.36	4.9103975
5.3999999999999995	4.9565234
5.29	5.039235
5.29	4.909998
5.0	4.9312353
4.929999999999999	4.8618546
4.739999999999999	4.6294785
4.78	4.4123793
4.8999999999999995	4.413812
5.18	4.320045
5.7	4.682891
6.27	5.574377
5.64	5.9734325
5.08	6.2951155
5.04	4.9442215
4.8	4.2962265
4.929999999999999	4.1640973
4.49	4.169174
4.38	4.4647923
4.6499999999999995	4.221179
4.56	4.281618
4.63	4.1739264
4.6499999999999995	4.2641606
5.119999999999999	4.3866158
5.119999999999999	4.534905
5.16	4.8385844
5.33	4.8942738
5.24	4.790743
5.029999999999999	4.74103
5.379999999999999	4.621225
5.919999999999999	4.7077875
6.509999999999999	4.9065714
6.78	5.4522476
7.459999999999999	6.35063
7.969999999999999	6.164837
7.17	6.2565536
6.999999999999999	6.2161827
7.079999999999999	6.0018787
6.679999999999999	6.007704
6.8999999999999995	5.7856445
6.88	5.737569
7.1899999999999995	6.269205
6.91	6.10859
6.699999999999999	6.47509
6.91	6.0321083
6.78	5.794544
6.69	5.822959
6.929999999999999	5.9676476
6.759999999999999	6.0404005
7.079999999999999	5.9147606
7.23	6.1839666
7.13	6.973688
6.82	6.5983486
6.799999999999999	6.0847445
7.059999999999999	5.732831
