# Supplementary material for: Stock market forecasting research based on GA-WOA-LSTM
Source: PLoS One. 2025 Aug 27;20(8):e0330324. doi: 10.1371/journal.pone.0330324 (PMC12385415; doi:10.1371/journal.pone.0330324)
Supplement: S1 File — (ZIP) [file pone.0330324.s001.zip › Paper Model/LH/LOTUS HOLDINGS-600186.SS/GA-WOA-LSTM/train_results/BP_train_prediction.csv]

Actual_Close_Train	Predicted_Close_Train
6.82	5.8342533
6.829999999999999	5.825818
6.699999999999999	5.619191
6.679999999999999	5.645034
6.75	5.602072
6.85	5.606349
6.929999999999999	5.647249
6.889999999999999	5.658148
6.79	5.736767
6.669999999999999	5.7495403
6.73	5.637082
6.669999999999999	5.6208467
6.56	5.6214867
6.679999999999999	5.5671988
6.56	5.552328
6.62	5.5296507
6.459999999999999	5.484171
6.329999999999999	5.5252867
6.5	5.4257355
6.59	5.4032593
6.57	5.467243
6.57	5.45461
5.9799999999999995	5.439351
5.58	5.43044
5.589999999999999	5.155363
5.24	4.8946724
5.07	4.783972
5.269999999999999	4.537652
5.15	4.531598
5.29	4.603569
5.1899999999999995	4.510398
5.13	4.5824995
4.89	4.520316
4.929999999999999	4.4923143
4.99	4.3791027
4.52	4.39081
4.4	4.3083277
4.36	4.1396565
4.23	4.09853
4.25	4.018152
4.679999999999999	3.9694495
4.82	4.046953
4.75	4.336234
4.85	4.32121
4.79	4.3372784
4.56	4.361644
4.44	4.2529507
4.44	4.2423935
4.88	4.1906796
5.17	4.1454296
5.1	4.5871086
5.01	4.642174
5.2	4.5569696
5.1899999999999995	4.59707
5.219999999999999	4.565243
5.219999999999999	4.6250544
5.1	4.703259
4.88	4.5114794
4.98	4.504752
5.059999999999999	4.4656525
4.98	4.53149
5.02	4.398943
4.8999999999999995	4.3734903
4.78	4.411882
4.48	4.327989
4.36	4.2563133
4.39	4.123866
4.49	4.024898
4.42	4.044323
4.56	4.044735
4.6	4.055168
4.5	4.1667457
4.82	4.131407
4.839999999999999	4.300443
4.69	4.410074
4.82	4.2633176
4.6499999999999995	4.3351283
4.679999999999999	4.286022
4.75	4.167303
4.89	4.317462
4.85	4.3446417
4.95	4.3319564
4.8999999999999995	4.4051113
4.99	4.420924
5.07	4.374255
5.1	4.5549955
5.059999999999999	4.565794
5.17	4.527034
5.17	4.572729
5.04	4.524712
5.16	4.517189
5.32	4.560887
5.36	4.695238
5.32	4.8137913
5.029999999999999	4.7109795
5.059999999999999	4.6393633
5.04	4.4897785
5.14	4.475169
5.1899999999999995	4.5514097
5.24	4.5506907
5.18	4.59851
5.1899999999999995	4.6143713
5.04	4.568739
5.279999999999999	4.545313
5.409999999999999	4.5800605
5.1899999999999995	4.773026
5.1899999999999995	4.7050686
5.279999999999999	4.5830526
5.35	4.606983
5.29	4.6320667
5.24	4.684781
5.32	4.7909245
5.48	4.663615
5.469999999999999	4.7044854
5.54	4.9292765
5.55	4.811284
5.48	4.784976
5.4399999999999995	4.778655
5.569999999999999	4.7751975
5.49	4.882014
5.379999999999999	4.8569665
5.16	4.667943
5.18	4.6522846
5.15	4.590559
5.36	4.5335817
5.42	4.600497
5.35	4.658354
5.219999999999999	4.6780405
5.26	4.6743236
5.39	4.6256914
5.52	4.658045
5.499999999999999	4.8564777
5.589999999999999	4.8550863
5.39	4.819028
5.36	4.8048515
5.269999999999999	4.669023
5.4399999999999995	4.677785
5.599999999999999	4.694834
5.51	4.814786
6.06	4.8397546
6.109999999999999	5.0264587
5.96	5.5017138
5.9799999999999995	5.2958555
5.849999999999999	5.2559614
5.86	5.159191
5.909999999999999	4.923701
6.099999999999999	5.1620226
5.969999999999999	5.409013
6.039999999999999	5.2222795
6.03	5.129203
6.169999999999999	5.1223516
6.09	5.154676
6.139999999999999	5.3063793
6.05	5.333395
5.49	5.2426696
5.61	5.037221
5.42	4.846576
5.23	4.814399
5.279999999999999	4.6526594
5.309999999999999	4.583828
5.309999999999999	4.598071
5.119999999999999	4.5994415
5.2	4.593602
5.269999999999999	4.553512
5.45	4.5550385
5.39	4.676467
5.23	4.7140656
5.23	4.6812816
5.3	4.618372
5.249999999999999	4.616905
5.17	4.62694
5.1899999999999995	4.592838
5.15	4.557136
5.05	4.5377398
5.07	4.48271
5.18	4.498943
5.279999999999999	4.4938397
5.219999999999999	4.567225
5.21	4.6224346
5.219999999999999	4.6160917
5.14	4.59411
5.1899999999999995	4.5925474
5.119999999999999	4.5778966
5.1899999999999995	4.5534363
5.089999999999999	4.5669813
4.959999999999999	4.525308
4.7	4.452799
4.72	4.375121
4.679999999999999	4.2334394
4.85	4.188348
4.88	4.2614384
4.8999999999999995	4.292348
4.91	4.3344336
4.94	4.385364
4.8	4.403804
4.79	4.4101753
4.8	4.3493795
4.79	4.294696
4.709999999999999	4.273928
4.56	4.234517
4.56	4.196363
4.64	4.1282063
4.44	4.1052094
4.5	4.114481
4.48	4.069857
4.4	4.069648
4.41	4.033945
4.43	4.016319
4.5	4.0217743
4.52	4.040023
4.54	4.0710692
4.99	4.087779
4.99	4.357652
4.95	4.587836
4.99	4.4694595
4.95	4.5081425
4.94	4.434219
5.02	4.414736
5.02	4.546047
5.339999999999999	4.52325
5.569999999999999	4.6427436
5.749999999999999	4.980249
5.67	5.0731134
5.7	5.021655
5.719999999999999	4.921128
5.839999999999999	4.9230504
5.87	5.0313797
5.8	5.120742
5.919999999999999	5.1847687
5.86	5.0563107
5.839999999999999	5.078353
5.74	5.022041
5.719999999999999	4.99984
5.969999999999999	4.9180145
6.099999999999999	5.1068034
6.15	5.256881
6.2299999999999995	5.2182217
6.06	5.294923
6.069999999999999	5.2622213
6.09	5.1365366
6.129999999999999	5.2391176
6.21	5.1652074
6.19	5.21422
6.159999999999999	5.290757
5.93	5.2735186
5.789999999999999	5.2413483
5.749999999999999	5.110025
5.599999999999999	4.96523
5.909999999999999	4.8884196
5.879999999999999	4.8654795
5.87	4.992527
5.9799999999999995	4.9645696
5.83	5.076789
5.969999999999999	5.106148
5.909999999999999	5.1296835
5.839999999999999	5.1215506
5.77	5.007369
6.349999999999999	4.9753923
6.799999999999999	5.2318115
6.799999999999999	6.102768
6.679999999999999	6.1757936
6.73	5.852331
6.509999999999999	5.741659
6.24	5.505748
6.379999999999999	5.511243
5.9	5.6238136
5.93	5.2588987
5.93	5.0416436
6.03	5.0368185
6.08	5.051071
6.27	5.102462
6.219999999999999	5.2620115
6.299999999999999	5.3681374
6.31	5.306176
6.579999999999999	5.3606815
6.59	5.5744047
6.459999999999999	5.584525
6.319999999999999	5.539935
6.4799999999999995	5.4483013
6.27	5.4133987
6.27	5.4243507
6.069999999999999	5.2970333
5.99	5.236264
5.949999999999999	5.14589
5.99	5.059509
5.559999999999999	5.111924
5.459999999999999	4.991091
5.559999999999999	4.75463
5.659999999999999	4.77674
5.58	4.749799
5.629999999999999	4.7606688
5.619999999999999	4.792823
5.749999999999999	4.854149
5.569999999999999	4.896015
5.559999999999999	4.937085
5.45	4.8805814
5.45	4.797981
5.45	4.71012
5.45	4.695633
5.36	4.7150927
5.1899999999999995	4.7167125
5.23	4.686675
5.269999999999999	4.59221
5.15	4.579893
5.2	4.523428
5.32	4.511985
5.35	4.5818863
5.279999999999999	4.584627
5.33	4.574285
5.379999999999999	4.6756034
5.49	4.695671
5.499999999999999	4.80779
5.559999999999999	4.832814
5.65	4.827233
5.599999999999999	4.930309
5.599999999999999	4.906973
5.42	4.874979
5.55	4.841913
5.54	4.796189
5.54	4.80556
5.6899999999999995	4.78308
5.58	4.8563795
5.64	4.8978825
5.52	4.8567524
5.469999999999999	4.9150414
5.13	4.7756834
5.15	4.706764
5.2	4.576118
5.05	4.4855614
5.0	4.472774
5.04	4.423317
5.04	4.4054747
5.13	4.434053
5.279999999999999	4.418396
5.24	4.5922585
4.99	4.620205
5.11	4.5251627
5.18	4.51492
5.33	4.4923854
5.279999999999999	4.5401835
5.339999999999999	4.624425
5.32	4.650543
5.26	4.6746693
5.08	4.6641455
5.07	4.6239424
5.02	4.507234
5.07	4.466095
5.05	4.4365015
5.16	4.4321237
5.1899999999999995	4.4655075
5.08	4.556143
5.14	4.5274124
5.11	4.5993576
5.08	4.563154
4.959999999999999	4.494592
4.86	4.4581976
4.839999999999999	4.359825
4.929999999999999	4.2822533
4.86	4.3319426
4.79	4.3074493
4.67	4.285206
4.7	4.2464666
4.679999999999999	4.1854362
4.67	4.184761
4.52	4.172966
4.5	4.149704
4.6	4.098878
4.43	4.0825844
4.37	4.0830812
4.27	4.006278
4.23	4.0006247
4.14	3.9377215
3.8899999999999997	3.9168305
3.92	3.855347
3.92	3.7979708
3.8999999999999995	3.760493
4.02	3.7577355
4.28	3.738286
4.14	3.8469594
4.12	3.9415216
3.9799999999999995	3.8522718
4.04	3.8402936
3.9300000000000006	3.803424
3.8199999999999994	3.7653668
3.92	3.7612233
4.03	3.734664
4.04	3.736962
4.07	3.762399
4.12	3.7923877
4.2	3.8070517
4.16	3.8752086
4.17	3.8983538
4.22	3.8681502
4.27	3.916195
4.24	3.905503
4.15	3.9274347
4.22	3.9365313
4.13	3.8791525
4.12	3.8767838
4.22	3.8608625
4.27	3.8695283
4.14	3.9240153
4.13	3.914646
3.9699999999999998	3.8652377
3.95	3.8451755
3.95	3.7765288
3.88	3.7517695
3.99	3.7563298
3.8999999999999995	3.7336397
3.92	3.757848
3.96	3.710659
3.8599999999999994	3.7348433
3.9300000000000006	3.7128146
3.87	3.7123485
3.75	3.7160313
3.76	3.674567
3.79	3.644887
3.7799999999999994	3.6169112
3.8599999999999994	3.6178014
3.92	3.630539
3.84	3.654508
3.67	3.676892
3.41	3.6446412
3.4799999999999995	3.5600336
3.46	3.4660327
3.6399999999999997	3.4197776
3.7299999999999995	3.4243567
3.7299999999999995	3.514202
3.6499999999999995	3.5296373
3.5	3.5488162
3.42	3.4961798
3.33	3.347272
3.34	3.324169
3.38	3.2992232
3.1899999999999995	3.282279
2.99	3.2683692
3.01	3.1572666
3.1099999999999994	3.0251112
3.24	3.005716
3.41	3.052554
3.49	3.1847296
3.33	3.3003821
3.29	3.307049
3.3999999999999995	3.1975846
3.6399999999999997	3.2151628
3.49	3.27438
3.51	3.3871732
3.45	3.3852024
3.54	3.3630898
3.4399999999999995	3.3239064
3.4299999999999997	3.4032204
3.4700000000000006	3.4156556
3.7799999999999994	3.354466
4.01	3.4511964
3.9699999999999998	3.641639
3.9699999999999998	3.8653162
3.8899999999999997	3.8696148
3.8899999999999997	3.8165536
3.8999999999999995	3.6515696
3.9399999999999995	3.7154875
3.9699999999999998	3.8587265
3.8500000000000005	3.8416264
3.8099999999999996	3.7427313
3.84	3.7079768
3.9300000000000006	3.6770368
3.8899999999999997	3.6594496
3.92	3.6791348
4.04	3.688175
3.96	3.804226
3.8899999999999997	3.7965636
3.88	3.7310958
3.9399999999999995	3.7463355
3.9699999999999998	3.705291
3.88	3.7056544
3.8199999999999994	3.769694
3.8599999999999994	3.68616
3.8999999999999995	3.6889277
3.88	3.670771
4.07	3.6681595
3.87	3.7729495
4.14	3.8128207
4.19	3.9380016
4.17	3.9288647
4.01	3.9255672
3.9799999999999995	3.867149
3.92	3.8325346
3.8999999999999995	3.8461728
3.84	3.852192
3.84	3.758
3.67	3.719328
3.41	3.6891553
3.37	3.6325352
3.4799999999999995	3.5095046
3.5199999999999996	3.4356608
3.4299999999999997	3.415522
3.46	3.4201825
3.46	3.33636
3.5599999999999996	3.3478775
3.58	3.3412123
3.5999999999999996	3.3906004
3.5999999999999996	3.3949544
3.66	3.4425464
3.63	3.4467175
3.66	3.4301975
3.58	3.454476
3.5199999999999996	3.4619548
3.5999999999999996	3.4324176
3.66	3.436227
3.5599999999999996	3.469243
3.4700000000000006	3.5061858
3.5199999999999996	3.403643
3.51	3.4564173
3.51	3.3755052
3.5199999999999996	3.3532946
3.46	3.3829782
3.4399999999999995	3.401912
3.4299999999999997	3.3484516
3.4299999999999997	3.3328424
3.41	3.306342
3.51	3.2853434
3.5	3.312419
3.3999999999999995	3.3653407
3.3599999999999994	3.3102615
3.3999999999999995	3.292592
3.3599999999999994	3.2393417
3.33	3.2316995
3.3	3.217585
3.3100000000000005	3.2078052
3.38	3.1948323
3.3900000000000006	3.1783075
3.37	3.1992087
3.38	3.1915073
3.2299999999999995	3.1900973
3.2800000000000002	3.1739075
3.24	3.1580443
3.1899999999999995	3.1408234
3.14	3.1252809
3.17	3.1014304
3.22	3.0432177
3.24	3.083058
3.2	3.0715556
3.1899999999999995	3.0765014
3.1899999999999995	3.0688176
3.1899999999999995	3.0344172
3.1499999999999995	3.0315418
3.0699999999999994	3.0427656
3.03	3.0285454
3.0699999999999994	2.9826074
3.04	2.9755926
2.98	2.9754336
2.9699999999999998	2.9276037
3.01	2.924634
2.9699999999999998	2.9228687
2.95	2.9189665
2.87	2.8937237
2.91	2.8839011
2.83	2.8668327
2.79	2.850306
2.7299999999999995	2.826622
2.71	2.7999172
2.66	2.7709517
2.55	2.7402787
2.57	2.714642
2.55	2.6439273
2.6099999999999994	2.6041021
2.6	2.6446834
2.58	2.6133332
2.6	2.5995011
2.62	2.6100006
2.58	2.6311488
2.5299999999999994	2.6306777
2.4299999999999997	2.6077807
2.29	2.5774136
2.3199999999999994	2.5229526
2.3100000000000005	2.4534545
2.41	2.4194036
2.44	2.455392
2.49	2.4629426
2.6399999999999997	2.4517803
2.62	2.5953298
2.59	2.5446844
2.5	2.5653632
2.54	2.5673826
2.46	2.5345297
2.44	2.5585577
2.44	2.5146098
2.45	2.5176234
2.5	2.4909542
2.45	2.511032
2.55	2.5020196
2.4799999999999995	2.542128
2.38	2.5280466
2.4199999999999995	2.48181
2.3900000000000006	2.46983
2.41	2.4415355
2.37	2.4704223
2.3900000000000006	2.4538002
2.3900000000000006	2.4364176
2.4199999999999995	2.4320478
2.44	2.4430466
2.5299999999999994	2.4578633
2.5599999999999996	2.5116181
2.54	2.5304022
2.55	2.5212078
2.5	2.560752
2.54	2.5548792
2.46	2.563531
2.4199999999999995	2.5663247
2.44	2.5137439
2.36	2.5026505
2.3399999999999994	2.4782119
2.3499999999999996	2.4624
2.33	2.4259367
2.27	2.4060273
2.3399999999999994	2.4020603
2.3900000000000006	2.3967438
2.38	2.4067914
2.4299999999999997	2.4068274
2.67	2.4300385
2.9399999999999995	2.6130383
2.87	2.7475977
2.95	2.7981093
2.87	2.84881
3.16	2.7577546
3.2599999999999993	2.9292603
3.16	3.1591766
3.25	3.292469
3.3	3.0902705
3.2	3.1109061
2.9399999999999995	3.137937
2.98	3.134657
2.99	3.0430036
2.9	2.978626
3.13	2.9589713
3.14	2.9656956
3.1099999999999994	3.0754642
3.05	3.114771
3.04	2.9884377
2.95	2.9431074
2.87	2.9778185
2.8899999999999997	2.9241066
2.8899999999999997	2.8888292
2.93	2.8655312
2.87	2.903593
2.8099999999999996	2.8913028
2.76	2.8025975
2.7700000000000005	2.8083358
2.79	2.7695642
2.8099999999999996	2.7960663
2.92	2.7658002
2.99	2.8729286
2.9399999999999995	2.9019995
2.79	2.850377
2.66	2.8237877
2.5599999999999996	2.7846258
2.6	2.690558
2.66	2.668416
2.7	2.6920168
2.8099999999999996	2.6853392
2.75	2.7279258
2.8500000000000005	2.7185814
2.9	2.7633204
2.8500000000000005	2.8224769
2.8599999999999994	2.8019962
2.9	2.8018436
2.98	2.8641162
2.9599999999999995	2.8897753
2.99	2.8874097
2.9599999999999995	2.9354413
2.93	2.9387927
2.9	2.8994637
2.98	2.8962228
3.01	2.8967767
3.01	2.9350781
3.05	2.9512534
3.0199999999999996	3.0079749
3.01	2.996953
2.98	2.9446247
3.04	2.9404283
3.01	2.9237456
3.06	2.9446492
3.05	2.9982672
2.95	3.0166297
3.0	2.964454
3.08	2.9497142
3.0699999999999994	2.9710174
3.05	3.0109444
3.0999999999999996	2.9895496
3.12	3.0205472
3.06	3.0547323
3.06	3.021299
3.0	2.9888282
2.9599999999999995	2.9870205
3.01	2.949373
3.08	2.896011
3.33	2.9770055
3.2	3.086285
3.25	3.2476377
3.17	3.173967
3.1799999999999997	3.1643739
3.1799999999999997	3.020374
3.1499999999999995	3.0902803
3.22	3.077901
3.24	3.0582926
3.22	3.1130385
3.24	3.1272936
3.14	3.1180844
3.13	3.1080894
3.17	3.0592446
3.06	3.056981
3.09	3.051587
3.14	3.0150738
3.12	3.0126681
3.01	3.01784
3.06	3.0097404
3.16	2.9769924
3.1799999999999997	3.006681
3.12	3.0782948
3.0999999999999996	3.0547304
3.04	3.0174022
3.01	2.9846063
3.03	2.957603
3.0199999999999996	2.9281912
2.98	2.9477777
2.99	2.950163
3.06	2.919638
3.08	2.9300761
3.1499999999999995	2.9531393
3.1099999999999994	3.052439
3.06	3.0425358
3.08	2.969522
3.01	2.9905682
3.0	2.9494424
3.0199999999999996	2.9523606
3.01	2.9151783
2.9699999999999998	2.94419
2.92	2.9188147
3.21	2.90206
3.1799999999999997	2.9847598
3.0999999999999996	3.1703029
3.09	3.1116161
3.03	3.0235941
3.04	2.9742608
3.03	2.926313
3.03	2.9575896
3.0999999999999996	2.964541
3.05	2.9880648
2.9599999999999995	2.9865713
3.01	2.955194
2.98	2.9222732
2.95	2.9046047
2.92	2.9033504
2.95	2.8825982
2.9699999999999998	2.8816535
2.9599999999999995	2.8803596
2.98	2.8890963
2.95	2.897633
2.9599999999999995	2.8926206
2.9399999999999995	2.8771107
2.93	2.877233
2.9399999999999995	2.868812
2.9599999999999995	2.8672676
2.99	2.8708282
3.05	2.9020035
3.04	2.965333
3.0699999999999994	2.952808
3.0199999999999996	2.9505785
3.04	2.9767122
3.1099999999999994	2.9242508
3.0999999999999996	2.9931397
3.0699999999999994	2.999705
3.08	2.9711194
3.06	2.986526
3.06	2.9768162
3.0199999999999996	2.9679618
2.99	2.955901
2.92	2.955791
2.92	2.9170096
2.84	2.8771753
2.84	2.8699994
2.8599999999999994	2.8357658
2.87	2.816665
2.83	2.8117657
2.7299999999999995	2.8204632
2.68	2.784589
2.49	2.7442508
2.46	2.6974912
2.52	2.596563
2.46	2.551976
2.4799999999999995	2.5459304
2.5	2.5483165
2.52	2.5125828
2.4700000000000006	2.51997
2.5	2.5390835
2.54	2.5225148
2.4199999999999995	2.5443277
2.3900000000000006	2.522174
2.4799999999999995	2.4827404
2.54	2.4880266
2.49	2.5264974
2.54	2.5335376
2.58	2.517439
2.5299999999999994	2.5695934
2.52	2.575086
2.44	2.5599504
2.44	2.5474963
2.49	2.5106773
2.5299999999999994	2.5154467
2.4799999999999995	2.5298007
2.5299999999999994	2.529398
2.46	2.5583208
2.45	2.5270054
2.46	2.490919
2.49	2.5002565
2.5599999999999996	2.505095
2.65	2.5891142
2.79	2.6035767
2.6899999999999995	2.694519
2.7199999999999998	2.6325898
2.6899999999999995	2.644651
2.7700000000000005	2.6860662
2.7999999999999994	2.724529
2.83	2.7794344
2.92	2.7956488
2.82	2.878705
2.7999999999999994	2.8522658
2.92	2.7375364
2.99	2.8140235
2.98	2.8605452
2.95	2.9502397
3.13	2.9335198
3.1099999999999994	2.9616868
3.08	3.011462
2.93	3.0755298
2.9	3.005355
2.9699999999999998	2.918547
2.95	2.9245646
2.91	2.9281793
2.9399999999999995	2.9196658
2.92	2.8835928
2.8799999999999994	2.9482799
2.9	2.8628688
2.95	2.8759427
2.9699999999999998	2.8993902
2.92	2.9106393
2.91	2.8735795
2.8099999999999996	2.8718944
2.7700000000000005	2.8569849
2.83	2.8281474
2.7999999999999994	2.7792282
2.75	2.7921596
2.7	2.7753077
2.6899999999999995	2.7581472
2.7	2.7222633
2.76	2.7162046
2.7700000000000005	2.7349963
2.7700000000000005	2.7368376
2.84	2.754855
2.8500000000000005	2.7880602
2.8500000000000005	2.7881713
2.76	2.7829785
2.98	2.7922616
3.0	2.9073868
2.98	3.0788054
2.9599999999999995	2.9569497
2.8500000000000005	2.8632264
2.7700000000000005	2.8214302
2.75	2.7738767
2.7799999999999994	2.821432
2.74	2.8056836
2.7700000000000005	2.7905903
2.76	2.7500172
2.71	2.7560081
2.7199999999999998	2.7414355
2.7299999999999995	2.715857
2.74	2.7402148
2.7	2.7249212
2.7	2.7444952
2.75	2.7108135
2.75	2.7394433
2.7	2.7395425
2.68	2.7330236
2.71	2.7283266
2.75	2.7221396
2.76	2.748859
2.7700000000000005	2.7546768
2.75	2.742031
2.75	2.7440848
2.7999999999999994	2.7489164
2.76	2.8027892
2.7799999999999994	2.7653127
2.79	2.7451274
2.82	2.7826033
2.67	2.7812648
2.7199999999999998	2.7880056
2.75	2.7188
2.7700000000000005	2.725849
2.75	2.7566986
2.8500000000000005	2.7389064
2.8099999999999996	2.8168552
2.7700000000000005	2.7844534
2.7999999999999994	2.7531762
2.79	2.7667556
2.74	2.756753
2.7	2.7935796
2.7	2.7300858
2.66	2.7142923
2.63	2.7211566
2.62	2.7057617
2.6399999999999997	2.6629214
2.6399999999999997	2.662689
2.5299999999999994	2.670412
2.5599999999999996	2.6617825
2.55	2.6059947
2.58	2.5959935
2.58	2.6006796
2.54	2.60458
2.46	2.5913405
2.4700000000000006	2.5751724
2.46	2.5322394
2.41	2.5170493
2.36	2.5086567
2.3399999999999994	2.4814172
2.38	2.4380207
2.38	2.4268
2.3999999999999995	2.4260094
2.36	2.4288154
2.3199999999999994	2.4205887
2.37	2.4060106
2.45	2.4072492
2.4299999999999997	2.4373226
2.45	2.447856
2.3999999999999995	2.4502194
2.46	2.4518192
2.45	2.4705422
2.45	2.4725618
2.4700000000000006	2.4906056
2.52	2.4859538
2.67	2.495474
2.6399999999999997	2.660698
2.5599999999999996	2.592514
2.6	2.6019144
2.62	2.5552263
2.59	2.5915883
2.63	2.6285744
2.6099999999999994	2.626864
2.55	2.658064
2.4799999999999995	2.6329503
2.41	2.6017144
2.4299999999999997	2.5372748
2.4199999999999995	2.5144851
2.4299999999999997	2.5001512
2.4799999999999995	2.4907022
2.4799999999999995	2.5019968
2.4799999999999995	2.4891925
2.4700000000000006	2.493657
2.46	2.5011168
2.3900000000000006	2.4956386
2.37	2.4974284
2.3900000000000006	2.4575403
2.3900000000000006	2.4407501
2.3900000000000006	2.4387054
2.4199999999999995	2.4459648
2.4299999999999997	2.436917
2.4799999999999995	2.4488094
2.41	2.5214794
2.46	2.4817443
2.4700000000000006	2.4563656
2.5	2.4784923
2.4700000000000006	2.5007203
2.4700000000000006	2.508039
2.4299999999999997	2.4980571
2.4199999999999995	2.509034
2.45	2.4696422
2.46	2.4800532
2.45	2.4826741
2.5	2.490396
2.51	2.5326447
2.51	2.5216298
2.5	2.5113401
2.49	2.527238
2.5	2.5066051
2.45	2.517335
2.46	2.5247123
2.4700000000000006	2.50489
2.46	2.5040474
2.4299999999999997	2.495111
2.4199999999999995	2.4943614
2.4299999999999997	2.478316
2.41	2.4592028
2.36	2.463904
2.22	2.4576292
2.26	2.4328527
2.26	2.376126
2.2799999999999994	2.3621879
2.29	2.3571248
2.26	2.359604
2.2799999999999994	2.3361654
2.25	2.3491669
2.4700000000000006	2.3525789
2.3900000000000006	2.432452
2.37	2.4641304
2.33	2.4130898
2.3399999999999994	2.3805966
2.3100000000000005	2.381701
2.3399999999999994	2.404222
2.36	2.3948393
2.37	2.4157097
2.37	2.4093192
2.37	2.402606
2.37	2.4048557
2.37	2.4153996
2.3499999999999996	2.4157834
2.3399999999999994	2.4128304
2.33	2.4045434
2.3100000000000005	2.3981724
2.3100000000000005	2.394592
2.2799999999999994	2.3867269
2.2799999999999994	2.3713677
2.29	2.3655348
2.3100000000000005	2.365868
2.3100000000000005	2.3619707
2.3399999999999994	2.375272
2.3199999999999994	2.3772376
2.2799999999999994	2.3810658
2.29	2.3769686
2.26	2.3727856
2.26	2.3682647
2.25	2.3559449
2.27	2.3433247
2.26	2.3518727
2.2799999999999994	2.3492117
2.3399999999999994	2.3527033
2.3399999999999994	2.4120007
2.37	2.3960297
2.37	2.3926687
2.44	2.388198
2.44	2.4995494
2.3999999999999995	2.4778678
2.3999999999999995	2.4294055
2.3499999999999996	2.4316616
2.37	2.4285336
2.3999999999999995	2.4451668
2.41	2.417119
2.45	2.4496603
2.4299999999999997	2.4813786
2.3999999999999995	2.4576068
2.4299999999999997	2.4501078
2.4299999999999997	2.4579535
2.45	2.4575849
2.44	2.4796615
2.5	2.4810104
2.5	2.5252318
2.54	2.5255976
2.54	2.5454142
2.58	2.5317922
2.58	2.578764
2.52	2.5888233
2.63	2.5625837
2.63	2.6721883
2.7199999999999998	2.6274488
2.65	2.705916
2.66	2.6617026
2.6899999999999995	2.6146917
2.6899999999999995	2.6960583
2.75	2.6846244
2.7199999999999998	2.7436357
2.7799999999999994	2.7351315
2.9599999999999995	2.7262511
2.92	2.83968
2.93	2.8430219
3.06	2.9011724
3.06	2.8915048
2.9599999999999995	2.961084
2.99	2.9662547
2.9599999999999995	2.9621587
2.9	2.9193497
2.9	2.902513
2.95	2.8822105
2.9699999999999998	2.8846722
3.0199999999999996	2.906514
3.01	2.9171185
3.03	2.9525075
3.09	2.960802
3.08	3.0103817
3.17	3.030593
3.49	3.0637515
3.66	3.2375572
3.6399999999999997	3.5768547
4.0	3.679124
3.9799999999999995	3.7412014
3.9300000000000006	3.9352276
3.9399999999999995	3.848203
3.8899999999999997	3.8084555
4.02	3.854816
3.9699999999999998	3.9097843
3.99	3.854476
3.8999999999999995	3.9201124
3.8899999999999997	3.8053505
3.8999999999999995	3.7583284
4.28	3.7523997
4.13	3.9205265
4.29	3.880922
4.32	4.0125284
4.28	4.106407
4.13	3.9830809
4.12	4.0053334
4.37	3.9349408
4.34	3.9730866
4.26	4.0195065
4.26	4.013496
4.26	4.0141706
4.26	3.9198577
4.26	3.9438322
4.26	4.026639
4.26	3.9509454
4.26	3.9376485
4.26	3.8897047
4.26	3.9109285
4.26	3.9109285
4.26	3.9109287
4.26	3.9109287
4.26	3.9109287
4.26	3.9109287
4.26	3.9109287
4.26	3.9109287
4.26	3.9109287
4.26	3.9109287
4.26	3.9109287
4.26	3.9109287
4.26	3.9109287
4.26	3.9109287
4.26	3.9109287
4.26	3.9109287
4.26	3.9109287
4.26	3.9109287
4.26	3.9109287
4.26	3.9109287
4.05	3.9109287
4.02	3.9442232
4.34	4.170908
4.12	4.1019125
4.13	3.9543543
3.9399999999999995	3.9775321
4.01	3.9212816
4.09	3.812764
4.24	3.9857197
4.47	4.030379
4.41	4.100912
4.61	4.1354
4.58	4.215974
4.58	4.228157
4.37	4.158784
4.3	4.3044076
4.39	4.1441164
4.39	3.9944885
4.44	4.166151
4.59	3.98387
4.45	4.0877047
4.39	4.2330675
4.39	4.085065
4.38	4.0687637
4.34	4.037606
4.709999999999999	4.0158434
4.89	4.2454767
5.119999999999999	4.5974765
5.01	4.635195
4.76	4.6483145
4.8	4.480123
4.79	4.3469515
4.37	4.374854
4.53	4.3621793
4.64	4.2402205
4.6499999999999995	4.2088594
4.929999999999999	4.1801443
4.91	4.267313
4.88	4.4438753
4.839999999999999	4.426875
4.76	4.3979073
4.61	4.291686
4.79	4.249302
4.76	4.3257627
4.75	4.348377
4.73	4.239215
4.57	4.255726
4.49	4.2164207
4.52	4.1460423
4.57	4.1091013
4.57	4.1041574
4.62	4.1192636
4.63	4.1526613
4.679999999999999	4.2118397
4.679999999999999	4.208785
4.869999999999999	4.2100086
4.869999999999999	4.331442
4.929999999999999	4.401162
4.8999999999999995	4.436991
4.929999999999999	4.743136
5.3	4.618188
5.409999999999999	4.716531
5.4399999999999995	5.06618
5.49	4.836577
5.969999999999999	4.8328648
6.159999999999999	5.0224323
6.139999999999999	5.4006834
6.349999999999999	5.591135
6.299999999999999	5.5042944
6.2299999999999995	5.3837748
6.299999999999999	5.351427
6.2299999999999995	5.5639305
6.25	5.4622784
6.639999999999999	5.339839
6.44	5.6003857
6.25	5.621455
6.28	5.436759
6.419999999999999	5.3028507
6.379999999999999	5.243707
6.449999999999999	5.4270973
6.769999999999999	5.5242014
6.75	5.6902905
6.8999999999999995	5.693125
7.589999999999999	5.7723103
7.8	6.325658
8.28	6.739546
8.37	6.943095
8.2	7.150051
7.7	6.766979
7.87	6.654686
7.86	6.569165
7.519999999999999	6.6068106
8.01	6.289543
8.24	6.269967
8.44	6.6070623
8.27	6.706669
8.18	6.766262
7.87	6.896615
8.35	6.6569805
8.11	6.630393
8.19	6.8023167
7.839999999999999	6.4475574
7.679999999999999	6.5482464
7.219999999999999	6.3915606
7.39	6.1985273
8.13	5.9828444
8.21	6.247547
8.41	6.7177315
9.25	6.8140974
9.39	7.356619
9.659999999999998	7.9183292
10.46	7.884918
10.46	8.30254
10.46	8.369086
10.46	8.190474
10.46	8.566904
10.46	8.708167
10.46	8.571598
10.46	8.654282
10.46	8.413273
10.46	8.303817
10.46	8.303817
10.46	8.303817
10.46	8.303817
10.46	8.303817
10.46	8.303817
10.46	8.303817
10.46	8.303817
10.46	8.303817
10.46	8.303817
10.46	8.303817
10.46	8.303817
10.46	8.303817
10.46	8.303817
10.46	8.303817
10.46	8.303817
10.46	8.303817
10.46	8.303817
10.46	8.303817
10.46	8.303817
10.46	8.303817
10.46	8.303817
10.46	8.303817
10.46	8.303817
10.46	8.303817
10.46	8.303817
10.46	8.303817
10.46	8.303817
10.46	8.303817
10.46	8.303817
10.46	8.303817
10.46	8.303817
10.46	8.303817
10.46	8.303817
10.46	8.303817
10.46	8.303817
10.46	8.303817
10.46	8.303817
10.46	8.303817
10.46	8.303817
10.46	8.303817
10.46	8.303817
10.46	8.303817
10.46	8.303817
10.46	8.303817
10.46	8.303817
10.46	8.303817
10.46	8.303817
10.46	8.303817
10.46	8.303817
10.46	8.303817
10.46	8.303817
10.46	8.303817
10.46	8.303817
10.46	8.303817
10.46	8.303817
10.46	8.303817
10.46	8.303817
10.46	8.303817
10.46	8.303817
10.46	8.303817
10.46	8.303817
10.46	8.303817
10.46	8.303817
10.46	8.303817
10.46	8.303817
10.46	8.303817
10.46	8.303817
10.46	8.303817
10.46	8.303817
10.46	8.303817
10.46	8.303817
10.46	8.303817
10.46	8.303817
10.46	8.303817
10.46	8.303817
10.46	8.303817
10.46	8.303817
10.46	8.303817
10.46	8.303817
10.46	8.303817
10.46	8.303817
10.46	8.303817
10.46	8.405858
10.46	8.41348
10.46	8.115582
9.409999999999998	8.115599
8.47	7.687722
7.619999999999999	7.1694336
6.999999999999999	6.6253395
7.059999999999999	6.2089853
6.919999999999999	6.388562
7.059999999999999	5.9390926
7.209999999999999	5.8456144
6.63	5.7314196
6.769999999999999	6.07343
6.959999999999999	6.004957
6.85	5.7844324
6.669999999999999	5.6303997
6.539999999999999	5.582946
6.5	5.663764
6.519999999999999	5.5040865
6.34	5.4178734
6.19	5.414006
6.419999999999999	5.3415575
6.41	5.3331623
6.489999999999999	5.3900976
6.509999999999999	5.3935223
6.59	5.5037136
6.929999999999999	5.5154076
6.78	5.810274
6.639999999999999	5.903349
6.66	5.659479
6.519999999999999	5.566477
6.66	5.498472
6.66	5.6206207
6.679999999999999	5.7076235
6.97	5.5881577
7.67	5.7612553
7.67	6.295882
7.67	6.3892584
7.67	6.351426
7.36	6.3198814
7.809999999999999	6.48759
8.59	7.184741
8.39	7.4141016
8.16	7.3698797
8.98	7.127466
8.99	7.150427
8.75	7.5104094
8.54	7.3990946
8.14	7.3742123
8.16	7.0285053
8.16	6.4805374
8.3	6.626008
8.65	6.8439236
8.49	6.8304033
8.71	6.972578
8.55	6.9923563
8.18	6.972666
8.23	6.8689365
8.26	6.698371
8.1	6.657589
8.12	6.550746
8.02	6.494566
8.03	6.503229
7.23	6.5160513
6.78	6.3896112
6.959999999999999	5.957137
6.27	5.720663
6.24	5.480419
6.159999999999999	5.2626467
6.18	5.3687067
5.9399999999999995	5.267909
6.199999999999999	5.1374793
5.9399999999999995	5.01702
5.949999999999999	5.1474104
6.09	5.072063
6.109999999999999	5.145487
5.719999999999999	5.092347
5.719999999999999	5.0982194
5.789999999999999	4.987913
5.23	4.979759
4.97	4.83447
4.89	4.6365023
5.02	4.498086
4.79	4.438277
4.91	4.416503
5.01	4.3372965
5.269999999999999	4.4449334
5.26	4.509812
5.1899999999999995	4.6911755
5.36	4.6274767
5.36	4.6360254
5.529999999999999	4.6865425
5.459999999999999	4.845974
5.58	4.919199
5.629999999999999	4.819542
5.849999999999999	4.8500814
5.269999999999999	4.9998264
5.269999999999999	4.9679403
5.029999999999999	4.7291107
5.13	4.5797467
5.3	4.4684963
5.269999999999999	4.469771
5.029999999999999	4.567132
5.13	4.5328665
5.089999999999999	4.4964867
5.11	4.499318
5.0	4.5286374
5.02	4.517504
5.119999999999999	4.4520617
5.07	4.4716454
5.04	4.4605455
5.119999999999999	4.4537
5.48	4.5679617
5.54	4.6940722
5.409999999999999	4.972513
5.469999999999999	4.882242
5.339999999999999	4.7929173
5.35	4.7378573
5.3	4.627043
5.119999999999999	4.742322
5.279999999999999	4.6878977
5.249999999999999	4.5683045
5.249999999999999	4.6420536
5.409999999999999	4.5637226
5.559999999999999	4.6412907
5.429999999999999	4.8450575
5.969999999999999	4.823197
5.879999999999999	5.0556893
6.09	5.383539
6.129999999999999	5.334854
6.289999999999999	5.3829947
6.24	5.2872963
6.069999999999999	5.31011
6.15	5.3280773
5.809999999999999	5.314209
5.629999999999999	5.225982
5.77	4.9860897
5.6899999999999995	4.8820324
5.7	4.870055
5.7299999999999995	4.757668
5.719999999999999	4.923884
5.8	4.947756
5.949999999999999	4.964488
5.9399999999999995	5.041654
5.919999999999999	5.102778
5.589999999999999	5.081585
5.18	5.0687323
5.07	4.852834
5.2	4.590882
5.15	4.532673
5.17	4.505995
5.23	4.473448
5.339999999999999	4.5518703
5.08	4.639852
5.339999999999999	4.6399317
5.3	4.6953635
5.33	4.696431
5.21	4.5832577
5.2	4.5738583
5.1899999999999995	4.5865498
5.18	4.5740466
5.219999999999999	4.6143684
5.3999999999999995	4.602266
5.529999999999999	4.6800313
5.67	4.806352
5.569999999999999	4.8905807
5.51	4.9201193
5.529999999999999	4.815237
5.619999999999999	4.8038645
5.279999999999999	4.8405848
5.32	4.8172784
5.39	4.706287
5.36	4.7185574
5.3999999999999995	4.6205206
5.269999999999999	4.633376
5.15	4.67704
5.24	4.603422
5.13	4.5705824
5.21	4.581766
5.309999999999999	4.556841
5.32	4.608587
5.3	4.603257
5.309999999999999	4.6402493
5.339999999999999	4.637979
5.39	4.6656265
5.429999999999999	4.7387176
5.429999999999999	4.7392826
5.48	4.759682
5.429999999999999	4.788046
5.45	4.7700014
5.789999999999999	4.736719
5.7	4.996544
5.71	5.0494976
5.599999999999999	4.9168034
5.559999999999999	4.946595
5.659999999999999	4.810772
5.659999999999999	4.8442035
5.6899999999999995	4.9866333
5.55	4.867694
5.559999999999999	4.8885126
5.629999999999999	4.8361025
5.339999999999999	4.82875
5.3	4.8304915
5.279999999999999	4.69417
5.3	4.6277514
5.309999999999999	4.570133
5.3	4.5632906
5.3	4.5917835
5.269999999999999	4.644407
5.279999999999999	4.64285
5.32	4.6471634
5.309999999999999	4.665371
5.219999999999999	4.6695805
5.29	4.6344824
5.36	4.614273
5.499999999999999	4.688655
5.42	4.801627
5.469999999999999	4.7977076
5.469999999999999	4.759349
5.52	4.749777
5.42	4.8135214
5.45	4.827546
5.409999999999999	4.7939076
5.54	4.7298927
5.559999999999999	4.7682753
5.55	4.794114
5.48	4.845785
5.42	4.816992
5.469999999999999	4.750687
5.459999999999999	4.752219
5.499999999999999	4.7909245
5.499999999999999	4.7277985
5.569999999999999	4.8064394
5.52	4.8167524
5.7	4.9496837
5.67	5.119726
5.49	5.001175
5.529999999999999	4.8410516
5.55	4.739195
5.52	4.755244
5.54	4.8235645
5.459999999999999	4.8817387
5.3	4.840295
5.339999999999999	4.7321863
5.32	4.648411
5.3	4.6392994
5.279999999999999	4.5963163
5.379999999999999	4.6184587
5.499999999999999	4.674761
5.459999999999999	4.778841
5.529999999999999	4.7744164
5.52	4.84721
5.409999999999999	4.846052
5.51	4.7753115
5.49	4.792625
5.48	4.787487
5.459999999999999	4.758831
5.589999999999999	4.7919445
5.54	4.8339787
5.749999999999999	4.8442106
5.68	5.0679407
5.8	5.071877
5.819999999999999	4.946416
5.83	5.0452127
5.7	4.9249916
5.71	5.008614
5.65	5.0217104
5.629999999999999	4.909476
5.6899999999999995	4.8889823
5.65	4.8735456
5.809999999999999	4.8894787
5.779999999999999	4.9620023
5.749999999999999	4.994744
5.759999999999999	4.9731255
5.749999999999999	4.9609537
5.65	4.956587
5.629999999999999	4.9641685
5.64	4.9156904
5.67	4.885337
5.61	4.875157
5.569999999999999	4.8597345
5.559999999999999	4.8492146
5.589999999999999	4.8132935
5.45	4.8126783
5.48	4.8062415
5.499999999999999	4.7641697
5.36	4.7521634
5.33	4.7304225
5.33	4.6575603
5.39	4.6574926
5.379999999999999	4.658052
5.379999999999999	4.6561584
5.16	4.6738057
5.14	4.678777
5.1	4.581195
5.14	4.523054
5.1899999999999995	4.467149
5.16	4.4831924
5.15	4.508204
5.279999999999999	4.5470114
5.249999999999999	4.605373
5.15	4.627242
5.15	4.596903
5.13	4.566622
5.11	4.5256996
5.13	4.5132627
5.14	4.522969
5.1899999999999995	4.5208397
5.35	4.553526
5.33	4.6600304
5.3	4.692499
5.269999999999999	4.660722
5.249999999999999	4.650689
5.21	4.6222734
5.15	4.607996
5.16	4.6247344
4.85	4.5403004
4.88	4.47258
4.89	4.342511
4.95	4.30634
5.02	4.334385
5.029999999999999	4.3768167
4.99	4.406853
4.99	4.4697814
5.0	4.4616613
4.98	4.4523025
5.01	4.454825
4.97	4.426696
4.98	4.4535685
5.05	4.4384985
5.059999999999999	4.4705086
5.08	4.472883
5.1	4.4645762
5.01	4.51888
5.059999999999999	4.5074506
5.029999999999999	4.477513
5.05	4.4928694
5.11	4.464729
5.089999999999999	4.50618
5.11	4.5159574
5.11	4.512591
5.04	4.512721
5.04	4.487226
5.05	4.474069
4.98	4.4806423
5.0	4.460129
5.05	4.4376707
5.08	4.442581
5.02	4.473728
5.0	4.470277
5.01	4.4576845
4.99	4.446802
4.94	4.4344215
4.98	4.4329624
4.97	4.423252
4.91	4.4289694
4.8999999999999995	4.3820105
4.89	4.3771963
4.839999999999999	4.3662233
4.839999999999999	4.3312025
4.86	4.3077316
4.88	4.3361363
4.83	4.352359
4.769999999999999	4.318973
4.67	4.3005714
4.679999999999999	4.262409
4.72	4.1991773
4.69	4.2130623
4.679999999999999	4.2196827
4.69	4.181321
4.64	4.231183
4.63	4.201912
4.62	4.16625
4.57	4.191766
4.47	4.1513615
4.25	4.0973425
4.16	4.0538177
4.18	3.9645386
4.19	3.9216115
4.07	3.9131732
4.14	3.8944204
4.15	3.879901
4.2	3.875206
4.24	3.872067
4.13	3.8934352
4.08	3.8902404
4.06	3.8638134
4.06	3.8382957
4.02	3.8216922
3.99	3.800146
3.96	3.7942162
3.6799999999999997	3.7797146
3.6799999999999997	3.725982
3.6799999999999997	3.6685688
3.7299999999999995	3.602282
3.74	3.5824986
3.7799999999999994	3.5844212
3.84	3.6103094
3.71	3.6461034
3.6399999999999997	3.617245
3.6499999999999995	3.539802
3.6799999999999997	3.5415478
3.66	3.5181015
3.6399999999999997	3.516823
3.5199999999999996	3.5286355
3.5599999999999996	3.5332558
3.5999999999999996	3.4691029
3.6099999999999994	3.4408934
3.6799999999999997	3.4372828
3.67	3.4626374
3.6499999999999995	3.5071225
3.58	3.4859505
3.63	3.4793987
3.66	3.4425664
3.7	3.45398
3.6799999999999997	3.4963455
3.6799999999999997	3.50881
3.76	3.4981275
3.75	3.537679
3.7	3.5590181
3.67	3.5360029
3.6899999999999995	3.5581498
3.7299999999999995	3.54662
3.7	3.525857
3.7	3.5587006
3.6799999999999997	3.5370238
3.7	3.5414135
3.66	3.530261
3.6899999999999995	3.5332732
3.6799999999999997	3.5240157
3.6799999999999997	3.5213957
3.71	3.5159156
3.87	3.5251174
3.7700000000000005	3.606979
3.8	3.6606367
3.87	3.617508
3.66	3.660527
3.7	3.6362348
3.75	3.5900166
3.8500000000000005	3.627427
3.8599999999999994	3.5943608
4.0	3.605717
3.91	3.7144222
3.8899999999999997	3.7659528
3.8999999999999995	3.7039146
3.88	3.7145758
3.8899999999999997	3.6825242
3.8899999999999997	3.6847804
3.8099999999999996	3.7205563
3.8500000000000005	3.6844685
3.8199999999999994	3.6666503
3.83	3.652211
3.8500000000000005	3.6317205
3.8500000000000005	3.6258938
3.8899999999999997	3.6430018
3.8	3.6632638
3.83	3.6674664
3.83	3.6326563
3.87	3.6475592
3.88	3.6463742
3.8599999999999994	3.6437893
3.8899999999999997	3.6604211
3.9399999999999995	3.6658695
3.88	3.69004
3.8999999999999995	3.6914456
3.9699999999999998	3.6826646
3.9699999999999998	3.7139616
3.95	3.7315395
3.9399999999999995	3.714594
3.9300000000000006	3.7304525
3.91	3.7168114
3.92	3.7055843
3.95	3.6963596
4.0	3.7208326
4.0	3.734431
4.0	3.7533154
4.0	3.7529824
3.95	3.7657056
4.05	3.7665687
4.04	3.7583878
4.05	3.8050396
4.05	3.7703874
4.15	3.7940438
4.11	3.8311946
4.14	3.866505
4.12	3.8813658
4.01	3.8833206
4.05	3.8283288
4.04	3.8144507
4.06	3.8213496
4.04	3.7983732
4.07	3.8104978
4.13	3.793435
4.14	3.8496358
4.09	3.8593788
4.1	3.836262
4.01	3.8560593
4.04	3.8227396
4.07	3.810531
4.06	3.828777
4.07	3.837016
4.07	3.7942698
4.06	3.8195693
4.05	3.8194768
4.05	3.802729
4.03	3.8264985
3.95	3.802488
3.9699999999999998	3.7814968
3.91	3.7687483
3.79	3.7580616
3.8199999999999994	3.7244408
3.8199999999999994	3.6819859
3.8199999999999994	3.6706676
3.8500000000000005	3.6436515
3.8500000000000005	3.6439598
3.84	3.6640525
3.8199999999999994	3.6511161
3.7700000000000005	3.664003
3.7799999999999994	3.6436265
3.7199999999999998	3.6093826
3.5199999999999996	3.6005485
3.17	3.5778244
3.2	3.4951878
3.13	3.3783708
3.08	3.1972384
3.1099999999999994	3.1149423
3.0999999999999996	3.0489037
3.0999999999999996	3.087134
3.1099999999999994	3.0923471
3.13	3.0196369
3.0999999999999996	3.004442
3.0999999999999996	3.0207646
3.08	2.99992
3.09	3.0037498
3.0999999999999996	2.980077
3.0999999999999996	2.9736948
3.09	2.9887533
3.08	2.993756
3.08	2.9930801
3.1499999999999995	2.9802356
3.0999999999999996	3.0248828
3.0699999999999994	3.0199957
3.09	2.9669194
3.0699999999999994	2.969476
3.0699999999999994	2.9559016
3.06	2.953546
3.03	2.950745
3.06	2.9707313
3.03	2.9472773
3.06	2.966381
3.06	2.9759707
3.0699999999999994	2.9297676
3.09	2.927713
3.08	2.9515862
3.1099999999999994	2.959207
3.0999999999999996	2.9774866
3.09	2.9773574
3.09	2.963838
3.09	3.028367
3.08	2.992023
3.04	2.975402
3.03	2.9732733
3.03	2.938846
3.01	2.943098
2.98	2.9215827
2.8599999999999994	2.9359794
2.87	2.9291573
2.84	2.8711052
2.8500000000000005	2.8360143
2.82	2.8777015
2.82	2.7986264
2.7700000000000005	2.8230085
2.49	2.820976
2.49	2.7608585
2.19	2.6186666
2.03	2.6861563
2.03	2.4374084
2.03	2.2033234
2.5299999999999994	2.251389
2.3900000000000006	2.50314
2.3900000000000006	2.6246767
2.6	2.6717439
2.44	2.5473814
2.4700000000000006	2.499383
2.46	2.7683918
2.55	2.4888446
2.55	2.5994592
2.4700000000000006	2.652897
2.52	2.5376058
2.4700000000000006	2.5760653
2.41	2.5458636
2.41	2.553575
2.52	2.4773874
2.4799999999999995	2.5682106
2.5	2.5350661
2.57	2.515462
2.6	2.5890965
2.52	2.6376276
2.49	2.587748
2.49	2.519534
2.45	2.5308394
2.4799999999999995	2.546642
2.46	2.545721
2.4199999999999995	2.494391
2.38	2.5236282
2.33	2.5350642
2.3999999999999995	2.4701738
2.3499999999999996	2.4254103
2.3900000000000006	2.4282608
2.3900000000000006	2.428338
2.3900000000000006	2.4823394
2.3499999999999996	2.4233608
2.37	2.4551494
2.3399999999999994	2.423511
2.3399999999999994	2.4208484
2.38	2.4237804
2.3199999999999994	2.4299924
2.3199999999999994	2.4141412
2.3	2.4111285
2.24	2.3904018
2.24	2.377057
2.25	2.3673005
2.22	2.3553174
2.18	2.3450751
2.21	2.3319592
2.2	2.3161278
2.18	2.3067362
2.17	2.3151596
2.19	2.301323
2.2	2.2904801
2.22	2.3013637
2.26	2.3073559
2.2799999999999994	2.3338923
2.26	2.347939
2.27	2.3627687
2.27	2.3356674
2.23	2.3382814
2.26	2.3467016
2.36	2.3670483
2.3100000000000005	2.4631066
2.33	2.405948
2.38	2.4148543
2.3900000000000006	2.3981843
2.3199999999999994	2.4101386
2.3199999999999994	2.4245076
2.26	2.361229
2.21	2.4094377
2.21	2.3679438
2.15	2.3600729
2.2	2.3349388
2.15	2.3272905
2.14	2.2971492
2.2	2.272748
2.18	2.3026075
2.18	2.2842932
2.14	2.2843013
2.14	2.27773
2.15	2.273004
[truncated: 905 more rows]
