# Supplementary material for: Stock market forecasting research based on GA-WOA-LSTM
Source: PLoS One. 2025 Aug 27;20(8):e0330324. doi: 10.1371/journal.pone.0330324 (PMC12385415; doi:10.1371/journal.pone.0330324)
Supplement: S1 File — (ZIP) [file pone.0330324.s001.zip › Paper Model/LH/LOTUS HOLDINGS-600186.SS/GA-WOA-LSTM/train_results/CNN_evaluation_metrics.csv]

Dataset	MAE	MAPE (%)	RMSE	R2
Train	0.15300991709567294	3.7038149714315396	0.22808318029108324	0.9855549988828614
Test	0.21755048374858535	4.614366437814129	0.4015842172279593	0.9168468452252855
