# Supplementary material for: Stock market forecasting research based on GA-WOA-LSTM
Source: PLoS One. 2025 Aug 27;20(8):e0330324. doi: 10.1371/journal.pone.0330324 (PMC12385415; doi:10.1371/journal.pone.0330324)
Supplement: S1 File — (ZIP) [file pone.0330324.s001.zip › Paper Model/LH/LOTUS HOLDINGS-600186.SS/GA-WOA-LSTM/train_results/CNN_test_prediction.csv]

Actual_Close	Predicted_Close
2.65	2.6399677
2.6399999999999997	2.576196
2.59	2.6144013
2.55	2.63453
2.57	2.6156445
2.57	2.6105423
2.5599999999999996	2.6181448
2.5599999999999996	2.615741
2.55	2.6186256
2.54	2.6065536
2.58	2.5989199
2.5299999999999994	2.5895734
2.54	2.5874636
2.52	2.586059
2.5299999999999994	2.5727105
2.51	2.5754704
2.5	2.5652246
2.44	2.5446768
2.4799999999999995	2.534926
2.5299999999999994	2.5223422
2.6099999999999994	2.5149484
2.52	2.5038862
2.45	2.5280414
2.23	2.4968314
2.07	2.4756322
2.12	2.4390018
2.07	2.4000988
2.16	2.282206
2.27	2.2420485
2.23	2.1836355
2.3	2.1937819
2.3	2.1872277
2.27	2.2036657
2.26	2.2674172
2.33	2.287372
2.33	2.309472
2.3	2.3123956
2.3499999999999996	2.3305054
2.4299999999999997	2.3303018
2.4799999999999995	2.3366923
2.5599999999999996	2.3650632
2.4700000000000006	2.4152262
2.59	2.4417925
2.59	2.4756973
2.51	2.5341005
2.49	2.5371375
2.57	2.5636845
2.7700000000000005	2.5339885
2.9	2.5774398
2.99	2.6235404
2.87	2.733245
2.9	2.8312283
2.8500000000000005	2.845344
2.84	2.8182738
2.8799999999999994	2.8700323
2.8599999999999994	2.8795242
2.7999999999999994	2.8805885
2.83	2.8361173
2.83	2.8592901
2.7199999999999998	2.861587
2.66	2.8124118
2.62	2.7938182
2.63	2.7510962
2.6	2.6908886
2.65	2.6645167
2.63	2.650906
2.57	2.6561103
2.6399999999999997	2.6428282
2.6899999999999995	2.6464972
2.67	2.6721125
2.66	2.6949859
2.57	2.6864386
2.58	2.6805344
2.65	2.6731143
2.63	2.6574745
2.57	2.652062
2.59	2.6403778
2.54	2.644361
2.4799999999999995	2.6223562
2.59	2.6085546
2.6099999999999994	2.5970316
2.6	2.5930855
2.5599999999999996	2.6005683
2.57	2.5976605
2.57	2.6120713
2.63	2.5975838
2.6	2.6107845
2.59	2.6127372
2.55	2.6056747
2.5299999999999994	2.5998173
2.3900000000000006	2.595265
2.3900000000000006	2.561905
2.4199999999999995	2.5527806
2.46	2.4797194
2.49	2.4770463
2.4700000000000006	2.443173
2.46	2.4647465
2.71	2.448589
2.7299999999999995	2.4600081
2.68	2.5999527
2.68	2.644125
2.68	2.6605763
2.66	2.6280098
2.65	2.6075041
2.7700000000000005	2.623673
2.75	2.6197925
2.7299999999999995	2.6183481
2.7299999999999995	2.7300305
2.75	2.72046
2.8099999999999996	2.7368145
2.7700000000000005	2.7303352
2.76	2.7457943
2.76	2.7248025
2.7299999999999995	2.7300448
2.74	2.7382193
2.7799999999999994	2.7525344
2.74	2.757917
2.67	2.757463
2.68	2.7607427
2.66	2.7467184
2.66	2.7279463
2.6	2.721644
2.55	2.7003977
2.52	2.685134
2.59	2.6496744
2.6	2.6355104
2.58	2.6222112
2.5299999999999994	2.6193419
2.46	2.6077886
2.59	2.5887246
2.5	2.5852675
2.45	2.5801103
2.4799999999999995	2.55609
2.7299999999999995	2.5519643
2.6	2.5766044
2.5599999999999996	2.6784525
2.5299999999999994	2.7640877
2.55	2.7944953
2.6899999999999995	2.7841291
2.65	2.7027326
2.57	2.6705315
2.66	2.6025553
2.6099999999999994	2.5896487
2.5599999999999996	2.6003249
2.54	2.5667932
2.5599999999999996	2.561255
2.59	2.507082
2.5599999999999996	2.5689583
2.6399999999999997	2.5737243
2.68	2.574798
2.7199999999999998	2.6151285
2.67	2.6601312
2.67	2.6876016
2.7	2.66329
2.87	2.662003
2.8899999999999997	2.7304695
2.92	2.7826514
2.8799999999999994	2.8713415
2.8899999999999997	2.9176583
2.87	2.9211755
2.8599999999999994	2.845837
2.8899999999999997	2.8865356
2.8500000000000005	2.8901563
2.84	2.8853652
2.79	2.887209
2.7299999999999995	2.8766775
2.74	2.8570795
2.8099999999999996	2.8365238
2.99	2.7889023
2.95	2.855158
2.8899999999999997	2.830189
2.99	2.8050344
2.9699999999999998	2.8092256
2.9699999999999998	2.8520687
2.9399999999999995	2.8880024
2.9599999999999995	2.9320393
2.9	2.8952627
2.9	2.9358077
2.8599999999999994	2.9339805
2.93	2.9292421
2.8799999999999994	2.9204507
2.82	2.9178038
2.83	2.8906116
2.76	2.8853621
2.76	2.8420582
2.76	2.842891
2.7299999999999995	2.8142543
2.71	2.8153958
2.6899999999999995	2.7909012
2.7	2.775342
2.63	2.7607036
2.66	2.7436059
2.71	2.7240753
2.71	2.7193925
2.71	2.7212257
2.6899999999999995	2.712738
2.65	2.715681
2.6399999999999997	2.7065678
2.6099999999999994	2.7099428
2.59	2.6856275
2.5599999999999996	2.6830308
2.6099999999999994	2.6482325
2.6099999999999994	2.6494732
2.58	2.6360116
2.59	2.6322982
2.6	2.63031
2.63	2.6121922
2.66	2.6155496
2.66	2.6200356
2.6899999999999995	2.6266408
2.6899999999999995	2.6347103
2.65	2.6374125
2.65	2.6614718
2.65	2.6693864
2.6099999999999994	2.6676402
2.65	2.6656923
2.7	2.6730673
2.71	2.6746626
2.7199999999999998	2.6795902
2.6899999999999995	2.6971033
2.65	2.7038374
2.67	2.7009056
2.6899999999999995	2.701141
2.7	2.6953804
2.6899999999999995	2.6953156
2.7	2.7007213
2.6899999999999995	2.6817122
2.6899999999999995	2.6865675
2.7700000000000005	2.676919
2.76	2.682241
2.75	2.683123
2.74	2.6785045
2.7700000000000005	2.6951065
2.7	2.706901
2.7	2.7204914
2.67	2.7341256
2.6399999999999997	2.7186074
2.62	2.71062
2.58	2.7029238
2.62	2.6788666
2.58	2.6739187
2.62	2.636555
2.63	2.6389794
2.63	2.6341376
2.63	2.6427894
2.62	2.6413333
2.79	2.6451907
2.93	2.6630163
2.79	2.7479353
2.74	2.8374455
2.68	2.8602343
2.6899999999999995	2.8721476
2.67	2.6939058
2.67	2.7068982
2.65	2.6585095
2.66	2.6465602
2.6099999999999994	2.6502275
2.6099999999999994	2.6192172
2.65	2.6612248
2.67	2.642065
2.65	2.6455092
2.66	2.6565595
2.7299999999999995	2.6486983
2.76	2.6833282
2.71	2.6828463
2.75	2.6969247
2.7299999999999995	2.6972554
2.7700000000000005	2.70714
2.75	2.7138267
2.7999999999999994	2.725031
2.83	2.724955
2.8899999999999997	2.7490492
2.9	2.8021014
2.8599999999999994	2.8027024
2.8500000000000005	2.844912
2.8799999999999994	2.8436346
2.9	2.8810198
2.83	2.8776698
2.8099999999999996	2.8638902
2.79	2.8583007
2.8599999999999994	2.8219628
2.8599999999999994	2.832479
2.87	2.8251965
2.7999999999999994	2.8272667
2.76	2.8106089
2.7700000000000005	2.8029437
2.7299999999999995	2.788753
2.6899999999999995	2.7844877
2.7	2.768316
2.84	2.7541971
2.84	2.7465558
2.82	2.747127
2.83	2.7759447
2.8099999999999996	2.7673137
2.82	2.7852979
2.8500000000000005	2.7916713
2.8500000000000005	2.8116136
2.84	2.808682
2.8099999999999996	2.815637
2.87	2.8265858
2.8799999999999994	2.788118
2.83	2.8647633
2.79	2.8386397
2.79	2.7983909
2.7799999999999994	2.7900999
2.83	2.7730484
2.7799999999999994	2.821113
2.84	2.7998245
2.8899999999999997	2.8063867
2.8500000000000005	2.8178182
2.8799999999999994	2.837304
2.87	2.8544226
2.91	2.8388462
2.8799999999999994	2.8459263
2.87	2.8478556
2.87	2.8868542
2.8500000000000005	2.7681265
2.87	2.7891808
2.9699999999999998	2.76953
2.9399999999999995	2.8057861
2.93	2.7903876
2.93	2.782197
2.95	2.8333344
2.9399999999999995	2.8490348
2.93	2.8784723
2.98	2.9066246
2.9699999999999998	2.923398
3.01	2.9245963
3.09	2.9152288
3.2599999999999993	2.9860883
3.2800000000000002	3.2120845
3.33	3.1923416
3.3199999999999994	3.2267294
3.2800000000000002	3.1976385
3.3	3.236699
3.25	3.1768417
3.34	3.26945
3.3999999999999995	3.2614138
3.37	3.3584054
3.38	3.3199902
3.3199999999999994	3.3311324
3.3100000000000005	3.283176
3.29	3.3167622
3.24	3.2961102
3.29	3.2868023
3.2	3.255188
3.22	3.2648988
3.25	3.2117643
3.24	3.2200718
3.3599999999999994	3.1798756
3.38	3.2243483
3.24	3.2392812
3.42	3.289308
3.5	3.320014
3.75	3.349403
4.01	3.6286287
4.41	3.8355265
4.45	4.1326084
4.44	4.114447
4.52	3.9315913
4.45	3.812755
4.81	3.59757
5.29	3.6852932
5.39	4.2235107
5.04	4.4733534
5.18	4.819358
5.219999999999999	4.761142
5.1899999999999995	4.7701707
5.219999999999999	4.77209
5.0	4.8583317
5.18	5.0740633
5.21	5.0910177
5.339999999999999	4.9839325
5.4399999999999995	5.1456976
5.9799999999999995	5.1351376
6.579999999999999	5.4440155
7.239999999999999	5.6343336
7.559999999999999	5.8926134
7.779999999999999	6.679578
7.89	6.8730364
7.7299999999999995	6.634137
7.379999999999999	6.7912188
7.029999999999999	6.697645
6.4	6.6789618
6.57	6.449526
6.599999999999999	6.2737513
6.53	6.1053886
7.179999999999999	6.0264006
7.01	6.290537
6.63	6.3432846
7.29	6.4007263
7.11	6.164794
7.1499999999999995	6.260564
7.17	6.355132
7.7	6.446707
7.7	7.0998583
7.499999999999999	6.9312487
7.029999999999999	6.8490076
6.999999999999999	6.5169973
6.82	6.1183195
7.089999999999999	5.8230505
7.26	5.93369
7.26	6.300145
7.499999999999999	6.454687
7.179999999999999	6.8676395
7.13	6.8707943
6.869999999999999	6.686533
6.44	6.5343914
6.53	6.5282593
6.34	6.326256
6.27	6.180565
6.109999999999999	6.1072807
5.9	5.9300156
5.9799999999999995	5.942341
5.949999999999999	5.7842884
5.759999999999999	5.7001
5.599999999999999	5.6704617
5.42	5.5542097
5.3999999999999995	5.3683233
5.369999999999999	5.286929
5.469999999999999	5.2217646
5.469999999999999	5.1996346
5.369999999999999	5.1320868
5.32	5.1094975
5.26	5.0339003
5.13	5.022213
5.1899999999999995	4.956749
5.119999999999999	4.91829
5.119999999999999	4.887556
5.02	4.8472004
5.269999999999999	4.811335
5.21	5.1175575
5.7299999999999995	5.1307106
5.6899999999999995	5.434102
6.05	5.577531
5.919999999999999	5.5675077
6.28	5.2160463
6.159999999999999	5.2499256
5.809999999999999	5.3477154
5.599999999999999	5.302515
5.459999999999999	5.2639723
5.65	5.33479
5.6899999999999995	5.3519344
5.8	5.418993
5.83	5.4464474
5.619999999999999	5.3967056
5.119999999999999	5.403384
4.6499999999999995	5.222575
5.119999999999999	5.2483172
4.88	4.9730573
4.89	4.943262
4.73	4.866759
4.76	4.7516565
4.61	4.665711
4.41	4.4770403
4.32	4.4467735
4.09	4.2567496
4.17	4.1938105
3.99	4.1835184
3.59	4.258086
3.66	4.158875
3.7299999999999995	4.07992
4.03	4.040945
4.25	4.0665655
4.28	4.1011915
4.28	4.0790186
4.46	4.1239686
4.63	4.1676846
4.69	4.2880373
4.929999999999999	4.364729
4.46	4.4383698
4.62	4.4204197
4.69	4.259219
4.95	4.0517063
4.76	4.1969223
4.79	4.4037967
4.55	4.3283806
4.6499999999999995	4.4070706
4.72	4.4059176
4.769999999999999	4.404951
4.83	4.6328497
4.88	4.728093
5.119999999999999	4.765587
5.3	4.9140816
5.14	4.8440504
5.16	4.630204
5.059999999999999	4.497822
5.11	4.278187
5.089999999999999	4.4536686
4.99	4.5821934
4.58	4.915239
4.769999999999999	4.856515
4.72	4.794782
4.82	4.627266
4.64	4.601617
4.51	4.669871
4.44	4.561251
4.6	4.5342646
4.39	4.5488443
4.38	4.5416117
4.31	4.4893904
4.13	4.3600802
3.8599999999999994	4.3412066
4.22	4.256496
4.18	4.2823143
4.16	4.2646084
4.11	4.257365
4.13	4.152829
4.25	4.123522
4.19	4.1432676
4.32	4.1547155
4.41	4.195655
4.4	4.262374
4.54	4.3289933
4.47	4.4161615
4.36	4.46927
4.37	4.4526405
4.29	4.3440933
4.14	4.3286743
4.19	4.2515736
4.13	4.2410364
4.12	4.17006
4.16	4.107546
4.19	4.087002
4.1	4.089086
4.12	4.082306
4.0	4.0482254
3.99	4.0105257
4.04	3.9979148
4.01	3.9761453
3.9699999999999998	3.964595
3.99	3.980925
3.96	3.9788597
3.8899999999999997	3.9922757
3.8599999999999994	3.943364
3.8	3.933084
3.6399999999999997	3.8799646
3.6799999999999997	3.868754
3.6899999999999995	3.8006
3.75	3.7311864
3.67	3.7128282
3.71	3.7097847
3.66	3.701732
3.7199999999999998	3.6965904
3.63	3.672906
3.4700000000000006	3.6904433
3.4799999999999995	3.700555
3.37	3.6400864
3.38	3.5020187
3.5199999999999996	3.453655
3.4299999999999997	3.4467697
3.4299999999999997	3.4444478
3.4700000000000006	3.4275036
3.51	3.4018874
3.54	3.4799776
3.4299999999999997	3.5062735
3.4299999999999997	3.5196128
3.38	3.4570477
3.51	3.387374
3.4399999999999995	3.5413022
3.5999999999999996	3.4839764
3.5599999999999996	3.5809066
3.5299999999999994	3.535267
3.51	3.5349238
3.45	3.5215883
3.4399999999999995	3.533216
3.45	3.4800487
3.3999999999999995	3.502004
3.2800000000000002	3.4355092
3.1499999999999995	3.4487545
3.16	3.429169
3.2	3.3244877
3.1799999999999997	3.2664845
3.1899999999999995	3.1617918
3.41	3.1615195
3.4299999999999997	3.2238717
3.34	3.2542505
3.2800000000000002	3.2606027
3.37	3.2769217
3.3499999999999996	3.2986815
3.38	3.3029735
3.3199999999999994	3.3244748
3.2599999999999993	3.3005898
3.2599999999999993	3.293991
3.22	3.2916071
3.2599999999999993	3.2524467
3.22	3.265746
3.1899999999999995	3.235219
3.13	3.2130368
3.13	3.1869636
3.04	3.145091
3.06	3.1001122
3.08	3.070402
3.04	3.0395918
3.06	3.0406704
3.14	3.0354857
3.2699999999999996	3.0576477
3.21	3.131449
3.24	3.1383958
3.21	3.164503
3.25	3.1655602
3.1899999999999995	3.1539187
3.1899999999999995	3.1646795
3.1899999999999995	3.156997
3.14	3.1594307
3.0999999999999996	3.153869
3.0199999999999996	3.1398864
2.99	3.1161115
3.0999999999999996	3.0736303
3.1099999999999994	3.084115
3.12	3.0571265
3.22	3.040978
3.3100000000000005	3.0785477
3.41	3.223752
3.54	3.2416196
3.8899999999999997	3.3588064
4.13	3.6146004
3.7199999999999998	3.8640807
3.8	3.934664
3.9799999999999995	3.8685658
4.09	3.9085863
4.36	3.9633842
4.18	4.182021
4.22	4.0490265
4.33	3.816499
4.4	3.756191
4.31	3.8438227
4.28	3.8378267
4.47	4.0207386
4.6	4.029855
4.6499999999999995	4.2606173
4.46	4.300251
4.55	4.4474754
4.83	4.3591604
4.56	4.6067057
4.7	4.6491203
4.7	4.6497803
4.6499999999999995	4.4964056
4.739999999999999	4.5844746
4.66	4.5397396
4.86	4.633563
4.769999999999999	4.6762195
4.75	4.720153
4.73	4.711344
5.2	4.6468325
4.92	4.9439344
4.92	4.9037313
4.94	4.908825
4.85	4.577583
4.98	4.5123925
4.82	4.84175
4.92	4.7584953
5.05	4.683544
5.249999999999999	4.570386
5.3	4.8852644
5.2	4.881028
5.1	5.0734787
5.059999999999999	4.948247
5.119999999999999	4.9039946
5.16	4.8435965
5.68	4.881701
5.779999999999999	5.454176
5.8	5.5205097
5.849999999999999	5.388117
5.779999999999999	4.9429493
5.58	4.9283843
5.36	4.9377203
5.3999999999999995	4.9000254
5.29	4.9528646
5.29	5.014043
5.0	5.0425506
4.929999999999999	5.043558
4.739999999999999	4.942352
4.78	4.8144116
4.8999999999999995	4.7405396
5.18	4.7333136
5.7	5.245914
6.27	5.2359123
5.64	5.6394444
5.08	5.244009
5.04	4.845523
4.8	4.549094
4.929999999999999	3.8550498
4.49	3.7249463
4.38	3.876382
4.6499999999999995	3.9032495
4.56	3.7624278
4.63	3.8788733
4.6499999999999995	4.0430937
5.119999999999999	4.2706842
5.119999999999999	4.7056723
5.16	4.7789106
5.33	4.762547
5.24	4.66786
5.029999999999999	4.5990524
5.379999999999999	4.3771095
5.919999999999999	4.526062
6.509999999999999	4.966732
6.78	5.651288
7.459999999999999	5.539858
7.969999999999999	5.603201
7.17	5.74662
6.999999999999999	5.409052
7.079999999999999	5.2762575
6.679999999999999	4.829895
6.8999999999999995	4.5706415
6.88	4.499247
7.1899999999999995	5.0368676
6.91	5.7537117
6.699999999999999	6.092535
6.91	5.8002357
6.78	5.8816595
6.69	6.062949
6.929999999999999	6.0044107
6.759999999999999	6.3425407
7.079999999999999	6.4137154
7.23	6.892187
7.13	6.6435146
6.82	6.366494
6.799999999999999	6.0494337
7.059999999999999	5.666028
