# Supplementary material for: Stock market forecasting research based on GA-WOA-LSTM
Source: PLoS One. 2025 Aug 27;20(8):e0330324. doi: 10.1371/journal.pone.0330324 (PMC12385415; doi:10.1371/journal.pone.0330324)
Supplement: S1 File — (ZIP) [file pone.0330324.s001.zip › Paper Model/LH/LOTUS HOLDINGS-600186.SS/GA-WOA-LSTM/train_results/CNN_train_prediction.csv]

Actual_Close_Train	Predicted_Close_Train
6.82	6.626067
6.829999999999999	6.5349493
6.699999999999999	6.485449
6.679999999999999	6.516486
6.75	6.484416
6.85	6.448743
6.929999999999999	6.4489384
6.889999999999999	6.474416
6.79	6.4820356
6.669999999999999	6.4816446
6.73	6.3871727
6.669999999999999	6.3771486
6.56	6.3748426
6.679999999999999	6.3569717
6.56	6.326397
6.62	6.2900476
6.459999999999999	6.2940645
6.329999999999999	6.2692423
6.5	6.2322397
6.59	6.1531315
6.57	6.23715
6.57	6.235627
5.9799999999999995	6.258353
5.58	6.232628
5.589999999999999	6.0431433
5.24	5.764723
5.07	5.5018415
5.269999999999999	5.3183756
5.15	5.1310062
5.29	5.0987635
5.1899999999999995	5.062915
5.13	5.011942
4.89	4.970826
4.929999999999999	4.9323597
4.99	4.817296
4.52	4.804831
4.4	4.7462983
4.36	4.6184006
4.23	4.478855
4.25	4.3771367
4.679999999999999	4.2766747
4.82	4.377413
4.75	4.555732
4.85	4.6435795
4.79	4.55156
4.56	4.594121
4.44	4.5655403
4.44	4.5191755
4.88	4.4130964
5.17	4.569769
5.1	4.8555927
5.01	4.955663
5.2	4.8960824
5.1899999999999995	4.88188
5.219999999999999	4.9427786
5.219999999999999	4.9520636
5.1	4.9558554
4.88	4.9233484
4.98	4.9435196
5.059999999999999	4.8327727
4.98	4.8697233
5.02	4.83807
4.8999999999999995	4.8138385
4.78	4.767191
4.48	4.710349
4.36	4.645646
4.39	4.535509
4.49	4.443554
4.42	4.3964906
4.56	4.334032
4.6	4.3196144
4.5	4.334646
4.82	4.3409324
4.839999999999999	4.457328
4.69	4.552343
4.82	4.6129274
4.6499999999999995	4.5498157
4.679999999999999	4.581401
4.75	4.536972
4.89	4.5324626
4.85	4.6268015
4.95	4.647943
4.8999999999999995	4.6857615
4.99	4.665617
5.07	4.684667
5.1	4.7924814
5.059999999999999	4.797983
5.17	4.825094
5.17	4.7904186
5.04	4.8259816
5.16	4.814268
5.32	4.8035574
5.36	5.014982
5.32	5.055144
5.029999999999999	5.127214
5.059999999999999	4.9406204
5.04	4.927799
5.14	4.841983
5.1899999999999995	4.884163
5.24	4.861984
5.18	4.900424
5.1899999999999995	4.9147863
5.04	4.8874035
5.279999999999999	4.885172
5.409999999999999	4.9246836
5.1899999999999995	5.08292
5.1899999999999995	5.1044216
5.279999999999999	5.0757217
5.35	5.041994
5.29	5.194459
5.24	5.161989
5.32	5.0889683
5.48	5.0521035
5.469999999999999	5.1818786
5.54	5.2252994
5.55	5.2745085
5.48	5.1367188
5.4399999999999995	5.2641354
5.569999999999999	5.21854
5.49	5.2353735
5.379999999999999	5.231455
5.16	5.210759
5.18	5.130286
5.15	5.0364327
5.36	4.999813
5.42	5.0599604
5.35	5.0856147
5.219999999999999	5.1205263
5.26	5.074979
5.39	5.040361
5.52	5.0841103
5.499999999999999	5.271394
5.589999999999999	5.30725
5.39	5.2705135
5.36	5.231065
5.269999999999999	5.184247
5.4399999999999995	5.104864
5.599999999999999	5.1112213
5.51	5.280608
6.06	5.312087
6.109999999999999	5.489259
5.96	5.7786827
5.9799999999999995	5.898694
5.849999999999999	5.7337627
5.86	5.6597166
5.909999999999999	5.5407715
6.099999999999999	5.6225243
5.969999999999999	5.80682
6.039999999999999	5.845134
6.03	5.8038187
6.169999999999999	5.7713766
6.09	5.847644
6.139999999999999	5.878643
6.05	5.870224
5.49	5.812436
5.61	5.7418346
5.42	5.518548
5.23	5.429057
5.279999999999999	5.2741137
5.309999999999999	5.1543055
5.309999999999999	5.100677
5.119999999999999	5.0698075
5.2	5.0578585
5.269999999999999	4.9650593
5.45	5.0037384
5.39	5.125169
5.23	5.166398
5.23	5.122759
5.3	5.0577555
5.249999999999999	5.104276
5.17	5.0965705
5.1899999999999995	5.056868
5.15	4.9716854
5.05	4.9685736
5.07	4.938774
5.18	4.897117
5.279999999999999	4.903451
5.219999999999999	4.9605927
5.21	4.9871073
5.219999999999999	5.0001383
5.14	4.9596834
5.1899999999999995	4.972125
5.119999999999999	4.9641523
5.1899999999999995	4.943364
5.089999999999999	4.971689
4.959999999999999	4.9564095
4.7	4.9070787
4.72	4.8135023
4.679999999999999	4.7002606
4.85	4.6381207
4.88	4.683688
4.8999999999999995	4.6930966
4.91	4.676092
4.94	4.678214
4.8	4.683092
4.79	4.700018
4.8	4.656469
4.79	4.628933
4.709999999999999	4.631469
4.56	4.616589
4.56	4.568305
4.64	4.4929123
4.44	4.4889193
4.5	4.447393
4.48	4.418984
4.4	4.3856163
4.41	4.3517113
4.43	4.304566
4.5	4.2995534
4.52	4.2871523
4.54	4.288765
4.99	4.2935114
4.99	4.571435
4.95	4.685073
4.99	4.811002
4.95	4.7048607
4.94	4.770646
5.02	4.734943
5.02	4.7667713
5.339999999999999	4.7649107
5.569999999999999	4.9658813
5.749999999999999	5.103879
5.67	5.2534323
5.7	5.3117666
5.719999999999999	5.2914915
5.839999999999999	5.341138
5.87	5.3785067
5.8	5.4572496
5.919999999999999	5.511285
5.86	5.54815
5.839999999999999	5.543824
5.74	5.568385
5.719999999999999	5.5279694
5.969999999999999	5.4888687
6.099999999999999	5.6509857
6.15	5.7020683
6.2299999999999995	5.7885695
6.06	5.748822
6.069999999999999	5.8356485
6.09	5.7613373
6.129999999999999	5.7417297
6.21	5.760726
6.19	5.807537
6.159999999999999	5.8460226
5.93	5.8461714
5.789999999999999	5.8533974
5.749999999999999	5.7932167
5.599999999999999	5.632655
5.909999999999999	5.556959
5.879999999999999	5.563036
5.87	5.5796213
5.9799999999999995	5.6155033
5.83	5.611367
5.969999999999999	5.6343975
5.909999999999999	5.650484
5.839999999999999	5.6513433
5.77	5.622511
6.349999999999999	5.600816
6.799999999999999	5.8623505
6.799999999999999	6.4195194
6.679999999999999	6.5805597
6.73	6.4988546
6.509999999999999	6.3410635
6.24	6.308134
6.379999999999999	6.138049
5.9	6.068616
5.93	5.9373016
5.93	5.8273363
6.03	5.728038
6.08	5.863076
6.27	5.860276
6.219999999999999	5.8863726
6.299999999999999	5.9468546
6.31	5.993703
6.579999999999999	5.994177
6.59	6.1765594
6.459999999999999	6.215252
6.319999999999999	6.2490425
6.4799999999999995	6.1550093
6.27	6.126397
6.27	6.11368
6.069999999999999	6.104348
5.99	5.9977884
5.949999999999999	5.948985
5.99	5.8202906
5.559999999999999	5.823699
5.459999999999999	5.7491474
5.559999999999999	5.5860367
5.659999999999999	5.4372673
5.58	5.4669733
5.629999999999999	5.4219084
5.619999999999999	5.385001
5.749999999999999	5.35736
5.569999999999999	5.3989334
5.559999999999999	5.406905
5.45	5.378742
5.45	5.316843
5.45	5.268156
5.45	5.2497363
5.36	5.2428865
5.1899999999999995	5.2240386
5.23	5.197357
5.269999999999999	5.1105323
5.15	5.1056833
5.2	5.0929084
5.32	5.037672
5.35	5.082776
5.279999999999999	5.060738
5.33	5.079464
5.379999999999999	5.0482674
5.49	5.0888076
5.499999999999999	5.1704245
5.559999999999999	5.206088
5.65	5.2293243
5.599999999999999	5.310131
5.599999999999999	5.3514967
5.42	5.34939
5.55	5.321951
5.54	5.2863684
5.54	5.308483
5.6899999999999995	5.302808
5.58	5.3650246
5.64	5.3658113
5.52	5.370514
5.469999999999999	5.3439245
5.13	5.3162518
5.15	5.2402534
5.2	5.122487
5.05	5.06678
5.0	5.0074425
5.04	4.954816
5.04	4.8753357
5.13	4.8497696
5.279999999999999	4.845107
5.24	4.9555287
4.99	4.9862633
5.11	4.955346
5.18	4.8526487
5.33	4.9634795
5.279999999999999	5.0225663
5.339999999999999	5.084425
5.32	5.0695777
5.26	5.0967736
5.08	5.0653124
5.07	5.034005
5.02	4.9667788
5.07	4.9165497
5.05	4.9100857
5.16	4.884101
5.1899999999999995	4.897744
5.08	4.9173374
5.14	4.923699
5.11	4.9333806
5.08	4.934197
4.959999999999999	4.9051476
4.86	4.8480096
4.839999999999999	4.7975874
4.929999999999999	4.724526
4.86	4.7253637
4.79	4.704138
4.67	4.692632
4.7	4.6402254
4.679999999999999	4.5746956
4.67	4.552741
4.52	4.52801
4.5	4.501938
4.6	4.4307327
4.43	4.4300213
4.37	4.397194
4.27	4.365693
4.23	4.293147
4.14	4.237626
3.8899999999999997	4.171585
3.92	4.111461
3.92	3.9902632
3.8999999999999995	3.9582765
4.02	3.8783793
4.28	3.8766835
4.14	3.997602
4.12	4.0232863
3.9799999999999995	4.044503
4.04	3.965607
3.9300000000000006	3.9639466
3.8199999999999994	3.9289768
3.92	3.8908298
4.03	3.8440723
4.04	3.8499346
4.07	3.8605638
4.12	3.8828716
4.2	3.8940399
4.16	3.9437516
4.17	3.9718077
4.22	3.9757333
4.27	4.0247726
4.24	4.0499516
4.15	4.066221
4.22	4.0513043
4.13	4.0241046
4.12	4.025776
4.22	4.000591
4.27	4.023241
4.14	4.077999
4.13	4.092001
3.9699999999999998	4.047229
3.95	4.004015
3.95	3.9587693
3.88	3.923031
3.99	3.8729873
3.8999999999999995	3.8534844
3.92	3.8369892
3.96	3.8234365
3.8599999999999994	3.8202507
3.9300000000000006	3.814862
3.87	3.8078284
3.75	3.800695
3.76	3.7816148
3.79	3.7566295
3.7799999999999994	3.7488182
3.8599999999999994	3.7196121
3.92	3.7266698
3.84	3.7395358
3.67	3.7468824
3.41	3.738408
3.4799999999999995	3.6695924
3.46	3.6512256
3.6399999999999997	3.5612295
3.7299999999999995	3.5520077
3.7299999999999995	3.566441
3.6499999999999995	3.5724943
3.5	3.5618546
3.42	3.5338168
3.33	3.5465424
3.34	3.5008838
3.38	3.4809506
3.1899999999999995	3.4290285
2.99	3.391495
3.01	3.2999172
3.1099999999999994	3.2087855
3.24	3.1442735
3.41	3.1286502
3.49	3.1802874
3.33	3.222201
3.29	3.2706013
3.3999999999999995	3.2708125
3.6399999999999997	3.316764
3.49	3.4318652
3.51	3.4717526
3.45	3.4925928
3.54	3.4499714
3.4399999999999995	3.4594874
3.4299999999999997	3.5260208
3.4700000000000006	3.4489882
3.7799999999999994	3.4199498
4.01	3.5552847
3.9699999999999998	3.8257165
3.9699999999999998	3.9333293
3.8899999999999997	3.9269125
3.8899999999999997	3.8504121
3.8999999999999995	3.8640146
3.9399999999999995	3.8120365
3.9699999999999998	3.8424594
3.8500000000000005	3.8365617
3.8099999999999996	3.8306592
3.84	3.7983663
3.9300000000000006	3.7770412
3.8899999999999997	3.7963371
3.92	3.802408
4.04	3.8049223
3.96	3.9135027
3.8899999999999997	3.9226663
3.88	3.9182494
3.9399999999999995	3.8436542
3.9699999999999998	3.853079
3.88	3.8638513
3.8199999999999994	3.859798
3.8599999999999994	3.7895005
3.8999999999999995	3.7745802
3.88	3.7727277
4.07	3.767269
3.87	3.92931
4.14	3.9247046
4.19	4.0580244
4.17	4.118867
4.01	4.178403
3.9799999999999995	4.088814
3.92	4.05229
3.8999999999999995	3.9625056
3.84	3.9130564
3.84	3.8374043
3.67	3.791644
3.41	3.7518463
3.37	3.6881409
3.4799999999999995	3.6307328
3.5199999999999996	3.581692
3.4299999999999997	3.5191984
3.46	3.5075588
3.46	3.46508
3.5599999999999996	3.4480267
3.58	3.4345918
3.5999999999999996	3.4519198
3.5999999999999996	3.4734745
3.66	3.49945
3.63	3.5119925
3.66	3.5341973
3.58	3.5444689
3.5199999999999996	3.5563943
3.5999999999999996	3.5522413
3.66	3.5536656
3.5599999999999996	3.5959399
3.4700000000000006	3.584793
3.5199999999999996	3.552647
3.51	3.5412018
3.51	3.5122116
3.5199999999999996	3.5114968
3.46	3.4893851
3.4399999999999995	3.4798915
3.4299999999999997	3.471133
3.4299999999999997	3.4511192
3.41	3.4401999
3.51	3.4300659
3.5	3.4323068
3.3999999999999995	3.4311895
3.3599999999999994	3.430998
3.3999999999999995	3.4236732
3.3599999999999994	3.418302
3.33	3.3969042
3.3	3.3884509
3.3100000000000005	3.371261
3.38	3.3535337
3.3900000000000006	3.3342092
3.37	3.3387184
3.38	3.3348792
3.2299999999999995	3.3456473
3.2800000000000002	3.3221793
3.24	3.3302681
3.1899999999999995	3.2946799
3.14	3.288434
3.17	3.245649
3.22	3.2322245
3.24	3.2023401
3.2	3.205203
3.1899999999999995	3.192753
3.1899999999999995	3.2016869
3.1899999999999995	3.192899
3.1499999999999995	3.187271
3.0699999999999994	3.196082
3.03	3.1666007
3.0699999999999994	3.1541162
3.04	3.1230135
2.98	3.1060228
2.9699999999999998	3.0830612
3.01	3.0550218
2.9699999999999998	3.0443664
2.95	3.037527
2.87	3.0231466
2.91	2.995424
2.83	2.9817066
2.79	2.9584742
2.7299999999999995	2.9342172
2.71	2.8888717
2.66	2.852703
2.55	2.814813
2.57	2.7512188
2.55	2.716679
2.6099999999999994	2.6393442
2.6	2.6325312
2.58	2.6127882
2.6	2.5976949
2.62	2.596192
2.58	2.5897453
2.5299999999999994	2.611054
2.4299999999999997	2.602224
2.29	2.5772986
2.3199999999999994	2.5546007
2.3100000000000005	2.4993129
2.41	2.4454634
2.44	2.3994164
2.49	2.3863335
2.6399999999999997	2.3964643
2.62	2.4062583
2.59	2.4657784
2.5	2.4919043
2.54	2.5317602
2.46	2.5386064
2.44	2.547031
2.44	2.536621
2.45	2.5069718
2.5	2.5004354
2.45	2.4843535
2.55	2.4783325
2.4799999999999995	2.4800892
2.38	2.4897423
2.4199999999999995	2.4831667
2.3900000000000006	2.481835
2.41	2.458056
2.37	2.4488819
2.3900000000000006	2.4275393
2.3900000000000006	2.4204698
2.4199999999999995	2.4109025
2.44	2.4085047
2.5299999999999994	2.4157577
2.5599999999999996	2.4295564
2.54	2.4474652
2.55	2.4830701
2.5	2.4954658
2.54	2.5267067
2.46	2.5369637
2.4199999999999995	2.547822
2.44	2.533153
2.36	2.5162587
2.3399999999999994	2.4869647
2.3499999999999996	2.4655337
2.33	2.426126
2.27	2.410544
2.3399999999999994	2.3756688
2.3900000000000006	2.3732128
2.38	2.3596878
2.4299999999999997	2.3706527
2.67	2.375762
2.9399999999999995	2.389233
2.87	2.5204947
2.95	2.6369205
2.87	2.7879891
3.16	2.8868175
3.2599999999999993	2.9350345
3.16	3.1006913
3.25	3.1157956
3.3	3.2137277
3.2	3.1309483
2.9399999999999995	3.0244853
2.98	3.0832531
2.99	3.1095185
2.9	3.0056143
3.13	2.9919388
3.14	2.968368
3.1099999999999994	2.98831
3.05	2.9967065
3.04	3.007998
2.95	2.9888453
2.87	3.0015888
2.8899999999999997	3.0045004
2.8899999999999997	2.9749198
2.93	2.9426095
2.87	2.9131267
2.8099999999999996	2.8936863
2.76	2.8656654
2.7700000000000005	2.8396988
2.79	2.8252745
2.8099999999999996	2.814674
2.92	2.8169239
2.99	2.8093004
2.9399999999999995	2.8320568
2.79	2.8635335
2.66	2.8446822
2.5599999999999996	2.8394902
2.6	2.8008611
2.66	2.7579646
2.7	2.7221465
2.8099999999999996	2.7025723
2.75	2.7178054
2.8500000000000005	2.7170978
2.9	2.7292838
2.8500000000000005	2.7641702
2.8599999999999994	2.8266647
2.9	2.8164382
2.98	2.8329158
2.9599999999999995	2.8452005
2.99	2.9026892
2.9599999999999995	2.9060338
2.93	2.9273157
2.9	2.915812
2.98	2.9481666
3.01	2.9277623
3.01	2.9572163
3.05	2.965317
3.0199999999999996	2.9931993
3.01	2.9805791
2.98	2.9462516
3.04	2.9644542
3.01	2.9771576
3.06	2.9901416
3.05	3.010528
2.95	2.9966578
3.0	2.9815786
3.08	2.9864361
3.0699999999999994	2.9801664
3.05	2.9902763
3.0999999999999996	2.9894745
3.12	3.0105643
3.06	3.016006
3.06	2.9983885
3.0	3.0231564
2.9599999999999995	3.0011153
3.01	3.0005875
3.08	2.987
3.33	2.9837384
3.2	3.168926
3.25	3.1432953
3.17	3.1556091
3.1799999999999997	3.1256576
3.1799999999999997	3.1444983
3.1499999999999995	3.1255999
3.22	3.134048
3.24	3.117433
3.22	3.163877
3.24	3.1600618
3.14	3.175181
3.13	3.163236
3.17	3.1602802
3.06	3.1423259
3.09	3.1344583
3.14	3.1015635
3.12	3.095684
3.01	3.0875053
3.06	3.067417
3.16	3.0595489
3.1799999999999997	3.0606174
3.12	3.0892808
3.0999999999999996	3.0818334
3.04	3.087747
3.01	3.0739317
3.03	3.0722847
3.0199999999999996	3.0574517
2.98	3.0541596
2.99	3.0455987
3.06	3.0348763
3.08	3.0335386
3.1499999999999995	3.0403173
3.1099999999999994	3.0669355
3.06	3.0557427
3.08	3.0356336
3.01	3.0438728
3.0	3.0340524
3.0199999999999996	3.0310001
3.01	3.0332518
2.9699999999999998	3.030795
2.92	3.0377345
3.21	3.013927
3.1799999999999997	3.0288749
3.0999999999999996	3.1381097
3.09	3.09619
3.03	3.058255
3.04	3.025288
3.03	3.039949
3.03	3.0369267
3.0999999999999996	3.0290256
3.05	3.0261698
2.9599999999999995	3.036943
3.01	3.0264435
2.98	3.0338671
2.95	3.0081074
2.92	3.0136356
2.95	2.9941962
2.9699999999999998	2.9949741
2.9599999999999995	2.985869
2.98	2.9893844
2.95	2.989203
2.9599999999999995	2.9931746
2.9399999999999995	2.9881432
2.93	2.9873955
2.9399999999999995	2.9718604
2.9599999999999995	2.9769273
2.99	2.9621387
3.05	2.9713407
3.04	3.003421
3.0699999999999994	2.9885857
3.0199999999999996	2.9955487
3.04	2.9939356
3.1099999999999994	3.0164886
3.0999999999999996	3.0162244
3.0699999999999994	3.0293725
3.08	3.0139213
3.06	3.0478249
3.06	3.0408492
3.0199999999999996	3.049664
2.99	3.0624647
2.92	3.0523438
2.92	3.0370164
2.84	3.0187492
2.84	2.9770288
2.8599999999999994	2.9493575
2.87	2.9258506
2.83	2.9011056
2.7299999999999995	2.8849854
2.68	2.8612137
2.49	2.8137684
2.46	2.769112
2.52	2.6805549
2.46	2.6272988
2.4799999999999995	2.5721302
2.5	2.538477
2.52	2.5178914
2.4700000000000006	2.4994116
2.5	2.5015216
2.54	2.5001774
2.4199999999999995	2.5076663
2.3900000000000006	2.5100532
2.4799999999999995	2.498214
2.54	2.4932709
2.49	2.4794014
2.54	2.497376
2.58	2.4940734
2.5299999999999994	2.506256
2.52	2.522987
2.44	2.5403311
2.44	2.539976
2.49	2.5253625
2.5299999999999994	2.5171247
2.4799999999999995	2.5053902
2.5299999999999994	2.5034595
2.46	2.4997926
2.45	2.5015597
2.46	2.491273
2.49	2.4943118
2.5599999999999996	2.4830618
2.65	2.4883435
2.79	2.5031095
2.6899999999999995	2.5707936
2.7199999999999998	2.6029997
2.6899999999999995	2.6381273
2.7700000000000005	2.6622083
2.7999999999999994	2.6921933
2.83	2.7080755
2.92	2.7340546
2.82	2.7976198
2.7999999999999994	2.8399704
2.92	2.813973
2.99	2.779189
2.98	2.7971485
2.95	2.8688788
3.13	2.8812737
3.1099999999999994	2.8957472
3.08	2.9096167
2.93	2.9437203
2.9	2.9692905
2.9699999999999998	2.9174762
2.95	2.9371476
2.91	2.936584
2.9399999999999995	2.9177003
2.92	2.870243
2.8799999999999994	2.8694482
2.9	2.8822954
2.95	2.8847308
2.9699999999999998	2.8874786
2.92	2.886785
2.91	2.9182777
2.8099999999999996	2.912025
2.7700000000000005	2.897222
2.83	2.8882155
2.7999999999999994	2.871487
2.75	2.8506303
2.7	2.8324914
2.6899999999999995	2.812169
2.7	2.788858
2.76	2.7556076
2.7700000000000005	2.7491777
2.7700000000000005	2.7447758
2.84	2.7471466
2.8500000000000005	2.75277
2.8500000000000005	2.7804906
2.76	2.8013644
2.98	2.8146882
3.0	2.8167777
2.98	2.995801
2.9599999999999995	2.9699655
2.8500000000000005	2.9578705
2.7700000000000005	2.901909
2.75	2.8637378
2.7799999999999994	2.8457963
2.74	2.8271036
2.7700000000000005	2.769021
2.76	2.7817013
2.71	2.7584314
2.7199999999999998	2.7522352
2.7299999999999995	2.7237067
2.74	2.7362413
2.7	2.7303958
2.7	2.734809
2.75	2.7360077
2.75	2.7366295
2.7	2.7481284
2.68	2.7527184
2.71	2.7375517
2.75	2.7366335
2.76	2.728409
2.7700000000000005	2.733221
2.75	2.7491093
2.75	2.753647
2.7999999999999994	2.7641888
2.76	2.751196
2.7799999999999994	2.7541862
2.79	2.7564077
2.82	2.7567549
2.67	2.766686
2.7199999999999998	2.7636995
2.75	2.7646246
2.7700000000000005	2.7378058
2.75	2.7500317
2.8500000000000005	2.7503686
2.8099999999999996	2.740909
2.7700000000000005	2.736556
2.7999999999999994	2.7269635
2.79	2.7483377
2.74	2.7646894
2.7	2.7750325
2.7	2.7818365
2.66	2.7632513
2.63	2.7512293
2.62	2.7405975
2.6399999999999997	2.7109034
2.6399999999999997	2.6955955
2.5299999999999994	2.680956
2.5599999999999996	2.661233
2.55	2.6446843
2.58	2.6093779
2.58	2.5984318
2.54	2.5879188
2.46	2.584979
2.4700000000000006	2.5696683
2.46	2.5488775
2.41	2.5308056
2.36	2.5135643
2.3399999999999994	2.4872835
2.38	2.459985
2.38	2.4320498
2.3999999999999995	2.4167137
2.36	2.4052048
2.3199999999999994	2.4006424
2.37	2.390602
2.45	2.3902066
2.4299999999999997	2.3878946
2.45	2.3969254
2.3999999999999995	2.41216
2.46	2.4163501
2.45	2.4359272
2.45	2.442614
2.4700000000000006	2.4542425
2.52	2.4548352
2.67	2.4658933
2.6399999999999997	2.471393
2.5599999999999996	2.5220556
2.6	2.5295777
2.62	2.576374
2.59	2.555757
2.63	2.5985775
2.6099999999999994	2.6020775
2.55	2.6069932
2.4799999999999995	2.621634
2.41	2.595914
2.4299999999999997	2.586535
2.4199999999999995	2.5460799
2.4299999999999997	2.5151415
2.4799999999999995	2.4849436
2.4799999999999995	2.4644837
2.4799999999999995	2.4598064
2.4700000000000006	2.4628801
2.46	2.466801
2.3900000000000006	2.4788938
2.37	2.4777005
2.3900000000000006	2.4708147
2.3900000000000006	2.4533277
2.3900000000000006	2.4368198
2.4199999999999995	2.426304
2.4299999999999997	2.4202802
2.4799999999999995	2.4160385
2.41	2.4196005
2.46	2.4333706
2.4700000000000006	2.4347985
2.5	2.4398947
2.4700000000000006	2.4496987
2.4700000000000006	2.4746697
2.4299999999999997	2.4604576
2.4199999999999995	2.4655719
2.45	2.467448
2.46	2.4618895
2.45	2.4530752
2.5	2.4514358
2.51	2.4563558
2.51	2.4599347
2.5	2.4776015
2.49	2.4870238
2.5	2.5033588
2.45	2.5040345
2.46	2.5005708
2.4700000000000006	2.4970856
2.46	2.4871163
2.4299999999999997	2.485354
2.4199999999999995	2.474718
2.4299999999999997	2.476242
2.41	2.4630575
2.36	2.4508824
2.22	2.4431906
2.26	2.4201632
2.26	2.3939176
2.2799999999999994	2.3523674
2.29	2.3348427
2.26	2.3149123
2.2799999999999994	2.3039882
2.25	2.2991385
2.4700000000000006	2.2972245
2.3900000000000006	2.3037763
2.37	2.3226295
2.33	2.3519363
2.3399999999999994	2.342843
2.3100000000000005	2.3563218
2.3399999999999994	2.3494754
2.36	2.3695126
2.37	2.3551974
2.37	2.3607383
2.37	2.374072
2.37	2.377009
2.37	2.3800392
2.3499999999999996	2.3890824
2.3399999999999994	2.3878012
2.33	2.385766
2.3100000000000005	2.3812532
2.3100000000000005	2.376265
2.2799999999999994	2.3698313
2.2799999999999994	2.356238
2.29	2.3462074
2.3100000000000005	2.3377876
2.3100000000000005	2.333004
2.3399999999999994	2.3290915
2.3199999999999994	2.3298507
2.2799999999999994	2.3369484
2.29	2.3403654
2.26	2.3397408
2.26	2.3384945
2.25	2.3315926
2.27	2.3206577
2.26	2.3087988
2.2799999999999994	2.3037152
2.3399999999999994	2.2980452
2.3399999999999994	2.2931228
2.37	2.3119795
2.37	2.3209755
2.44	2.3404322
2.44	2.3373046
2.3999999999999995	2.3714342
2.3999999999999995	2.389894
2.3499999999999996	2.385916
2.37	2.3957233
2.3999999999999995	2.4025626
2.41	2.4010568
2.45	2.3974311
2.4299999999999997	2.4023042
2.3999999999999995	2.4167054
2.4299999999999997	2.4186544
2.4299999999999997	2.4260442
2.45	2.437118
2.44	2.447896
2.5	2.4495788
2.5	2.4532566
2.54	2.4721546
2.54	2.4938347
2.58	2.504662
2.58	2.5185027
2.52	2.5282874
2.63	2.545268
2.63	2.5403135
2.7199999999999998	2.571363
2.65	2.5971642
2.66	2.6255689
2.6899999999999995	2.6548777
2.6899999999999995	2.6476145
2.75	2.6792064
2.7199999999999998	2.6725552
2.7799999999999994	2.686246
2.9599999999999995	2.696252
2.92	2.7486482
2.93	2.7953658
3.06	2.780274
3.06	2.84835
2.9599999999999995	2.8837824
2.99	2.904035
2.9599999999999995	2.9460711
2.9	2.9278536
2.9	2.9503167
2.95	2.9495435
2.9699999999999998	2.9295316
3.0199999999999996	2.950214
3.01	2.9676158
3.03	2.976019
3.09	2.9981556
3.08	3.0269294
3.17	3.0402708
3.49	3.080845
3.66	3.3456001
3.6399999999999997	3.4587862
4.0	3.5617523
3.9799999999999995	3.6953044
3.9300000000000006	3.78697
3.9399999999999995	3.8190246
3.8899999999999997	3.8248672
4.02	3.9065144
3.9699999999999998	3.949156
3.99	3.9976428
3.8999999999999995	3.9652534
3.8899999999999997	3.9581847
3.8999999999999995	3.940851
4.28	3.8919318
4.13	4.0963335
4.29	4.135122
4.32	4.2164974
4.28	4.225278
4.13	4.2461796
4.12	4.185865
4.37	4.135622
4.34	4.194057
4.26	4.20632
4.26	4.2258945
4.26	4.1381173
4.26	4.124442
4.26	4.1473684
4.26	4.1313534
4.26	4.129179
4.26	4.1066256
4.26	4.121313
4.26	4.117959
4.26	4.117959
4.26	4.1179585
4.26	4.1179585
4.26	4.1179585
4.26	4.1179585
4.26	4.1179585
4.26	4.1179585
4.26	4.1179585
4.26	4.1179585
4.26	4.1179585
4.26	4.1179585
4.26	4.1179585
4.26	4.1179585
4.26	4.1179585
4.26	4.1179585
4.26	4.1179585
4.26	4.1179585
4.26	4.1179585
4.26	4.1179585
4.05	4.1179585
4.02	4.305997
4.34	4.068493
4.12	4.142719
4.13	4.119876
3.9399999999999995	4.0279236
4.01	3.9307702
4.09	4.016083
4.24	4.000625
4.47	4.141315
4.41	4.212268
4.61	4.3241367
4.58	4.3369894
4.58	4.433184
4.37	4.4618692
4.3	4.4228163
4.39	4.4234133
4.39	4.3144903
4.44	4.317757
4.59	4.2639823
4.45	4.3419394
4.39	4.334895
4.39	4.319002
4.38	4.244939
4.34	4.2376156
4.709999999999999	4.1885853
4.89	4.4831276
5.119999999999999	4.5734615
5.01	4.7276306
4.76	4.7041783
4.8	4.7138176
4.79	4.6153097
4.37	4.5889053
4.53	4.5216246
4.64	4.4216638
4.6499999999999995	4.4001884
4.929999999999999	4.400635
4.91	4.549062
4.88	4.5980587
4.839999999999999	4.666866
4.76	4.5742197
4.61	4.5913486
4.79	4.544895
4.76	4.5462675
4.75	4.528414
4.73	4.532614
4.57	4.517088
4.49	4.4931045
4.52	4.4316964
4.57	4.3916817
4.57	4.3876123
4.62	4.371172
4.63	4.384326
4.679999999999999	4.3984413
4.679999999999999	4.418557
4.869999999999999	4.439828
4.869999999999999	4.5840073
4.929999999999999	4.664296
4.8999999999999995	4.6994905
4.929999999999999	4.942399
5.3	4.9244027
5.409999999999999	5.112336
5.4399999999999995	5.194434
5.49	5.2247753
5.969999999999999	5.0681267
6.159999999999999	5.452426
6.139999999999999	5.5505285
6.349999999999999	5.824892
6.299999999999999	5.680814
6.2299999999999995	5.868148
6.299999999999999	5.8396654
6.2299999999999995	5.899905
6.25	5.821374
6.639999999999999	5.888092
6.44	6.143347
6.25	6.1643534
6.28	6.1246996
6.419999999999999	5.983073
6.379999999999999	5.984091
6.449999999999999	6.045497
6.769999999999999	6.044527
6.75	6.213335
6.8999999999999995	6.2841225
7.589999999999999	6.399477
7.8	6.8100376
8.28	7.031701
8.37	7.3251276
8.2	7.4272346
7.7	7.6212025
7.87	7.5144033
7.86	7.388673
7.519999999999999	7.3857145
8.01	7.4158907
8.24	7.4153185
8.44	7.6276073
8.27	7.7864714
8.18	7.841897
7.87	7.7101507
8.35	7.7228127
8.11	7.667053
8.19	7.7691364
7.839999999999999	7.7773113
7.679999999999999	7.70304
7.219999999999999	7.5535955
7.39	7.397373
8.13	7.152543
8.21	7.5113754
8.41	7.7450724
9.25	7.9801865
9.39	8.093171
9.659999999999998	8.6157465
10.46	8.837208
10.46	8.9613905
10.46	9.421964
10.46	9.653919
10.46	9.978425
10.46	9.8349695
10.46	10.066004
10.46	10.029288
10.46	10.049142
10.46	10.013288
10.46	10.013288
10.46	10.013288
10.46	10.013288
10.46	10.013288
10.46	10.013288
10.46	10.013288
10.46	10.013288
10.46	10.013288
10.46	10.013288
10.46	10.013288
10.46	10.013288
10.46	10.013288
10.46	10.013288
10.46	10.013288
10.46	10.013288
10.46	10.013288
10.46	10.013288
10.46	10.013288
10.46	10.013288
10.46	10.013288
10.46	10.013288
10.46	10.013288
10.46	10.013288
10.46	10.013288
10.46	10.013288
10.46	10.013288
10.46	10.013288
10.46	10.013288
10.46	10.013288
10.46	10.013288
10.46	10.013288
10.46	10.013288
10.46	10.013288
10.46	10.013288
10.46	10.013288
10.46	10.013288
10.46	10.013288
10.46	10.013288
10.46	10.013288
10.46	10.013288
10.46	10.013288
10.46	10.013288
10.46	10.013288
10.46	10.013288
10.46	10.013288
10.46	10.013288
10.46	10.013288
10.46	10.013288
10.46	10.013288
10.46	10.013288
10.46	10.013288
10.46	10.013288
10.46	10.013288
10.46	10.013288
10.46	10.013288
10.46	10.013288
10.46	10.013288
10.46	10.013288
10.46	10.013288
10.46	10.013288
10.46	10.013288
10.46	10.013288
10.46	10.013288
10.46	10.013288
10.46	10.013288
10.46	10.013288
10.46	10.013288
10.46	10.013288
10.46	10.013288
10.46	10.013288
10.46	10.013288
10.46	10.013288
10.46	10.013288
10.46	10.013288
10.46	10.013288
10.46	10.013288
10.46	10.013288
10.46	10.013288
10.46	10.013288
10.46	10.013288
10.46	10.013288
10.46	10.013288
10.46	10.227316
10.46	10.257416
10.46	10.389758
9.409999999999998	10.313604
8.47	10.1604595
7.619999999999999	9.573746
6.999999999999999	8.837076
7.059999999999999	8.844231
6.919999999999999	7.9079924
7.059999999999999	7.284746
7.209999999999999	6.6956673
6.63	6.6605406
6.769999999999999	6.4378986
6.959999999999999	6.4843597
6.85	6.3792276
6.669999999999999	6.4592276
6.539999999999999	6.4312954
6.5	6.2746925
6.519999999999999	6.1900196
6.34	6.192604
6.19	6.158061
6.419999999999999	6.05812
6.41	6.041291
6.489999999999999	6.0621195
6.509999999999999	6.0892296
6.59	6.0767393
6.929999999999999	6.109455
6.78	6.3278465
6.639999999999999	6.3910227
6.66	6.4002504
6.519999999999999	6.2341843
6.66	6.3058577
6.66	6.3611355
6.679999999999999	6.412286
6.97	6.2564983
7.67	6.611497
7.67	6.892087
7.67	7.2494307
7.67	7.11147
7.36	7.3900986
7.809999999999999	7.497411
8.59	7.768487
8.39	8.042123
8.16	8.253447
8.98	8.262918
8.99	7.9617834
8.75	8.56205
8.54	8.617328
8.14	8.449446
8.16	7.999957
8.16	7.8355246
8.3	7.724865
8.65	7.8881636
8.49	7.9283648
8.71	8.018992
8.55	8.049791
8.18	8.070443
8.23	8.040175
8.26	7.9545565
8.1	7.8473663
8.12	7.837947
8.02	7.7921047
8.03	7.6858177
7.23	7.725087
6.78	7.6760387
6.959999999999999	7.3878155
6.27	7.0315905
6.24	6.8192225
6.159999999999999	6.4623995
6.18	6.398576
5.9399999999999995	6.1296034
6.199999999999999	5.9893627
5.9399999999999995	5.852231
5.949999999999999	5.8658295
6.09	5.816519
6.109999999999999	5.751087
5.719999999999999	5.828615
5.719999999999999	5.7843256
5.789999999999999	5.62938
5.23	5.52258
4.97	5.457205
4.89	5.3091354
5.02	5.024375
4.79	4.9322557
4.91	4.780528
5.01	4.746895
5.269999999999999	4.7086005
5.26	4.835664
5.1899999999999995	4.925118
5.36	4.981027
5.36	4.9305143
5.529999999999999	5.068531
5.459999999999999	5.1648884
5.58	5.22931
5.629999999999999	5.1999917
5.849999999999999	5.2526913
5.269999999999999	5.383876
5.269999999999999	5.4212894
5.029999999999999	5.29101
5.13	5.094391
5.3	4.983492
5.269999999999999	5.0016203
5.029999999999999	5.0060897
5.13	4.9964733
5.089999999999999	4.870452
5.11	4.8467193
5.0	4.882272
5.02	4.8792396
5.119999999999999	4.8383307
5.07	4.8551865
5.04	4.8581285
5.119999999999999	4.859004
5.48	4.8793135
5.54	5.0460024
5.409999999999999	5.1810465
5.469999999999999	5.2715836
5.339999999999999	5.139884
5.35	5.1426387
5.3	5.087677
5.119999999999999	5.088359
5.279999999999999	5.048549
5.249999999999999	4.998514
5.249999999999999	5.0294514
5.409999999999999	5.01138
5.559999999999999	5.0492506
5.429999999999999	5.207864
5.969999999999999	5.250645
5.879999999999999	5.446848
6.09	5.6477165
6.129999999999999	5.7802715
6.289999999999999	5.7325525
6.24	5.764654
6.069999999999999	5.8080263
6.15	5.7959948
5.809999999999999	5.756222
5.629999999999999	5.7356787
5.77	5.6821947
5.6899999999999995	5.5568542
5.7	5.5186176
5.7299999999999995	5.468483
5.719999999999999	5.4794626
5.8	5.4519587
5.949999999999999	5.4429235
5.9399999999999995	5.5127363
5.919999999999999	5.5613937
5.589999999999999	5.6043453
5.18	5.5643063
5.07	5.473753
5.2	5.251111
5.15	5.1740417
5.17	5.0768166
5.23	4.994828
5.339999999999999	4.958329
5.08	5.0120616
5.339999999999999	5.018648
5.3	5.0521936
5.33	5.0685897
5.21	5.082485
5.2	5.022933
5.1899999999999995	5.0037975
5.18	4.9758816
5.219999999999999	4.962065
5.3999999999999995	4.9872484
5.529999999999999	5.0665627
5.67	5.1637354
5.569999999999999	5.229726
5.51	5.2543993
5.529999999999999	5.257019
5.619999999999999	5.2018456
5.279999999999999	5.277361
5.32	5.2556086
5.39	5.2112513
5.36	5.184361
5.3999999999999995	5.1902914
5.269999999999999	5.182515
5.15	5.1348667
5.24	5.069548
5.13	5.0195255
5.21	5.002692
5.309999999999999	5.009389
5.32	5.000417
5.3	5.0037346
5.309999999999999	5.0230637
5.339999999999999	5.0403366
5.39	5.0418644
5.429999999999999	5.0868373
5.429999999999999	5.1077557
5.48	5.139353
5.429999999999999	5.1477604
5.45	5.1778812
5.789999999999999	5.172146
5.7	5.4201565
5.71	5.476964
5.599999999999999	5.5337257
5.559999999999999	5.4223957
5.659999999999999	5.402464
5.659999999999999	5.3838816
5.6899999999999995	5.416194
5.55	5.39709
5.559999999999999	5.3745375
5.629999999999999	5.3504896
5.339999999999999	5.341405
5.3	5.324484
5.279999999999999	5.2706137
5.3	5.157364
5.309999999999999	5.124702
5.3	5.090296
5.3	5.070216
5.269999999999999	5.067156
5.279999999999999	5.0411596
5.32	5.0430617
5.309999999999999	5.0502834
5.219999999999999	5.062519
5.29	5.0511665
5.36	5.0307007
5.499999999999999	5.096798
5.42	5.185584
5.469999999999999	5.233221
5.469999999999999	5.1742907
5.52	5.1921453
5.42	5.2615013
5.45	5.2883797
5.409999999999999	5.232801
5.54	5.1779995
5.559999999999999	5.2803364
5.55	5.2975397
5.48	5.31312
5.42	5.2668085
5.469999999999999	5.2569156
5.459999999999999	5.2331123
5.499999999999999	5.236453
5.499999999999999	5.219053
5.569999999999999	5.242117
5.52	5.2604933
5.7	5.4303226
5.67	5.4666433
5.49	5.488863
5.529999999999999	5.343815
5.55	5.2861576
5.52	5.258418
5.54	5.2847157
5.459999999999999	5.252065
5.3	5.239217
5.339999999999999	5.204933
5.32	5.130303
5.3	5.1181374
5.279999999999999	5.1006413
5.379999999999999	5.091368
5.499999999999999	5.102827
5.459999999999999	5.1709366
5.529999999999999	5.201211
5.52	5.237111
5.409999999999999	5.2755184
5.51	5.262246
5.49	5.23975
5.48	5.250348
5.459999999999999	5.247033
5.589999999999999	5.230935
5.54	5.2902594
5.749999999999999	5.296383
5.68	5.5596952
5.8	5.6033325
5.819999999999999	5.587388
5.83	5.5673103
5.7	5.549244
5.71	5.522291
5.65	5.4677925
5.629999999999999	5.408601
5.6899999999999995	5.3785954
5.65	5.384698
5.809999999999999	5.3873653
5.779999999999999	5.463147
5.749999999999999	5.4854803
5.759999999999999	5.505267
5.749999999999999	5.482089
5.65	5.460985
5.629999999999999	5.465355
5.64	5.427182
5.67	5.388917
5.61	5.3769054
5.569999999999999	5.36767
5.559999999999999	5.3358536
5.589999999999999	5.2944536
5.45	5.285718
5.48	5.2851105
5.499999999999999	5.264784
5.36	5.228708
5.33	5.20986
5.33	5.181754
5.39	5.1235027
5.379999999999999	5.128338
5.379999999999999	5.112774
5.16	5.117696
5.14	5.1085825
5.1	5.055894
5.14	4.9809055
5.1899999999999995	4.956384
5.16	4.946999
5.15	4.9389024
5.279999999999999	4.9327474
5.249999999999999	4.967666
5.15	4.992612
5.15	5.009038
5.13	4.9742866
5.11	4.941371
5.13	4.9342537
5.14	4.9222317
5.1899999999999995	4.9106464
5.35	4.9172363
5.33	5.0248785
5.3	5.055526
5.269999999999999	5.0867834
5.249999999999999	5.0487337
5.21	5.060906
5.15	5.036392
5.16	5.0145245
4.85	4.9682264
4.88	4.941683
4.89	4.8421597
4.95	4.7957144
5.02	4.804666
5.029999999999999	4.8081326
4.99	4.78843
4.99	4.785487
5.0	4.7767963
4.98	4.78251
5.01	4.7778854
4.97	4.7794714
4.98	4.7903824
5.05	4.7847443
5.059999999999999	4.797473
5.08	4.81001
5.1	4.822071
5.01	4.8285036
5.059999999999999	4.8348722
5.029999999999999	4.820936
5.05	4.828306
5.11	4.8262568
5.089999999999999	4.8545914
5.11	4.853526
5.11	4.863605
5.04	4.862344
5.04	4.8525085
5.05	4.8391027
4.98	4.826338
5.0	4.8191504
5.05	4.8057194
5.08	4.804546
5.02	4.8316407
5.0	4.8335505
5.01	4.8115764
4.99	4.7865934
4.94	4.802537
4.98	4.792624
4.97	4.7790995
4.91	4.762498
4.8999999999999995	4.751905
4.89	4.7290897
4.839999999999999	4.6943684
4.839999999999999	4.676193
4.86	4.6507025
4.88	4.646762
4.83	4.64583
4.769999999999999	4.643326
4.67	4.6250343
4.679999999999999	4.5996046
4.72	4.5591736
4.69	4.5669885
4.679999999999999	4.5542507
4.69	4.5361176
4.64	4.4963818
4.63	4.488795
4.62	4.4678955
4.57	4.448058
4.47	4.4262004
4.25	4.398671
4.16	4.350221
4.18	4.262731
4.19	4.195422
4.07	4.1367483
4.14	4.065552
4.15	4.0046225
4.2	4.0030966
4.24	3.9900074
4.13	3.9989161
4.08	4.0020447
4.06	3.986573
4.06	3.9667645
4.02	3.9466164
3.99	3.9299293
3.96	3.9090893
3.6799999999999997	3.88413
3.6799999999999997	3.848025
3.6799999999999997	3.772204
3.7299999999999995	3.7406967
3.74	3.697123
3.7799999999999994	3.68164
3.84	3.6805515
3.71	3.7057273
3.6399999999999997	3.6902905
3.6499999999999995	3.6726592
3.6799999999999997	3.6584797
3.66	3.6359563
3.6399999999999997	3.6291008
3.5199999999999996	3.6088922
3.5599999999999996	3.5930634
3.5999999999999996	3.570631
3.6099999999999994	3.5536065
3.6799999999999997	3.5496516
3.67	3.5613823
3.6499999999999995	3.5612423
3.58	3.5760145
3.63	3.5658734
3.66	3.5713742
3.7	3.5705745
3.6799999999999997	3.579616
3.6799999999999997	3.5920799
3.76	3.5961072
3.75	3.6404722
3.7	3.6530135
3.67	3.6681685
3.6899999999999995	3.650504
3.7299999999999995	3.6459453
3.7	3.6507497
3.7	3.6474383
3.6799999999999997	3.6439
3.7	3.6346786
3.66	3.629365
3.6899999999999995	3.6234617
3.6799999999999997	3.6176596
3.6799999999999997	3.613902
3.71	3.6121514
3.87	3.6268728
3.7700000000000005	3.7989967
3.8	3.791982
3.87	3.7542121
3.66	3.755976
3.7	3.7614014
3.75	3.7378187
3.8500000000000005	3.7346194
3.8599999999999994	3.7266872
4.0	3.7508836
3.91	3.8396282
3.8899999999999997	3.8527396
3.8999999999999995	3.8464608
3.88	3.8187163
3.8899999999999997	3.8077433
3.8899999999999997	3.793723
3.8099999999999996	3.7839859
3.8500000000000005	3.7573771
3.8199999999999994	3.7427638
3.83	3.7366478
3.8500000000000005	3.7319632
3.8500000000000005	3.7346313
3.8899999999999997	3.7259986
3.8	3.7509596
3.83	3.7519457
3.83	3.7384415
3.87	3.7312884
3.88	3.7395065
3.8599999999999994	3.743955
3.8899999999999997	3.7413886
3.9399999999999995	3.734886
3.88	3.7882578
3.8999999999999995	3.782893
3.9699999999999998	3.7865746
3.9699999999999998	3.7889462
3.95	3.8166165
3.9399999999999995	3.8303764
3.9300000000000006	3.797638
3.91	3.8138952
3.92	3.7925146
3.95	3.796229
4.0	3.781987
4.0	3.82946
4.0	3.8342586
4.0	3.8460884
3.95	3.833044
4.05	3.8527944
4.04	3.872057
4.05	3.8829472
4.05	3.878241
4.15	3.8722875
4.11	3.9372904
4.14	3.9454856
4.12	3.9666114
4.01	3.9474769
4.05	3.9310374
4.04	3.920052
4.06	3.9123158
4.04	3.9096923
4.07	3.9134223
4.13	3.9117308
4.14	3.9333494
4.09	3.9381416
4.1	3.9363809
4.01	3.9379766
4.04	3.9322307
4.07	3.9276202
4.06	3.9616508
4.07	3.9607384
4.07	3.9428866
4.06	3.9229436
4.05	3.9210432
4.05	3.9190793
4.03	3.9008934
3.95	3.8913093
3.9699999999999998	3.8801582
3.91	3.862097
3.79	3.8502824
3.8199999999999994	3.8184814
3.8199999999999994	3.798127
3.8199999999999994	3.7683914
3.8500000000000005	3.7454896
3.8500000000000005	3.7445729
3.84	3.7373538
3.8199999999999994	3.7358065
3.7700000000000005	3.7294364
3.7799999999999994	3.7258947
3.7199999999999998	3.71214
3.5199999999999996	3.7053967
3.17	3.669908
3.2	3.5804937
3.13	3.4869323
3.08	3.3113077
3.1099999999999994	3.200694
3.0999999999999996	3.1461637
3.0999999999999996	3.068193
3.1099999999999994	3.0790768
3.13	3.0284193
3.0999999999999996	3.0365129
3.0999999999999996	3.0508533
3.08	3.0772047
3.09	3.0651722
3.0999999999999996	3.0727959
3.0999999999999996	3.077632
3.09	3.0787714
3.08	3.0781102
3.08	3.07734
3.1499999999999995	3.078669
3.0999999999999996	3.085129
3.0699999999999994	3.0915728
3.09	3.0718293
3.0699999999999994	3.0835726
3.0699999999999994	3.0654397
3.06	3.0763254
3.03	3.0688274
3.06	3.0566733
3.03	3.047904
3.06	3.0171556
3.06	3.0178385
3.0699999999999994	3.0091097
3.09	3.0006382
3.08	3.0119276
3.1099999999999994	3.0277326
3.0999999999999996	3.0478444
3.09	3.0596676
3.09	3.0596337
3.09	3.0498872
3.08	3.0420384
3.04	3.026341
3.03	3.044907
3.03	3.0268674
3.01	3.0310154
2.98	3.0390027
2.8599999999999994	3.0344715
2.87	3.0002193
2.84	2.9618888
2.8500000000000005	2.8934288
2.82	2.8906336
2.82	2.8504286
2.7700000000000005	2.8222084
2.49	2.8080397
2.49	2.7590895
2.19	2.7120137
2.03	2.4796896
2.03	2.4198668
2.03	2.2453969
2.5299999999999994	2.1822276
2.3900000000000006	2.125926
2.3900000000000006	2.2072783
2.6	2.237957
2.44	2.2664394
2.4700000000000006	2.2713006
2.46	2.3885262
2.55	2.4415445
2.55	2.3832908
2.4700000000000006	2.4542558
2.52	2.5230083
2.4700000000000006	2.47355
2.41	2.5066357
2.41	2.541594
2.52	2.5050025
2.4799999999999995	2.4886312
2.5	2.4915068
2.57	2.4682412
2.6	2.4757931
2.52	2.5229497
2.49	2.5654683
2.49	2.522757
2.45	2.5245728
2.4799999999999995	2.4995594
2.46	2.511981
2.4199999999999995	2.4668076
2.38	2.4641342
2.33	2.4492211
2.3999999999999995	2.4424677
2.3499999999999996	2.3955822
2.3900000000000006	2.3905535
2.3900000000000006	2.366384
2.3900000000000006	2.3732662
2.3499999999999996	2.3852448
2.37	2.3794606
2.3399999999999994	2.4092011
2.3399999999999994	2.3932607
2.38	2.4036503
2.3199999999999994	2.3934474
2.3199999999999994	2.3898606
2.3	2.3824387
2.24	2.3765616
2.24	2.3621225
2.25	2.3516364
2.22	2.326983
2.18	2.318118
2.21	2.292702
2.2	2.28484
2.18	2.2663186
2.17	2.2569637
2.19	2.2489188
2.2	2.2404265
2.22	2.2369018
2.26	2.236117
2.2799999999999994	2.241528
2.26	2.250861
2.27	2.2743292
2.27	2.281364
2.23	2.2867455
2.26	2.2851877
2.36	2.2958937
2.3100000000000005	2.290821
2.33	2.3092558
2.38	2.3018217
2.3900000000000006	2.3311715
2.3199999999999994	2.3447247
2.3199999999999994	2.3662682
2.26	2.3753667
2.21	2.3476503
2.21	2.3580427
2.15	2.3222387
2.2	2.2986765
2.15	2.2729511
2.14	2.2560472
2.2	2.2354822
2.18	2.2169
2.18	2.2103896
2.14	2.2073114
2.14	2.2011976
2.15	2.2001202
[truncated: 905 more rows]
