# Supplementary material for: Stock market forecasting research based on GA-WOA-LSTM
Source: PLoS One. 2025 Aug 27;20(8):e0330324. doi: 10.1371/journal.pone.0330324 (PMC12385415; doi:10.1371/journal.pone.0330324)
Supplement: S1 File — (ZIP) [file pone.0330324.s001.zip › Paper Model/LH/LOTUS HOLDINGS-600186.SS/GA-WOA-LSTM/train_results/GA_LSTM_optimization_history.csv]

Generation	units	dropout	batch_size	learning_rate	val_loss(RMSE)
1	448	0.06081784667132599	48	0.004608810603196264	6.082676918595098e-05
2	448	0.06081784667132599	48	0.004608810603196264	6.082676918595098e-05
3	448	0.06081784667132599	48	0.004608810603196264	6.082676918595098e-05
4	448	0.06081784667132599	48	0.004608810603196264	6.082676918595098e-05
5	448	0.06081784667132599	48	0.004608810603196264	6.082676918595098e-05
6	448	0.06081784667132599	48	0.004608810603196264	6.082676918595098e-05
7	448	0.06081784667132599	48	0.004608810603196264	6.082676918595098e-05
8	368	0.09288172838397504	64	0.004496631149961997	6.043579924153164e-05
9	368	0.09288172838397504	64	0.004496631149961997	6.043579924153164e-05
10	368	0.09288172838397504	64	0.004496631149961997	6.043579924153164e-05
11	368	0.09288172838397504	64	0.004496631149961997	6.043579924153164e-05
12	368	0.09288172838397504	64	0.004496631149961997	6.043579924153164e-05
13	368	0.09288172838397504	64	0.004496631149961997	6.043579924153164e-05
14	368	0.09288172838397504	64	0.004496631149961997	6.043579924153164e-05
15	368	0.09288172838397504	64	0.004496631149961997	6.043579924153164e-05
