# Supplementary material for: Stock market forecasting research based on GA-WOA-LSTM
Source: PLoS One. 2025 Aug 27;20(8):e0330324. doi: 10.1371/journal.pone.0330324 (PMC12385415; doi:10.1371/journal.pone.0330324)
Supplement: S1 File — (ZIP) [file pone.0330324.s001.zip › Paper Model/LH/LOTUS HOLDINGS-600186.SS/GA-WOA-LSTM/train_results/GA_LSTM_test_prediction.csv]

Actual_Close	Predicted_Close
2.65	2.6800714
2.6399999999999997	2.7056434
2.59	2.6953683
2.55	2.670711
2.57	2.6128006
2.57	2.5946774
2.5599999999999996	2.590876
2.5599999999999996	2.5990033
2.55	2.593113
2.54	2.5845766
2.58	2.5666008
2.5299999999999994	2.5770469
2.54	2.5788941
2.52	2.5655084
2.5299999999999994	2.5709634
2.51	2.5486972
2.5	2.5410824
2.44	2.5338001
2.4799999999999995	2.4996614
2.5299999999999994	2.4749846
2.6099999999999994	2.5086133
2.52	2.6200266
2.45	2.6095243
2.23	2.5507903
2.07	2.4221354
2.12	2.2633615
2.07	2.1321218
2.16	2.1435459
2.27	2.1710215
2.23	2.2600384
2.3	2.283636
2.3	2.2956533
2.27	2.3018749
2.26	2.3012176
2.33	2.2767482
2.33	2.3043466
2.3	2.3316808
2.3499999999999996	2.3311503
2.4299999999999997	2.3405764
2.4799999999999995	2.3906703
2.5599999999999996	2.4620929
2.4700000000000006	2.532649
2.59	2.5687754
2.59	2.5812263
2.51	2.5938127
2.49	2.5758262
2.57	2.5305386
2.7700000000000005	2.5373769
2.9	2.7181196
2.99	2.8905888
2.87	3.0514617
2.9	3.033852
2.8500000000000005	2.9745352
2.84	2.9009805
2.8799999999999994	2.8567555
2.8599999999999994	2.9027658
2.7999999999999994	2.905965
2.83	2.897694
2.83	2.8712497
2.7199999999999998	2.8631423
2.66	2.8478746
2.62	2.7645104
2.63	2.695311
2.6	2.654578
2.65	2.6441848
2.63	2.6601338
2.57	2.6775217
2.6399999999999997	2.6551206
2.6899999999999995	2.6508665
2.67	2.6971445
2.66	2.7174346
2.57	2.7073402
2.58	2.65739
2.65	2.600268
2.63	2.629231
2.57	2.644728
2.59	2.6358485
2.54	2.6065397
2.4799999999999995	2.5818079
2.59	2.5375257
2.6099999999999994	2.5499437
2.6	2.6087291
2.5599999999999996	2.6318848
2.57	2.614851
2.57	2.5833125
2.63	2.579317
2.6	2.6064143
2.59	2.6197834
2.55	2.6180234
2.5299999999999994	2.59122
2.3900000000000006	2.5544434
2.3900000000000006	2.5084286
2.4199999999999995	2.4408464
2.46	2.435978
2.49	2.4530668
2.4700000000000006	2.4867916
2.46	2.494421
2.71	2.4819531
2.7299999999999995	2.621763
2.68	2.841333
2.68	2.826051
2.68	2.7925973
2.66	2.712601
2.65	2.6721554
2.7700000000000005	2.6685205
2.75	2.766636
2.7299999999999995	2.832286
2.7299999999999995	2.8196023
2.75	2.7823343
2.8099999999999996	2.7602758
2.7700000000000005	2.8058274
2.76	2.8128195
2.76	2.8308334
2.7299999999999995	2.8046713
2.74	2.7792053
2.7799999999999994	2.7678027
2.74	2.7975264
2.67	2.7946088
2.68	2.7495034
2.66	2.700688
2.66	2.683745
2.6	2.6720085
2.55	2.6627698
2.52	2.6169126
2.59	2.5670433
2.6	2.57374
2.58	2.6017103
2.5299999999999994	2.6137538
2.46	2.5849216
2.59	2.5284336
2.5	2.5357478
2.45	2.5491304
2.4799999999999995	2.5344534
2.7299999999999995	2.5029383
2.6	2.770967
2.5599999999999996	2.8087234
2.5299999999999994	2.7663627
2.55	2.6640546
2.6899999999999995	2.6207514
2.65	2.7263427
2.57	2.7555482
2.66	2.7483292
2.6099999999999994	2.76059
2.5599999999999996	2.6911855
2.54	2.6541257
2.5599999999999996	2.6035619
2.59	2.5932448
2.5599999999999996	2.6214986
2.6399999999999997	2.6232858
2.68	2.6780362
2.7199999999999998	2.7065108
2.67	2.7555895
2.67	2.733461
2.7	2.722262
2.87	2.709931
2.8899999999999997	2.8946116
2.92	3.0042462
2.8799999999999994	3.0510168
2.8899999999999997	3.0116234
2.87	2.9497194
2.8599999999999994	2.9112453
2.8899999999999997	2.9147348
2.8500000000000005	2.926746
2.84	2.9273472
2.79	2.901801
2.7299999999999995	2.8650064
2.74	2.8130774
2.8099999999999996	2.7713618
2.99	2.8103967
2.95	2.9927068
2.8899999999999997	3.0301774
2.99	3.0310857
2.9699999999999998	3.0028632
2.9699999999999998	2.9910588
2.9399999999999995	3.0140045
2.9599999999999995	3.001996
2.9	2.997206
2.9	2.9661431
2.8599999999999994	2.9361534
2.93	2.9112253
2.8799999999999994	2.9296746
2.82	2.9360704
2.83	2.9117
2.76	2.8606563
2.76	2.832883
2.76	2.7979155
2.7299999999999995	2.7945318
2.71	2.7831347
2.6899999999999995	2.7559195
2.7	2.7315674
2.63	2.7231503
2.66	2.696957
2.71	2.6893196
2.71	2.7117753
2.71	2.7345357
2.6899999999999995	2.7427082
2.65	2.728296
2.6399999999999997	2.6999383
2.6099999999999994	2.667265
2.59	2.6486871
2.5599999999999996	2.621901
2.6099999999999994	2.602861
2.6099999999999994	2.6074154
2.58	2.6258583
2.59	2.622717
2.6	2.606392
2.63	2.6023378
2.66	2.621338
2.66	2.6633844
2.6899999999999995	2.67368
2.6899999999999995	2.6993191
2.65	2.6980515
2.65	2.688644
2.65	2.6613052
2.6099999999999994	2.6614704
2.65	2.6485887
2.7	2.6569345
2.71	2.7106094
2.7199999999999998	2.7353802
2.6899999999999995	2.748271
2.65	2.7333765
2.67	2.707143
2.6899999999999995	2.6848922
2.7	2.6966786
2.6899999999999995	2.7107825
2.7	2.714275
2.6899999999999995	2.7416031
2.6899999999999995	2.7195606
2.7700000000000005	2.71873
2.76	2.7725394
2.75	2.7817268
2.74	2.791348
2.7700000000000005	2.7699277
2.7	2.783404
2.7	2.759468
2.67	2.7282386
2.6399999999999997	2.7063832
2.62	2.6775985
2.58	2.6437993
2.62	2.6285944
2.58	2.6250167
2.62	2.622827
2.63	2.6352024
2.63	2.6488175
2.63	2.6520662
2.62	2.6528282
2.79	2.6380293
2.93	2.7812018
2.79	2.9368484
2.74	2.995281
2.68	2.908764
2.6899999999999995	2.764452
2.67	2.7094967
2.67	2.6975846
2.65	2.7159925
2.66	2.72084
2.6099999999999994	2.6960263
2.6099999999999994	2.685995
2.65	2.6429405
2.67	2.6660614
2.65	2.6832232
2.66	2.6896777
2.7299999999999995	2.6830044
2.76	2.7362268
2.71	2.7670224
2.75	2.7753265
2.7299999999999995	2.7866967
2.7700000000000005	2.7604504
2.75	2.7675235
2.7999999999999994	2.7698545
2.83	2.8071864
2.8899999999999997	2.837657
2.9	2.900878
2.8599999999999994	2.923359
2.8500000000000005	2.9230254
2.8799999999999994	2.8952117
2.9	2.941625
2.83	2.9427614
2.8099999999999996	2.9319148
2.79	2.8570185
2.8599999999999994	2.8427877
2.8599999999999994	2.8390026
2.87	2.8889236
2.7999999999999994	2.8910134
2.76	2.8713732
2.7700000000000005	2.8071203
2.7299999999999995	2.785728
2.6899999999999995	2.7620883
2.7	2.7335863
2.84	2.720893
2.84	2.8091486
2.82	2.8780465
2.83	2.8865483
2.8099999999999996	2.8720598
2.82	2.829533
2.8500000000000005	2.8202066
2.8500000000000005	2.8549643
2.84	2.8765588
2.8099999999999996	2.872734
2.87	2.8385167
2.8799999999999994	2.8721385
2.83	2.9528465
2.79	2.9361017
2.79	2.884551
2.7799999999999994	2.826674
2.83	2.7924745
2.7799999999999994	2.8347673
2.84	2.8528428
2.8899999999999997	2.8657937
2.8500000000000005	2.9085488
2.8799999999999994	2.9086442
2.87	2.8957896
2.91	2.9016728
2.8799999999999994	2.978938
2.87	2.9640589
2.87	2.9224358
2.8500000000000005	2.9265962
2.87	2.879756
2.9699999999999998	2.874288
2.9399999999999995	2.9850159
2.93	3.0005965
2.93	3.0080376
2.95	2.9653034
2.9399999999999995	2.950636
2.93	2.938505
2.98	2.965001
2.9699999999999998	3.005169
3.01	2.99451
3.09	3.039835
3.2599999999999993	3.113903
3.2800000000000002	3.3141115
3.33	3.372374
3.3199999999999994	3.4349136
3.2800000000000002	3.413178
3.3	3.367814
3.25	3.337399
3.34	3.3254087
3.3999999999999995	3.3634508
3.37	3.4519117
3.38	3.4590094
3.3199999999999994	3.445317
3.3100000000000005	3.3971174
3.29	3.3611486
3.24	3.3352559
3.29	3.307848
3.2	3.3261392
3.22	3.2948563
3.25	3.2744038
3.24	3.280531
3.3599999999999994	3.268446
3.38	3.346998
3.24	3.4054332
3.42	3.4592302
3.5	3.4210043
3.75	3.523027
4.01	3.7650156
4.41	4.144354
4.45	4.650299
4.44	4.834458
4.52	4.803931
4.45	4.711156
4.81	4.593148
5.29	4.7875466
5.39	5.2805758
5.04	5.673626
5.18	5.585346
5.219999999999999	5.3905935
5.1899999999999995	5.286292
5.219999999999999	5.203198
5.0	5.3278685
5.18	5.437557
5.21	5.3495893
5.339999999999999	5.3545856
5.4399999999999995	5.520898
5.9799999999999995	5.564867
6.579999999999999	6.047817
7.239999999999999	6.6027555
7.559999999999999	7.2049694
7.779999999999999	8.011848
7.89	8.340718
7.7299999999999995	8.287939
7.379999999999999	8.029861
7.029999999999999	7.5212336
6.4	7.125681
6.57	6.8476734
6.599999999999999	6.6604757
6.53	6.6699066
7.179999999999999	6.7960052
7.01	7.281605
6.63	7.673418
7.29	7.2745275
7.11	7.185293
7.1499999999999995	7.3034296
7.17	7.2580137
7.7	7.46504
7.7	7.996372
7.499999999999999	8.319031
7.029999999999999	8.299755
6.999999999999999	7.7835426
6.82	7.084673
7.089999999999999	6.6442194
7.26	6.848529
7.26	7.3359137
7.499999999999999	7.6809835
7.179999999999999	7.948004
7.13	7.6632185
6.869999999999999	7.264861
6.44	7.082443
6.53	6.768361
6.34	6.529167
6.27	6.5125113
6.109999999999999	6.350621
5.9	6.3199854
5.9799999999999995	6.203087
5.949999999999999	6.1028194
5.759999999999999	6.044466
5.599999999999999	6.00735
5.42	5.823126
5.3999999999999995	5.673029
5.369999999999999	5.503174
5.469999999999999	5.5487404
5.469999999999999	5.536682
5.369999999999999	5.6277075
5.32	5.5421467
5.26	5.452609
5.13	5.3466787
5.1899999999999995	5.262762
5.119999999999999	5.2289653
5.119999999999999	5.235594
5.02	5.1965885
5.269999999999999	5.1264935
5.21	5.36662
5.7299999999999995	5.384139
5.6899999999999995	5.80464
6.05	6.2696075
5.919999999999999	6.441739
6.28	6.328169
6.159999999999999	6.3810472
5.809999999999999	6.328681
5.599999999999999	6.08961
5.459999999999999	5.8051987
5.65	5.6141253
5.6899999999999995	5.718004
5.8	5.872525
5.83	6.049053
5.619999999999999	6.0315523
5.119999999999999	5.8465033
4.6499999999999995	5.485862
5.119999999999999	5.1385756
4.88	5.014755
4.89	5.2676888
4.73	5.1637945
4.76	5.1255054
4.61	4.9722166
4.41	4.91628
4.32	4.7279615
4.09	4.5762405
4.17	4.391682
3.99	4.318183
3.59	4.2347198
3.66	4.011118
3.7299999999999995	3.7939363
4.03	3.8552392
4.25	4.0718164
4.28	4.391725
4.28	4.526435
4.46	4.5883956
4.63	4.6300697
4.69	4.771059
4.929999999999999	4.934166
4.46	5.1048994
4.62	5.0727158
4.69	4.7973356
4.95	4.757321
4.76	4.9924088
4.79	5.052368
4.55	5.0613265
4.6499999999999995	4.9005065
4.72	4.726073
4.769999999999999	4.749549
4.83	4.930827
4.88	5.118437
5.119999999999999	5.1575813
5.3	5.443491
5.14	5.618392
5.16	5.5501575
5.059999999999999	5.354061
5.11	5.217366
5.089999999999999	5.197459
4.99	5.3111095
4.58	5.3027287
4.769999999999999	5.0907135
4.72	4.858221
4.82	4.7594805
4.64	4.869261
4.51	4.88437
4.44	4.7580376
4.6	4.610263
4.39	4.686163
4.38	4.6255436
4.31	4.514035
4.13	4.456012
3.8599999999999994	4.3304687
4.22	4.1261425
4.18	4.19738
4.16	4.3019056
4.11	4.2999754
4.13	4.2247343
4.25	4.1803007
4.19	4.2538624
4.32	4.28211
4.41	4.40348
4.4	4.4782743
4.54	4.5571384
4.47	4.6530495
4.36	4.6556873
4.37	4.5286283
4.29	4.4379067
4.14	4.377987
4.19	4.307048
4.13	4.273143
4.12	4.251761
4.16	4.214287
4.19	4.2002745
4.1	4.2484703
4.12	4.2365265
4.0	4.19687
3.99	4.134633
4.04	4.0573645
4.01	4.0607305
3.9699999999999998	4.0651836
3.99	4.1060796
3.96	4.098939
3.8899999999999997	4.0692186
3.8599999999999994	4.0059996
3.8	3.9169757
3.6399999999999997	3.8745325
3.6799999999999997	3.8239899
3.6899999999999995	3.7353451
3.75	3.721378
3.67	3.7641807
3.71	3.7693555
3.66	3.7507885
3.7199999999999998	3.7168708
3.63	3.7267375
3.4700000000000006	3.7209272
3.4799999999999995	3.673507
3.37	3.548497
3.38	3.495584
3.5199999999999996	3.4250517
3.4299999999999997	3.4960177
3.4299999999999997	3.5272734
3.4700000000000006	3.5234406
3.51	3.5068033
3.54	3.529307
3.4299999999999997	3.5730286
3.4299999999999997	3.5456383
3.38	3.4571373
3.51	3.4517732
3.4399999999999995	3.5221994
3.5999999999999996	3.5432472
3.5599999999999996	3.6490154
3.5299999999999994	3.6426587
3.51	3.6049783
3.45	3.5587254
3.4399999999999995	3.5106206
3.45	3.476769
3.3999999999999995	3.4747405
3.2800000000000002	3.472712
3.1499999999999995	3.4281802
3.16	3.3362348
3.2	3.236369
3.1799999999999997	3.217608
3.1899999999999995	3.2280614
3.41	3.2322993
3.4299999999999997	3.3971705
3.34	3.469899
3.2800000000000002	3.484012
3.37	3.4056118
3.3499999999999996	3.367462
3.38	3.3635483
3.3199999999999994	3.3912199
3.2599999999999993	3.3944595
3.2599999999999993	3.3413844
3.22	3.288314
3.2599999999999993	3.2666247
3.22	3.282724
3.1899999999999995	3.2782948
3.13	3.262034
3.13	3.2136564
3.04	3.1622038
3.06	3.1362534
3.08	3.089868
3.04	3.1029387
3.06	3.0911674
3.14	3.085193
3.2699999999999996	3.1305661
3.21	3.2527688
3.24	3.3056986
3.21	3.2976305
3.25	3.2615516
3.1899999999999995	3.2461967
3.1899999999999995	3.2286408
3.1899999999999995	3.213437
3.14	3.209757
3.0999999999999996	3.1889834
3.0199999999999996	3.1645217
2.99	3.1213923
3.0999999999999996	3.0564587
3.1099999999999994	3.1008687
3.12	3.1321523
3.22	3.172439
3.3100000000000005	3.2307906
3.41	3.3651004
3.54	3.443619
3.8899999999999997	3.5557194
4.13	3.885368
3.7199999999999998	4.2220516
3.8	4.176099
3.9799999999999995	4.010394
4.09	4.0698824
4.36	4.1988835
4.18	4.5758944
4.22	4.5684977
4.33	4.5119104
4.4	4.4618626
4.31	4.5357885
4.28	4.57214
4.47	4.524727
4.6	4.581026
4.6499999999999995	4.6996603
4.46	4.80832
4.55	4.78076
4.83	4.6510544
4.56	4.874346
4.7	4.8580437
4.7	4.8364573
4.6499999999999995	4.829069
4.739999999999999	4.8154993
4.66	4.8318796
4.86	4.866013
4.769999999999999	5.0018325
4.75	4.9740815
4.73	4.9097424
5.2	4.898652
4.92	5.1770163
4.92	5.4242334
4.94	5.226574
4.85	5.0939713
4.98	4.91162
4.82	5.170168
4.92	5.0862284
5.05	5.1171618
5.249999999999999	5.0950375
5.3	5.352871
5.2	5.496355
5.1	5.5441446
5.059999999999999	5.316799
5.119999999999999	5.1298
5.16	5.098303
5.68	5.185875
5.779999999999999	5.8034935
5.8	6.4635096
5.849999999999999	6.363945
5.779999999999999	6.1448145
5.58	5.96297
5.36	5.691436
5.3999999999999995	5.48812
5.29	5.42941
5.29	5.385084
5.0	5.354087
4.929999999999999	5.341795
4.739999999999999	5.100644
4.78	4.9527063
4.8999999999999995	4.8004627
5.18	4.935286
5.7	5.479519
6.27	5.9457817
5.64	6.9996214
5.08	7.0451593
5.04	6.25208
4.8	5.350827
4.929999999999999	4.8245487
4.49	4.8341303
4.38	4.947448
4.6499999999999995	4.7776003
4.56	4.7901077
4.63	4.7583694
4.6499999999999995	4.8899117
5.119999999999999	4.9316816
5.119999999999999	5.304351
5.16	5.5840416
5.33	5.60981
5.24	5.7507153
5.029999999999999	5.5334253
5.379999999999999	5.327365
5.919999999999999	5.488739
6.509999999999999	6.0901413
6.78	7.1875544
7.459999999999999	7.9123106
7.969999999999999	8.376266
7.17	8.974701
6.999999999999999	8.404039
7.079999999999999	7.6665487
6.679999999999999	7.062296
6.8999999999999995	6.665271
6.88	6.7221165
7.1899999999999995	7.1071672
6.91	7.707762
6.699999999999999	7.5332584
6.91	7.122096
6.78	7.060807
6.69	6.8649416
6.929999999999999	6.93908
6.759999999999999	7.1845703
7.079999999999999	7.0899124
7.23	7.6155195
7.13	7.8505125
6.82	7.91171
6.799999999999999	7.362526
7.059999999999999	6.783392
