# Supplementary material for: Stock market forecasting research based on GA-WOA-LSTM
Source: PLoS One. 2025 Aug 27;20(8):e0330324. doi: 10.1371/journal.pone.0330324 (PMC12385415; doi:10.1371/journal.pone.0330324)
Supplement: S1 File — (ZIP) [file pone.0330324.s001.zip › Paper Model/LH/LOTUS HOLDINGS-600186.SS/GA-WOA-LSTM/train_results/GA_LSTM_train_prediction.csv]

Actual_Close_Train	Predicted_Close_Train
6.82	6.9558487
6.829999999999999	6.8828945
6.699999999999999	6.7931824
6.679999999999999	6.800577
6.75	6.733325
6.85	6.7776175
6.929999999999999	6.874116
6.889999999999999	6.956382
6.79	6.9928703
6.669999999999999	6.877699
6.73	6.7347345
6.669999999999999	6.666767
6.56	6.6939554
6.679999999999999	6.6504726
6.56	6.6606855
6.62	6.6433
6.459999999999999	6.609396
6.329999999999999	6.5862875
6.5	6.4046946
6.59	6.403741
6.57	6.5368595
6.57	6.619607
5.9799999999999995	6.590353
5.58	6.306982
5.589999999999999	5.7735643
5.24	5.5091352
5.07	5.3271217
5.269999999999999	5.124423
5.15	5.165295
5.29	5.2735567
5.1899999999999995	5.319894
5.13	5.285883
4.89	5.2198076
4.929999999999999	5.0413065
4.99	4.894949
4.52	4.9302907
4.4	4.7890997
4.36	4.5189447
4.23	4.3603373
4.25	4.295873
4.679999999999999	4.2341022
4.82	4.495426
4.75	4.873665
4.85	4.880657
4.79	4.85958
4.56	4.8081045
4.44	4.673952
4.44	4.483886
4.88	4.3997793
5.17	4.6643004
5.1	5.147135
5.01	5.258278
5.2	5.1546807
5.1899999999999995	5.139148
5.219999999999999	5.157771
5.219999999999999	5.217695
5.1	5.2123575
4.88	5.1960955
4.98	5.0066566
5.059999999999999	4.9202175
4.98	5.0159597
5.02	5.029747
4.8999999999999995	5.051134
4.78	4.985864
4.48	4.8663764
4.36	4.662156
4.39	4.4261246
4.49	4.3456893
4.42	4.415495
4.56	4.4630737
4.6	4.5446243
4.5	4.608418
4.82	4.574649
4.839999999999999	4.7129602
4.69	4.850162
4.82	4.7924337
4.6499999999999995	4.78738
4.679999999999999	4.7253714
4.75	4.6482644
4.89	4.6731377
4.85	4.848219
4.95	4.913685
4.8999999999999995	4.984459
4.99	4.959076
5.07	4.9676113
5.1	5.06336
5.059999999999999	5.1284256
5.17	5.145461
5.17	5.1666665
5.04	5.1909585
5.16	5.142538
5.32	5.143346
5.36	5.356188
5.32	5.464328
5.029999999999999	5.456126
5.059999999999999	5.2650213
5.04	5.0566897
5.14	5.0120525
5.1899999999999995	5.0830264
5.24	5.214246
5.18	5.2980986
5.1899999999999995	5.281437
5.04	5.2303076
5.279999999999999	5.131539
5.409999999999999	5.193886
5.1899999999999995	5.422657
5.1899999999999995	5.415448
5.279999999999999	5.2424173
5.35	5.2799606
5.29	5.3485613
5.24	5.3592196
5.32	5.344805
5.48	5.331811
5.469999999999999	5.4667892
5.54	5.600829
5.55	5.5987473
5.48	5.570945
5.4399999999999995	5.55387
5.569999999999999	5.4648066
5.49	5.5461674
5.379999999999999	5.559783
5.16	5.480006
5.18	5.3002167
5.15	5.1914444
5.36	5.1655116
5.42	5.2844267
5.35	5.4362526
5.219999999999999	5.45094
5.26	5.3460703
5.39	5.23643
5.52	5.305772
5.499999999999999	5.5544376
5.589999999999999	5.604617
5.39	5.612465
5.36	5.4984674
5.269999999999999	5.358102
5.4399999999999995	5.2734175
5.599999999999999	5.3454275
5.51	5.605633
6.06	5.638938
6.109999999999999	5.9394073
5.96	6.3301334
5.9799999999999995	6.1804237
5.849999999999999	6.061981
5.86	5.848752
5.909999999999999	5.7714157
6.099999999999999	5.87477
5.969999999999999	6.181307
6.039999999999999	6.1806393
6.03	6.1123123
6.169999999999999	6.057329
6.09	6.137272
6.139999999999999	6.1798735
6.05	6.224964
5.49	6.170623
5.61	5.829893
5.42	5.5655804
5.23	5.470191
5.279999999999999	5.3264484
5.309999999999999	5.27357
5.309999999999999	5.308901
5.119999999999999	5.3590317
5.2	5.2700014
5.269999999999999	5.186
5.45	5.2326813
5.39	5.4045467
5.23	5.4469585
5.23	5.350498
5.3	5.2244625
5.249999999999999	5.26865
5.17	5.2624683
5.1899999999999995	5.219756
5.15	5.173084
5.05	5.154374
5.07	5.102214
5.18	5.05719
5.279999999999999	5.1196556
5.219999999999999	5.233116
5.21	5.2988596
5.219999999999999	5.2627077
5.14	5.220095
5.1899999999999995	5.1703095
5.119999999999999	5.1444755
5.1899999999999995	5.144899
5.089999999999999	5.1942396
4.959999999999999	5.1446867
4.7	5.052973
4.72	4.844426
4.679999999999999	4.689085
4.85	4.660076
4.88	4.8034678
4.8999999999999995	4.920774
4.91	4.95308
4.94	4.937643
4.8	4.9236193
4.79	4.8607907
4.8	4.7746897
4.79	4.7629066
4.709999999999999	4.784939
4.56	4.759233
4.56	4.6533413
4.64	4.557989
4.44	4.569748
4.5	4.548258
4.48	4.513359
4.4	4.497283
4.41	4.442606
4.43	4.406253
4.5	4.414278
4.52	4.468261
4.54	4.5115104
4.99	4.541431
4.99	4.812044
4.95	5.0141115
4.99	5.0164714
4.95	4.9942226
4.94	4.9628167
5.02	4.921424
5.02	4.9869394
5.339999999999999	5.0489607
5.569999999999999	5.296997
5.749999999999999	5.568577
5.67	5.8376293
5.7	5.811676
5.719999999999999	5.732971
5.839999999999999	5.671383
5.87	5.762662
5.8	5.843134
5.919999999999999	5.950486
5.86	5.9323053
5.839999999999999	5.9480762
5.74	5.8747673
5.719999999999999	5.8176174
5.969999999999999	5.7451897
6.099999999999999	5.9569845
6.15	6.148366
6.2299999999999995	6.208598
6.06	6.308771
6.069999999999999	6.2043676
6.09	6.075618
6.129999999999999	6.056328
6.21	6.088866
6.19	6.186795
6.159999999999999	6.233363
5.93	6.2412558
5.789999999999999	6.1213026
5.749999999999999	5.895626
5.599999999999999	5.7609797
5.909999999999999	5.660572
5.879999999999999	5.778867
5.87	5.914406
5.9799999999999995	5.941437
5.83	5.9755907
5.969999999999999	5.9389486
5.909999999999999	5.9463806
5.839999999999999	5.9130087
5.77	5.876342
6.349999999999999	5.7966747
6.799999999999999	6.1271152
6.799999999999999	6.961796
6.679999999999999	7.048751
6.73	6.901581
6.509999999999999	6.7332687
6.24	6.50014
6.379999999999999	6.275137
5.9	6.2783365
5.93	6.134488
5.93	5.9212523
6.03	5.8964357
6.08	6.0805483
6.27	6.128749
6.219999999999999	6.2758894
6.299999999999999	6.326335
6.31	6.2836323
6.579999999999999	6.299058
6.59	6.5220995
6.459999999999999	6.6116123
6.319999999999999	6.586113
6.4799999999999995	6.4021444
6.27	6.3909464
6.27	6.3719063
6.069999999999999	6.2576714
5.99	6.1952114
5.949999999999999	6.022236
5.99	5.9525633
5.559999999999999	6.00605
5.459999999999999	5.8381424
5.559999999999999	5.5416317
5.659999999999999	5.4676723
5.58	5.585703
5.629999999999999	5.629657
5.619999999999999	5.6433163
5.749999999999999	5.655465
5.569999999999999	5.6866045
5.559999999999999	5.6718626
5.45	5.592907
5.45	5.495327
5.45	5.407302
5.45	5.414527
5.36	5.436414
5.1899999999999995	5.430621
5.23	5.3127193
5.269999999999999	5.213094
5.15	5.237089
5.2	5.1726694
5.32	5.1498456
5.35	5.274848
5.279999999999999	5.339555
5.33	5.336359
5.379999999999999	5.3087816
5.49	5.3385487
5.499999999999999	5.4398966
5.559999999999999	5.508339
5.65	5.5638742
5.599999999999999	5.660528
5.599999999999999	5.6421404
5.42	5.60316
5.55	5.490656
5.54	5.4818907
5.54	5.522156
5.6899999999999995	5.5464087
5.58	5.661474
5.64	5.656459
5.52	5.663501
5.469999999999999	5.6059446
5.13	5.5128155
5.15	5.309181
5.2	5.1408043
5.05	5.1376944
5.0	5.119667
5.04	5.051322
5.04	5.050399
5.13	5.033478
5.279999999999999	5.0700293
5.24	5.2382126
4.99	5.26406
5.11	5.0930223
5.18	4.9897957
5.33	5.085759
5.279999999999999	5.2221375
5.339999999999999	5.3304977
5.32	5.369467
5.26	5.344616
5.08	5.2681856
5.07	5.1583204
5.02	5.038498
5.07	5.0127573
5.05	5.0358067
5.16	5.080718
5.1899999999999995	5.135833
5.08	5.1890693
5.14	5.145604
5.11	5.1553717
5.08	5.1298804
4.959999999999999	5.079818
4.86	5.001212
4.839999999999999	4.892376
4.929999999999999	4.831738
4.86	4.865876
4.79	4.898529
4.67	4.8635855
4.7	4.744607
4.679999999999999	4.6699123
4.67	4.6632895
4.52	4.681157
4.5	4.6176453
4.6	4.5262165
4.43	4.534194
4.37	4.504154
4.27	4.415196
4.23	4.3202324
4.14	4.2587595
3.8899999999999997	4.1888676
3.92	4.0563946
3.92	3.9210706
3.8999999999999995	3.9065902
4.02	3.9363546
4.28	3.9845228
4.14	4.183419
4.12	4.241301
3.9799999999999995	4.169038
4.04	4.052711
3.9300000000000006	3.9882767
3.8199999999999994	3.9478133
3.92	3.8834705
4.03	3.8751788
4.04	3.953252
4.07	4.046803
4.12	4.091214
4.2	4.119273
4.16	4.1681643
4.17	4.1737423
4.22	4.1443033
4.27	4.186426
4.24	4.2381396
4.15	4.269312
4.22	4.2192326
4.13	4.1819496
4.12	4.14801
4.22	4.1228056
4.27	4.174447
4.14	4.272107
4.13	4.239916
3.9699999999999998	4.1665106
3.95	4.0481663
3.95	3.9437456
3.88	3.9128919
3.99	3.918744
3.8999999999999995	3.9541316
3.92	3.953666
3.96	3.927687
3.8599999999999994	3.9350827
3.9300000000000006	3.9155436
3.87	3.927547
3.75	3.9074843
3.76	3.8295345
3.79	3.753152
3.7799999999999994	3.7491314
3.8599999999999994	3.764559
3.92	3.8144743
3.84	3.8874197
3.67	3.8977304
3.41	3.7744775
3.4799999999999995	3.558805
3.46	3.4220176
3.6399999999999997	3.4118924
3.7299999999999995	3.5323586
3.7299999999999995	3.7046432
3.6499999999999995	3.748195
3.5	3.7359004
3.42	3.5859523
3.33	3.450595
3.34	3.3423193
3.38	3.3170729
3.1899999999999995	3.3619156
2.99	3.3156786
3.01	3.148923
3.1099999999999994	3.0033832
3.24	3.0217326
3.41	3.1657948
3.49	3.364776
3.33	3.5042877
3.29	3.4597445
3.3999999999999995	3.339202
3.6399999999999997	3.324763
3.49	3.484052
3.51	3.599019
3.45	3.5748208
3.54	3.5044165
3.4399999999999995	3.5350099
3.4299999999999997	3.5285656
3.4700000000000006	3.4712644
3.7799999999999994	3.4891648
4.01	3.6546764
3.9699999999999998	3.9654071
3.9699999999999998	4.088539
3.8899999999999997	4.054842
3.8899999999999997	3.9505436
3.8999999999999995	3.8668146
3.9399999999999995	3.8704965
3.9699999999999998	3.9410896
3.8500000000000005	4.012929
3.8099999999999996	3.9679158
3.84	3.8862936
3.9300000000000006	3.833275
3.8899999999999997	3.886283
3.92	3.9242334
4.04	3.9419131
3.96	4.0589714
3.8899999999999997	4.0373755
3.88	3.9657993
3.9399999999999995	3.8885412
3.9699999999999998	3.8976858
3.88	3.962893
3.8199999999999994	3.9599776
3.8599999999999994	3.899693
3.8999999999999995	3.8537996
3.88	3.8716578
4.07	3.9017317
3.87	4.052413
4.14	4.028525
4.19	4.1514025
4.17	4.207757
4.01	4.220141
3.9799999999999995	4.135027
3.92	4.012884
3.8999999999999995	3.9373615
3.84	3.9064066
3.84	3.8967423
3.67	3.8759537
3.41	3.790291
3.37	3.5875027
3.4799999999999995	3.4284108
3.5199999999999996	3.4143984
3.4299999999999997	3.5025125
3.46	3.518184
3.46	3.483048
3.5599999999999996	3.448449
3.58	3.4965072
3.5999999999999996	3.568379
3.5999999999999996	3.604433
3.66	3.6349375
3.63	3.6360376
3.66	3.6405988
3.58	3.638639
3.5199999999999996	3.6214895
3.5999999999999996	3.5648553
3.66	3.5598896
3.5599999999999996	3.6534095
3.4700000000000006	3.6458914
3.5199999999999996	3.5830934
3.51	3.5336723
3.51	3.513681
3.5199999999999996	3.5035958
3.46	3.5183523
3.4399999999999995	3.5024514
3.4299999999999997	3.4694731
3.4299999999999997	3.446857
3.41	3.4483564
3.51	3.427132
3.5	3.4749587
3.3999999999999995	3.5151289
3.3599999999999994	3.4797869
3.3999999999999995	3.398092
3.3599999999999994	3.3710554
3.33	3.3693573
3.3	3.355961
3.3100000000000005	3.3402581
3.38	3.3136077
3.3900000000000006	3.33684
3.37	3.3789577
3.38	3.3876941
3.2299999999999995	3.3788865
3.2800000000000002	3.310915
3.24	3.2682562
3.1899999999999995	3.2613578
3.14	3.239153
3.17	3.1941597
3.22	3.1681633
3.24	3.202336
3.2	3.2290034
3.1899999999999995	3.2344737
3.1899999999999995	3.2082968
3.1899999999999995	3.1836967
3.1499999999999995	3.1911154
3.0699999999999994	3.179443
3.03	3.1358428
3.0699999999999994	3.0668764
3.04	3.06511
2.98	3.063367
2.9699999999999998	3.0346012
3.01	2.9877768
2.9699999999999998	2.993432
2.95	3.0012295
2.87	2.9811568
2.91	2.9349174
2.83	2.8947532
2.79	2.8744483
2.7299999999999995	2.8523057
2.71	2.7991052
2.66	2.739415
2.55	2.6973877
2.57	2.650382
2.55	2.5934696
2.6099999999999994	2.5707798
2.6	2.595527
2.58	2.6211264
2.6	2.6099868
2.62	2.5964258
2.58	2.6140177
2.5299999999999994	2.6061735
2.4299999999999997	2.5752563
2.29	2.5066433
2.3199999999999994	2.3983228
2.3100000000000005	2.315785
2.41	2.314684
2.44	2.3762867
2.49	2.4331822
2.6399999999999997	2.4853241
2.62	2.6091337
2.59	2.6325061
2.5	2.622652
2.54	2.5557773
2.46	2.5090146
2.44	2.4841697
2.44	2.462923
2.45	2.456523
2.5	2.4453945
2.45	2.470432
2.55	2.4809644
2.4799999999999995	2.5195186
2.38	2.514557
2.4199999999999995	2.4509199
2.3900000000000006	2.4038827
2.41	2.3911393
2.37	2.3977423
2.3900000000000006	2.400926
2.3900000000000006	2.398003
2.4199999999999995	2.3995516
2.44	2.4123843
2.5299999999999994	2.4320743
2.5599999999999996	2.4980497
2.54	2.543645
2.55	2.5522995
2.5	2.5599189
2.54	2.5399127
2.46	2.5379124
2.4199999999999995	2.518022
2.44	2.4639468
2.36	2.4333076
2.3399999999999994	2.407924
2.3499999999999996	2.3704894
2.33	2.3503804
2.27	2.3410158
2.3399999999999994	2.3132982
2.3900000000000006	2.3190565
2.38	2.3600123
2.4299999999999997	2.3867345
2.67	2.4131408
2.9399999999999995	2.5681388
2.87	2.8560915
2.95	3.0178733
2.87	3.075889
3.16	2.975974
3.2599999999999993	3.102252
3.16	3.2771342
3.25	3.342857
3.3	3.3838782
3.2	3.3342662
2.9399999999999995	3.2883754
2.98	3.180881
2.99	3.0571532
2.9	3.0188942
3.13	2.9796124
3.14	3.1057904
3.1099999999999994	3.184399
3.05	3.2151136
3.04	3.1447663
2.95	3.0654397
2.87	2.995185
2.8899999999999997	2.9332209
2.8899999999999997	2.9058177
2.93	2.907496
2.87	2.9657273
2.8099999999999996	2.932622
2.76	2.8790789
2.7700000000000005	2.7998424
2.79	2.755645
2.8099999999999996	2.7866213
2.92	2.8108594
2.99	2.949534
2.9399999999999995	3.0012283
2.79	3.0050406
2.66	2.9095328
2.5599999999999996	2.7534866
2.6	2.6203215
2.66	2.591154
2.7	2.6662133
2.8099999999999996	2.7101402
2.75	2.7962837
2.8500000000000005	2.813316
2.9	2.8379123
2.8500000000000005	2.893681
2.8599999999999994	2.8969686
2.9	2.8696423
2.98	2.9243066
2.9599999999999995	2.966682
2.99	2.9949324
2.9599999999999995	3.0449078
2.93	3.0176706
2.9	2.9698887
2.98	2.9276557
3.01	2.967341
3.01	3.0161037
3.05	3.0519772
3.0199999999999996	3.1069827
3.01	3.0669692
2.98	3.0451279
3.04	3.013542
3.01	3.0283103
3.06	3.0374289
3.05	3.0952034
2.95	3.091974
3.0	3.0554652
3.08	3.002716
3.0699999999999994	3.070251
3.05	3.0953054
3.0999999999999996	3.1043503
3.12	3.1427107
3.06	3.1299205
3.06	3.1192272
3.0	3.079349
2.9599999999999995	3.0677257
3.01	2.998588
3.08	2.9933596
3.33	3.0715098
3.2	3.2835512
3.25	3.317483
3.17	3.3221297
3.1799999999999997	3.2538505
3.1799999999999997	3.173921
3.1499999999999995	3.1694722
3.22	3.1784987
3.24	3.2228804
3.22	3.2742598
3.24	3.2736573
3.14	3.2557569
3.13	3.20671
3.17	3.1529932
3.06	3.162284
3.09	3.1370978
3.14	3.107215
3.12	3.1271646
3.01	3.1356053
3.06	3.1007037
3.16	3.0612967
3.1799999999999997	3.118959
3.12	3.1801934
3.0999999999999996	3.1852908
3.04	3.139757
3.01	3.0861833
3.03	3.0309277
3.0199999999999996	3.0208068
2.98	3.035584
2.99	3.0226498
3.06	3.0029445
3.08	3.0335956
3.1499999999999995	3.0746927
3.1099999999999994	3.1611896
3.06	3.1542687
3.08	3.1092649
3.01	3.0711608
3.0	3.0436213
3.0199999999999996	3.0137825
3.01	3.0217395
2.9699999999999998	3.0287006
2.92	3.0104876
3.21	2.9552174
3.1799999999999997	3.0800729
3.0999999999999996	3.2683737
3.09	3.2269278
3.03	3.1569066
3.04	3.05819
3.03	3.010442
3.03	3.011426
3.0999999999999996	3.0453196
3.05	3.09896
2.9599999999999995	3.0919635
3.01	3.0459266
2.98	3.0039124
2.95	2.9913669
2.92	2.975571
2.95	2.948866
2.9699999999999998	2.9498327
2.9599999999999995	2.9660223
2.98	2.9726477
2.95	2.9877381
2.9599999999999995	2.9762068
2.9399999999999995	2.9644928
2.93	2.9499853
2.9399999999999995	2.937466
2.9599999999999995	2.9323359
2.99	2.9488132
3.05	2.987773
3.04	3.062335
3.0699999999999994	3.0667055
3.0199999999999996	3.0848322
3.04	3.0574002
3.1099999999999994	3.0368981
3.0999999999999996	3.091698
3.0699999999999994	3.1058745
3.08	3.106935
3.06	3.0978029
3.06	3.083999
3.0199999999999996	3.0698404
2.99	3.0571437
2.92	3.0263577
2.92	2.974822
2.84	2.940695
2.84	2.89806
2.8599999999999994	2.8619428
2.87	2.857418
2.83	2.870338
2.7299999999999995	2.8541563
2.68	2.7960315
2.49	2.7114387
2.46	2.6021361
2.52	2.4781609
2.46	2.4751797
2.4799999999999995	2.5102367
2.5	2.4996057
2.52	2.5017471
2.4700000000000006	2.509997
2.5	2.4957912
2.54	2.4824066
2.4199999999999995	2.520063
2.3900000000000006	2.4891343
2.4799999999999995	2.429511
2.54	2.4340549
2.49	2.50038
2.54	2.5275133
2.58	2.5342326
2.5299999999999994	2.572451
2.52	2.5585105
2.44	2.53406
2.44	2.4952688
2.49	2.4458752
2.5299999999999994	2.4546306
2.4799999999999995	2.504385
2.5299999999999994	2.5160189
2.46	2.534747
2.45	2.502752
2.46	2.4653707
2.49	2.4531455
2.5599999999999996	2.4721706
2.65	2.5407844
2.79	2.6251054
2.6899999999999995	2.7637947
2.7199999999999998	2.771201
2.6899999999999995	2.7406461
2.7700000000000005	2.700499
2.7999999999999994	2.7322493
2.83	2.779198
2.92	2.870142
2.82	2.969368
2.7999999999999994	2.956051
2.92	2.8588743
2.99	2.8883762
2.98	2.9631052
2.95	3.024638
3.13	3.0207965
3.1099999999999994	3.1193404
3.08	3.1165009
2.93	3.1728272
2.9	3.0614114
2.9699999999999998	2.9655437
2.95	2.9347272
2.91	2.9852104
2.9399999999999995	2.9627385
2.92	2.9890022
2.8799999999999994	2.9710581
2.9	2.9384499
2.95	2.9203458
2.9699999999999998	2.9667063
2.92	2.9825711
2.91	2.9795742
2.8099999999999996	2.9451663
2.7700000000000005	2.8878114
2.83	2.810268
2.7999999999999994	2.8070724
2.75	2.824275
2.7	2.8059177
2.6899999999999995	2.758158
2.7	2.7089314
2.76	2.695899
2.7700000000000005	2.7230606
2.7700000000000005	2.7637725
2.84	2.7847304
2.8500000000000005	2.824482
2.8500000000000005	2.849403
2.76	2.858787
2.98	2.822937
3.0	2.926964
2.98	3.128709
2.9599999999999995	3.0952907
2.8500000000000005	3.036623
2.7700000000000005	2.9358387
2.75	2.8216205
2.7799999999999994	2.7671542
2.74	2.7961779
2.7700000000000005	2.8121634
2.76	2.7888012
2.71	2.7896855
2.7199999999999998	2.7440772
2.7299999999999995	2.7245994
2.74	2.7184744
2.7	2.7400749
2.7	2.736103
2.75	2.7219658
2.75	2.7337642
2.7	2.743976
2.68	2.731919
2.71	2.7043138
2.75	2.697198
2.76	2.7351017
2.7700000000000005	2.7687702
2.75	2.7809114
2.75	2.7669117
2.7999999999999994	2.7554998
2.76	2.7905533
2.7799999999999994	2.786334
2.79	2.7905378
2.82	2.8006396
2.67	2.8159134
2.7199999999999998	2.7691622
2.75	2.7144756
2.7700000000000005	2.7301087
2.75	2.7580473
2.8500000000000005	2.7673206
2.8099999999999996	2.8401632
2.7700000000000005	2.840629
2.7999999999999994	2.8239105
2.79	2.799131
2.74	2.7927327
2.7	2.7782588
2.7	2.744523
2.66	2.7133791
2.63	2.6926546
2.62	2.660376
2.6399999999999997	2.6381226
2.6399999999999997	2.6373506
2.5299999999999994	2.642912
2.5599999999999996	2.6095507
2.55	2.5590603
2.58	2.5580773
2.58	2.5637991
2.54	2.5789452
2.46	2.570087
2.4700000000000006	2.5197039
2.46	2.4719057
2.41	2.46316
2.36	2.4474244
2.3399999999999994	2.4060588
2.38	2.363237
2.38	2.355353
2.3999999999999995	2.372182
2.36	2.3961887
2.3199999999999994	2.3895102
2.37	2.3561091
2.45	2.3450294
2.4299999999999997	2.3960962
2.45	2.4314246
2.3999999999999995	2.452404
2.46	2.437191
2.45	2.4343915
2.45	2.4417377
2.4700000000000006	2.46179
2.52	2.4618402
2.67	2.4958773
2.6399999999999997	2.6189203
2.5599999999999996	2.6666431
2.6	2.654589
2.62	2.598001
2.59	2.5983863
2.63	2.592954
2.6099999999999994	2.6262414
2.55	2.6428585
2.4799999999999995	2.6073213
2.41	2.537869
2.4299999999999997	2.466775
2.4199999999999995	2.42729
2.4299999999999997	2.4329653
2.4799999999999995	2.4460363
2.4799999999999995	2.4704895
2.4799999999999995	2.4830163
2.4700000000000006	2.4861875
2.46	2.4766881
2.3900000000000006	2.4661212
2.37	2.4366343
2.3900000000000006	2.3949919
2.3900000000000006	2.3782773
2.3900000000000006	2.3921132
2.4199999999999995	2.39819
2.4299999999999997	2.4134955
2.4799999999999995	2.4284778
2.41	2.477806
2.46	2.4617813
2.4700000000000006	2.4467568
2.5	2.4583354
2.4700000000000006	2.4816241
2.4700000000000006	2.484519
2.4299999999999997	2.491564
2.4199999999999995	2.4663262
2.45	2.4305112
2.46	2.4301944
2.45	2.4507966
2.5	2.4599574
2.51	2.4948237
2.51	2.5058973
2.5	2.5158286
2.49	2.5165577
2.5	2.5012488
2.45	2.4916039
2.46	2.4804091
2.4700000000000006	2.4645233
2.46	2.4675646
2.4299999999999997	2.4659925
2.4199999999999995	2.4553895
2.4299999999999997	2.4331546
2.41	2.4222577
2.36	2.4206083
2.22	2.398447
2.26	2.3283753
2.26	2.2650151
2.2799999999999994	2.2650018
2.29	2.2747726
2.26	2.2956805
2.2799999999999994	2.2881083
2.25	2.2793932
2.4700000000000006	2.2653022
2.3900000000000006	2.3571322
2.37	2.4329112
2.33	2.4070408
2.3399999999999994	2.3640254
2.3100000000000005	2.3283238
2.3399999999999994	2.3132284
2.36	2.3294997
2.37	2.3589122
2.37	2.3712978
2.37	2.3709064
2.37	2.37019
2.37	2.3672764
2.3499999999999996	2.3633623
2.3399999999999994	2.3593807
2.33	2.3473597
2.3100000000000005	2.3357167
2.3100000000000005	2.3225636
2.2799999999999994	2.3094587
2.2799999999999994	2.2976007
2.29	2.2868614
2.3100000000000005	2.287524
2.3100000000000005	2.2985883
2.3399999999999994	2.3127348
2.3199999999999994	2.3261237
2.2799999999999994	2.3308537
2.29	2.3069057
2.26	2.2906923
2.26	2.2785544
2.25	2.264254
2.27	2.2566895
2.26	2.2705288
2.2799999999999994	2.2694807
2.3399999999999994	2.2773209
2.3399999999999994	2.3382344
2.37	2.349115
2.37	2.3655665
2.44	2.3658261
2.44	2.4395552
2.3999999999999995	2.4528365
2.3999999999999995	2.4404304
2.3499999999999996	2.4138207
2.37	2.3791637
2.3999999999999995	2.3597624
2.41	2.378111
2.45	2.4084392
2.4299999999999997	2.4466016
2.3999999999999995	2.4535542
2.4299999999999997	2.4400957
2.4299999999999997	2.4278526
2.45	2.4323797
2.44	2.443572
2.5	2.4511867
2.5	2.4923296
2.54	2.5110946
2.54	2.5454812
2.58	2.5527105
2.58	2.5848765
2.52	2.586981
2.63	2.577591
2.63	2.6190279
2.7199999999999998	2.650849
2.65	2.7241879
2.66	2.7339816
2.6899999999999995	2.7024772
2.6899999999999995	2.6935043
2.75	2.696025
2.7199999999999998	2.7507892
2.7799999999999994	2.765452
2.9599999999999995	2.8019824
2.92	2.951737
2.93	2.9860005
3.06	3.0091863
3.06	3.0558112
2.9599999999999995	3.069508
2.99	3.0528398
2.9599999999999995	3.0131798
2.9	2.990007
2.9	2.9544356
2.95	2.9213114
2.9699999999999998	2.9453864
3.0199999999999996	2.9778378
3.01	3.0294788
3.03	3.0484614
3.09	3.0569072
3.08	3.0878634
3.17	3.1052942
3.49	3.1876264
3.66	3.4250896
3.6399999999999997	3.6884181
4.0	3.838844
3.9799999999999995	3.989024
3.9300000000000006	4.064335
3.9399999999999995	4.028658
3.8899999999999997	3.997158
4.02	3.9460728
3.9699999999999998	4.0117874
3.99	4.032345
3.8999999999999995	4.0467944
3.8899999999999997	4.0336757
3.8999999999999995	3.9463317
4.28	3.9217646
4.13	4.1599216
4.29	4.251978
4.32	4.345501
4.28	4.392023
4.13	4.3345766
4.12	4.237606
4.37	4.1418605
4.34	4.2877445
4.26	4.3693953
4.26	4.381323
4.26	4.2866178
4.26	4.2394476
4.26	4.2262783
4.26	4.248143
4.26	4.267316
4.26	4.263981
4.26	4.2558327
4.26	4.2509604
4.26	4.2509604
4.26	4.2509604
4.26	4.2509604
4.26	4.2509604
4.26	4.2509604
4.26	4.2509604
4.26	4.2509604
4.26	4.2509604
4.26	4.2509604
4.26	4.2509604
4.26	4.2509604
4.26	4.2509604
4.26	4.2509604
4.26	4.2509604
4.26	4.2509604
4.26	4.2509604
4.26	4.2509604
4.26	4.2509604
4.26	4.2509604
4.05	4.2509604
4.02	4.2862625
4.34	4.134375
4.12	4.326751
4.13	4.3198056
3.9399999999999995	4.2517776
4.01	4.1423244
4.09	4.0063853
4.24	4.0723305
4.47	4.2411604
4.41	4.5102773
4.61	4.5323896
4.58	4.6465454
4.58	4.6418924
4.37	4.574328
4.3	4.5540133
4.39	4.3365736
4.39	4.3209863
4.44	4.3691006
4.59	4.465251
4.45	4.5853906
4.39	4.6121664
4.39	4.4982047
4.38	4.398262
4.34	4.3601704
4.709999999999999	4.3595333
4.89	4.6533957
5.119999999999999	4.9328547
5.01	5.165448
4.76	5.1612496
4.8	4.939654
4.79	4.7533646
4.37	4.7291756
4.53	4.6045876
4.64	4.52256
4.6499999999999995	4.5971937
4.929999999999999	4.683895
4.91	4.8998823
4.88	5.024224
4.839999999999999	4.983577
4.76	4.8786545
4.61	4.7930346
4.79	4.6940928
4.76	4.7181096
4.75	4.7812824
4.73	4.79344
4.57	4.7770905
4.49	4.683943
4.52	4.545429
4.57	4.4902935
4.57	4.545086
4.62	4.5904226
4.63	4.641444
4.679999999999999	4.6654367
4.679999999999999	4.6771717
4.869999999999999	4.6679173
4.869999999999999	4.8285
4.929999999999999	4.894781
4.8999999999999995	4.9613028
4.929999999999999	5.1146393
5.3	5.0011487
5.409999999999999	5.3290625
5.4399999999999995	5.5142727
5.49	5.5770664
5.969999999999999	5.5126534
6.159999999999999	5.8266983
6.139999999999999	6.20292
6.349999999999999	6.3202343
6.299999999999999	6.398595
6.2299999999999995	6.3972387
6.299999999999999	6.3237944
6.2299999999999995	6.332205
6.25	6.326498
6.639999999999999	6.3518972
6.44	6.638196
6.25	6.6689167
6.28	6.475527
6.419999999999999	6.281563
6.379999999999999	6.319894
6.449999999999999	6.4479284
6.769999999999999	6.5301237
6.75	6.827118
6.8999999999999995	6.869009
7.589999999999999	7.000511
7.8	7.4988527
8.28	7.9778852
8.37	8.370139
8.2	8.608919
7.7	8.404424
7.87	7.936921
7.86	7.593706
7.519999999999999	7.7574043
8.01	7.6950245
8.24	7.891835
8.44	8.42172
8.27	8.59059
8.18	8.487283
7.87	8.311686
8.35	7.9923487
8.11	8.06588
8.19	8.236614
7.839999999999999	8.229096
7.679999999999999	8.082627
7.219999999999999	7.7938213
7.39	7.4186764
8.13	7.2498846
8.21	7.835638
8.41	8.54991
9.25	8.689472
9.39	9.219913
9.659999999999998	9.784272
10.46	9.722649
10.46	10.17885
10.46	10.307827
10.46	10.251902
10.46	10.3105
10.46	10.34641
10.46	10.401374
10.46	10.392206
10.46	10.409757
10.46	10.412984
10.46	10.412984
10.46	10.412984
10.46	10.412984
10.46	10.412984
10.46	10.412984
10.46	10.412984
10.46	10.412984
10.46	10.412984
10.46	10.412984
10.46	10.412984
10.46	10.412984
10.46	10.412984
10.46	10.412984
10.46	10.412984
10.46	10.412984
10.46	10.412984
10.46	10.412984
10.46	10.412984
10.46	10.412984
10.46	10.412985
10.46	10.412985
10.46	10.412984
10.46	10.412984
10.46	10.412984
10.46	10.412984
10.46	10.412984
10.46	10.412984
10.46	10.412984
10.46	10.412984
10.46	10.412984
10.46	10.412984
10.46	10.412984
10.46	10.412984
10.46	10.412984
10.46	10.412984
10.46	10.412984
10.46	10.412984
10.46	10.412984
10.46	10.412984
10.46	10.412984
10.46	10.412984
10.46	10.412984
10.46	10.412984
10.46	10.412984
10.46	10.412984
10.46	10.412984
10.46	10.412984
10.46	10.412984
10.46	10.412984
10.46	10.412984
10.46	10.412984
10.46	10.412985
10.46	10.412985
10.46	10.412984
10.46	10.412984
10.46	10.412984
10.46	10.412984
10.46	10.412984
10.46	10.412984
10.46	10.412984
10.46	10.412984
10.46	10.412984
10.46	10.412984
10.46	10.412984
10.46	10.412984
10.46	10.412984
10.46	10.412984
10.46	10.412984
10.46	10.412984
10.46	10.412984
10.46	10.412984
10.46	10.412984
10.46	10.412984
10.46	10.412984
10.46	10.412984
10.46	10.412984
10.46	10.412984
10.46	10.412984
10.46	10.412984
10.46	10.412984
10.46	10.412984
10.46	10.412984
10.46	10.363472
10.46	10.390028
10.46	10.289934
9.409999999999998	10.350197
8.47	9.440884
7.619999999999999	8.388631
6.999999999999999	7.3458796
7.059999999999999	7.097808
6.919999999999999	6.9649353
7.059999999999999	7.188099
7.209999999999999	7.219035
6.63	7.355028
6.769999999999999	7.1595364
6.959999999999999	6.874323
6.85	6.911834
6.669999999999999	6.9351416
6.539999999999999	6.804744
6.5	6.701292
6.519999999999999	6.5832434
6.34	6.562664
6.19	6.4837484
6.419999999999999	6.376693
6.41	6.395174
6.489999999999999	6.4865847
6.509999999999999	6.5848923
6.59	6.6491404
6.929999999999999	6.702629
6.78	6.9677334
6.639999999999999	7.000621
6.66	6.8230133
6.519999999999999	6.6177607
6.66	6.588155
6.66	6.7355814
6.679999999999999	6.7677937
6.97	6.7897415
7.67	7.0512676
7.67	7.7300367
7.67	7.7968645
7.67	7.7194567
7.36	7.566818
7.809999999999999	7.54762
8.59	7.794138
8.39	8.731126
8.16	8.969418
8.98	8.685373
8.99	8.626859
8.75	9.319789
8.54	9.091373
8.14	8.808892
8.16	8.323856
8.16	7.860052
8.3	7.972518
8.65	8.357536
8.49	8.850772
8.71	8.889739
8.55	8.838168
8.18	8.659728
8.23	8.336337
8.26	8.121036
8.1	8.153874
8.12	8.174234
8.02	8.112271
8.03	8.102006
7.23	8.120612
6.78	7.699172
6.959999999999999	6.9927626
6.27	6.7354584
6.24	6.4245615
6.159999999999999	6.237442
6.18	6.332403
5.9399999999999995	6.320715
6.199999999999999	6.184087
5.9399999999999995	6.1019
5.949999999999999	6.139063
6.09	5.9813147
6.109999999999999	6.0391235
5.719999999999999	6.1438446
5.719999999999999	5.9976645
5.789999999999999	5.803359
5.23	5.756982
4.97	5.571988
4.89	5.206168
5.02	4.931344
4.79	4.928779
4.91	4.88659
5.01	4.9339633
5.269999999999999	5.0236053
5.26	5.251378
5.1899999999999995	5.3952045
5.36	5.2714796
5.36	5.2831593
5.529999999999999	5.3206186
5.459999999999999	5.5284624
5.58	5.5628138
5.629999999999999	5.6120586
5.849999999999999	5.6279297
5.269999999999999	5.798132
5.269999999999999	5.6475945
5.029999999999999	5.3372126
5.13	5.0824127
5.3	4.9835806
5.269999999999999	5.185461
5.029999999999999	5.3749466
5.13	5.289153
5.089999999999999	5.1639786
5.11	5.076231
5.0	5.11232
5.02	5.092045
5.119999999999999	5.048194
5.07	5.0995197
5.04	5.0948706
5.119999999999999	5.09031
5.48	5.1299057
5.54	5.373167
5.409999999999999	5.6430273
5.469999999999999	5.5900707
5.339999999999999	5.5282135
5.35	5.407427
5.3	5.3138666
5.119999999999999	5.333969
5.279999999999999	5.254946
5.249999999999999	5.2405624
5.249999999999999	5.287526
5.409999999999999	5.279091
5.559999999999999	5.3724146
5.429999999999999	5.5794697
5.969999999999999	5.576807
5.879999999999999	5.838978
6.09	6.084675
6.129999999999999	6.2069626
6.289999999999999	6.2534466
6.24	6.258315
6.069999999999999	6.290764
6.15	6.1519747
5.809999999999999	6.1182337
5.629999999999999	5.9833336
5.77	5.735405
5.6899999999999995	5.6880217
5.7	5.687352
5.7299999999999995	5.704853
5.719999999999999	5.7758017
5.8	5.7948704
5.949999999999999	5.807889
5.9399999999999995	5.902938
5.919999999999999	5.9953766
5.589999999999999	5.969756
5.18	5.8143883
5.07	5.43707
5.2	5.119777
5.15	5.1262865
5.17	5.167653
5.23	5.227319
5.339999999999999	5.2616663
5.08	5.360033
5.339999999999999	5.2564363
5.3	5.3161364
5.33	5.3455877
5.21	5.3374834
5.2	5.2744293
5.1899999999999995	5.218976
5.18	5.184122
5.219999999999999	5.180983
5.3999999999999995	5.239819
5.529999999999999	5.3711424
5.67	5.5401535
5.569999999999999	5.6758537
5.51	5.688858
5.529999999999999	5.564395
5.619999999999999	5.497054
5.279999999999999	5.540037
5.32	5.4602566
5.39	5.3288183
5.36	5.357765
5.3999999999999995	5.381671
5.269999999999999	5.425413
5.15	5.3745174
5.24	5.2563047
5.13	5.2050123
5.21	5.1957307
5.309999999999999	5.2406535
5.32	5.294546
5.3	5.33276
5.309999999999999	5.3511734
5.339999999999999	5.3186197
5.39	5.329815
5.429999999999999	5.3725176
5.429999999999999	5.4376087
5.48	5.448863
5.429999999999999	5.491872
5.45	5.476735
5.789999999999999	5.457593
5.7	5.720438
5.71	5.794073
5.599999999999999	5.758317
5.559999999999999	5.6728125
5.659999999999999	5.5552406
5.659999999999999	5.5925817
5.6899999999999995	5.6753225
5.55	5.713866
5.559999999999999	5.662319
5.629999999999999	5.574095
5.339999999999999	5.5869923
5.3	5.5024242
5.279999999999999	5.355341
5.3	5.283778
5.309999999999999	5.2610254
5.3	5.2925196
5.3	5.3181143
5.269999999999999	5.3265543
5.279999999999999	5.303149
5.32	5.281377
5.309999999999999	5.304057
5.219999999999999	5.323967
5.29	5.2890215
5.36	5.2617226
5.499999999999999	5.341441
5.42	5.496565
5.469999999999999	5.5088167
5.469999999999999	5.499296
5.52	5.463542
5.42	5.556037
5.45	5.5125217
5.409999999999999	5.486352
5.54	5.432105
5.559999999999999	5.5332537
5.55	5.570565
5.48	5.6037397
5.42	5.553567
5.469999999999999	5.451626
5.459999999999999	5.448779
5.499999999999999	5.46099
5.499999999999999	5.4984655
5.569999999999999	5.524045
5.52	5.5709763
5.7	5.665392
5.67	5.742584
5.49	5.765441
5.529999999999999	5.613945
5.55	5.4837627
5.52	5.51548
5.54	5.550969
5.459999999999999	5.5880785
5.3	5.545765
5.339999999999999	5.4122696
5.32	5.3130074
5.3	5.3042307
5.279999999999999	5.318632
5.379999999999999	5.3203793
5.499999999999999	5.3771887
5.459999999999999	5.495881
5.529999999999999	5.5097513
5.52	5.5661535
5.409999999999999	5.540944
5.51	5.472727
5.49	5.4530544
5.48	5.4931955
5.459999999999999	5.5058365
5.589999999999999	5.499152
5.54	5.5844584
5.749999999999999	5.577939
5.68	5.8410273
5.8	5.777136
5.819999999999999	5.8294477
5.83	5.8084536
5.7	5.816721
5.71	5.7782307
5.65	5.7228565
5.629999999999999	5.690531
5.6899999999999995	5.6275253
5.65	5.6676283
5.809999999999999	5.6958942
5.779999999999999	5.8082676
5.749999999999999	5.842841
5.759999999999999	5.8266687
5.749999999999999	5.760934
5.65	5.746975
5.629999999999999	5.708249
5.64	5.664028
5.67	5.6613684
5.61	5.676379
5.569999999999999	5.6727304
5.559999999999999	5.6233625
5.589999999999999	5.5734844
5.45	5.571124
5.48	5.5476456
5.499999999999999	5.494376
5.36	5.4934206
5.33	5.4491177
5.33	5.357682
5.39	5.331662
5.379999999999999	5.3518267
5.379999999999999	5.3877716
5.16	5.395504
5.14	5.314951
5.1	5.1681232
5.14	5.0982513
5.1899999999999995	5.0956993
5.16	5.153432
5.15	5.194763
5.279999999999999	5.1845775
5.249999999999999	5.2346334
5.15	5.2488317
5.15	5.2166557
5.13	5.1407375
5.11	5.114993
5.13	5.108797
5.14	5.1206226
5.1899999999999995	5.1467085
5.35	5.170698
5.33	5.3083553
5.3	5.340687
5.269999999999999	5.3247194
5.249999999999999	5.2786217
5.21	5.2447023
5.15	5.221279
5.16	5.182839
4.85	5.1595984
4.88	5.022234
4.89	4.8820844
4.95	4.8622384
5.02	4.9552794
5.029999999999999	5.028781
4.99	5.0614324
4.99	5.0291357
5.0	4.9890385
4.98	4.981067
5.01	4.975019
4.97	4.991375
4.98	4.9963737
5.05	4.9776974
5.059999999999999	5.0216627
5.08	5.0590234
5.1	5.082138
5.01	5.098685
5.059999999999999	5.0615244
5.029999999999999	5.027222
5.05	5.033621
5.11	5.0410767
5.089999999999999	5.095057
5.11	5.110118
5.11	5.1236486
5.04	5.108179
5.04	5.0731544
5.05	5.034672
4.98	5.0330744
5.0	5.021846
5.05	4.995871
5.08	5.026169
5.02	5.0729704
5.0	5.0648756
5.01	5.024953
4.99	4.9947143
4.94	4.9924293
4.98	4.962902
4.97	4.9712195
4.91	4.9820075
4.8999999999999995	4.960892
4.89	4.9197035
4.839999999999999	4.899458
4.839999999999999	4.868642
4.86	4.8406515
4.88	4.8514624
4.83	4.8785734
4.769999999999999	4.868187
4.67	4.821869
4.679999999999999	4.7436466
4.72	4.6773524
4.69	4.710696
4.679999999999999	4.718601
4.69	4.7079296
4.64	4.701111
4.63	4.6766624
4.62	4.6395617
4.57	4.6315966
4.47	4.602302
4.25	4.5359507
4.16	4.394326
4.18	4.243453
4.19	4.178748
4.07	4.1901236
4.14	4.1515274
4.15	4.135522
4.2	4.16601
4.24	4.1877832
4.13	4.221998
4.08	4.1979856
4.06	4.122595
4.06	4.0709867
4.02	4.0482836
3.99	4.039107
3.96	4.008087
3.6799999999999997	3.987381
3.6799999999999997	3.8636456
3.6799999999999997	3.7158203
3.7299999999999995	3.6858714
3.74	3.6903183
3.7799999999999994	3.7367713
3.84	3.77863
3.71	3.8403537
3.6399999999999997	3.80457
3.6499999999999995	3.6997373
3.6799999999999997	3.6190727
3.66	3.628927
3.6399999999999997	3.6617749
3.5199999999999996	3.6869586
3.5599999999999996	3.6209927
3.5999999999999996	3.5550904
3.6099999999999994	3.5599685
3.6799999999999997	3.596002
3.67	3.6573648
3.6499999999999995	3.685497
3.58	3.6709242
3.63	3.6195898
3.66	3.5944662
3.7	3.6292915
3.6799999999999997	3.680167
3.6799999999999997	3.7012293
3.76	3.6844697
3.75	3.745099
3.7	3.7606068
3.67	3.74354
3.6899999999999995	3.692197
3.7299999999999995	3.671303
3.7	3.6965263
3.7	3.7163184
3.6799999999999997	3.7209864
3.7	3.70352
3.66	3.6868486
3.6899999999999995	3.6776013
3.6799999999999997	3.6777687
3.6799999999999997	3.6839187
3.71	3.6831286
3.87	3.704797
3.7700000000000005	3.857468
3.8	3.8401072
3.87	3.8206708
3.66	3.8388698
3.7	3.769328
3.75	3.6952116
3.8500000000000005	3.7223728
3.8599999999999994	3.8098738
4.0	3.8846083
3.91	3.9988952
3.8899999999999997	3.9819028
3.8999999999999995	3.932958
3.88	3.8915312
3.8899999999999997	3.8751967
3.8899999999999997	3.8832273
3.8099999999999996	3.9080653
3.8500000000000005	3.8804429
3.8199999999999994	3.8375216
3.83	3.8311386
3.8500000000000005	3.8205383
3.8500000000000005	3.837193
3.8899999999999997	3.8442464
3.8	3.8908103
3.83	3.8596475
3.83	3.8302357
3.87	3.8262434
3.88	3.8505237
3.8599999999999994	3.8775845
3.8899999999999997	3.8818038
3.9399999999999995	3.8833883
3.88	3.9260144
3.8999999999999995	3.918468
3.9699999999999998	3.905181
3.9699999999999998	3.9330215
3.95	3.9792988
3.9399999999999995	3.977439
3.9300000000000006	3.9578357
3.91	3.9339223
3.92	3.9099774
3.95	3.9123151
4.0	3.9379427
4.0	3.9888952
4.0	4.013032
4.0	4.015986
3.95	4.0109057
4.05	3.990463
4.04	4.00301
4.05	4.043189
4.05	4.0569353
4.15	4.0613728
4.11	4.120105
4.14	4.1514635
4.12	4.1711817
4.01	4.1497235
4.05	4.0844316
4.04	4.0275335
4.06	4.0272064
4.04	4.0515704
4.07	4.0630245
4.13	4.0793495
4.14	4.1225147
4.09	4.1414633
4.1	4.123213
4.01	4.0995183
4.04	4.0713696
4.07	4.0334063
4.06	4.088687
4.07	4.0908422
4.07	4.073557
4.06	4.0664473
4.05	4.073366
4.05	4.063526
4.03	4.0575013
3.95	4.0468016
3.9699999999999998	3.9991925
3.91	3.965494
3.79	3.9480696
3.8199999999999994	3.8689353
3.8199999999999994	3.8191638
3.8199999999999994	3.81427
3.8500000000000005	3.8205867
3.8500000000000005	3.8495333
3.84	3.8714538
3.8199999999999994	3.8639112
3.7700000000000005	3.8352375
3.7799999999999994	3.7960372
3.7199999999999998	3.7710683
3.5199999999999996	3.7468746
3.17	3.6543424
3.2	3.5161407
3.13	3.2724774
3.08	3.1776335
3.1099999999999994	3.143753
3.0999999999999996	3.140499
3.0999999999999996	3.1350298
3.1099999999999994	3.137096
3.13	3.1416557
3.0999999999999996	3.135366
3.0999999999999996	3.13796
3.08	3.1272924
3.09	3.1093633
3.0999999999999996	3.0870347
3.0999999999999996	3.0956864
3.09	3.1026506
3.08	3.1035795
3.08	3.0959811
3.1499999999999995	3.090898
3.0999999999999996	3.1377797
3.0699999999999994	3.1358447
3.09	3.1054912
3.0699999999999994	3.081582
3.0699999999999994	3.072803
3.06	3.0655468
3.03	3.0679777
3.06	3.0663936
3.03	3.0502248
3.06	3.060423
3.06	3.0566072
3.0699999999999994	3.054873
3.09	3.0674202
3.08	3.079739
3.1099999999999994	3.0824056
3.0999999999999996	3.1088986
3.09	3.1054263
3.09	3.098518
3.09	3.1140692
3.08	3.0937858
3.04	3.099496
3.03	3.0679543
3.03	3.037046
3.01	3.0271602
2.98	3.0257192
2.8599999999999994	3.0143895
2.87	2.9684315
2.84	2.8994327
2.8500000000000005	2.8774362
2.82	2.8719637
2.82	2.8526373
2.7700000000000005	2.8593314
2.49	2.8292186
2.49	2.7038713
2.19	2.5326452
2.03	2.4294147
2.03	2.1637821
2.03	2.0724688
2.5299999999999994	2.0906863
2.3900000000000006	2.5157847
2.3900000000000006	2.554349
2.6	2.510254
2.44	2.7521586
2.4700000000000006	2.6030562
2.46	2.5547833
2.55	2.527597
2.55	2.6011677
2.4700000000000006	2.598296
2.52	2.5853305
2.4700000000000006	2.5703812
2.41	2.5338697
2.41	2.487955
2.52	2.4493122
2.4799999999999995	2.525867
2.5	2.528852
2.57	2.5537548
2.6	2.6000137
2.52	2.6603763
2.49	2.615861
2.49	2.5578537
2.45	2.5095801
2.4799999999999995	2.4770126
2.46	2.4727738
2.4199999999999995	2.5035684
2.38	2.4793534
2.33	2.478284
2.3999999999999995	2.370536
2.3499999999999996	2.3884294
2.3900000000000006	2.3855
2.3900000000000006	2.4018335
2.3900000000000006	2.41189
2.3499999999999996	2.4253502
2.37	2.400988
2.3399999999999994	2.3739672
2.3399999999999994	2.3605673
2.38	2.3431168
2.3199999999999994	2.3636684
2.3199999999999994	2.3644881
2.3	2.3508048
2.24	2.3288827
2.24	2.2948713
2.25	2.2581425
2.22	2.2574844
2.18	2.253216
2.21	2.2301686
2.2	2.211605
2.18	2.2070346
2.17	2.2032652
2.19	2.193402
2.2	2.1937046
2.22	2.1950264
2.26	2.2063105
2.2799999999999994	2.2382946
2.26	2.2750418
2.27	2.2912045
2.27	2.2740822
2.23	2.2711272
2.26	2.2503862
2.36	2.2574742
2.3100000000000005	2.3538098
2.33	2.35955
2.38	2.374408
2.3900000000000006	2.3809562
2.3199999999999994	2.3989198
2.3199999999999994	2.3761082
2.26	2.3451667
2.21	2.3102727
2.21	2.2553086
2.15	2.2233653
2.2	2.2010243
2.15	2.1876826
2.14	2.1810784
2.2	2.1663384
2.18	2.1910985
2.18	2.1910245
2.14	2.1949854
2.14	2.171278
2.15	2.1476977
[truncated: 905 more rows]
