# Supplementary material for: Stock market forecasting research based on GA-WOA-LSTM
Source: PLoS One. 2025 Aug 27;20(8):e0330324. doi: 10.1371/journal.pone.0330324 (PMC12385415; doi:10.1371/journal.pone.0330324)
Supplement: S1 File — (ZIP) [file pone.0330324.s001.zip › Paper Model/LH/LOTUS HOLDINGS-600186.SS/GA-WOA-LSTM/train_results/GA_WOA_LSTM_loss_curve.csv]

epoch	train_loss	val_loss
1	0.003516247496008873	0.00013688065519090742
2	0.0009823138825595379	0.00012648553820326924
3	0.0006860026624053717	0.0006888116477057338
4	0.000854437006637454	0.00013909312838222831
5	0.0007365534547716379	0.00010589110024739057
6	0.0005378950736485422	0.00011033121700165793
7	0.0005608779028989375	0.00011652774264803156
8	0.0005208345828577876	8.27821422717534e-05
9	0.000639837933704257	0.00020078994566574693
10	0.0006959933089092374	0.0001626451121410355
11	0.0005129544879309833	7.022635691100731e-05
12	0.0004803934134542942	0.0001077741471817717
13	0.00040954293217509985	0.00017247699724975973
14	0.00044668829650618136	9.390502964379266e-05
15	0.0006691547459922731	7.3433002398815e-05
16	0.0004125179839320481	0.000281406391877681
17	0.0006166641833260655	9.058633440872654e-05
18	0.0004418589232955128	9.970612882170826e-05
19	0.00036073283990845084	7.931457366794348e-05
20	0.00037441146560013294	8.092955977190286e-05
21	0.0004618327657226473	0.00013914488954469562
22	0.000436147500295192	0.00010505854152143002
23	0.0005524487933143973	0.0001417582534486428
24	0.00042742391815409064	9.739051893120632e-05
25	0.0004691456852015108	8.304490620503202e-05
26	0.0004322232271078974	0.00022971983707975596
