# Supplementary material for: Stock market forecasting research based on GA-WOA-LSTM
Source: PLoS One. 2025 Aug 27;20(8):e0330324. doi: 10.1371/journal.pone.0330324 (PMC12385415; doi:10.1371/journal.pone.0330324)
Supplement: S1 File — (ZIP) [file pone.0330324.s001.zip › Paper Model/LH/LOTUS HOLDINGS-600186.SS/GA-WOA-LSTM/train_results/GA_WOA_LSTM_test_prediction.csv]

Actual_Close	Predicted_Close
2.65	2.5843887
2.6399999999999997	2.6315448
2.59	2.641459
2.55	2.5976758
2.57	2.546569
2.57	2.5697594
2.5599999999999996	2.5678492
2.5599999999999996	2.5764155
2.55	2.5597746
2.54	2.5601895
2.58	2.542956
2.5299999999999994	2.5668375
2.54	2.562233
2.52	2.535458
2.5299999999999994	2.5312467
2.51	2.5082245
2.5	2.5240583
2.44	2.500699
2.4799999999999995	2.4511247
2.5299999999999994	2.4504797
2.6099999999999994	2.5178332
2.52	2.585816
2.45	2.5599754
2.23	2.4615479
2.07	2.287776
2.12	2.085424
2.07	2.0542545
2.16	2.108786
2.27	2.136687
2.23	2.2633772
2.3	2.2465997
2.3	2.2717624
2.27	2.296065
2.26	2.2938075
2.33	2.2602832
2.33	2.3105388
2.3	2.3406813
2.3499999999999996	2.319555
2.4299999999999997	2.3338428
2.4799999999999995	2.387863
2.5599999999999996	2.4569757
2.4700000000000006	2.5557804
2.59	2.527039
2.59	2.5636923
2.51	2.599831
2.49	2.5341806
2.57	2.4982023
2.7700000000000005	2.5369563
2.9	2.7005343
2.99	2.8682609
2.87	2.9419723
2.9	2.933
2.8500000000000005	2.8900487
2.84	2.8444712
2.8799999999999994	2.8142552
2.8599999999999994	2.8731804
2.7999999999999994	2.8506541
2.83	2.828482
2.83	2.8289409
2.7199999999999998	2.8317058
2.66	2.7488885
2.62	2.6674333
2.63	2.6349566
2.6	2.6182761
2.65	2.6070676
2.63	2.6363814
2.57	2.6396012
2.6399999999999997	2.5917795
2.6899999999999995	2.6126437
2.67	2.6880493
2.66	2.6969557
2.57	2.6642387
2.58	2.597713
2.65	2.5742764
2.63	2.637374
2.57	2.6226974
2.59	2.590311
2.54	2.5756059
2.4799999999999995	2.5574985
2.59	2.4988036
2.6099999999999994	2.5527043
2.6	2.6310048
2.5599999999999996	2.616313
2.57	2.578779
2.57	2.571785
2.63	2.5735526
2.6	2.6016996
2.59	2.6126282
2.55	2.5984063
2.5299999999999994	2.563704
2.3900000000000006	2.5390573
2.3900000000000006	2.416244
2.4199999999999995	2.4140692
2.46	2.4219735
2.49	2.4563184
2.4700000000000006	2.4855409
2.46	2.4795222
2.71	2.461758
2.7299999999999995	2.615134
2.68	2.7913213
2.68	2.7287107
2.68	2.6771016
2.66	2.6751509
2.65	2.6573005
2.7700000000000005	2.6500716
2.75	2.7112346
2.7299999999999995	2.7728324
2.7299999999999995	2.7471333
2.75	2.7271342
2.8099999999999996	2.733596
2.7700000000000005	2.7640104
2.76	2.786948
2.76	2.7600574
2.7299999999999995	2.760201
2.74	2.7403173
2.7799999999999994	2.7457802
2.74	2.7727463
2.67	2.750457
2.68	2.690799
2.66	2.6623724
2.66	2.672151
2.6	2.6508937
2.55	2.629997
2.52	2.5641801
2.59	2.5218801
2.6	2.583372
2.58	2.5978084
2.5299999999999994	2.5980918
2.46	2.5461302
2.59	2.478531
2.5	2.551652
2.45	2.548234
2.4799999999999995	2.4961457
2.7299999999999995	2.485652
2.6	2.7114563
2.5599999999999996	2.6264622
2.5299999999999994	2.5417495
2.55	2.4986622
2.6899999999999995	2.5289454
2.65	2.630478
2.57	2.6566873
2.66	2.5732174
2.6099999999999994	2.621099
2.5599999999999996	2.6049063
2.54	2.5598578
2.5599999999999996	2.5262642
2.59	2.5406141
2.5599999999999996	2.57131
2.6399999999999997	2.5610473
2.68	2.5987859
2.7199999999999998	2.6563292
2.67	2.7010334
2.67	2.6878986
2.7	2.647462
2.87	2.6797338
2.8899999999999997	2.8088763
2.92	2.9221363
2.8799999999999994	2.9093113
2.8899999999999997	2.8946884
2.87	2.87321
2.8599999999999994	2.8628604
2.8899999999999997	2.856206
2.8500000000000005	2.8601353
2.84	2.872198
2.79	2.8314235
2.7299999999999995	2.7972054
2.74	2.7424204
2.8099999999999996	2.7360673
2.99	2.7816038
2.95	2.9142804
2.8899999999999997	2.9884734
2.99	2.9156065
2.9699999999999998	2.9496384
2.9699999999999998	2.9627783
2.9399999999999995	2.9594393
2.9599999999999995	2.944909
2.9	2.9298213
2.9	2.9251437
2.8599999999999994	2.8826559
2.93	2.8672023
2.8799999999999994	2.9002993
2.82	2.899835
2.83	2.8385777
2.76	2.8159394
2.76	2.7907155
2.76	2.7644837
2.7299999999999995	2.767696
2.71	2.7480984
2.6899999999999995	2.7104955
2.7	2.6953502
2.63	2.6968532
2.66	2.6506472
2.71	2.6571984
2.71	2.6946692
2.71	2.7226882
2.6899999999999995	2.7025704
2.65	2.6980834
2.6399999999999997	2.6584888
2.6099999999999994	2.6410155
2.59	2.6144469
2.5599999999999996	2.593316
2.6099999999999994	2.5645533
2.6099999999999994	2.5990686
2.58	2.616777
2.59	2.5918956
2.6	2.5911536
2.63	2.5932717
2.66	2.6217363
2.66	2.6568012
2.6899999999999995	2.6653278
2.6899999999999995	2.6771612
2.65	2.688509
2.65	2.6562128
2.65	2.6485176
2.6099999999999994	2.6521578
2.65	2.626707
2.7	2.6471696
2.71	2.694456
2.7199999999999998	2.7120042
2.6899999999999995	2.7250023
2.65	2.7060921
2.67	2.6625443
2.6899999999999995	2.675045
2.7	2.6707382
2.6899999999999995	2.7015085
2.7	2.6943862
2.6899999999999995	2.7057924
2.6899999999999995	2.695116
2.7700000000000005	2.6943407
2.76	2.7401848
2.75	2.7785559
2.74	2.754366
2.7700000000000005	2.7431326
2.7	2.762403
2.7	2.726836
2.67	2.692029
2.6399999999999997	2.6856349
2.62	2.6418347
2.58	2.6103606
2.62	2.5971975
2.58	2.6176374
2.62	2.5942397
2.63	2.6167321
2.63	2.641557
2.63	2.6343036
2.62	2.6358979
2.79	2.6223266
2.93	2.7091026
2.79	2.8912535
2.74	2.8692806
2.68	2.7172127
2.6899999999999995	2.6850576
2.67	2.6733112
2.67	2.6588888
2.65	2.667767
2.66	2.6487756
2.6099999999999994	2.6512694
2.6099999999999994	2.62328
2.65	2.6048117
2.67	2.6389751
2.65	2.673829
2.66	2.6602683
2.7299999999999995	2.630281
2.76	2.7111225
2.71	2.7629719
2.75	2.7243447
2.7299999999999995	2.7449422
2.7700000000000005	2.7337184
2.75	2.7425256
2.7999999999999994	2.7486322
2.83	2.7808828
2.8899999999999997	2.8185954
2.9	2.871879
2.8599999999999994	2.8956132
2.8500000000000005	2.8710477
2.8799999999999994	2.8492174
2.9	2.8982596
2.83	2.8998895
2.8099999999999996	2.847032
2.79	2.788261
2.8599999999999994	2.811253
2.8599999999999994	2.8279133
2.87	2.8676474
2.7999999999999994	2.8590276
2.76	2.8066664
2.7700000000000005	2.778275
2.7299999999999995	2.7632635
2.6899999999999995	2.7287805
2.7	2.70012
2.84	2.69214
2.84	2.7920442
2.82	2.8797584
2.83	2.8364892
2.8099999999999996	2.8335032
2.82	2.81468
2.8500000000000005	2.8106632
2.8500000000000005	2.8376622
2.84	2.86298
2.8099999999999996	2.8337972
2.87	2.8164368
2.8799999999999994	2.845305
2.83	2.9039807
2.79	2.8710465
2.79	2.7997975
2.7799999999999994	2.7826488
2.83	2.7601888
2.7799999999999994	2.8230987
2.84	2.7958446
2.8899999999999997	2.8260026
2.8500000000000005	2.8735824
2.8799999999999994	2.859024
2.87	2.8669915
2.91	2.8739028
2.8799999999999994	2.8755207
2.87	2.8502374
2.87	2.8810902
2.8500000000000005	2.8626018
2.87	2.8514543
2.9699999999999998	2.8576672
2.9399999999999995	2.9045937
2.93	2.957226
2.93	2.9404147
2.95	2.9231
2.9399999999999995	2.935079
2.93	2.9321663
2.98	2.933248
2.9699999999999998	2.9550667
3.01	2.9767075
3.09	2.9928632
3.2599999999999993	3.0489717
3.2800000000000002	3.1862755
3.33	3.263754
3.3199999999999994	3.2864585
3.2800000000000002	3.3149333
3.3	3.2527404
3.25	3.270888
3.34	3.2492063
3.3999999999999995	3.2888613
3.37	3.3875513
3.38	3.3789852
3.3199999999999994	3.3556957
3.3100000000000005	3.3416913
3.29	3.3012872
3.24	3.2838874
3.29	3.2524588
3.2	3.2625546
3.22	3.229989
3.25	3.2215285
3.24	3.228198
3.3599999999999994	3.235178
3.38	3.304232
3.24	3.3699565
3.42	3.319069
3.5	3.333553
3.75	3.4593241
4.01	3.6477613
4.41	3.9494324
4.45	4.2419024
4.44	4.3862295
4.52	4.38745
4.45	4.465931
4.81	4.342698
5.29	4.59426
5.39	5.06452
5.04	5.25984
5.18	5.0033846
5.219999999999999	5.0036554
5.1899999999999995	5.1028214
5.219999999999999	5.059251
5.0	5.1234365
5.18	5.0574627
5.21	5.004147
5.339999999999999	5.127862
5.4399999999999995	5.2455535
5.9799999999999995	5.2844048
6.579999999999999	5.6868668
7.239999999999999	6.2327814
7.559999999999999	6.981695
7.779999999999999	7.186202
7.89	7.49654
7.7299999999999995	7.4345484
7.379999999999999	7.56763
7.029999999999999	7.1756887
6.4	6.695756
6.57	6.5544224
6.599999999999999	6.351345
6.53	6.451395
7.179999999999999	6.468972
7.01	6.78096
6.63	6.9004097
7.29	6.504985
7.11	6.851473
7.1499999999999995	6.977336
7.17	6.9228516
7.7	7.009203
7.7	7.3373003
7.499999999999999	7.4202957
7.029999999999999	7.3658724
6.999999999999999	6.957159
6.82	6.7527685
7.089999999999999	6.567008
7.26	6.8216305
7.26	6.9457703
7.499999999999999	7.1140776
7.179999999999999	7.1958857
7.13	7.00609
6.869999999999999	6.939911
6.44	6.7989874
6.53	6.415098
6.34	6.357852
6.27	6.2912006
6.109999999999999	6.1493855
5.9	6.0454664
5.9799999999999995	5.841877
5.949999999999999	5.6865063
5.759999999999999	5.881139
5.599999999999999	5.7278957
5.42	5.5562716
5.3999999999999995	5.386119
5.369999999999999	5.3335285
5.469999999999999	5.3650484
5.469999999999999	5.326824
5.369999999999999	5.4305487
5.32	5.3200455
5.26	5.2742205
5.13	5.1969376
5.1899999999999995	5.106953
5.119999999999999	5.099001
5.119999999999999	5.116469
5.02	5.0322895
5.269999999999999	5.014987
5.21	5.1500006
5.7299999999999995	5.1549826
5.6899999999999995	5.4998274
6.05	5.7407227
5.919999999999999	5.8470087
6.28	5.8572006
6.159999999999999	5.993457
5.809999999999999	6.007677
5.599999999999999	5.7311125
5.459999999999999	5.512992
5.65	5.4022846
5.6899999999999995	5.5448217
5.8	5.5506306
5.83	5.6232014
5.619999999999999	5.7188454
5.119999999999999	5.527032
4.6499999999999995	5.1817403
5.119999999999999	4.647688
4.88	4.901374
4.89	4.981408
4.73	4.841587
4.76	4.6116076
4.61	4.633637
4.41	4.599449
4.32	4.412468
4.09	4.3066425
4.17	4.094101
3.99	4.0960884
3.59	3.97803
3.66	3.6542008
3.7299999999999995	3.4940417
4.03	3.7210195
4.25	3.8810375
4.28	4.2006755
4.28	4.186411
4.46	4.245536
4.63	4.3557997
4.69	4.499687
4.929999999999999	4.5791984
4.46	4.7543526
4.62	4.577427
4.69	4.3955784
4.95	4.5879145
4.76	4.7461624
4.79	4.7182918
4.55	4.6733136
4.6499999999999995	4.5419188
4.72	4.5449357
4.769999999999999	4.593828
4.83	4.707885
4.88	4.753477
5.119999999999999	4.770377
5.3	4.993001
5.14	5.20105
5.16	5.0798573
5.059999999999999	5.038492
5.11	4.977246
5.089999999999999	4.9682455
4.99	5.008621
4.58	4.941263
4.769999999999999	4.625082
4.72	4.626493
4.82	4.663865
4.64	4.7148466
4.51	4.633608
4.44	4.4655695
4.6	4.4145184
4.39	4.592039
4.38	4.3890843
4.31	4.3332567
4.13	4.2929153
3.8599999999999994	4.1126256
4.22	3.8962371
4.18	4.088294
4.16	4.173543
4.11	4.1440096
4.13	4.0479407
4.25	4.09886
4.19	4.1652994
4.32	4.1786604
4.41	4.2476425
4.4	4.3357325
4.54	4.3802757
4.47	4.445422
4.36	4.4507294
4.37	4.3425937
4.29	4.3244247
4.14	4.265666
4.19	4.1210375
4.13	4.1517267
4.12	4.129646
4.16	4.1014576
4.19	4.1017013
4.1	4.1560946
4.12	4.1171217
4.0	4.0789585
3.99	4.012324
4.04	3.9843323
4.01	3.973074
3.9699999999999998	4.0005713
3.99	3.9743001
3.96	4.0067596
3.8899999999999997	3.9465683
3.8599999999999994	3.8665273
3.8	3.8182838
3.6399999999999997	3.806474
3.6799999999999997	3.659398
3.6899999999999995	3.6451838
3.75	3.6417794
3.67	3.7247012
3.71	3.6860812
3.66	3.6630354
3.7199999999999998	3.6607957
3.63	3.6745803
3.4700000000000006	3.6578777
3.4799999999999995	3.4987884
3.37	3.4574676
3.38	3.3808515
3.5199999999999996	3.3693054
3.4299999999999997	3.4517362
3.4299999999999997	3.4669566
3.4700000000000006	3.4315186
3.51	3.4332092
3.54	3.4805567
3.4299999999999997	3.5207477
3.4299999999999997	3.4590755
3.38	3.420625
3.51	3.401786
3.4399999999999995	3.4851341
3.5999999999999996	3.4532266
3.5599999999999996	3.54681
3.5299999999999994	3.565455
3.51	3.515944
3.45	3.4994938
3.4399999999999995	3.448813
3.45	3.4009106
3.3999999999999995	3.4275398
3.2800000000000002	3.3998456
3.1499999999999995	3.3033175
3.16	3.1743972
3.2	3.1226702
3.1799999999999997	3.189667
3.1899999999999995	3.1732879
3.41	3.171783
3.4299999999999997	3.3276892
3.34	3.426219
3.2800000000000002	3.3604677
3.37	3.3007464
3.3499999999999996	3.3361046
3.38	3.34938
3.3199999999999994	3.3448188
3.2599999999999993	3.3395798
3.2599999999999993	3.2622943
3.22	3.2429042
3.2599999999999993	3.229425
3.22	3.2449791
3.1899999999999995	3.230823
3.13	3.198375
3.13	3.1355376
3.04	3.1309383
3.06	3.068242
3.08	3.0538049
3.04	3.0728898
3.06	3.0486555
3.14	3.039638
3.2699999999999996	3.105459
3.21	3.2316332
3.24	3.241107
3.21	3.2255318
3.25	3.2134442
3.1899999999999995	3.230633
3.1899999999999995	3.2000275
3.1899999999999995	3.1662471
3.14	3.1674738
3.0999999999999996	3.1450536
3.0199999999999996	3.1170955
2.99	3.0364423
3.0999999999999996	2.9817002
3.1099999999999994	3.062739
3.12	3.1100821
3.22	3.1160936
3.3100000000000005	3.1717095
3.41	3.3100028
3.54	3.366771
3.8899999999999997	3.516867
4.13	3.780546
3.7199999999999998	4.160706
3.8	3.7966087
3.9799999999999995	3.7233148
4.09	3.8745599
4.36	4.027169
4.18	4.215336
4.22	4.1905193
4.33	4.156847
4.4	4.1590557
4.31	4.3092833
4.28	4.3203454
4.47	4.212126
4.6	4.301401
4.6499999999999995	4.503059
4.46	4.559011
4.55	4.474414
4.83	4.4420815
4.56	4.6821804
4.7	4.603161
4.7	4.594305
4.6499999999999995	4.623361
4.739999999999999	4.606406
4.66	4.6382766
4.86	4.656874
4.769999999999999	4.7635903
4.75	4.75084
4.73	4.7095437
5.2	4.6910033
4.92	4.9978743
4.92	5.056629
4.94	4.773138
4.85	4.841224
4.98	4.786729
4.82	4.926315
4.92	4.761821
5.05	4.8383083
5.249999999999999	4.8935843
5.3	5.1277714
5.2	5.207717
5.1	5.1213512
5.059999999999999	5.0300856
5.119999999999999	4.9961405
5.16	5.0087357
5.68	5.0370903
5.779999999999999	5.471589
5.8	5.8928537
5.849999999999999	5.6061516
5.779999999999999	5.69619
5.58	5.70265
5.36	5.4693727
5.3999999999999995	5.291994
5.29	5.2451334
5.29	5.1575804
5.0	5.209871
4.929999999999999	4.991215
4.739999999999999	4.8814907
4.78	4.7153187
4.8999999999999995	4.707025
5.18	4.836034
5.7	5.2115006
6.27	5.364195
5.64	6.149659
5.08	5.86561
5.04	5.121163
4.8	4.781414
4.929999999999999	4.655363
4.49	4.735447
4.38	4.476196
4.6499999999999995	4.202717
4.56	4.4654875
4.63	4.497095
4.6499999999999995	4.553725
5.119999999999999	4.538328
5.119999999999999	4.946561
5.16	5.0925565
5.33	5.099988
5.24	5.2319107
5.029999999999999	5.1069202
5.379999999999999	5.001238
5.919999999999999	5.1921387
6.509999999999999	5.733016
6.78	6.3020535
7.459999999999999	6.8063154
7.969999999999999	6.9057903
7.17	7.690859
6.999999999999999	6.953827
7.079999999999999	6.846238
6.679999999999999	6.7524786
6.8999999999999995	6.488921
6.88	6.5843477
7.1899999999999995	6.7057447
6.91	6.9038134
6.699999999999999	6.727215
6.91	6.4907713
6.78	6.671135
6.69	6.5885134
6.929999999999999	6.5486107
6.759999999999999	6.7488127
7.079999999999999	6.5766478
7.23	6.9510565
7.13	6.9741955
6.82	7.0396643
6.799999999999999	6.648881
7.059999999999999	6.5559244
