# Supplementary material for: Stock market forecasting research based on GA-WOA-LSTM
Source: PLoS One. 2025 Aug 27;20(8):e0330324. doi: 10.1371/journal.pone.0330324 (PMC12385415; doi:10.1371/journal.pone.0330324)
Supplement: S1 File — (ZIP) [file pone.0330324.s001.zip › Paper Model/LH/LOTUS HOLDINGS-600186.SS/GA-WOA-LSTM/train_results/GA_WOA_LSTM_train_prediction.csv]

Actual_Close_Train	Predicted_Close_Train
6.82	6.7970104
6.829999999999999	6.756179
6.699999999999999	6.656376
6.679999999999999	6.59556
6.75	6.5475492
6.85	6.586214
6.929999999999999	6.6776266
6.889999999999999	6.7411156
6.79	6.772683
6.669999999999999	6.6668596
6.73	6.581133
6.669999999999999	6.5826902
6.56	6.571145
6.679999999999999	6.476198
6.56	6.5308886
6.62	6.485671
6.459999999999999	6.4866467
6.329999999999999	6.4322243
6.5	6.211091
6.59	6.3443823
6.57	6.43414
6.57	6.468359
5.9799999999999995	6.453017
5.58	5.930213
5.589999999999999	5.587862
5.24	5.531618
5.07	5.268792
5.269999999999999	5.0241547
5.15	5.106335
5.29	5.183313
5.1899999999999995	5.1682625
5.13	5.143917
4.89	5.131054
4.929999999999999	4.903949
4.99	4.8363214
4.52	4.925667
4.4	4.6297655
4.36	4.345247
4.23	4.3303366
4.25	4.2545767
4.679999999999999	4.137879
4.82	4.531847
4.75	4.775682
4.85	4.7072983
4.79	4.7460747
4.56	4.780036
4.44	4.59894
4.44	4.381853
4.88	4.4119864
5.17	4.7175846
5.1	5.065339
5.01	5.0115175
5.2	4.9637604
5.1899999999999995	5.075571
5.219999999999999	5.136698
5.219999999999999	5.1374335
5.1	5.162407
4.88	5.089693
4.98	4.8871403
5.059999999999999	4.874224
4.98	4.9953456
5.02	4.9398127
4.8999999999999995	4.9830475
4.78	4.8794575
4.48	4.7901173
4.36	4.5537806
4.39	4.3255787
4.49	4.346474
4.42	4.4027853
4.56	4.39412
4.6	4.487586
4.5	4.5448484
4.82	4.4982524
4.839999999999999	4.688898
4.69	4.793396
4.82	4.6726265
4.6499999999999995	4.7502723
4.679999999999999	4.6691933
4.75	4.604822
4.89	4.651732
4.85	4.8156195
4.95	4.8220224
4.8999999999999995	4.8807206
4.99	4.8661394
5.07	4.9055357
5.1	4.972142
5.059999999999999	5.0253296
5.17	5.0069613
5.17	5.049885
5.04	5.0954704
5.16	5.0195055
5.32	5.045129
5.36	5.2045317
5.32	5.2960825
5.029999999999999	5.2349234
5.059999999999999	5.080447
5.04	4.9839315
5.14	4.9828334
5.1899999999999995	5.0356636
5.24	5.1076913
5.18	5.1732235
5.1899999999999995	5.146915
5.04	5.1143875
5.279999999999999	5.026225
5.409999999999999	5.1373577
5.1899999999999995	5.31293
5.1899999999999995	5.2179675
5.279999999999999	5.131388
5.35	5.243223
5.29	5.292042
5.24	5.2271767
5.32	5.2079287
5.48	5.2312145
5.469999999999999	5.338254
5.54	5.469433
5.55	5.423459
5.48	5.4573374
5.4399999999999995	5.460479
5.569999999999999	5.3422728
5.49	5.4777584
5.379999999999999	5.44221
5.16	5.3369637
5.18	5.167021
5.15	5.1491213
5.36	5.1215687
5.42	5.2538986
5.35	5.332329
5.219999999999999	5.3238735
5.26	5.209729
5.39	5.1726823
5.52	5.298231
5.499999999999999	5.4740915
5.589999999999999	5.429739
5.39	5.458375
5.36	5.3748693
5.269999999999999	5.2664547
5.4399999999999995	5.2039995
5.599999999999999	5.316453
5.51	5.446888
6.06	5.467204
6.109999999999999	5.7732153
5.96	6.0770464
5.9799999999999995	5.843055
5.849999999999999	5.860718
5.86	5.7349005
5.909999999999999	5.7596216
6.099999999999999	5.8015585
5.969999999999999	5.9413557
6.039999999999999	5.949506
6.03	5.92671
6.169999999999999	5.9422903
6.09	6.024913
6.139999999999999	6.019601
6.05	6.0355587
5.49	5.9809246
5.61	5.589058
5.42	5.4900293
5.23	5.4344435
5.279999999999999	5.2215433
5.309999999999999	5.206298
5.309999999999999	5.230935
5.119999999999999	5.2491336
5.2	5.111149
5.269999999999999	5.0865283
5.45	5.210693
5.39	5.3422737
5.23	5.325842
5.23	5.1939673
5.3	5.1749578
5.249999999999999	5.272561
5.17	5.182455
5.1899999999999995	5.130183
5.15	5.1020346
5.05	5.120242
5.07	5.0260987
5.18	4.995216
5.279999999999999	5.0949435
5.219999999999999	5.191386
5.21	5.211108
5.219999999999999	5.164761
5.14	5.1731668
5.1899999999999995	5.1140213
5.119999999999999	5.112035
5.1899999999999995	5.0990524
5.089999999999999	5.13185
4.959999999999999	5.05314
4.7	4.963887
4.72	4.7246323
4.679999999999999	4.6609535
4.85	4.66099
4.88	4.848796
4.8999999999999995	4.8327208
4.91	4.856248
4.94	4.8709583
4.8	4.890979
4.79	4.8084555
4.8	4.728984
4.79	4.7597036
4.709999999999999	4.773657
4.56	4.693798
4.56	4.5661373
4.64	4.5218997
4.44	4.579341
4.5	4.4982433
4.48	4.461499
4.4	4.4631786
4.41	4.3924494
4.43	4.368188
4.5	4.391225
4.52	4.452222
4.54	4.480768
4.99	4.5080643
4.99	4.7769084
4.95	4.9475775
4.99	4.878195
4.95	4.91894
4.94	4.9248385
5.02	4.8708267
5.02	4.927014
5.339999999999999	4.978192
5.569999999999999	5.1707845
5.749999999999999	5.4206944
5.67	5.6255646
5.7	5.616314
5.719999999999999	5.6152363
5.839999999999999	5.5905704
5.87	5.7197895
5.8	5.727929
5.919999999999999	5.806443
5.86	5.7773476
5.839999999999999	5.798744
5.74	5.7636642
5.719999999999999	5.6844645
5.969999999999999	5.6469355
6.099999999999999	5.851862
6.15	5.951907
6.2299999999999995	5.9942636
6.06	6.1310244
6.069999999999999	6.004895
6.09	5.974554
6.129999999999999	5.9981318
6.21	6.0064964
6.19	6.094118
6.159999999999999	6.0815544
5.93	6.0920486
5.789999999999999	5.9195986
5.749999999999999	5.7779055
5.599999999999999	5.6873884
5.909999999999999	5.611265
5.879999999999999	5.7542562
5.87	5.804882
5.9799999999999995	5.791601
5.83	5.8650217
5.969999999999999	5.796482
5.909999999999999	5.8437586
5.839999999999999	5.8215103
5.77	5.784464
6.349999999999999	5.698927
6.799999999999999	6.03152
6.799999999999999	6.642825
6.679999999999999	6.5260563
6.73	6.5394754
6.509999999999999	6.572071
6.24	6.389677
6.379999999999999	6.1761923
5.9	6.216794
5.93	5.922428
5.93	5.8182
6.03	5.8548317
6.08	6.0294943
6.27	5.9507103
6.219999999999999	6.1274157
6.299999999999999	6.152734
6.31	6.144616
6.579999999999999	6.1895275
6.59	6.3859015
6.459999999999999	6.4095955
6.319999999999999	6.406657
6.4799999999999995	6.222332
6.27	6.3290453
6.27	6.247609
6.069999999999999	6.165782
5.99	6.067607
5.949999999999999	5.8900166
5.99	5.881176
5.559999999999999	5.945326
5.459999999999999	5.6304398
5.559999999999999	5.4111214
5.659999999999999	5.470234
5.58	5.5844355
5.629999999999999	5.479601
5.619999999999999	5.5431786
5.749999999999999	5.5348644
5.569999999999999	5.636593
5.559999999999999	5.570697
5.45	5.5005817
5.45	5.4105244
5.45	5.393222
5.45	5.393135
5.36	5.3946123
5.1899999999999995	5.343051
5.23	5.202449
5.269999999999999	5.1650567
5.15	5.239785
5.2	5.0071115
5.32	5.109474
5.35	5.24839
5.279999999999999	5.2798347
5.33	5.254736
5.379999999999999	5.2401123
5.49	5.2984953
5.499999999999999	5.400219
5.559999999999999	5.4324617
5.65	5.4760723
5.599999999999999	5.588662
5.599999999999999	5.5547686
5.42	5.5266924
5.55	5.393588
5.54	5.4644775
5.54	5.465804
5.6899999999999995	5.4705496
5.58	5.5703135
5.64	5.5331726
5.52	5.571645
5.469999999999999	5.512678
5.13	5.434658
5.15	5.1722727
5.2	5.103029
5.05	5.126912
5.0	5.014902
5.04	4.969055
5.04	4.998987
5.13	4.9668503
5.279999999999999	5.0245705
5.24	5.205395
4.99	5.141202
5.11	4.9403114
5.18	4.9583282
5.33	5.140443
5.279999999999999	5.1650543
5.339999999999999	5.255761
5.32	5.2643166
5.26	5.277027
5.08	5.205346
5.07	5.0944586
5.02	4.9736204
5.07	5.0155544
5.05	5.00523
5.16	5.0486116
5.1899999999999995	5.074189
5.08	5.1327057
5.14	5.0537844
5.11	5.1212626
5.08	5.057123
4.959999999999999	5.030834
4.86	4.934953
4.839999999999999	4.836802
4.929999999999999	4.8015633
4.86	4.8595033
4.79	4.853626
4.67	4.774353
4.7	4.6496067
4.679999999999999	4.651085
4.67	4.659835
4.52	4.653555
4.5	4.5304446
4.6	4.4719024
4.43	4.528381
4.37	4.4565334
4.27	4.3302507
4.23	4.282814
4.14	4.231927
3.8899999999999997	4.1484222
3.92	3.9495223
3.92	3.8611224
3.8999999999999995	3.922905
4.02	3.9379406
4.28	3.9486942
4.14	4.2124643
4.12	4.1498556
3.9799999999999995	4.117787
4.04	3.9984567
3.9300000000000006	4.004251
3.8199999999999994	3.9298294
3.92	3.840192
4.03	3.865296
4.04	3.9747124
4.07	4.0370398
4.12	4.060175
4.2	4.1047125
4.16	4.167433
4.17	4.1501594
4.22	4.1004744
4.27	4.199216
4.24	4.240696
4.15	4.238693
4.22	4.159526
4.13	4.1665354
4.12	4.1221457
4.22	4.1119056
4.27	4.1835966
4.14	4.2536845
4.13	4.163756
3.9699999999999998	4.122069
3.95	3.9862814
3.95	3.925173
3.88	3.9123847
3.99	3.9017591
3.8999999999999995	3.9309711
3.92	3.9204414
3.96	3.8980463
3.8599999999999994	3.9376862
3.9300000000000006	3.881527
3.87	3.9347558
3.75	3.8756144
3.76	3.7757807
3.79	3.7362487
3.7799999999999994	3.7645051
3.8599999999999994	3.7597117
3.92	3.8195236
3.84	3.8790905
3.67	3.851373
3.41	3.7017188
3.4799999999999995	3.4505029
3.46	3.4280705
3.6399999999999997	3.440204
3.7299999999999995	3.5703785
3.7299999999999995	3.7078876
3.6499999999999995	3.6885836
3.5	3.6706138
3.42	3.5169704
3.33	3.4221518
3.34	3.3193347
3.38	3.3347857
3.1899999999999995	3.3737745
2.99	3.2379818
3.01	3.0209165
3.1099999999999994	2.9680457
3.24	3.0718193
3.41	3.2185318
3.49	3.3742826
3.33	3.4729865
3.29	3.3999472
3.3999999999999995	3.28203
3.6399999999999997	3.356557
3.49	3.5491772
3.51	3.5125299
3.45	3.4805672
3.54	3.4582818
3.4399999999999995	3.4665446
3.4299999999999997	3.4558954
3.4700000000000006	3.4044576
3.7799999999999994	3.440169
4.01	3.6542127
3.9699999999999998	3.9019036
3.9699999999999998	3.927461
3.8899999999999997	3.931358
3.8899999999999997	3.8787336
3.8999999999999995	3.8504953
3.9399999999999995	3.8738246
3.9699999999999998	3.906302
3.8500000000000005	3.9593391
3.8099999999999996	3.86558
3.84	3.8272243
3.9300000000000006	3.8081524
3.8899999999999997	3.8894894
3.92	3.880769
4.04	3.8822277
3.96	4.005136
3.8899999999999997	3.970674
3.88	3.893342
3.9399999999999995	3.8609605
3.9699999999999998	3.9082627
3.88	3.9507544
3.8199999999999994	3.8935478
3.8599999999999994	3.8166957
3.8999999999999995	3.835693
3.88	3.8755684
4.07	3.8790848
3.87	3.9868407
4.14	3.897
4.19	4.041409
4.17	4.1267505
4.01	4.143037
3.9799999999999995	4.0272465
3.92	3.938471
3.8999999999999995	3.9018161
3.84	3.8771806
3.84	3.8365374
3.67	3.841548
3.41	3.6731498
3.37	3.4745352
3.4799999999999995	3.356662
3.5199999999999996	3.4399521
3.4299999999999997	3.5110693
3.46	3.4562068
3.46	3.414313
3.5599999999999996	3.4277415
3.58	3.5164726
3.5999999999999996	3.5794673
3.5999999999999996	3.573691
3.66	3.61382
3.63	3.6233165
3.66	3.6308157
3.58	3.6172278
3.5199999999999996	3.5966794
3.5999999999999996	3.514763
3.66	3.5559318
3.5599999999999996	3.6644225
3.4700000000000006	3.58561
3.5199999999999996	3.4905596
3.51	3.5148337
3.51	3.4894845
3.5199999999999996	3.492324
3.46	3.504125
3.4399999999999995	3.465273
3.4299999999999997	3.4423892
3.4299999999999997	3.4304757
3.41	3.4489212
3.51	3.398295
3.5	3.4753342
3.3999999999999995	3.5142653
3.3599999999999994	3.427927
3.3999999999999995	3.3577597
3.3599999999999994	3.3866072
3.33	3.3699505
3.3	3.338008
3.3100000000000005	3.314527
3.38	3.2949522
3.3900000000000006	3.3569849
3.37	3.3844028
3.38	3.366751
3.2299999999999995	3.3733544
3.2800000000000002	3.2597127
3.24	3.2644043
3.1899999999999995	3.275144
3.14	3.2188354
3.17	3.1633122
3.22	3.1580307
3.24	3.2112613
3.2	3.2295637
3.1899999999999995	3.2142928
3.1899999999999995	3.1910703
3.1899999999999995	3.1917562
3.1499999999999995	3.202396
3.0699999999999994	3.167169
3.03	3.0969367
3.0699999999999994	3.0368528
3.04	3.0838
2.98	3.05797
2.9699999999999998	3.0068326
3.01	2.9487133
2.9699999999999998	3.0103219
2.95	2.9909282
2.87	2.9542234
2.91	2.8909564
2.83	2.8774571
2.79	2.866286
2.7299999999999995	2.8261807
2.71	2.7391958
2.66	2.6967363
2.55	2.6726384
2.57	2.5942545
2.55	2.5518923
2.6099999999999994	2.5320802
2.6	2.5921097
2.58	2.6182964
2.6	2.5707643
2.62	2.5906434
2.58	2.624867
2.5299999999999994	2.6021667
2.4299999999999997	2.5533
2.29	2.449968
2.3199999999999994	2.3316286
2.3100000000000005	2.2916858
2.41	2.324378
2.44	2.3897665
2.49	2.4341292
2.6399999999999997	2.4886727
2.62	2.6266222
2.59	2.6278234
2.5	2.606441
2.54	2.5227582
2.46	2.507742
2.44	2.486023
2.44	2.4554605
2.45	2.4466558
2.5	2.4422808
2.45	2.4875107
2.55	2.4808254
2.4799999999999995	2.5307293
2.38	2.500883
2.4199999999999995	2.3994617
2.3900000000000006	2.4048533
2.41	2.4043627
2.37	2.3993583
2.3900000000000006	2.3908787
2.3900000000000006	2.3929794
2.4199999999999995	2.4053776
2.44	2.4218245
2.5299999999999994	2.44209
2.5599999999999996	2.5203419
2.54	2.5560102
2.55	2.5445478
2.5	2.5631695
2.54	2.533084
2.46	2.5453453
2.4199999999999995	2.5007792
2.44	2.4244263
2.36	2.4333272
2.3399999999999994	2.3890686
2.3499999999999996	2.3521843
2.33	2.338369
2.27	2.3399637
2.3399999999999994	2.288621
2.3900000000000006	2.3306
2.38	2.3790493
2.4299999999999997	2.4037123
2.67	2.4201388
2.9399999999999995	2.579939
2.87	2.909854
2.95	2.915055
2.87	2.9384494
3.16	2.8441024
3.2599999999999993	2.9892359
3.16	3.2190132
3.25	3.2047544
3.3	3.1800447
3.2	3.224722
2.9399999999999995	3.1833658
2.98	2.984984
2.99	2.9312747
2.9	2.9478297
3.13	2.9148545
3.14	3.029303
3.1099999999999994	3.1267724
3.05	3.1215272
3.04	3.0412369
2.95	3.0047743
2.87	2.9432757
2.8899999999999997	2.8812542
2.8899999999999997	2.8679662
2.93	2.890428
2.87	2.9322815
2.8099999999999996	2.8718257
2.76	2.8240266
2.7700000000000005	2.745471
2.79	2.7463465
2.8099999999999996	2.8041077
2.92	2.7879708
2.99	2.9360814
2.9399999999999995	2.9591908
2.79	2.9636726
2.66	2.8260846
2.5599999999999996	2.6671515
2.6	2.575707
2.66	2.5867796
2.7	2.6720567
2.8099999999999996	2.6671913
2.75	2.777216
2.8500000000000005	2.7874532
2.9	2.8065014
2.8500000000000005	2.9083157
2.8599999999999994	2.862082
2.9	2.8430805
2.98	2.9081976
2.9599999999999995	2.9250565
2.99	2.9782991
2.9599999999999995	2.998478
2.93	2.9581304
2.9	2.9139495
2.98	2.9048877
3.01	2.9467316
3.01	2.978125
3.05	3.0158095
3.0199999999999996	3.0259676
3.01	3.0213227
2.98	3.003519
3.04	2.9902124
3.01	3.0054927
3.06	3.00708
3.05	3.038578
2.95	3.053538
3.0	2.9793632
3.08	2.9650402
3.0699999999999994	3.0453234
3.05	3.0632672
3.0999999999999996	3.0403795
3.12	3.0798204
3.06	3.101307
3.06	3.0743651
3.0	3.0445042
2.9599999999999995	3.017747
3.01	2.9596827
3.08	2.9805708
3.33	3.0565255
3.2	3.244727
3.25	3.2123818
3.17	3.2384875
3.1799999999999997	3.192743
3.1799999999999997	3.148118
3.1499999999999995	3.1693935
3.22	3.153359
3.24	3.1933026
3.22	3.2499602
3.24	3.229601
3.14	3.2156663
3.13	3.1645389
3.17	3.129273
3.06	3.1563978
3.09	3.0894685
3.14	3.088291
3.12	3.1179023
3.01	3.1255858
3.06	3.0336518
3.16	3.0431557
3.1799999999999997	3.1233165
3.12	3.1756506
3.0999999999999996	3.147152
3.04	3.090415
3.01	3.054396
3.03	3.0140412
3.0199999999999996	3.025147
2.98	3.0290117
2.99	2.9931617
3.06	2.992085
3.08	3.039967
3.1499999999999995	3.075632
3.1099999999999994	3.1388128
3.06	3.1269722
3.08	3.0472403
3.01	3.0779507
3.0	3.0194478
3.0199999999999996	3.0093613
3.01	3.018688
2.9699999999999998	3.0160723
2.92	2.9870179
3.21	2.9136124
3.1799999999999997	3.1134486
3.0999999999999996	3.2566805
3.09	3.122494
3.03	3.0792913
3.04	3.0335212
3.03	3.000246
3.03	3.0223215
3.0999999999999996	3.0226464
3.05	3.0785275
2.9599999999999995	3.0570452
3.01	2.9905057
2.98	2.9970186
2.95	2.9860759
2.92	2.9690623
2.95	2.9171925
2.9699999999999998	2.95714
2.9599999999999995	2.9641006
2.98	2.9576287
2.95	2.9860015
2.9599999999999995	2.9559083
2.9399999999999995	2.9555287
2.93	2.9488778
2.9399999999999995	2.9277983
2.9599999999999995	2.933343
2.99	2.9473152
3.05	2.980998
3.04	3.049748
3.0699999999999994	3.0413043
3.0199999999999996	3.0622795
3.04	3.0407076
3.1099999999999994	3.024333
3.0999999999999996	3.0874414
3.0699999999999994	3.096297
3.08	3.0775952
3.06	3.0794387
3.06	3.069684
3.0199999999999996	3.0617692
2.99	3.0345497
2.92	2.9959688
2.92	2.9452937
2.84	2.9271498
2.84	2.866624
2.8599999999999994	2.8466685
2.87	2.8579268
2.83	2.8744898
2.7299999999999995	2.823886
2.68	2.7638543
2.49	2.6615665
2.46	2.5540237
2.52	2.406806
2.46	2.5138774
2.4799999999999995	2.5114403
2.5	2.4686513
2.52	2.4991498
2.4700000000000006	2.5196052
2.5	2.485587
2.54	2.4835334
2.4199999999999995	2.5507817
2.3900000000000006	2.4554684
2.4799999999999995	2.4062896
2.54	2.458125
2.49	2.5419705
2.54	2.5259104
2.58	2.5305126
2.5299999999999994	2.598843
2.52	2.553098
2.44	2.5314655
2.44	2.4789453
2.49	2.4275372
2.5299999999999994	2.48521
2.4799999999999995	2.52925
2.5299999999999994	2.5079992
2.46	2.526198
2.45	2.4865963
2.46	2.4565759
2.49	2.4730337
2.5599999999999996	2.482743
2.65	2.562501
2.79	2.6444042
2.6899999999999995	2.7687771
2.7199999999999998	2.7368963
2.6899999999999995	2.6986861
2.7700000000000005	2.7071576
2.7999999999999994	2.738132
2.83	2.7960825
2.92	2.8321333
2.82	2.8981342
2.7999999999999994	2.8700862
2.92	2.7872994
2.99	2.8601847
2.98	2.9558454
2.95	2.9801707
3.13	2.9516048
3.1099999999999994	3.0456312
3.08	3.1097093
2.93	3.093711
2.9	2.9479911
2.9699999999999998	2.9086895
2.95	2.9338799
2.91	2.9478948
2.9399999999999995	2.9196842
2.92	2.9196563
2.8799999999999994	2.923029
2.9	2.8902702
2.95	2.8930998
2.9699999999999998	2.9332497
2.92	2.9567447
2.91	2.940526
2.8099999999999996	2.9048705
2.7700000000000005	2.8317027
2.83	2.7727337
2.7999999999999994	2.8139462
2.75	2.8097768
2.7	2.7711291
2.6899999999999995	2.715823
2.7	2.6865664
2.76	2.7003608
2.7700000000000005	2.7390494
2.7700000000000005	2.7739508
2.84	2.7660432
2.8500000000000005	2.8237424
2.8500000000000005	2.8483734
2.76	2.8544953
2.98	2.7880893
3.0	2.8901877
2.98	3.0833054
2.9599999999999995	2.9487972
2.8500000000000005	2.933669
2.7700000000000005	2.8647857
2.75	2.7715287
2.7799999999999994	2.7429776
2.74	2.783598
2.7700000000000005	2.7523637
2.76	2.7628436
2.71	2.7383075
2.7199999999999998	2.723562
2.7299999999999995	2.712069
2.74	2.719646
2.7	2.7467928
2.7	2.7213416
2.75	2.7117822
2.75	2.7428114
2.7	2.7487364
2.68	2.722869
2.71	2.68331
2.75	2.7055383
2.76	2.7450743
2.7700000000000005	2.771785
2.75	2.7610424
2.75	2.7518218
2.7999999999999994	2.7561717
2.76	2.7803497
2.7799999999999994	2.7745245
2.79	2.776967
2.82	2.7901645
2.67	2.8162422
2.7199999999999998	2.6955976
2.75	2.703535
2.7700000000000005	2.7416663
2.75	2.766643
2.8500000000000005	2.7527137
2.8099999999999996	2.811891
2.7700000000000005	2.8365283
2.7999999999999994	2.7866166
2.79	2.7953362
2.74	2.7923846
2.7	2.7729125
2.7	2.716302
2.66	2.6991374
2.63	2.6844902
2.62	2.6444921
2.6399999999999997	2.6297593
2.6399999999999997	2.6406593
2.5299999999999994	2.6499262
2.5599999999999996	2.5696208
2.55	2.5415823
2.58	2.580358
2.58	2.575628
2.54	2.58614
2.46	2.5594816
2.4700000000000006	2.4862196
2.46	2.4708962
2.41	2.4789145
2.36	2.4395285
2.3399999999999994	2.3774424
2.38	2.3477898
2.38	2.3684468
2.3999999999999995	2.390441
2.36	2.4104428
2.3199999999999994	2.3787103
2.37	2.3418689
2.45	2.3656306
2.4299999999999997	2.4376097
2.45	2.448475
2.3999999999999995	2.4621255
2.46	2.4271019
2.45	2.4463024
2.45	2.4665534
2.4700000000000006	2.4591997
2.52	2.468655
2.67	2.5157502
2.6399999999999997	2.6404414
2.5599999999999996	2.6650221
2.6	2.594092
2.62	2.5898724
2.59	2.6144757
2.63	2.6023903
2.6099999999999994	2.622488
2.55	2.6244256
2.4799999999999995	2.567632
2.41	2.4926538
2.4299999999999997	2.4298828
2.4199999999999995	2.4184155
2.4299999999999997	2.4440114
2.4799999999999995	2.4423528
2.4799999999999995	2.4672027
2.4799999999999995	2.4873643
2.4700000000000006	2.4883888
2.46	2.4768038
2.3900000000000006	2.4683523
2.37	2.418363
2.3900000000000006	2.3736699
2.3900000000000006	2.3862243
2.3900000000000006	2.4077463
2.4199999999999995	2.3998437
2.4299999999999997	2.4250314
2.4799999999999995	2.4372287
2.41	2.4836485
2.46	2.4449816
2.4700000000000006	2.4395113
2.5	2.4732647
2.4700000000000006	2.4931378
2.4700000000000006	2.4906726
2.4299999999999997	2.4829223
2.4199999999999995	2.4441843
2.45	2.4300942
2.46	2.4448857
2.45	2.4646342
2.5	2.4652557
2.51	2.4920285
2.51	2.5015883
2.5	2.517651
2.49	2.5091047
2.5	2.497703
2.45	2.4965746
2.46	2.4713435
2.4700000000000006	2.465095
2.46	2.4755425
2.4299999999999997	2.469502
2.4199999999999995	2.4468794
2.4299999999999997	2.4260802
2.41	2.4343235
2.36	2.4246604
2.22	2.3857408
2.26	2.268591
2.26	2.2561097
2.2799999999999994	2.2754278
2.29	2.2870858
2.26	2.2977252
2.2799999999999994	2.277491
2.25	2.282533
2.4700000000000006	2.27104
2.3900000000000006	2.4099917
2.37	2.4288654
2.33	2.3821301
2.3399999999999994	2.346089
2.3100000000000005	2.3395257
2.3399999999999994	2.3292975
2.36	2.3469098
2.37	2.3587804
2.37	2.3802896
2.37	2.3809855
2.37	2.378516
2.37	2.377892
2.3499999999999996	2.3751488
2.3399999999999994	2.369952
2.33	2.3501902
2.3100000000000005	2.34391
2.3100000000000005	2.3242698
2.2799999999999994	2.3127728
2.2799999999999994	2.3026907
2.29	2.2896924
2.3100000000000005	2.3009079
2.3100000000000005	2.316454
2.3399999999999994	2.3229694
2.3199999999999994	2.3454638
2.2799999999999994	2.3354728
2.29	2.3018913
2.26	2.298132
2.26	2.2832794
2.25	2.2668397
2.27	2.26199
2.26	2.286539
2.2799999999999994	2.2744224
2.3399999999999994	2.2845058
2.3399999999999994	2.3608894
2.37	2.350486
2.37	2.3723302
2.44	2.3772998
2.44	2.444428
2.3999999999999995	2.4494247
2.3999999999999995	2.417286
2.3499999999999996	2.4018211
2.37	2.373581
2.3999999999999995	2.366765
2.41	2.3909159
2.45	2.4174147
2.4299999999999997	2.4480405
2.3999999999999995	2.457117
2.4299999999999997	2.4210508
2.4299999999999997	2.4297624
2.45	2.448113
2.44	2.4482749
2.5	2.444326
2.5	2.48958
2.54	2.4995294
2.54	2.5321393
2.58	2.5453937
2.58	2.5565565
2.52	2.5814888
2.63	2.543047
2.63	2.5908422
2.7199999999999998	2.6456409
2.65	2.68135
2.66	2.687602
2.6899999999999995	2.6583176
2.6899999999999995	2.6738758
2.75	2.6902022
2.7199999999999998	2.7184982
2.7799999999999994	2.742837
2.9599999999999995	2.756721
2.92	2.912589
2.93	2.9504807
3.06	2.9257693
3.06	3.0193586
2.9599999999999995	3.0567787
2.99	2.9868848
2.9599999999999995	2.9486637
2.9	2.9695945
2.9	2.908618
2.95	2.8852532
2.9699999999999998	2.9305182
3.0199999999999996	2.9668012
3.01	3.0025277
3.03	3.0110598
3.09	3.016612
3.08	3.0579543
3.17	3.083068
3.49	3.134872
3.66	3.3571436
3.6399999999999997	3.629381
4.0	3.680003
3.9799999999999995	3.8210073
3.9300000000000006	3.9896996
3.9399999999999995	3.876301
3.8899999999999997	3.9036574
4.02	3.8525171
3.9699999999999998	3.9349358
3.99	3.9404993
3.8999999999999995	3.9454572
3.8899999999999997	3.8925233
3.8999999999999995	3.851941
4.28	3.8652582
4.13	4.1075478
4.29	4.156177
4.32	4.195139
4.28	4.300536
4.13	4.2405314
4.12	4.1379166
4.37	4.0604773
4.34	4.2586727
4.26	4.314252
4.26	4.2646627
4.26	4.229409
4.26	4.229619
4.26	4.2330904
4.26	4.2375298
4.26	4.2410097
4.26	4.2434006
4.26	4.2441225
4.26	4.2444057
4.26	4.2444057
4.26	4.2444057
4.26	4.2444057
4.26	4.2444057
4.26	4.2444057
4.26	4.2444057
4.26	4.2444057
4.26	4.2444057
4.26	4.2444057
4.26	4.2444057
4.26	4.2444057
4.26	4.2444057
4.26	4.2444057
4.26	4.2444057
4.26	4.2444057
4.26	4.2444057
4.26	4.2444057
4.26	4.2444057
4.26	4.2444057
4.05	4.2444057
4.02	3.916097
4.34	3.9476507
4.12	4.218408
4.13	4.1432686
3.9399999999999995	4.0978556
4.01	3.9510796
4.09	3.9232259
4.24	4.006453
4.47	4.189376
4.41	4.3878193
4.61	4.3796206
4.58	4.5117464
4.58	4.58029
4.37	4.5351205
4.3	4.4485307
4.39	4.2095556
4.39	4.311252
4.44	4.3650217
4.59	4.4055786
4.45	4.503689
4.39	4.5013447
4.39	4.340867
4.38	4.3459425
4.34	4.3291445
4.709999999999999	4.305544
4.89	4.559742
5.119999999999999	4.7803793
5.01	4.968666
4.76	4.9478245
4.8	4.7415433
4.79	4.7004423
4.37	4.6979837
4.53	4.4159436
4.64	4.4420123
4.6499999999999995	4.550889
4.929999999999999	4.6055827
4.91	4.780543
4.88	4.867446
4.839999999999999	4.815698
4.76	4.7912354
4.61	4.7264256
4.79	4.623434
4.76	4.670768
4.75	4.727643
4.73	4.6884737
4.57	4.70458
4.49	4.571598
4.52	4.4571214
4.57	4.4761734
4.57	4.5409408
4.62	4.5398016
4.63	4.5785065
4.679999999999999	4.5914755
4.679999999999999	4.631814
4.869999999999999	4.6518784
4.869999999999999	4.8283787
4.929999999999999	4.8318214
4.8999999999999995	4.8697987
4.929999999999999	4.8835535
5.3	4.8737235
5.409999999999999	5.1337633
5.4399999999999995	5.363703
5.49	5.3681335
5.969999999999999	5.3576746
6.159999999999999	5.7061872
6.139999999999999	5.9964037
6.349999999999999	6.0237684
6.299999999999999	6.1607876
6.2299999999999995	6.20916
6.299999999999999	6.0932226
6.2299999999999995	6.1702003
6.25	6.1437454
6.639999999999999	6.1136293
6.44	6.388997
6.25	6.350358
6.28	6.162903
6.419999999999999	6.1515694
6.379999999999999	6.238982
6.449999999999999	6.284355
6.769999999999999	6.293418
6.75	6.5731707
6.8999999999999995	6.5651884
7.589999999999999	6.7456875
7.8	7.151182
8.28	7.413474
8.37	7.8969193
8.2	8.081689
7.7	7.9574814
7.87	7.5896235
7.86	7.4760036
7.519999999999999	7.7199507
8.01	7.3670197
8.24	7.669591
8.44	8.0269785
8.27	8.057956
8.18	8.02206
7.87	7.9270496
8.35	7.7301645
8.11	7.945057
8.19	7.9543486
7.839999999999999	7.90158
7.679999999999999	7.757351
7.219999999999999	7.550128
7.39	7.2105484
8.13	7.201545
8.21	7.7037926
8.41	8.081782
9.25	7.9933996
9.39	8.648978
9.659999999999998	9.061106
10.46	9.0261545
10.46	9.685459
10.46	9.852188
10.46	9.889497
10.46	9.954444
10.46	9.975843
10.46	9.998758
10.46	10.009694
10.46	10.016803
10.46	10.020046
10.46	10.020046
10.46	10.020046
10.46	10.020046
10.46	10.020046
10.46	10.020046
10.46	10.020046
10.46	10.020046
10.46	10.020046
10.46	10.020046
10.46	10.020046
10.46	10.020046
10.46	10.020046
10.46	10.020046
10.46	10.020046
10.46	10.020046
10.46	10.020046
10.46	10.020046
10.46	10.020046
10.46	10.020046
10.46	10.020046
10.46	10.020046
10.46	10.020046
10.46	10.020046
10.46	10.020046
10.46	10.020046
10.46	10.020046
10.46	10.020046
10.46	10.020046
10.46	10.020046
10.46	10.020046
10.46	10.020046
10.46	10.020046
10.46	10.020046
10.46	10.020046
10.46	10.020046
10.46	10.020046
10.46	10.020046
10.46	10.020046
10.46	10.020046
10.46	10.020046
10.46	10.020046
10.46	10.020046
10.46	10.020046
10.46	10.020046
10.46	10.020046
10.46	10.020046
10.46	10.020046
10.46	10.020046
10.46	10.020046
10.46	10.020046
10.46	10.020046
10.46	10.020046
10.46	10.020046
10.46	10.020046
10.46	10.020046
10.46	10.020046
10.46	10.020046
10.46	10.020046
10.46	10.020046
10.46	10.020046
10.46	10.020046
10.46	10.020046
10.46	10.020046
10.46	10.020046
10.46	10.020046
10.46	10.020046
10.46	10.020046
10.46	10.020046
10.46	10.020046
10.46	10.020046
10.46	10.020046
10.46	10.020046
10.46	10.020046
10.46	10.020046
10.46	10.020046
10.46	10.020046
10.46	10.020046
10.46	10.020046
10.46	10.020046
10.46	10.020046
10.46	10.020046
10.46	10.020046
10.46	9.663853
10.46	10.110144
10.46	9.927147
9.409999999999998	10.019387
8.47	8.998689
7.619999999999999	8.324551
6.999999999999999	7.5071306
7.059999999999999	6.9368286
6.919999999999999	6.9246473
7.059999999999999	6.800804
7.209999999999999	6.8590117
6.63	7.0198317
6.769999999999999	6.627159
6.959999999999999	6.535637
6.85	6.7513237
6.669999999999999	6.7453833
6.539999999999999	6.467742
6.5	6.484745
6.519999999999999	6.4072304
6.34	6.4076996
6.19	6.2737284
6.419999999999999	6.156193
6.41	6.2405825
6.489999999999999	6.288598
6.509999999999999	6.3661146
6.59	6.390765
6.929999999999999	6.4447308
6.78	6.687743
6.639999999999999	6.660516
6.66	6.5617504
6.519999999999999	6.453377
6.66	6.4684057
6.66	6.566847
6.679999999999999	6.511364
6.97	6.55614
7.67	6.7766666
7.67	7.462343
7.67	7.4174557
7.67	7.4473267
7.36	7.4558372
7.809999999999999	7.18489
8.59	7.5393705
8.39	8.333796
8.16	7.8763323
8.98	8.037399
8.99	8.35866
8.75	8.820672
8.54	8.426706
8.14	8.3305235
8.16	8.026052
8.16	7.8121405
8.3	7.9659595
8.65	8.037678
8.49	8.347264
8.71	8.270195
8.55	8.343062
8.18	8.309423
8.23	8.037704
8.26	7.976714
8.1	8.008851
8.12	7.9248896
8.02	7.8306885
8.03	7.864874
7.23	7.874406
6.78	7.361985
6.959999999999999	6.667652
6.27	6.835637
6.24	6.3605137
6.159999999999999	6.1317863
6.18	6.2111444
5.9399999999999995	6.050666
6.199999999999999	5.9735994
5.9399999999999995	5.902398
5.949999999999999	5.992361
6.09	5.756671
6.109999999999999	5.951474
5.719999999999999	6.0267134
5.719999999999999	5.742401
5.789999999999999	5.667242
5.23	5.6673126
4.97	5.3793287
4.89	4.959195
5.02	4.816291
4.79	4.879754
4.91	4.7878146
5.01	4.8464885
5.269999999999999	4.893655
5.26	5.1809235
5.1899999999999995	5.262388
5.36	5.0437
5.36	5.265045
5.529999999999999	5.2643785
5.459999999999999	5.4720707
5.58	5.3897943
5.629999999999999	5.501254
5.849999999999999	5.521429
5.269999999999999	5.7199373
5.269999999999999	5.3928967
5.029999999999999	5.1682224
5.13	4.984404
5.3	4.990985
5.269999999999999	5.1579714
5.029999999999999	5.232061
5.13	5.036525
5.089999999999999	5.074316
5.11	4.9914064
5.0	5.064595
5.02	4.989937
5.119999999999999	4.948933
5.07	5.0547423
5.04	5.0252714
5.119999999999999	5.004674
5.48	5.045334
5.54	5.305995
5.409999999999999	5.4729776
5.469999999999999	5.3530254
5.339999999999999	5.402998
5.35	5.3063335
5.3	5.27394
5.119999999999999	5.290455
5.279999999999999	5.1200585
5.249999999999999	5.185107
5.249999999999999	5.2171583
5.409999999999999	5.1665297
5.559999999999999	5.3079786
5.429999999999999	5.460639
5.969999999999999	5.41467
5.879999999999999	5.67768
6.09	5.875407
6.129999999999999	5.9591284
6.289999999999999	6.0525227
6.24	6.116272
6.069999999999999	6.165803
6.15	5.9651575
5.809999999999999	6.0409374
5.629999999999999	5.771702
5.77	5.6137123
5.6899999999999995	5.638337
5.7	5.6132145
5.7299999999999995	5.600788
5.719999999999999	5.669112
5.8	5.6316147
5.949999999999999	5.691125
5.9399999999999995	5.818841
5.919999999999999	5.8753023
5.589999999999999	5.8358183
5.18	5.6406155
5.07	5.2288084
5.2	5.0710573
5.15	5.1656694
5.17	5.090539
5.23	5.134288
5.339999999999999	5.1475945
5.08	5.2744102
5.339999999999999	5.068677
5.3	5.2603626
5.33	5.2441406
5.21	5.266223
5.2	5.1876326
5.1899999999999995	5.169818
5.18	5.1168365
5.219999999999999	5.1426744
5.3999999999999995	5.169882
5.529999999999999	5.2799244
5.67	5.428795
5.569999999999999	5.5580826
5.51	5.522813
5.529999999999999	5.456321
5.619999999999999	5.453125
5.279999999999999	5.5002623
5.32	5.32226
5.39	5.230113
5.36	5.29848
5.3999999999999995	5.33453
5.269999999999999	5.3436193
5.15	5.2311783
5.24	5.154689
5.13	5.1728525
5.21	5.115583
5.309999999999999	5.1593294
5.32	5.2077646
5.3	5.2485876
5.309999999999999	5.2571154
5.339999999999999	5.2489142
5.39	5.265049
5.429999999999999	5.306285
5.429999999999999	5.363283
5.48	5.3519087
5.429999999999999	5.403159
5.45	5.3972244
5.789999999999999	5.3743153
5.7	5.6397886
5.71	5.640299
5.599999999999999	5.6194744
5.559999999999999	5.560769
5.659999999999999	5.49506
5.659999999999999	5.5641136
5.6899999999999995	5.610446
5.55	5.6084957
5.559999999999999	5.527564
5.629999999999999	5.497224
5.339999999999999	5.5434647
5.3	5.36685
5.279999999999999	5.2638483
5.3	5.243868
5.309999999999999	5.213867
5.3	5.2518587
5.3	5.241003
5.269999999999999	5.2465897
5.279999999999999	5.230463
5.32	5.20623
5.309999999999999	5.253375
5.219999999999999	5.267111
5.29	5.2074604
5.36	5.2109923
5.499999999999999	5.2819014
5.42	5.4222527
5.469999999999999	5.3644285
5.469999999999999	5.4070396
5.52	5.392229
5.42	5.505251
5.45	5.3580885
5.409999999999999	5.4087095
5.54	5.3458986
5.559999999999999	5.4834843
5.55	5.481024
5.48	5.501333
5.42	5.427348
5.469999999999999	5.3808393
5.459999999999999	5.4075193
5.499999999999999	5.4109974
5.499999999999999	5.408806
5.569999999999999	5.441614
5.52	5.4716234
5.7	5.428234
5.67	5.5609837
5.49	5.5988016
5.529999999999999	5.449192
5.55	5.4331694
5.52	5.50663
5.54	5.460387
5.459999999999999	5.476022
5.3	5.4038095
5.339999999999999	5.279438
5.32	5.261568
5.3	5.2850046
5.279999999999999	5.258877
5.379999999999999	5.24032
5.499999999999999	5.309969
5.459999999999999	5.4271593
5.529999999999999	5.4070616
5.52	5.4633923
5.409999999999999	5.4600525
5.51	5.384716
5.49	5.4107485
5.48	5.4444094
5.459999999999999	5.426716
5.589999999999999	5.4036922
5.54	5.4946423
5.749999999999999	5.477557
5.68	5.672407
5.8	5.5844955
5.819999999999999	5.685007
5.83	5.723443
5.7	5.7293587
5.71	5.657522
5.65	5.6075077
5.629999999999999	5.609993
5.6899999999999995	5.5229473
5.65	5.612857
5.809999999999999	5.5834713
5.779999999999999	5.690652
5.749999999999999	5.73353
5.759999999999999	5.6853323
5.749999999999999	5.668829
5.65	5.6852446
5.629999999999999	5.603963
5.64	5.576686
5.67	5.5659466
5.61	5.5977955
5.569999999999999	5.5637484
5.559999999999999	5.5150986
5.589999999999999	5.478549
5.45	5.5196342
5.48	5.4348736
5.499999999999999	5.4002514
5.36	5.4293404
5.33	5.3517284
5.33	5.258828
5.39	5.2818975
5.379999999999999	5.3072577
5.379999999999999	5.32917
5.16	5.323657
5.14	5.1909513
5.1	5.0799055
5.14	5.0688334
5.1899999999999995	5.0664916
5.16	5.120426
5.15	5.1307955
5.279999999999999	5.103941
5.249999999999999	5.187183
5.15	5.194455
5.15	5.133108
5.13	5.0843077
5.11	5.0916142
5.13	5.073889
5.14	5.0843897
5.1899999999999995	5.0954237
5.35	5.121469
5.33	5.258175
5.3	5.25574
5.269999999999999	5.253367
5.249999999999999	5.2284746
5.21	5.2140903
5.15	5.177825
5.16	5.126231
4.85	5.106317
4.88	4.8944044
4.89	4.826133
4.95	4.8557873
5.02	4.952942
5.029999999999999	4.9732313
4.99	4.987585
4.99	4.953779
5.0	4.956746
4.98	4.957468
5.01	4.9406967
4.97	4.9548965
4.98	4.93014
5.05	4.9273367
5.059999999999999	4.9913607
5.08	5.014273
5.1	5.032696
5.01	5.054
5.059999999999999	4.9859715
5.029999999999999	4.9964633
5.05	5.001956
5.11	4.992829
5.089999999999999	5.04515
5.11	5.041597
5.11	5.0607266
5.04	5.060914
5.04	5.0085087
5.05	4.9955397
4.98	5.000893
5.0	4.966256
5.05	4.9467154
5.08	4.9944115
5.02	5.0276146
5.0	4.993964
5.01	4.962658
4.99	4.9598827
4.94	4.9366026
4.98	4.914372
4.97	4.9222484
4.91	4.9230914
4.8999999999999995	4.889246
4.89	4.866313
4.839999999999999	4.8550396
4.839999999999999	4.8092685
4.86	4.794164
4.88	4.8129807
4.83	4.8420706
4.769999999999999	4.8097878
4.67	4.760849
4.679999999999999	4.666902
4.72	4.6465755
4.69	4.6819534
4.679999999999999	4.6685066
4.69	4.644859
4.64	4.650546
4.63	4.612824
4.62	4.601387
4.57	4.5881653
4.47	4.5503435
4.25	4.4573917
4.16	4.2928734
4.18	4.1585264
4.19	4.1665535
4.07	4.169877
4.14	4.070829
4.15	4.093752
4.2	4.145132
4.24	4.151811
4.13	4.203782
4.08	4.1332884
4.06	4.072014
4.06	4.0577946
4.02	4.0383825
3.99	4.010664
3.96	3.9699926
3.6799999999999997	3.9621704
3.6799999999999997	3.7132022
3.6799999999999997	3.6848729
3.7299999999999995	3.6809402
3.74	3.6624188
3.7799999999999994	3.7339423
3.84	3.7356443
3.71	3.8343973
3.6399999999999997	3.7419922
3.6499999999999995	3.6367433
3.6799999999999997	3.6087189
3.66	3.6498146
3.6399999999999997	3.6673608
3.5199999999999996	3.6679559
3.5599999999999996	3.548069
3.5999999999999996	3.5211864
3.6099999999999994	3.5823512
3.6799999999999997	3.6046236
3.67	3.6516662
3.6499999999999995	3.669695
3.58	3.6438332
3.63	3.5903835
3.66	3.6017687
3.7	3.6393259
3.6799999999999997	3.6788468
3.6799999999999997	3.679252
3.76	3.6754224
3.75	3.776331
3.7	3.7474213
3.67	3.702594
3.6899999999999995	3.6648293
3.7299999999999995	3.6674857
3.7	3.71435
3.7	3.7058594
3.6799999999999997	3.7038376
3.7	3.6750052
3.66	3.6750808
3.6899999999999995	3.661664
3.6799999999999997	3.6646488
3.6799999999999997	3.6722593
3.71	3.6651917
3.87	3.686538
3.7700000000000005	3.810617
3.8	3.7817645
3.87	3.7689788
3.66	3.8251152
3.7	3.708482
3.75	3.6567056
3.8500000000000005	3.719257
3.8599999999999994	3.8081298
4.0	3.8611038
3.91	3.915981
3.8899999999999997	3.9249046
3.8999999999999995	3.8833473
3.88	3.862388
3.8899999999999997	3.867421
3.8899999999999997	3.866932
3.8099999999999996	3.8827937
3.8500000000000005	3.8164635
3.8199999999999994	3.8140168
3.83	3.8158817
3.8500000000000005	3.8028286
3.8500000000000005	3.8182712
3.8899999999999997	3.8252628
3.8	3.8680196
3.83	3.8127086
3.83	3.8111598
3.87	3.823092
3.88	3.8428557
3.8599999999999994	3.868857
3.8899999999999997	3.852964
3.9399999999999995	3.8699946
3.88	3.9126449
3.8999999999999995	3.882713
3.9699999999999998	3.87533
3.9699999999999998	3.9263349
3.95	3.96939
3.9399999999999995	3.950344
3.9300000000000006	3.9266808
3.91	3.8925622
3.92	3.8971224
3.95	3.8996868
4.0	3.9237058
4.0	3.9583879
4.0	3.9943366
4.0	3.9839838
3.95	3.9870903
4.05	3.9449015
4.04	3.9755704
4.05	4.0212502
4.05	4.018544
4.15	4.034418
4.11	4.1007
4.14	4.1109896
4.12	4.131837
4.01	4.111126
4.05	4.022131
4.04	4.013918
4.06	4.029649
4.04	4.030552
4.07	4.0247097
4.13	4.0502863
4.14	4.108986
4.09	4.126567
4.1	4.085897
4.01	4.085848
4.04	4.0355916
4.07	4.0144863
4.06	4.087886
4.07	4.0476503
4.07	4.0420003
4.06	4.05062
4.05	4.060129
4.05	4.0341306
4.03	4.0349073
3.95	4.016836
3.9699999999999998	3.9532046
3.91	3.953805
3.79	3.917435
3.8199999999999994	3.7949464
3.8199999999999994	3.8036454
3.8199999999999994	3.8028376
3.8500000000000005	3.811398
3.8500000000000005	3.8367689
3.84	3.863461
3.8199999999999994	3.8283668
3.7700000000000005	3.8142374
3.7799999999999994	3.7724352
3.7199999999999998	3.7606847
3.5199999999999996	3.7302625
3.17	3.581143
3.2	3.2702901
3.13	3.0981927
3.08	3.131784
3.1099999999999994	3.093169
3.0999999999999996	3.0747457
3.0999999999999996	3.0909486
3.1099999999999994	3.0937848
3.13	3.0855508
3.0999999999999996	3.123209
3.0999999999999996	3.1192188
3.08	3.1014602
3.09	3.0789695
3.0999999999999996	3.076933
3.0999999999999996	3.0868454
3.09	3.0906756
3.08	3.073995
3.08	3.074206
3.1499999999999995	3.077186
3.0999999999999996	3.1389756
3.0699999999999994	3.113298
3.09	3.079824
3.0699999999999994	3.0804448
3.0699999999999994	3.0639145
3.06	3.0635881
3.03	3.0627208
3.06	3.0365105
3.03	3.0508606
3.06	3.016653
3.06	3.0366452
3.0699999999999994	3.0612183
3.09	3.062357
3.08	3.0780737
3.1099999999999994	3.0773234
3.0999999999999996	3.094143
3.09	3.1008983
3.09	3.088994
3.09	3.0818794
3.08	3.0837233
3.04	3.0771124
3.03	3.0403872
3.03	3.0244217
3.01	3.0285153
2.98	3.0133243
2.8599999999999994	2.9878583
2.87	2.8889327
2.84	2.8742542
2.8500000000000005	2.849616
2.82	2.841714
2.82	2.8389187
2.7700000000000005	2.821816
2.49	2.7824206
2.49	2.5773733
2.19	2.4818983
2.03	2.0244784
2.03	1.9966776
2.03	2.061274
2.5299999999999994	2.0380707
2.3900000000000006	2.5398192
2.3900000000000006	2.3819623
2.6	2.4153042
2.44	2.6815457
2.4700000000000006	2.4512386
2.46	2.4513555
2.55	2.4466166
2.55	2.5103076
2.4700000000000006	2.5537028
2.52	2.4832199
2.4700000000000006	2.4823592
2.41	2.482232
2.41	2.4181347
2.52	2.3907676
2.4799999999999995	2.4824224
2.5	2.4828947
2.57	2.5005245
2.6	2.551192
2.52	2.608588
2.49	2.5399814
2.49	2.4838352
2.45	2.48736
2.4799999999999995	2.4209845
2.46	2.4598665
2.4199999999999995	2.4697723
2.38	2.4308724
2.33	2.3862228
2.3999999999999995	2.2918596
2.3499999999999996	2.3937051
2.3900000000000006	2.3649852
2.3900000000000006	2.3790758
2.3900000000000006	2.3999617
2.3499999999999996	2.4148455
2.37	2.3578854
2.3399999999999994	2.3694746
2.3399999999999994	2.3474607
2.38	2.3294153
2.3199999999999994	2.3694894
2.3199999999999994	2.345389
2.3	2.333455
2.24	2.3128426
2.24	2.2639594
2.25	2.2401693
2.22	2.2569957
2.18	2.2445292
2.21	2.2047646
2.2	2.2009892
2.18	2.2082486
2.17	2.1975548
2.19	2.1900406
2.2	2.198372
2.22	2.1969945
2.26	2.2179835
2.2799999999999994	2.2508626
2.26	2.2901282
2.27	2.2826672
2.27	2.271284
2.23	2.2763257
2.26	2.2413538
2.36	2.2639098
2.3100000000000005	2.351738
2.33	2.3266077
2.38	2.3278441
2.3900000000000006	2.3836775
2.3199999999999994	2.3874335
2.3199999999999994	2.348266
2.26	2.3291104
2.21	2.2767339
2.21	2.2273226
2.15	2.2088833
2.2	2.168237
2.15	2.1708896
2.14	2.1659424
2.2	2.154744
2.18	2.1931434
2.18	2.1930847
2.14	2.192081
2.14	2.156879
2.15	2.1474633
[truncated: 905 more rows]
