# Supplementary material for: Stock market forecasting research based on GA-WOA-LSTM
Source: PLoS One. 2025 Aug 27;20(8):e0330324. doi: 10.1371/journal.pone.0330324 (PMC12385415; doi:10.1371/journal.pone.0330324)
Supplement: S1 File — (ZIP) [file pone.0330324.s001.zip › Paper Model/LH/LOTUS HOLDINGS-600186.SS/GA-WOA-LSTM/train_results/LSTM_evaluation_metrics.csv]

Dataset	MAE	MAPE (%)	RMSE	R2
Train	0.16724579689752303	4.3280483346467395	0.27036310177977657	0.9797032781330471
Test	0.2099037457835162	4.91773879474336	0.3462107750211272	0.9381974181047769
