# Supplementary material for: Stock market forecasting research based on GA-WOA-LSTM
Source: PLoS One. 2025 Aug 27;20(8):e0330324. doi: 10.1371/journal.pone.0330324 (PMC12385415; doi:10.1371/journal.pone.0330324)
Supplement: S1 File — (ZIP) [file pone.0330324.s001.zip › Paper Model/LH/LOTUS HOLDINGS-600186.SS/GA-WOA-LSTM/train_results/LSTM_test_prediction.csv]

Actual_Close	Predicted_Close
2.65	2.863029
2.6399999999999997	2.826744
2.59	2.7638848
2.55	2.7286866
2.57	2.6974328
2.57	2.6786375
2.5599999999999996	2.6710882
2.5599999999999996	2.659646
2.55	2.6527581
2.54	2.6409087
2.58	2.627317
2.5299999999999994	2.6192327
2.54	2.617929
2.52	2.6141064
2.5299999999999994	2.613531
2.51	2.609936
2.5	2.6061072
2.44	2.5999718
2.4799999999999995	2.5924656
2.5299999999999994	2.5792093
2.6099999999999994	2.5675538
2.52	2.571692
2.45	2.5760143
2.23	2.579821
2.07	2.5737705
2.12	2.558735
2.07	2.5289009
2.16	2.4864922
2.27	2.4289246
2.23	2.364317
2.3	2.311376
2.3	2.2774115
2.27	2.2665076
2.26	2.278769
2.33	2.3035772
2.33	2.3258746
2.3	2.3482666
2.3499999999999996	2.3553982
2.4299999999999997	2.3648038
2.4799999999999995	2.3780284
2.5599999999999996	2.39686
2.4700000000000006	2.4217644
2.59	2.4560518
2.59	2.4899464
2.51	2.5225873
2.49	2.554976
2.57	2.5803757
2.7700000000000005	2.5971777
2.9	2.6241195
2.99	2.6621442
2.87	2.716723
2.9	2.7711937
2.8500000000000005	2.8201752
2.84	2.8682408
2.8799999999999994	2.9122815
2.8599999999999994	2.9509401
2.7999999999999994	2.9610744
2.83	2.951902
2.83	2.932694
2.7199999999999998	2.9143317
2.66	2.9028988
2.62	2.891056
2.63	2.8732977
2.6	2.839836
2.65	2.8065429
2.63	2.7738974
2.57	2.7436032
2.6399999999999997	2.7143397
2.6899999999999995	2.6930456
2.67	2.6892438
2.66	2.693749
2.57	2.7002828
2.58	2.7037177
2.65	2.6996431
2.63	2.6960287
2.57	2.6953163
2.59	2.6908464
2.54	2.6764996
2.4799999999999995	2.6601582
2.59	2.644143
2.6099999999999994	2.6340084
2.6	2.630766
2.5599999999999996	2.6232781
2.57	2.6191716
2.57	2.617059
2.63	2.6182806
2.6	2.6237683
2.59	2.6349976
2.55	2.6406155
2.5299999999999994	2.635972
2.3900000000000006	2.6298485
2.3900000000000006	2.6242142
2.4199999999999995	2.6135468
2.46	2.5951962
2.49	2.5710402
2.4700000000000006	2.5477335
2.46	2.527795
2.71	2.5125544
2.7299999999999995	2.5201712
2.68	2.568424
2.68	2.6214013
2.68	2.6687186
2.66	2.7041178
2.65	2.7289605
2.7700000000000005	2.7492154
2.75	2.7764144
2.7299999999999995	2.7905643
2.7299999999999995	2.7770422
2.75	2.7779174
2.8099999999999996	2.7834358
2.7700000000000005	2.7950897
2.76	2.8084345
2.76	2.8218274
2.7299999999999995	2.8253973
2.74	2.8195415
2.7799999999999994	2.8172345
2.74	2.8200898
2.67	2.8214545
2.68	2.8131378
2.66	2.7997677
2.66	2.7851086
2.6	2.7689867
2.55	2.753469
2.52	2.7335055
2.59	2.705989
2.6	2.6809945
2.58	2.6628609
2.5299999999999994	2.649941
2.46	2.6347055
2.59	2.6200664
2.5	2.6084092
2.45	2.6031337
2.4799999999999995	2.6008904
2.7299999999999995	2.590198
2.6	2.6130428
2.5599999999999996	2.6503992
2.5299999999999994	2.685824
2.55	2.711375
2.6899999999999995	2.7214828
2.65	2.739976
2.57	2.7583816
2.66	2.7695003
2.6099999999999994	2.7502527
2.5599999999999996	2.7395368
2.54	2.7376075
2.5599999999999996	2.7346776
2.59	2.7229865
2.5599999999999996	2.6991985
2.6399999999999997	2.680181
2.68	2.6775832
2.7199999999999998	2.671739
2.67	2.6791499
2.67	2.6904106
2.7	2.7067795
2.87	2.7224436
2.8899999999999997	2.7560148
2.92	2.8062003
2.8799999999999994	2.8527548
2.8899999999999997	2.8902988
2.87	2.9173005
2.8599999999999994	2.9413738
2.8899999999999997	2.9639854
2.8500000000000005	2.9803185
2.84	2.9730656
2.79	2.954308
2.7299999999999995	2.939042
2.74	2.9213042
2.8099999999999996	2.9015
2.99	2.884396
2.95	2.8890362
2.8899999999999997	2.9006429
2.99	2.9102745
2.9699999999999998	2.926135
2.9699999999999998	2.9455256
2.9399999999999995	2.9735656
2.9599999999999995	3.0011544
2.9	3.0192456
2.9	3.0132055
2.8599999999999994	3.002324
2.93	2.9945462
2.8799999999999994	2.9841385
2.82	2.971652
2.83	2.9564471
2.76	2.9413848
2.76	2.9256792
2.76	2.9061954
2.7299999999999995	2.889543
2.71	2.8722258
2.6899999999999995	2.849192
2.7	2.824261
2.63	2.8043087
2.66	2.7866068
2.71	2.7701693
2.71	2.7587771
2.71	2.7486043
2.6899999999999995	2.7424302
2.65	2.7408075
2.6399999999999997	2.7393003
2.6099999999999994	2.7350705
2.59	2.7323987
2.5599999999999996	2.725146
2.6099999999999994	2.7111459
2.6099999999999994	2.6937506
2.58	2.677727
2.59	2.6628947
2.6	2.6516194
2.63	2.6430094
2.66	2.6398568
2.66	2.6451085
2.6899999999999995	2.6545405
2.6899999999999995	2.6645122
2.65	2.6743488
2.65	2.6862068
2.65	2.6960902
2.6099999999999994	2.7039595
2.65	2.7060783
2.7	2.7034817
2.71	2.7067327
2.7199999999999998	2.7105393
2.6899999999999995	2.7151127
2.65	2.721737
2.67	2.7295961
2.6899999999999995	2.7350821
2.7	2.7413855
2.6899999999999995	2.7452736
2.7	2.7415674
2.6899999999999995	2.740861
2.6899999999999995	2.7386837
2.7700000000000005	2.7378783
2.76	2.747268
2.75	2.7573624
2.74	2.7673342
2.7700000000000005	2.7733579
2.7	2.7828445
2.7	2.7869897
2.67	2.7903976
2.6399999999999997	2.7891574
2.62	2.7768912
2.58	2.7598577
2.62	2.7421522
2.58	2.7230268
2.62	2.699597
2.63	2.6830049
2.63	2.6735902
2.63	2.665549
2.62	2.6634054
2.79	2.665135
2.93	2.6869774
2.79	2.729629
2.74	2.7786427
2.68	2.817524
2.6899999999999995	2.8382835
2.67	2.84801
2.67	2.8487482
2.65	2.8458192
2.66	2.8240037
2.6099999999999994	2.7824938
2.6099999999999994	2.7473607
2.65	2.7283118
2.67	2.718526
2.65	2.711001
2.66	2.7049246
2.7299999999999995	2.7007904
2.76	2.707479
2.71	2.718811
2.75	2.7305365
2.7299999999999995	2.7496214
2.7700000000000005	2.7625709
2.75	2.7725155
2.7999999999999994	2.7827451
2.83	2.797431
2.8899999999999997	2.804872
2.9	2.817068
2.8599999999999994	2.836043
2.8500000000000005	2.8525615
2.8799999999999994	2.8720236
2.9	2.8971615
2.83	2.9212852
2.8099999999999996	2.9372497
2.79	2.9407136
2.8599999999999994	2.9331813
2.8599999999999994	2.9211602
2.87	2.9119008
2.7999999999999994	2.9047399
2.76	2.88955
2.7700000000000005	2.8751636
2.7299999999999995	2.863645
2.6899999999999995	2.8579235
2.7	2.8436937
2.84	2.8276424
2.84	2.8142395
2.82	2.8107839
2.83	2.8119884
2.8099999999999996	2.819419
2.82	2.8273654
2.8500000000000005	2.8385377
2.8500000000000005	2.8560033
2.84	2.8746433
2.8099999999999996	2.878601
2.87	2.8712955
2.8799999999999994	2.8737779
2.83	2.887195
2.79	2.902855
2.79	2.910478
2.7799999999999994	2.9073935
2.83	2.8981178
2.7799999999999994	2.8942237
2.84	2.8914242
2.8899999999999997	2.8832397
2.8500000000000005	2.870673
2.8799999999999994	2.87001
2.87	2.8774443
2.91	2.8867512
2.8799999999999994	2.9104896
2.87	2.9300063
2.87	2.943342
2.8500000000000005	2.949218
2.87	2.94268
2.9699999999999998	2.934766
2.9399999999999995	2.9410033
2.93	2.9493263
2.93	2.950089
2.95	2.9534714
2.9399999999999995	2.9594922
2.93	2.9633882
2.98	2.971047
2.9699999999999998	2.983243
3.01	2.9835186
3.09	2.9878316
3.2599999999999993	3.0063486
3.2800000000000002	3.0537753
3.33	3.1076503
3.3199999999999994	3.1648698
3.2800000000000002	3.2186904
3.3	3.2652986
3.25	3.3067608
3.34	3.3369133
3.3999999999999995	3.3584323
3.37	3.3678706
3.38	3.376069
3.3199999999999994	3.3808305
3.3100000000000005	3.3805707
3.29	3.3849616
3.24	3.3857918
3.29	3.3837385
3.2	3.377735
3.22	3.3564122
3.25	3.3359606
3.24	3.317927
3.3599999999999994	3.2995856
3.38	3.2930381
3.24	3.2965608
3.42	3.3150568
3.5	3.3337543
3.75	3.362766
4.01	3.4201443
4.41	3.5185661
4.45	3.6709921
4.44	3.8355181
4.52	3.9901953
4.45	4.1414046
4.81	4.2859964
5.29	4.420906
5.39	4.563744
5.04	4.7057185
5.18	4.8302226
5.219999999999999	4.936243
5.1899999999999995	5.029778
5.219999999999999	5.100691
5.0	5.1817837
5.18	5.2491527
5.21	5.261918
5.339999999999999	5.2409086
5.4399999999999995	5.2531433
5.9799999999999995	5.2830114
6.579999999999999	5.3302593
7.239999999999999	5.424856
7.559999999999999	5.5732336
7.779999999999999	5.8038483
7.89	6.1095457
7.7299999999999995	6.427209
7.379999999999999	6.747608
7.029999999999999	7.048748
6.4	7.271615
6.57	7.3828354
6.599999999999999	7.3211346
6.53	7.2311764
7.179999999999999	7.0915823
7.01	6.961113
6.63	6.8285484
7.29	6.7433043
7.11	6.756523
7.1499999999999995	6.7973795
7.17	6.8686657
7.7	6.9285393
7.7	7.000828
7.499999999999999	7.08187
7.029999999999999	7.147011
6.999999999999999	7.2250853
6.82	7.26264
7.089999999999999	7.235236
7.26	7.1824026
7.26	7.128846
7.499999999999999	7.0976
7.179999999999999	7.0754423
7.13	7.067649
6.869999999999999	7.0880175
6.44	7.1214504
6.53	7.1398487
6.34	7.0998583
6.27	7.014881
6.109999999999999	6.878664
5.9	6.727847
5.9799999999999995	6.575984
5.949999999999999	6.4221106
5.759999999999999	6.27839
5.599999999999999	6.1760864
5.42	6.080003
5.3999999999999995	5.973116
5.369999999999999	5.866062
5.469999999999999	5.76659
5.469999999999999	5.6881533
5.369999999999999	5.6389027
5.32	5.560813
5.26	5.4908447
5.13	5.440855
5.1899999999999995	5.404299
5.119999999999999	5.3709297
5.119999999999999	5.326226
5.02	5.285654
5.269999999999999	5.225251
5.21	5.1973305
5.7299999999999995	5.1840982
5.6899999999999995	5.2134113
6.05	5.295168
5.919999999999999	5.4049845
6.28	5.5140886
6.159999999999999	5.6429377
5.809999999999999	5.770071
5.599999999999999	5.875738
5.459999999999999	5.9471197
5.65	5.969864
5.6899999999999995	5.949291
5.8	5.912653
5.83	5.8613644
5.619999999999999	5.812026
5.119999999999999	5.74957
4.6499999999999995	5.699196
5.119999999999999	5.65207
4.88	5.5945444
4.89	5.51478
4.73	5.417015
4.76	5.3032064
4.61	5.16756
4.41	5.0418773
4.32	4.9411416
4.09	4.8878126
4.17	4.806873
3.99	4.6902895
3.59	4.5781813
3.66	4.4694614
3.7299999999999995	4.3411856
4.03	4.2111864
4.25	4.1156316
4.28	4.0581636
4.28	4.0452423
4.46	4.060953
4.63	4.112974
4.69	4.216046
4.929999999999999	4.359996
4.46	4.490079
4.62	4.6097393
4.69	4.6719112
4.95	4.716111
4.76	4.7606344
4.79	4.7979803
4.55	4.8193216
4.6499999999999995	4.823492
4.72	4.8028755
4.769999999999999	4.7861624
4.83	4.8083878
4.88	4.822913
5.119999999999999	4.8303337
5.3	4.8633432
5.14	4.925334
5.16	4.997794
5.059999999999999	5.064333
5.11	5.116315
5.089999999999999	5.1514463
4.99	5.1850643
4.58	5.2132225
4.769999999999999	5.2053747
4.72	5.1523924
4.82	5.080673
4.64	5.0099945
4.51	4.945694
4.44	4.8788843
4.6	4.7973785
4.39	4.7322826
4.38	4.696235
4.31	4.6601963
4.13	4.610996
3.8599999999999994	4.544983
4.22	4.469977
4.18	4.415871
4.16	4.3671303
4.11	4.2946634
4.13	4.240578
4.25	4.1989517
4.19	4.1705694
4.32	4.167157
4.41	4.1997004
4.4	4.229369
4.54	4.260598
4.47	4.3097277
4.36	4.372867
4.37	4.418932
4.29	4.446533
4.14	4.461276
4.19	4.4566474
4.13	4.4333844
4.12	4.3927727
4.16	4.338249
4.19	4.28096
4.1	4.2422514
4.12	4.2088943
4.0	4.1820297
3.99	4.167863
4.04	4.1480246
4.01	4.128538
3.9699999999999998	4.109852
3.99	4.095027
3.96	4.074662
3.8899999999999997	4.055764
3.8599999999999994	4.0391245
3.8	4.0205126
3.6399999999999997	3.9983966
3.6799999999999997	3.9720898
3.6899999999999995	3.9318032
3.75	3.8826025
3.67	3.8323357
3.71	3.7895305
3.66	3.756073
3.7199999999999998	3.7294216
3.63	3.7077794
3.4700000000000006	3.7013924
3.4799999999999995	3.702374
3.37	3.6941445
3.38	3.6653075
3.5199999999999996	3.628515
3.4299999999999997	3.594382
3.4299999999999997	3.5596778
3.4700000000000006	3.5233796
3.51	3.4905193
3.54	3.4776707
3.4299999999999997	3.4828181
3.4299999999999997	3.493269
3.38	3.4977994
3.51	3.4937572
3.4399999999999995	3.4960384
3.5999999999999996	3.502339
3.5599999999999996	3.518336
3.5299999999999994	3.5291097
3.51	3.5324507
3.45	3.5397844
3.4399999999999995	3.549076
3.45	3.5503974
3.3999999999999995	3.5394166
3.2800000000000002	3.5299807
3.1499999999999995	3.5062654
3.16	3.478151
3.2	3.4442406
3.1799999999999997	3.4015527
3.1899999999999995	3.3580422
3.41	3.3186917
3.4299999999999997	3.2958903
3.34	3.2874622
3.2800000000000002	3.292807
3.37	3.3118973
3.3499999999999996	3.3402388
3.38	3.3609977
3.3199999999999994	3.3804965
3.2599999999999993	3.3969052
3.2599999999999993	3.3880048
3.22	3.3675144
3.2599999999999993	3.3489637
3.22	3.336137
3.1899999999999995	3.3205743
3.13	3.3025122
3.13	3.28247
3.04	3.2576427
3.06	3.237646
3.08	3.2154942
3.04	3.1915488
3.06	3.1641042
3.14	3.1384208
3.2699999999999996	3.1213226
3.21	3.1247015
3.24	3.1392431
3.21	3.1610765
3.25	3.1856046
3.1899999999999995	3.2071853
3.1899999999999995	3.2276652
3.1899999999999995	3.2453184
3.14	3.2524667
3.0999999999999996	3.2416463
3.0199999999999996	3.2258759
2.99	3.2100658
3.0999999999999996	3.189686
3.1099999999999994	3.1702201
3.12	3.1531596
3.22	3.1415272
3.3100000000000005	3.1389215
3.41	3.1570718
3.54	3.1898477
3.8899999999999997	3.2416873
4.13	3.3372567
3.7199999999999998	3.4634402
3.8	3.5928652
3.9799999999999995	3.7135139
4.09	3.8327773
4.36	3.9378147
4.18	4.0597744
4.22	4.1555147
4.33	4.209903
4.4	4.227833
4.31	4.2825413
4.28	4.34824
4.47	4.391043
4.6	4.4234915
4.6499999999999995	4.4477243
4.46	4.480296
4.55	4.5164104
4.83	4.5487986
4.56	4.5841465
4.7	4.620914
4.7	4.664259
4.6499999999999995	4.698883
4.739999999999999	4.7143517
4.66	4.7250557
4.86	4.740334
4.769999999999999	4.773674
4.75	4.783024
4.73	4.7931066
5.2	4.80998
4.92	4.844008
4.92	4.902274
4.94	4.9520483
4.85	4.983928
4.98	4.9913073
4.82	5.0127707
4.92	5.030772
5.05	5.0392857
5.249999999999999	5.0211725
5.3	5.0100355
5.2	5.0538445
5.1	5.098087
5.059999999999999	5.1362267
5.119999999999999	5.1475906
5.16	5.1718044
5.68	5.1868715
5.779999999999999	5.233612
5.8	5.3066063
5.849999999999999	5.385785
5.779999999999999	5.4738874
5.58	5.573701
5.36	5.6572714
5.3999999999999995	5.709361
5.29	5.729883
5.29	5.703065
5.0	5.612068
4.929999999999999	5.534072
4.739999999999999	5.429453
4.78	5.301997
4.8999999999999995	5.188463
5.18	5.099378
5.7	5.0635195
6.27	5.0858436
5.64	5.1658916
5.08	5.286869
5.04	5.3889074
4.8	5.449256
4.929999999999999	5.4511347
4.49	5.397977
4.38	5.305415
4.6499999999999995	5.1953917
4.56	5.0537405
4.63	4.8877845
4.6499999999999995	4.787611
5.119999999999999	4.7420206
5.119999999999999	4.743144
5.16	4.776231
5.33	4.8468866
5.24	4.9696035
5.029999999999999	5.0666857
5.379999999999999	5.141675
5.919999999999999	5.21446
6.509999999999999	5.3148375
6.78	5.422269
7.459999999999999	5.547448
7.969999999999999	5.6793356
7.17	5.821624
6.999999999999999	5.9619007
7.079999999999999	6.096901
6.679999999999999	6.245619
6.8999999999999995	6.3712206
6.88	6.5401134
7.1899999999999995	6.634982
6.91	6.7485332
6.699999999999999	6.8012686
6.91	6.822098
6.78	6.831298
6.69	6.8276873
6.929999999999999	6.8298693
6.759999999999999	6.8329477
7.079999999999999	6.815276
7.23	6.817588
7.13	6.827173
6.82	6.8634634
6.799999999999999	6.8943377
7.059999999999999	6.89894
