# Supplementary material for: Stock market forecasting research based on GA-WOA-LSTM
Source: PLoS One. 2025 Aug 27;20(8):e0330324. doi: 10.1371/journal.pone.0330324 (PMC12385415; doi:10.1371/journal.pone.0330324)
Supplement: S1 File — (ZIP) [file pone.0330324.s001.zip › Paper Model/LH/LOTUS HOLDINGS-600186.SS/GA-WOA-LSTM/train_results/LSTM_train_prediction.csv]

Actual_Close_Train	Predicted_Close_Train
6.82	6.862753
6.829999999999999	6.906398
6.699999999999999	6.918478
6.679999999999999	6.899046
6.75	6.8591194
6.85	6.811222
6.929999999999999	6.7589884
6.889999999999999	6.7281885
6.79	6.7174664
6.669999999999999	6.7074213
6.73	6.707574
6.669999999999999	6.707081
6.56	6.70982
6.679999999999999	6.701105
6.56	6.675624
6.62	6.638508
6.459999999999999	6.593731
6.329999999999999	6.5609636
6.5	6.5293436
6.59	6.4950056
6.57	6.4633694
6.57	6.4478483
5.9799999999999995	6.430725
5.58	6.4039392
5.589999999999999	6.3464746
5.24	6.2550926
5.07	6.153372
5.269999999999999	5.9977064
5.15	5.805627
5.29	5.602501
5.1899999999999995	5.4084444
5.13	5.2794733
4.89	5.2083545
4.929999999999999	5.14281
4.99	5.097033
4.52	5.0770416
4.4	5.035989
4.36	4.9550657
4.23	4.856099
4.25	4.741372
4.679999999999999	4.61291
4.82	4.524022
4.75	4.4811745
4.85	4.445994
4.79	4.454628
4.56	4.51167
4.44	4.5681505
4.44	4.6133776
4.88	4.6532345
5.17	4.6577954
5.1	4.661399
5.01	4.693806
5.2	4.7300735
5.1899999999999995	4.7740498
5.219999999999999	4.846153
5.219999999999999	4.948986
5.1	5.041962
4.88	5.097589
4.98	5.0961456
5.059999999999999	5.087009
4.98	5.0800724
5.02	5.0560217
4.8999999999999995	5.023301
4.78	4.9888945
4.48	4.946804
4.36	4.895585
4.39	4.845475
4.49	4.7833414
4.42	4.697191
4.56	4.6119704
4.6	4.5286417
4.5	4.4676414
4.82	4.4254065
4.839999999999999	4.4304743
4.69	4.4819145
4.82	4.534424
4.6499999999999995	4.5860567
4.679999999999999	4.6326723
4.75	4.6605024
4.89	4.6764336
4.85	4.703062
4.95	4.716501
4.8999999999999995	4.724866
4.99	4.749635
5.07	4.7729435
5.1	4.814078
5.059999999999999	4.872021
5.17	4.926944
5.17	4.9640684
5.04	5.0004325
5.16	5.0274024
5.32	5.053627
5.36	5.090844
5.32	5.130819
5.029999999999999	5.166304
5.059999999999999	5.194351
5.04	5.2025414
5.14	5.191319
5.1899999999999995	5.1803017
5.24	5.1706095
5.18	5.1470385
5.1899999999999995	5.1186385
5.04	5.1017337
5.279999999999999	5.0986056
5.409999999999999	5.116501
5.1899999999999995	5.149526
5.1899999999999995	5.1809177
5.279999999999999	5.1909266
5.35	5.1956596
5.29	5.2097187
5.24	5.227825
5.32	5.251585
5.48	5.265603
5.469999999999999	5.268709
5.54	5.292886
5.55	5.3333845
5.48	5.3587856
5.4399999999999995	5.3826838
5.569999999999999	5.409872
5.49	5.439888
5.379999999999999	5.465432
5.16	5.470886
5.18	5.4450397
5.15	5.414217
5.36	5.367755
5.42	5.3198414
5.35	5.2981863
5.219999999999999	5.2686653
5.26	5.242137
5.39	5.2269607
5.52	5.2362003
5.499999999999999	5.2678547
5.589999999999999	5.308305
5.39	5.3410864
5.36	5.3607035
5.269999999999999	5.3712673
5.4399999999999995	5.3820972
5.599999999999999	5.3946676
5.51	5.404479
6.06	5.3959455
6.109999999999999	5.419574
5.96	5.4839907
5.9799999999999995	5.564969
5.849999999999999	5.6631174
5.86	5.7568026
5.909999999999999	5.8248434
6.099999999999999	5.8689537
5.969999999999999	5.918106
6.039999999999999	5.9407015
6.03	5.9161625
6.169999999999999	5.9204493
6.09	5.937704
6.139999999999999	5.971819
6.05	6.0077324
5.49	6.03489
5.61	6.028837
5.42	5.9928236
5.23	5.9360476
5.279999999999999	5.8477173
5.309999999999999	5.731777
5.309999999999999	5.6051054
5.119999999999999	5.479225
5.2	5.3589478
5.269999999999999	5.281431
5.45	5.2323294
5.39	5.202711
5.23	5.2066255
5.23	5.215952
5.3	5.2168837
5.249999999999999	5.2171555
5.17	5.229358
5.1899999999999995	5.240182
5.15	5.2277813
5.05	5.195627
5.07	5.160492
5.18	5.1346264
5.279999999999999	5.113659
5.219999999999999	5.0883484
5.21	5.08377
5.219999999999999	5.08976
5.14	5.1015477
5.1899999999999995	5.109491
5.119999999999999	5.124099
5.1899999999999995	5.1398516
5.089999999999999	5.145134
4.959999999999999	5.1335397
4.7	5.109168
4.72	5.07434
4.679999999999999	5.0207434
4.85	4.959203
4.88	4.901882
4.8999999999999995	4.8491316
4.91	4.800889
4.94	4.7710705
4.8	4.758568
4.79	4.7748013
4.8	4.7955055
4.79	4.809041
4.709999999999999	4.7997704
4.56	4.784745
4.56	4.758114
4.64	4.7193522
4.44	4.6750994
4.5	4.6343107
4.48	4.60063
4.4	4.560496
4.41	4.5138955
4.43	4.473512
4.5	4.447937
4.52	4.431568
4.54	4.4140224
4.99	4.407572
4.99	4.434786
4.95	4.4858265
4.99	4.55478
4.95	4.634458
4.94	4.7145767
5.02	4.7837243
5.02	4.8484726
5.339999999999999	4.907528
5.569999999999999	4.95667
5.749999999999999	5.007124
5.67	5.0937223
5.7	5.188257
5.719999999999999	5.2864428
5.839999999999999	5.392598
5.87	5.4968004
5.8	5.591935
5.919999999999999	5.6711807
5.86	5.72165
5.839999999999999	5.7482147
5.74	5.7691326
5.719999999999999	5.7844276
5.969999999999999	5.7956142
6.099999999999999	5.802989
6.15	5.822646
6.2299999999999995	5.8378267
6.06	5.877095
6.069999999999999	5.9155884
6.09	5.9536686
6.129999999999999	5.995
6.21	6.037159
6.19	6.0576
6.159999999999999	6.0671825
5.93	6.0757256
5.789999999999999	6.063833
5.749999999999999	6.0500736
5.599999999999999	6.0268106
5.909999999999999	5.982522
5.879999999999999	5.9334593
5.87	5.8758745
5.9799999999999995	5.8228874
5.83	5.779125
5.969999999999999	5.7615585
5.909999999999999	5.7724047
5.839999999999999	5.794303
5.77	5.819515
6.349999999999999	5.8262033
6.799999999999999	5.8418884
6.799999999999999	5.9143686
6.679999999999999	6.0101748
6.73	6.121833
6.509999999999999	6.240117
6.24	6.350548
6.379999999999999	6.436387
5.9	6.5059147
5.93	6.517685
5.93	6.421487
6.03	6.311558
6.08	6.20249
6.27	6.095052
6.219999999999999	6.028061
6.299999999999999	6.0053368
6.31	5.9973383
6.579999999999999	6.0280743
6.59	6.099184
6.459999999999999	6.174492
6.319999999999999	6.2295094
6.4799999999999995	6.288209
6.27	6.3251696
6.27	6.346695
6.069999999999999	6.3559637
5.99	6.3451242
5.949999999999999	6.296529
5.99	6.2285357
5.559999999999999	6.1522913
5.459999999999999	6.0855255
5.559999999999999	5.9871597
5.659999999999999	5.876951
5.58	5.7797966
5.629999999999999	5.690507
5.619999999999999	5.6291647
5.749999999999999	5.5749397
5.569999999999999	5.523328
5.559999999999999	5.5113316
5.45	5.530575
5.45	5.5377207
5.45	5.5196886
5.45	5.504857
5.36	5.48011
5.1899999999999995	5.4514294
5.23	5.4062614
5.269999999999999	5.3564634
5.15	5.316229
5.2	5.2801924
5.32	5.2431192
5.35	5.209685
5.279999999999999	5.181923
5.33	5.164343
5.379999999999999	5.1665597
5.49	5.1818132
5.499999999999999	5.1984167
5.559999999999999	5.25062
5.65	5.298979
5.599999999999999	5.340746
5.599999999999999	5.3817263
5.42	5.4237003
5.55	5.4617434
5.54	5.4882565
5.54	5.497938
5.6899999999999995	5.500433
5.58	5.5043783
5.64	5.4969387
5.52	5.497386
5.469999999999999	5.5014954
5.13	5.513895
5.15	5.5051775
5.2	5.4740696
5.05	5.4268675
5.0	5.3581295
5.04	5.2796583
5.04	5.1930084
5.13	5.110718
5.279999999999999	5.0450854
5.24	5.0247917
4.99	5.0262895
5.11	5.0215893
5.18	5.023411
5.33	5.035032
5.279999999999999	5.0501356
5.339999999999999	5.0766687
5.32	5.1043653
5.26	5.1147614
5.08	5.132329
5.07	5.165977
5.02	5.1866484
5.07	5.17206
5.05	5.148202
5.16	5.109109
5.1899999999999995	5.073023
5.08	5.042942
5.14	5.024715
5.11	5.025343
5.08	5.0438957
4.959999999999999	5.052835
4.86	5.0551677
4.839999999999999	5.03917
4.929999999999999	5.00992
4.86	4.968997
4.79	4.9329596
4.67	4.8872085
4.7	4.842393
4.679999999999999	4.796584
4.67	4.7573833
4.52	4.728468
4.5	4.6977596
4.6	4.6544557
4.43	4.6090384
4.37	4.568471
4.27	4.53454
4.23	4.4933944
4.14	4.441947
3.8899999999999997	4.382226
3.92	4.321944
3.92	4.2540846
3.8999999999999995	4.1725016
4.02	4.093462
4.28	4.0323925
4.14	3.9959974
4.12	3.9791806
3.9799999999999995	3.9782515
4.04	3.995512
3.9300000000000006	4.022441
3.8199999999999994	4.032968
3.92	4.029897
4.03	4.0190125
4.04	3.9801338
4.07	3.9510217
4.12	3.9349115
4.2	3.9395144
4.16	3.9560537
4.17	3.9857397
4.22	4.0255604
4.27	4.068789
4.24	4.1032505
4.15	4.1297626
4.22	4.150231
4.13	4.1626673
4.12	4.1630974
4.22	4.1599855
4.27	4.1642323
4.14	4.1624045
4.13	4.156423
3.9699999999999998	4.146837
3.95	4.137171
3.95	4.118148
3.88	4.092616
3.99	4.061742
3.8999999999999995	4.022972
3.92	3.9744303
3.96	3.9359143
3.8599999999999994	3.9065282
3.9300000000000006	3.8931618
3.87	3.8913805
3.75	3.8901234
3.76	3.8821936
3.79	3.8656368
3.7799999999999994	3.8442178
3.8599999999999994	3.8234546
3.92	3.8001773
3.84	3.78851
3.67	3.7776158
3.41	3.7693312
3.4799999999999995	3.75534
3.46	3.730879
3.6399999999999997	3.6907628
3.7299999999999995	3.650787
3.7299999999999995	3.6145635
3.6499999999999995	3.5796394
3.5	3.556219
3.42	3.5486827
3.33	3.558514
3.34	3.5598178
3.38	3.5487454
3.1899999999999995	3.5180502
2.99	3.4631734
3.01	3.3978944
3.1099999999999994	3.3172414
3.24	3.2520366
3.41	3.2058656
3.49	3.1900086
3.33	3.192359
3.29	3.1991334
3.3999999999999995	3.2217233
3.6399999999999997	3.2686074
3.49	3.335212
3.51	3.3976173
3.45	3.4417543
3.54	3.4609036
3.4399999999999995	3.472544
3.4299999999999997	3.491825
3.4700000000000006	3.511741
3.7799999999999994	3.519535
4.01	3.523167
3.9699999999999998	3.5551255
3.9699999999999998	3.6118007
3.8899999999999997	3.6765141
3.8899999999999997	3.734324
3.8999999999999995	3.7882445
3.9399999999999995	3.8479307
3.9699999999999998	3.8997333
3.8500000000000005	3.9305286
3.8099999999999996	3.9282696
3.84	3.9162498
3.9300000000000006	3.90107
3.8899999999999997	3.8921056
3.92	3.888304
4.04	3.8844612
3.96	3.8905423
3.8899999999999997	3.8938353
3.88	3.9037588
3.9399999999999995	3.9124882
3.9699999999999998	3.9225206
3.88	3.9256222
3.8199999999999994	3.9269464
3.8599999999999994	3.9236004
3.8999999999999995	3.901214
3.88	3.8849194
4.07	3.8783479
3.87	3.8903449
4.14	3.9009914
4.19	3.9219944
4.17	3.9561865
4.01	3.9985864
3.9799999999999995	4.0335097
3.92	4.0535116
3.8999999999999995	4.0596237
3.84	4.0430713
3.84	4.028887
3.67	3.9919045
3.41	3.9403913
3.37	3.8712878
3.4799999999999995	3.7967484
3.5199999999999996	3.7260427
3.4299999999999997	3.6590025
3.46	3.5945942
3.46	3.5348792
3.5599999999999996	3.4779744
3.58	3.448395
3.5999999999999996	3.4494376
3.5999999999999996	3.470431
3.66	3.4917781
3.63	3.5088782
3.66	3.5327752
3.58	3.5629497
3.5199999999999996	3.5889816
3.5999999999999996	3.5986562
3.66	3.5974674
3.5599999999999996	3.6026897
3.4700000000000006	3.6000714
3.5199999999999996	3.5953348
3.51	3.5855763
3.51	3.5731678
3.5199999999999996	3.5577495
3.46	3.549954
3.4399999999999995	3.5365243
3.4299999999999997	3.5079153
3.4299999999999997	3.4869049
3.41	3.4751196
3.51	3.4609199
3.5	3.4549165
3.3999999999999995	3.4525084
3.3599999999999994	3.4475055
3.3999999999999995	3.440824
3.3599999999999994	3.4337163
3.33	3.4256423
3.3	3.4121628
3.3100000000000005	3.4015956
3.38	3.37963
3.3900000000000006	3.3553278
3.37	3.3432345
3.38	3.3411174
3.2299999999999995	3.338207
3.2800000000000002	3.333152
3.24	3.3292873
3.1899999999999995	3.324524
3.14	3.3183284
3.17	3.2995837
3.22	3.2729154
3.24	3.2489705
3.2	3.2266645
3.1899999999999995	3.2164032
3.1899999999999995	3.206701
3.1899999999999995	3.1955762
3.1499999999999995	3.1919012
3.0699999999999994	3.1936388
3.03	3.1929598
3.0699999999999994	3.1796954
3.04	3.1627865
2.98	3.1429317
2.9699999999999998	3.1220164
3.01	3.0967963
2.9699999999999998	3.0697417
2.95	3.046475
2.87	3.0291638
2.91	3.0153513
2.83	2.993791
2.79	2.972367
2.7299999999999995	2.9525673
2.71	2.933611
2.66	2.9021735
2.55	2.866486
2.57	2.8290648
2.55	2.7900352
2.6099999999999994	2.7495341
2.6	2.7105653
2.58	2.6768544
2.6	2.652472
2.62	2.6346123
2.58	2.6237502
2.5299999999999994	2.6213717
2.4299999999999997	2.623673
2.29	2.6226807
2.3199999999999994	2.6054075
2.3100000000000005	2.5751264
2.41	2.5432503
2.44	2.5101624
2.49	2.4770303
2.6399999999999997	2.453765
2.62	2.4542294
2.59	2.4728312
2.5	2.506186
2.54	2.543499
2.46	2.5723743
2.44	2.5886273
2.44	2.593803
2.45	2.5875297
2.5	2.5606904
2.45	2.5379477
2.55	2.5187497
2.4799999999999995	2.513654
2.38	2.5131774
2.4199999999999995	2.5112588
2.3900000000000006	2.5093927
2.41	2.5050979
2.37	2.4994984
2.3900000000000006	2.4879098
2.3900000000000006	2.4751701
2.4199999999999995	2.4578867
2.44	2.4461894
2.5299999999999994	2.4470434
2.5599999999999996	2.4567943
2.54	2.4724758
2.55	2.4909823
2.5	2.5124998
2.54	2.5342374
2.46	2.5543442
2.4199999999999995	2.569028
2.44	2.5747695
2.36	2.565795
2.3399999999999994	2.5489118
2.3499999999999996	2.5276875
2.33	2.499162
2.27	2.471599
2.3399999999999994	2.4408894
2.3900000000000006	2.416431
2.38	2.4042473
2.4299999999999997	2.3953433
2.67	2.3948274
2.9399999999999995	2.4190574
2.87	2.4799283
2.95	2.5625615
2.87	2.6629758
3.16	2.75207
3.2599999999999993	2.853297
3.16	2.9678638
3.25	3.0732243
3.3	3.157323
3.2	3.2004209
2.9399999999999995	3.2341635
2.98	3.2564802
2.99	3.275104
2.9	3.2566738
3.13	3.203668
3.14	3.1661575
3.1099999999999994	3.137864
3.05	3.1132164
3.04	3.0917463
2.95	3.086625
2.87	3.0893009
2.8899999999999997	3.0855813
2.8899999999999997	3.075695
2.93	3.0461023
2.87	3.0138109
2.8099999999999996	2.9817502
2.76	2.95406
2.7700000000000005	2.9253008
2.79	2.8990955
2.8099999999999996	2.8806734
2.92	2.8657188
2.99	2.863974
2.9399999999999995	2.8650184
2.79	2.8778918
2.66	2.8906817
2.5599999999999996	2.899807
2.6	2.8940701
2.66	2.869813
2.7	2.8463664
2.8099999999999996	2.8016236
2.75	2.7673364
2.8500000000000005	2.7397327
2.9	2.7341106
2.8500000000000005	2.7558947
2.8599999999999994	2.7915936
2.9	2.825253
2.98	2.8563027
2.9599999999999995	2.8946047
2.99	2.9205031
2.9599999999999995	2.9486172
2.93	2.9726372
2.9	2.9801683
2.98	2.9878464
3.01	2.9990845
3.01	3.0032015
3.05	3.009315
3.0199999999999996	3.0178032
3.01	3.0213566
2.98	3.0281231
3.04	3.0369225
3.01	3.046736
3.06	3.051174
3.05	3.0584168
2.95	3.0622933
3.0	3.0596552
3.08	3.0564456
3.0699999999999994	3.0610523
3.05	3.0686865
3.0999999999999996	3.0734496
3.12	3.0830016
3.06	3.0869858
3.06	3.0910168
3.0	3.0981565
2.9599999999999995	3.1068115
3.01	3.0972848
3.08	3.0838814
3.33	3.0790484
3.2	3.0909405
3.25	3.1110344
3.17	3.1361618
3.1799999999999997	3.1626537
3.1799999999999997	3.1827345
3.1499999999999995	3.207242
3.22	3.2259073
3.24	3.234439
3.22	3.2255898
3.24	3.2234764
3.14	3.220168
3.13	3.219548
3.17	3.2205987
3.06	3.2172956
3.09	3.2111597
3.14	3.1964827
3.12	3.174559
3.01	3.1567154
3.06	3.1393738
3.16	3.1242986
3.1799999999999997	3.1185822
3.12	3.1162481
3.0999999999999996	3.1216898
3.04	3.126193
3.01	3.124353
3.03	3.1167684
3.0199999999999996	3.1126237
2.98	3.1068077
2.99	3.0894592
3.06	3.0644693
3.08	3.045889
3.1499999999999995	3.0389302
3.1099999999999994	3.0463696
3.06	3.0610974
3.08	3.0731757
3.01	3.0825949
3.0	3.091424
3.0199999999999996	3.0955129
3.01	3.090889
2.9699999999999998	3.079821
2.92	3.0584898
3.21	3.0367756
3.1799999999999997	3.0358777
3.0999999999999996	3.0529966
3.09	3.0756328
3.03	3.0949018
3.04	3.105788
3.03	3.110165
3.03	3.1118174
3.0999999999999996	3.1179805
3.05	3.1060796
2.9599999999999995	3.0753112
3.01	3.062481
2.98	3.0531015
2.95	3.0459805
2.92	3.0404944
2.95	3.0293531
2.9699999999999998	3.0171509
2.9599999999999995	2.9989069
2.98	2.9847002
2.95	2.9796867
2.9599999999999995	2.9759378
2.9399999999999995	2.9733129
2.93	2.971177
2.9399999999999995	2.9729826
2.9599999999999995	2.9695835
2.99	2.9663627
3.05	2.967512
3.04	2.9747133
3.0699999999999994	2.9870749
3.0199999999999996	3.0021036
3.04	3.0172992
3.1099999999999994	3.0327153
3.0999999999999996	3.0524044
3.0699999999999994	3.0699687
3.08	3.0809066
3.06	3.083137
3.06	3.0879498
3.0199999999999996	3.088109
2.99	3.088873
2.92	3.088276
2.92	3.0734973
2.84	3.055179
2.84	3.0321658
2.8599999999999994	3.003416
2.87	2.972876
2.83	2.9434497
2.7299999999999995	2.9156141
2.68	2.889083
2.49	2.861497
2.46	2.8263319
2.52	2.7837653
2.46	2.7374485
2.4799999999999995	2.687764
2.5	2.6339345
2.52	2.587466
2.4700000000000006	2.550487
2.5	2.5280223
2.54	2.5178666
2.4199999999999995	2.5306034
2.3900000000000006	2.5298948
2.4799999999999995	2.5240908
2.54	2.5235858
2.49	2.5232368
2.54	2.522154
2.58	2.525405
2.5299999999999994	2.5347748
2.52	2.5380373
2.44	2.5499496
2.44	2.5635624
2.49	2.5669105
2.5299999999999994	2.5590105
2.4799999999999995	2.5538015
2.5299999999999994	2.5485969
2.46	2.5389643
2.45	2.5335803
2.46	2.5284429
2.49	2.5267239
2.5599999999999996	2.5315778
2.65	2.5370426
2.79	2.5464525
2.6899999999999995	2.5735958
2.7199999999999998	2.6029787
2.6899999999999995	2.6377356
2.7700000000000005	2.673108
2.7999999999999994	2.7090678
2.83	2.7451615
2.92	2.7785773
2.82	2.8165097
2.7999999999999994	2.8414612
2.92	2.8599243
2.99	2.8836412
2.98	2.9124322
2.95	2.9390144
3.13	2.9578834
3.1099999999999994	2.9817164
3.08	2.9996862
2.93	3.0281954
2.9	3.062811
2.9699999999999998	3.075624
2.95	3.0702033
2.91	3.063208
2.9399999999999995	3.0542493
2.92	3.0322003
2.8799999999999994	3.0090532
2.9	2.982371
2.95	2.971761
2.9699999999999998	2.9708014
2.92	2.971377
2.91	2.9664972
2.8099999999999996	2.9655132
2.7700000000000005	2.958721
2.83	2.9454598
2.7999999999999994	2.9321485
2.75	2.9165082
2.7	2.8920577
2.6899999999999995	2.8635483
2.7	2.8326612
2.76	2.8045125
2.7700000000000005	2.7843242
2.7700000000000005	2.7751832
2.84	2.7668762
2.8500000000000005	2.7660904
2.8500000000000005	2.7741494
2.76	2.7908955
2.98	2.8098936
3.0	2.841413
2.98	2.8946238
2.9599999999999995	2.9395583
2.8500000000000005	2.9730635
2.7700000000000005	2.9891994
2.75	2.990076
2.7799999999999994	2.9780114
2.74	2.9658287
2.7700000000000005	2.9372633
2.76	2.88037
2.71	2.8499236
2.7199999999999998	2.8210454
2.7299999999999995	2.7963245
2.74	2.7827878
2.7	2.775699
2.7	2.7653244
2.75	2.758079
2.75	2.753458
2.7	2.7522206
2.68	2.7526646
2.71	2.7528834
2.75	2.751592
2.76	2.7497582
2.7700000000000005	2.753278
2.75	2.7591693
2.75	2.7620656
2.7999999999999994	2.7643452
2.76	2.773707
2.7799999999999994	2.7863338
2.79	2.795978
2.82	2.8014865
2.67	2.8058944
2.7199999999999998	2.8085299
2.75	2.806532
2.7700000000000005	2.8021626
2.75	2.7945952
2.8500000000000005	2.7886925
2.8099999999999996	2.7923331
2.7700000000000005	2.7960162
2.7999999999999994	2.7965693
2.79	2.807067
2.74	2.8179002
2.7	2.8226647
2.7	2.8203597
2.66	2.8148856
2.63	2.796886
2.62	2.7752352
2.6399999999999997	2.7550106
2.6399999999999997	2.7329466
2.5299999999999994	2.7112255
2.5599999999999996	2.6893082
2.55	2.6703281
2.58	2.6529377
2.58	2.6361365
2.54	2.6251082
2.46	2.615814
2.4700000000000006	2.6026154
2.46	2.5852761
2.41	2.5727694
2.36	2.5615964
2.3399999999999994	2.5416052
2.38	2.5179114
2.38	2.4903789
2.3999999999999995	2.4653783
2.36	2.4496164
2.3199999999999994	2.4371538
2.37	2.42317
2.45	2.4134736
2.4299999999999997	2.414893
2.45	2.422874
2.3999999999999995	2.4326396
2.46	2.4403176
2.45	2.447679
2.45	2.4586477
2.4700000000000006	2.4742835
2.52	2.4876142
2.67	2.4958706
2.6399999999999997	2.5162299
2.5599999999999996	2.5411417
2.6	2.5697064
2.62	2.592976
2.59	2.613215
2.63	2.6303942
2.6099999999999994	2.648375
2.55	2.660771
2.4799999999999995	2.6546042
2.41	2.6421356
2.4299999999999997	2.628251
2.4199999999999995	2.6103735
2.4299999999999997	2.5854383
2.4799999999999995	2.5602221
2.4799999999999995	2.5343003
2.4799999999999995	2.5109992
2.4700000000000006	2.497249
2.46	2.493473
2.3900000000000006	2.4972913
2.37	2.5020099
2.3900000000000006	2.499939
2.3900000000000006	2.494519
2.3900000000000006	2.4851477
2.4199999999999995	2.4727917
2.4299999999999997	2.4612694
2.4799999999999995	2.4532137
2.41	2.4537568
2.46	2.4599128
2.4700000000000006	2.4700084
2.5	2.4810348
2.4700000000000006	2.4912698
2.4700000000000006	2.5015748
2.4299999999999997	2.5095568
2.4199999999999995	2.5142732
2.45	2.5091977
2.46	2.5074186
2.45	2.5076962
2.5	2.5037243
2.51	2.5020514
2.51	2.5041132
2.5	2.5076504
2.49	2.516376
2.5	2.5266485
2.45	2.5341551
2.46	2.5374227
2.4700000000000006	2.5382147
2.46	2.5337965
2.4299999999999997	2.5283787
2.4199999999999995	2.520235
2.4299999999999997	2.5108283
2.41	2.5017347
2.36	2.492762
2.22	2.483789
2.26	2.4707465
2.26	2.4503736
2.2799999999999994	2.4270868
2.29	2.4034228
2.26	2.3824153
2.2799999999999994	2.361651
2.25	2.3428335
2.4700000000000006	2.3284514
2.3900000000000006	2.3358026
2.37	2.3551586
2.33	2.372118
2.3399999999999994	2.3854077
2.3100000000000005	2.3945522
2.3399999999999994	2.40233
2.36	2.4086213
2.37	2.4158509
2.37	2.4101892
2.37	2.3999677
2.37	2.3984804
2.37	2.4016683
2.3499999999999996	2.40563
2.3399999999999994	2.4102123
2.33	2.4115071
2.3100000000000005	2.410285
2.3100000000000005	2.405333
2.2799999999999994	2.398912
2.2799999999999994	2.390212
2.29	2.379936
2.3100000000000005	2.3700728
2.3100000000000005	2.3611891
2.3399999999999994	2.3560653
2.3199999999999994	2.3539124
2.2799999999999994	2.3551474
2.29	2.357104
2.26	2.3590906
2.26	2.3607423
2.25	2.3586767
2.27	2.352998
2.26	2.3466668
2.2799999999999994	2.337821
2.3399999999999994	2.3307443
2.3399999999999994	2.3347297
2.37	2.3413668
2.37	2.351769
2.44	2.3653598
2.44	2.388988
2.3999999999999995	2.4124577
2.3999999999999995	2.4347482
2.3499999999999996	2.4520636
2.37	2.455704
2.3999999999999995	2.4588711
2.41	2.4582477
2.45	2.4579558
2.4299999999999997	2.4516544
2.3999999999999995	2.4499521
2.4299999999999997	2.4526763
2.4299999999999997	2.457696
2.45	2.4657545
2.44	2.4755816
2.5	2.4833565
2.5	2.4927762
2.54	2.5005283
2.54	2.5119705
2.58	2.52772
2.58	2.5464618
2.52	2.5640926
2.63	2.5802422
2.63	2.6014419
2.7199999999999998	2.6196003
2.65	2.6437628
2.66	2.6659513
2.6899999999999995	2.6841266
2.6899999999999995	2.6979637
2.75	2.7097318
2.7199999999999998	2.7294588
2.7799999999999994	2.7439969
2.9599999999999995	2.7570715
2.92	2.7844336
2.93	2.8164172
3.06	2.8560262
3.06	2.9006689
2.9599999999999995	2.943667
2.99	2.9802594
2.9599999999999995	3.011563
2.9	3.0355961
2.9	3.032524
2.95	3.0240257
2.9699999999999998	3.0160542
3.0199999999999996	2.9995751
3.01	2.9873972
3.03	2.9851093
3.09	2.991874
3.08	3.0041437
3.17	3.025579
3.49	3.059437
3.66	3.115618
3.6399999999999997	3.1958194
4.0	3.288999
3.9799999999999995	3.4019606
3.9300000000000006	3.524988
3.9399999999999995	3.6426876
3.8899999999999997	3.7545025
4.02	3.8492327
3.9699999999999998	3.9193423
3.99	3.9570827
3.8999999999999995	3.981479
3.8899999999999997	3.9921474
3.8999999999999995	3.9773247
4.28	3.9681897
4.13	3.9757628
4.29	3.9998927
4.32	4.0277977
4.28	4.067913
4.13	4.1102085
4.12	4.15079
4.37	4.189202
4.34	4.23205
4.26	4.2487745
4.26	4.255601
4.26	4.253271
4.26	4.2354946
4.26	4.2253985
4.26	4.2251616
4.26	4.236842
4.26	4.227575
4.26	4.214673
4.26	4.206998
4.26	4.206998
4.26	4.206998
4.26	4.206998
4.26	4.206998
4.26	4.206998
4.26	4.206998
4.26	4.206998
4.26	4.206998
4.26	4.206998
4.26	4.206998
4.26	4.206998
4.26	4.206998
4.26	4.206998
4.26	4.206998
4.26	4.206998
4.26	4.206998
4.26	4.206998
4.26	4.206998
4.26	4.206998
4.05	4.206998
4.02	4.2202373
4.34	4.2286196
4.12	4.241704
4.13	4.245146
3.9399999999999995	4.2353487
4.01	4.2139225
4.09	4.1764994
4.24	4.135865
4.47	4.1347156
4.41	4.162589
4.61	4.1740713
4.58	4.21107
4.58	4.2660007
4.37	4.332073
4.3	4.410557
4.39	4.459918
4.39	4.475933
4.44	4.462968
4.59	4.451369
4.45	4.4331565
4.39	4.4158735
4.39	4.4045906
4.38	4.394326
4.34	4.413441
4.709999999999999	4.4159727
4.89	4.4327374
5.119999999999999	4.4700294
5.01	4.5222178
4.76	4.5845766
4.8	4.662581
4.79	4.729129
4.37	4.785885
4.53	4.822122
4.64	4.8102703
4.6499999999999995	4.76519
4.929999999999999	4.70074
4.91	4.654455
4.88	4.6504655
4.839999999999999	4.664587
4.76	4.6816826
4.61	4.7236977
4.79	4.761059
4.76	4.780287
4.75	4.7860465
4.73	4.770268
4.57	4.741681
4.49	4.7154045
4.52	4.6819096
4.57	4.6463237
4.57	4.620592
4.62	4.5941486
4.63	4.565045
4.679999999999999	4.5463657
4.679999999999999	4.532595
4.869999999999999	4.536319
4.869999999999999	4.5698004
4.929999999999999	4.612307
4.8999999999999995	4.656639
4.929999999999999	4.723543
5.3	4.783745
5.409999999999999	4.8653116
5.4399999999999995	4.9607606
5.49	5.0572515
5.969999999999999	5.1333838
6.159999999999999	5.233639
6.139999999999999	5.361746
6.349999999999999	5.50239
6.299999999999999	5.6663837
6.2299999999999995	5.8122454
6.299999999999999	5.93281
6.2299999999999995	6.0480595
6.25	6.155411
6.639999999999999	6.222685
6.44	6.265256
6.25	6.3033075
6.28	6.3206806
6.419999999999999	6.316368
6.379999999999999	6.3240337
6.449999999999999	6.329419
6.769999999999999	6.3356295
6.75	6.3665104
6.8999999999999995	6.3888884
7.589999999999999	6.4272966
7.8	6.528206
8.28	6.6774416
8.37	6.8625507
8.2	7.080557
7.7	7.3189764
7.87	7.5207376
7.86	7.6866283
7.519999999999999	7.8099804
8.01	7.8735304
8.24	7.88766
8.44	7.8589735
8.27	7.8185387
8.18	7.809493
7.87	7.8593245
8.35	7.9328194
8.11	7.963232
8.19	8.023239
7.839999999999999	8.060626
7.679999999999999	8.032054
7.219999999999999	7.981572
7.39	7.9064865
8.13	7.818531
8.21	7.762355
8.41	7.7302465
9.25	7.712227
9.39	7.7589426
9.659999999999998	7.884528
10.46	8.085841
10.46	8.37026
10.46	8.696355
10.46	8.988735
10.46	9.22388
10.46	9.4677
10.46	9.648546
10.46	9.749091
10.46	9.85051
10.46	9.892151
10.46	9.892151
10.46	9.892151
10.46	9.892151
10.46	9.892151
10.46	9.892151
10.46	9.892151
10.46	9.892151
10.46	9.892151
10.46	9.892151
10.46	9.892151
10.46	9.892151
10.46	9.892151
10.46	9.892151
10.46	9.892151
10.46	9.892151
10.46	9.892151
10.46	9.892151
10.46	9.892151
10.46	9.892151
10.46	9.892151
10.46	9.892151
10.46	9.892151
10.46	9.892151
10.46	9.892151
10.46	9.892151
10.46	9.892151
10.46	9.892151
10.46	9.892151
10.46	9.892151
10.46	9.892151
10.46	9.892151
10.46	9.892151
10.46	9.892151
10.46	9.892151
10.46	9.892151
10.46	9.892151
10.46	9.892151
10.46	9.892151
10.46	9.892151
10.46	9.892151
10.46	9.892151
10.46	9.892151
10.46	9.892151
10.46	9.892151
10.46	9.892151
10.46	9.892151
10.46	9.892151
10.46	9.892151
10.46	9.892151
10.46	9.892151
10.46	9.892151
10.46	9.892151
10.46	9.892151
10.46	9.892151
10.46	9.892151
10.46	9.892151
10.46	9.892151
10.46	9.892151
10.46	9.892151
10.46	9.892151
10.46	9.892151
10.46	9.892151
10.46	9.892151
10.46	9.892151
10.46	9.892151
10.46	9.892151
10.46	9.892151
10.46	9.892151
10.46	9.892151
10.46	9.892151
10.46	9.892151
10.46	9.892151
10.46	9.892151
10.46	9.892151
10.46	9.892151
10.46	9.892151
10.46	9.892151
10.46	9.892151
10.46	9.892151
10.46	9.892151
10.46	9.892151
10.46	9.892151
10.46	9.896069
10.46	9.894067
10.46	9.888089
9.409999999999998	9.880338
8.47	9.835815
7.619999999999999	9.718118
6.999999999999999	9.502239
7.059999999999999	9.212566
6.919999999999999	8.904916
7.059999999999999	8.492072
7.209999999999999	8.046883
6.63	7.602689
6.769999999999999	7.2806797
6.959999999999999	7.0569286
6.85	6.934038
6.669999999999999	6.910825
6.539999999999999	6.88453
6.5	6.8398895
6.519999999999999	6.7772055
6.34	6.6908236
6.19	6.632331
6.419999999999999	6.587303
6.41	6.513114
6.489999999999999	6.4377975
6.509999999999999	6.409624
6.59	6.389594
6.929999999999999	6.388672
6.78	6.4148045
6.639999999999999	6.4685793
6.66	6.5347357
6.519999999999999	6.5847025
6.66	6.617052
6.66	6.640568
6.679999999999999	6.6539116
6.97	6.6573954
7.67	6.6574087
7.67	6.7007713
7.67	6.7838593
7.67	6.9021235
7.36	7.027439
7.809999999999999	7.153591
8.59	7.2968197
8.39	7.470584
8.16	7.64159
8.98	7.750083
8.99	7.8579082
8.75	7.9889193
8.54	8.130872
8.14	8.307187
8.16	8.430801
8.16	8.420437
8.3	8.430151
8.65	8.40754
8.49	8.3617525
8.71	8.272706
8.55	8.232491
8.18	8.229897
8.23	8.254931
8.26	8.298798
8.1	8.304514
8.12	8.283786
8.02	8.216699
8.03	8.139213
7.23	8.065388
6.78	7.974122
6.959999999999999	7.8679867
6.27	7.737808
6.24	7.550853
6.159999999999999	7.3275757
6.18	7.0980597
5.9399999999999995	6.8444366
6.199999999999999	6.57683
5.9399999999999995	6.366149
5.949999999999999	6.260228
6.09	6.139576
6.109999999999999	6.0615587
5.719999999999999	6.03423
5.719999999999999	5.9879017
5.789999999999999	5.95302
5.23	5.9149866
4.97	5.877226
4.89	5.7867775
5.02	5.6888895
4.79	5.546669
4.91	5.3707857
5.01	5.2187443
5.269999999999999	5.089964
5.26	4.9889746
5.1899999999999995	4.9429045
5.36	4.9618473
5.36	5.0152855
5.529999999999999	5.069745
5.459999999999999	5.147929
5.58	5.22512
5.629999999999999	5.302848
5.849999999999999	5.3513174
5.269999999999999	5.401249
5.269999999999999	5.474883
5.029999999999999	5.501775
5.13	5.4950304
5.3	5.4399605
5.269999999999999	5.386426
5.029999999999999	5.3255796
5.13	5.2587957
5.089999999999999	5.170435
5.11	5.1114902
5.0	5.095254
5.02	5.096713
5.119999999999999	5.094264
5.07	5.073369
5.04	5.04014
5.119999999999999	5.028572
5.48	5.0228786
5.54	5.0480566
5.409999999999999	5.0906982
5.469999999999999	5.149596
5.339999999999999	5.218484
5.35	5.270771
5.3	5.3152246
5.119999999999999	5.352744
5.279999999999999	5.3711166
5.249999999999999	5.3540106
5.249999999999999	5.3100863
5.409999999999999	5.278079
5.559999999999999	5.25037
5.429999999999999	5.251792
5.969999999999999	5.269346
5.879999999999999	5.3120327
6.09	5.402341
6.129999999999999	5.5120935
6.289999999999999	5.627409
6.24	5.757367
6.069999999999999	5.877239
6.15	5.96809
5.809999999999999	6.050288
5.629999999999999	6.095131
5.77	6.077862
5.6899999999999995	6.032976
5.7	5.961046
5.7299999999999995	5.876704
5.719999999999999	5.7869368
5.8	5.727089
5.949999999999999	5.6728163
5.9399999999999995	5.6615868
5.919999999999999	5.6850815
5.589999999999999	5.715435
5.18	5.7415304
5.07	5.74465
5.2	5.703438
5.15	5.643158
5.17	5.558175
5.23	5.449545
5.339999999999999	5.3309164
5.08	5.232895
5.339999999999999	5.1617937
5.3	5.155616
5.33	5.1781983
5.21	5.1918736
5.2	5.210108
5.1899999999999995	5.2179985
5.18	5.218281
5.219999999999999	5.199729
5.3999999999999995	5.2020073
5.529999999999999	5.1971736
5.67	5.20905
5.569999999999999	5.237056
5.51	5.2838917
5.529999999999999	5.3335705
5.619999999999999	5.38636
5.279999999999999	5.4347696
5.32	5.469469
5.39	5.476577
5.36	5.458949
5.3999999999999995	5.4239473
5.269999999999999	5.389307
5.15	5.3611517
5.24	5.3285294
5.13	5.287178
5.21	5.2590055
5.309999999999999	5.248351
5.32	5.2308774
5.3	5.21026
5.309999999999999	5.1950264
5.339999999999999	5.194887
5.39	5.206007
5.429999999999999	5.222561
5.429999999999999	5.248473
5.48	5.2733364
5.429999999999999	5.3003883
5.45	5.322543
5.789999999999999	5.3404617
5.7	5.381275
5.71	5.429451
5.599999999999999	5.474189
5.559999999999999	5.510334
5.659999999999999	5.5403013
5.659999999999999	5.5617504
5.6899999999999995	5.582117
5.55	5.6041765
5.559999999999999	5.5951843
5.629999999999999	5.578944
5.339999999999999	5.565729
5.3	5.551463
5.279999999999999	5.5329447
5.3	5.494668
5.309999999999999	5.44028
5.3	5.383436
5.3	5.3332195
5.269999999999999	5.291297
5.279999999999999	5.2476788
5.32	5.223898
5.309999999999999	5.220497
5.219999999999999	5.2218184
5.29	5.226287
5.36	5.2239203
5.499999999999999	5.2275114
5.42	5.24371
5.469999999999999	5.2652807
5.469999999999999	5.293804
5.52	5.3173933
5.42	5.346987
5.45	5.380516
5.409999999999999	5.411563
5.54	5.4254465
5.559999999999999	5.4284697
5.55	5.438278
5.48	5.4451866
5.42	5.4530716
5.469999999999999	5.4408054
5.459999999999999	5.4440756
5.499999999999999	5.4414177
5.499999999999999	5.444748
5.569999999999999	5.4334774
5.52	5.4289427
5.7	5.4345417
5.67	5.4611645
5.49	5.4961452
5.529999999999999	5.5197487
5.55	5.5306234
5.52	5.5372744
5.54	5.5343313
5.459999999999999	5.526926
5.3	5.5178795
5.339999999999999	5.491686
5.32	5.451071
5.3	5.4190674
5.279999999999999	5.388753
5.379999999999999	5.346508
5.499999999999999	5.3143997
5.459999999999999	5.2939625
5.529999999999999	5.2895823
5.52	5.3110332
5.409999999999999	5.3413935
5.51	5.3658943
5.49	5.3900986
5.48	5.415123
5.459999999999999	5.4309845
5.589999999999999	5.430681
5.54	5.438074
5.749999999999999	5.4399366
5.68	5.466069
5.8	5.502816
5.819999999999999	5.5447397
5.83	5.5828304
5.7	5.6232014
5.71	5.6623144
5.65	5.685157
5.629999999999999	5.7010775
5.6899999999999995	5.684389
5.65	5.677636
5.809999999999999	5.6592607
5.779999999999999	5.644616
5.749999999999999	5.63548
5.759999999999999	5.637274
5.749999999999999	5.6482935
5.65	5.6587934
5.629999999999999	5.676998
5.64	5.679351
5.67	5.6781406
5.61	5.6640644
5.569999999999999	5.641403
5.559999999999999	5.619931
5.589999999999999	5.598278
5.45	5.5721197
5.48	5.551853
5.499999999999999	5.531666
5.36	5.509715
5.33	5.4806414
5.33	5.4468803
5.39	5.414542
5.379999999999999	5.3858223
5.379999999999999	5.3530416
5.16	5.329032
5.14	5.310069
5.1	5.2795076
5.14	5.246683
5.1899999999999995	5.2200594
5.16	5.189259
5.15	5.1570907
5.279999999999999	5.122678
5.249999999999999	5.0975876
5.15	5.0910597
5.15	5.1031876
5.13	5.1125665
5.11	5.11878
5.13	5.115773
5.14	5.107231
5.1899999999999995	5.1015453
5.35	5.0895815
5.33	5.0886674
5.3	5.10038
5.269999999999999	5.1234818
5.249999999999999	5.1457214
5.21	5.168193
5.15	5.186629
5.16	5.1967745
4.85	5.1985974
4.88	5.172174
4.89	5.131341
4.95	5.0784545
5.02	5.02828
5.029999999999999	4.9824495
4.99	4.9460125
4.99	4.920139
5.0	4.901274
4.98	4.9065123
5.01	4.922905
4.97	4.935336
4.98	4.935106
5.05	4.932046
5.059999999999999	4.929699
5.08	4.934189
5.1	4.941664
5.01	4.9521656
5.059999999999999	4.9644146
5.029999999999999	4.973588
5.05	4.9833555
5.11	4.993568
5.089999999999999	4.9992294
5.11	5.002159
5.11	5.00525
5.04	5.0062904
5.04	5.012429
5.05	5.016348
4.98	5.015612
5.0	5.013753
5.05	5.0025587
5.08	4.991583
5.02	4.9817104
5.0	4.9733286
5.01	4.9689193
4.99	4.9652967
4.94	4.961088
4.98	4.9567327
4.97	4.9543056
4.91	4.945975
4.8999999999999995	4.9317617
4.89	4.9172897
4.839999999999999	4.903887
4.839999999999999	4.888014
4.86	4.8704348
4.88	4.854014
4.83	4.838624
4.769999999999999	4.8220596
4.67	4.8070908
4.679999999999999	4.7910976
4.72	4.769722
4.69	4.7516036
4.679999999999999	4.7341614
4.69	4.711834
4.64	4.685478
4.63	4.6618996
4.62	4.6420817
4.57	4.63061
4.47	4.6202965
4.25	4.5997148
4.16	4.5685945
4.18	4.5247183
4.19	4.4667435
4.07	4.4039717
4.14	4.3348427
4.15	4.2638
4.2	4.1998587
4.24	4.151395
4.13	4.127663
4.08	4.122733
4.06	4.1167984
4.06	4.1072235
4.02	4.1041803
3.99	4.0959005
3.96	4.075329
3.6799999999999997	4.0511026
3.6799999999999997	4.0124335
3.6799999999999997	3.9669347
3.7299999999999995	3.917412
3.74	3.864187
3.7799999999999994	3.813447
3.84	3.768243
3.71	3.737519
3.6399999999999997	3.7117376
3.6499999999999995	3.7085161
3.6799999999999997	3.7055242
3.66	3.7002418
3.6399999999999997	3.697035
3.5199999999999996	3.6840138
3.5599999999999996	3.666313
3.5999999999999996	3.633268
3.6099999999999994	3.6085272
3.6799999999999997	3.5970533
3.67	3.5956583
3.6499999999999995	3.5936656
3.58	3.5910256
3.63	3.587237
3.66	3.5953076
3.7	3.6084278
3.6799999999999997	3.6181848
3.6799999999999997	3.6260576
3.76	3.6282265
3.75	3.6346872
3.7	3.6475365
3.67	3.6657908
3.6899999999999995	3.6811554
3.7299999999999995	3.6886904
3.7	3.6915169
3.7	3.6930788
3.6799999999999997	3.694506
3.7	3.6833436
3.66	3.6759477
3.6899999999999995	3.6720202
3.6799999999999997	3.6726935
3.6799999999999997	3.672857
3.71	3.6673646
3.87	3.6646206
3.7700000000000005	3.67852
3.8	3.6965108
3.87	3.7132351
3.66	3.734093
3.7	3.7507114
3.75	3.7580316
3.8500000000000005	3.7626956
3.8599999999999994	3.7679234
4.0	3.7623315
3.91	3.7771978
3.8899999999999997	3.797763
3.8999999999999995	3.8107347
3.88	3.834185
3.8899999999999997	3.8623037
3.8899999999999997	3.8797467
3.8099999999999996	3.886331
3.8500000000000005	3.882985
3.8199999999999994	3.8686802
3.83	3.8527374
3.8500000000000005	3.8397958
3.8500000000000005	3.8298802
3.8899999999999997	3.819967
3.8	3.815665
3.83	3.809714
3.83	3.8097732
3.87	3.8113828
3.88	3.8131242
3.8599999999999994	3.8183057
3.8899999999999997	3.8220778
3.9399999999999995	3.8260913
3.88	3.8298764
3.8999999999999995	3.8407435
3.9699999999999998	3.8523593
3.9699999999999998	3.8644874
3.95	3.878391
3.9399999999999995	3.8896809
3.9300000000000006	3.9008965
3.91	3.9091182
3.92	3.9092655
3.95	3.9105794
4.0	3.9133613
4.0	3.914514
4.0	3.9129672
4.0	3.9159658
3.95	3.9237602
4.05	3.9356666
4.04	3.9494596
4.05	3.9648027
4.05	3.977043
4.15	3.9851742
4.11	3.995298
4.14	4.0111427
4.12	4.0298147
4.01	4.0510163
4.05	4.067256
4.04	4.071374
4.06	4.070999
4.04	4.066543
4.07	4.05426
4.13	4.041746
4.14	4.03179
4.09	4.028949
4.1	4.0358934
4.01	4.0460873
4.04	4.0530224
4.07	4.05585
4.06	4.060815
4.07	4.061677
4.07	4.054058
4.06	4.0442324
4.05	4.0390844
4.05	4.0339694
4.03	4.032289
3.95	4.0336742
3.9699999999999998	4.022047
3.91	4.011497
3.79	3.998636
3.8199999999999994	3.9767013
3.8199999999999994	3.9465094
3.8199999999999994	3.9145985
3.8500000000000005	3.8806841
3.8500000000000005	3.8506835
3.84	3.8304675
3.8199999999999994	3.8135672
3.7700000000000005	3.8015244
3.7799999999999994	3.801469
3.7199999999999998	3.7989058
3.5199999999999996	3.7926698
3.17	3.7760682
3.2	3.749854
3.13	3.6988056
3.08	3.6255107
3.1099999999999994	3.534901
3.0999999999999996	3.4389415
3.0999999999999996	3.3398297
3.1099999999999994	3.243993
3.13	3.1711671
3.0999999999999996	3.1301956
3.0999999999999996	3.1221237
3.08	3.1172357
3.09	3.1166239
3.0999999999999996	3.1165323
3.0999999999999996	3.115767
3.09	3.114277
3.08	3.111909
3.08	3.1064804
3.1499999999999995	3.1011
3.0999999999999996	3.1020832
3.0699999999999994	3.1053333
3.09	3.1075006
3.0699999999999994	3.1064835
3.0699999999999994	3.103725
3.06	3.1012177
3.03	3.0971253
3.06	3.0929704
3.03	3.0810478
3.06	3.073752
3.06	3.070952
3.0699999999999994	3.0663457
3.09	3.0624578
3.08	3.0611973
3.1099999999999994	3.0613604
3.0999999999999996	3.0673132
3.09	3.0741303
3.09	3.0817966
3.09	3.091413
3.08	3.099018
3.04	3.1038032
3.03	3.10267
3.03	3.0970125
3.01	3.0861137
2.98	3.0747356
2.8599999999999994	3.0634358
2.87	3.0481958
2.84	3.029173
2.8500000000000005	3.004714
2.82	2.9824915
2.82	2.958198
2.7700000000000005	2.9323738
2.49	2.9062681
2.49	2.8744755
2.19	2.8337965
2.03	2.7943568
2.03	2.734902
2.03	2.6397705
2.5299999999999994	2.5272663
2.3900000000000006	2.464398
2.3900000000000006	2.4218822
2.6	2.3913736
2.44	2.4135363
2.4700000000000006	2.465381
2.46	2.5253444
2.55	2.5862951
2.55	2.6449637
2.4700000000000006	2.6300454
2.52	2.6358027
2.4700000000000006	2.6448555
2.41	2.6063123
2.41	2.5973
2.52	2.5867875
2.4799999999999995	2.5837462
2.5	2.5726137
2.57	2.561363
2.6	2.5652184
2.52	2.5802903
2.49	2.5920339
2.49	2.6045473
2.45	2.6145678
2.4799999999999995	2.6069548
2.46	2.599896
2.4199999999999995	2.5895743
2.38	2.569521
2.33	2.5464559
2.3999999999999995	2.5260167
2.3499999999999996	2.5102963
2.3900000000000006	2.4915287
2.3900000000000006	2.4783733
2.3900000000000006	2.4644132
2.3499999999999996	2.4519267
2.37	2.444188
2.3399999999999994	2.43581
2.3399999999999994	2.4423866
2.38	2.4356146
2.3199999999999994	2.4332805
2.3199999999999994	2.428317
2.3	2.419855
2.24	2.4082222
2.24	2.399837
2.25	2.38727
2.22	2.3755589
2.18	2.3637493
2.21	2.3450184
2.2	2.3268876
2.18	2.3093708
2.17	2.2942944
2.19	2.2832322
2.2	2.2758074
2.22	2.2668548
2.26	2.2612562
2.2799999999999994	2.2634563
2.26	2.2711673
2.27	2.281577
2.27	2.291823
2.23	2.3028722
2.26	2.3116136
2.36	2.3213117
2.3100000000000005	2.3388662
2.33	2.353323
2.38	2.3648717
2.3900000000000006	2.3775623
2.3199999999999994	2.3928914
2.3199999999999994	2.4050086
2.26	2.4161642
2.21	2.4198017
2.21	2.4056358
2.15	2.391386
2.2	2.3715577
2.15	2.3452358
2.14	2.316577
2.2	2.2896261
2.18	2.2690487
2.18	2.2541387
2.14	2.246223
2.14	2.2409961
2.15	2.2375357
[truncated: 905 more rows]
