# Supplementary material for: Stock market forecasting research based on GA-WOA-LSTM
Source: PLoS One. 2025 Aug 27;20(8):e0330324. doi: 10.1371/journal.pone.0330324 (PMC12385415; doi:10.1371/journal.pone.0330324)
Supplement: S1 File — (ZIP) [file pone.0330324.s001.zip › Paper Model/LH/LOTUS HOLDINGS-600186.SS/GA-WOA-LSTM/train_results/RNN_evaluation_metrics.csv]

Dataset	MAE	MAPE (%)	RMSE	R2
Train	0.20910278453560913	5.5731673346185024	0.28988818821472767	0.9766658438520399
Test	0.22837878598915554	5.176958087674726	0.3914551759073861	0.9209886398682718
