# Supplementary material for: Stock market forecasting research based on GA-WOA-LSTM
Source: PLoS One. 2025 Aug 27;20(8):e0330324. doi: 10.1371/journal.pone.0330324 (PMC12385415; doi:10.1371/journal.pone.0330324)
Supplement: S1 File — (ZIP) [file pone.0330324.s001.zip › Paper Model/LH/LOTUS HOLDINGS-600186.SS/GA-WOA-LSTM/train_results/RNN_test_prediction.csv]

Actual_Close	Predicted_Close
2.65	2.5976725
2.6399999999999997	2.7632766
2.59	2.691989
2.55	2.5621471
2.57	2.5395617
2.57	2.5603614
2.5599999999999996	2.5642142
2.5599999999999996	2.5405965
2.55	2.493165
2.54	2.5092316
2.58	2.5053134
2.5299999999999994	2.4927764
2.54	2.4823482
2.52	2.4816225
2.5299999999999994	2.478234
2.51	2.4658241
2.5	2.4616117
2.44	2.4612346
2.4799999999999995	2.4480968
2.5299999999999994	2.4039526
2.6099999999999994	2.359919
2.52	2.485921
2.45	2.39172
2.23	2.4700875
2.07	2.419708
2.12	2.448053
2.07	2.0803006
2.16	2.2341278
2.27	2.2168667
2.23	2.1756597
2.3	2.0164032
2.3	2.103872
2.27	2.1156464
2.26	2.0951738
2.33	2.1108832
2.33	2.098423
2.3	2.138164
2.3499999999999996	2.197197
2.4299999999999997	2.1420817
2.4799999999999995	2.1867127
2.5599999999999996	2.2289405
2.4700000000000006	2.2356389
2.59	2.3527622
2.59	2.4019074
2.51	2.3644829
2.49	2.4214697
2.57	2.4242592
2.7700000000000005	2.4452605
2.9	2.5258453
2.99	2.5478303
2.87	2.6816645
2.9	2.7640512
2.8500000000000005	2.9538498
2.84	2.7392185
2.8799999999999994	2.7735727
2.8599999999999994	2.7351894
2.7999999999999994	2.7847238
2.83	2.9087186
2.83	2.910605
2.7199999999999998	2.8404698
2.66	2.8662076
2.62	2.7968502
2.63	2.7688122
2.6	2.7338488
2.65	2.7674687
2.63	2.6115918
2.57	2.5519156
2.6399999999999997	2.6540537
2.6899999999999995	2.6218495
2.67	2.6015105
2.66	2.590187
2.57	2.6068435
2.58	2.599072
2.65	2.5786557
2.63	2.5624034
2.57	2.5586824
2.59	2.6015635
2.54	2.539651
2.4799999999999995	2.5583336
2.59	2.5437312
2.6099999999999994	2.4768019
2.6	2.4917755
2.5599999999999996	2.5347674
2.57	2.5209317
2.57	2.4849164
2.63	2.4996731
2.6	2.5273485
2.59	2.4778857
2.55	2.533901
2.5299999999999994	2.515942
2.3900000000000006	2.527606
2.3900000000000006	2.4614701
2.4199999999999995	2.424317
2.46	2.435557
2.49	2.4518328
2.4700000000000006	2.4326637
2.46	2.3076754
2.71	2.3353758
2.7299999999999995	2.4973886
2.68	2.5301242
2.68	2.4931917
2.68	2.6832964
2.66	2.7164745
2.65	2.6932814
2.7700000000000005	2.404377
2.75	2.4908288
2.7299999999999995	2.7406993
2.7299999999999995	2.752589
2.75	2.7095351
2.8099999999999996	2.7500668
2.7700000000000005	2.6713102
2.76	2.616953
2.76	2.7465632
2.7299999999999995	2.7309399
2.74	2.8041773
2.7799999999999994	2.6772506
2.74	2.738976
2.67	2.7002547
2.68	2.7369485
2.66	2.6990867
2.66	2.693304
2.6	2.6680713
2.55	2.6387744
2.52	2.6038108
2.59	2.586317
2.6	2.5821414
2.58	2.5408044
2.5299999999999994	2.560359
2.46	2.4926515
2.59	2.515955
2.5	2.481427
2.45	2.481225
2.4799999999999995	2.515992
2.7299999999999995	2.4335861
2.6	2.6863127
2.5599999999999996	2.4632378
2.5299999999999994	2.6752405
2.55	2.5651922
2.6899999999999995	2.869071
2.65	2.5418081
2.57	2.2294502
2.66	2.6347222
2.6099999999999994	2.7267213
2.5599999999999996	2.5891423
2.54	2.47333
2.5599999999999996	2.4838777
2.59	2.6056886
2.5599999999999996	2.4617436
2.6399999999999997	2.500879
2.68	2.5663052
2.7199999999999998	2.5221572
2.67	2.618349
2.67	2.5445795
2.7	2.641128
2.87	2.5331259
2.8899999999999997	2.70241
2.92	2.5887108
2.8799999999999994	2.848051
2.8899999999999997	2.8616843
2.87	2.9781842
2.8599999999999994	2.7439268
2.8899999999999997	2.7420282
2.8500000000000005	2.8092713
2.84	2.9076538
2.79	2.884616
2.7299999999999995	2.8666158
2.74	2.8347325
2.8099999999999996	2.8019402
2.99	2.8196864
2.95	2.8428922
2.8899999999999997	2.767847
2.99	2.9554634
2.9699999999999998	2.919174
2.9699999999999998	3.0123563
2.9399999999999995	2.7915463
2.9599999999999995	2.836988
2.9	2.97229
2.9	2.9635868
2.8599999999999994	2.990892
2.93	2.874669
2.8799999999999994	2.9168546
2.82	2.9024396
2.83	2.9596014
2.76	2.8320487
2.76	2.9004593
2.76	2.8256426
2.7299999999999995	2.8232737
2.71	2.7732549
2.6899999999999995	2.7683406
2.7	2.7478318
2.63	2.715917
2.66	2.714155
2.71	2.675249
2.71	2.641367
2.71	2.6952705
2.6899999999999995	2.65699
2.65	2.632906
2.6399999999999997	2.6475387
2.6099999999999994	2.614067
2.59	2.6324732
2.5599999999999996	2.5769248
2.6099999999999994	2.5849543
2.6099999999999994	2.5421963
2.58	2.5710063
2.59	2.55933
2.6	2.5142686
2.63	2.5136762
2.66	2.5332952
2.66	2.545442
2.6899999999999995	2.501925
2.6899999999999995	2.5824609
2.65	2.5813587
2.65	2.6100411
2.65	2.5293295
2.6099999999999994	2.597621
2.65	2.5854626
2.7	2.5871568
2.71	2.5795865
2.7199999999999998	2.615635
2.6899999999999995	2.6595953
2.65	2.6289647
2.67	2.666154
2.6899999999999995	2.6073084
2.7	2.6137533
2.6899999999999995	2.6353707
2.7	2.6427946
2.6899999999999995	2.6458583
2.6899999999999995	2.6382935
2.7700000000000005	2.679482
2.76	2.658611
2.75	2.659073
2.74	2.700019
2.7700000000000005	2.66551
2.7	2.7652743
2.7	2.6242394
2.67	2.6807177
2.6399999999999997	2.68081
2.62	2.7159739
2.58	2.6033888
2.62	2.5960622
2.58	2.5986714
2.62	2.6293325
2.63	2.5749788
2.63	2.5435834
2.63	2.561391
2.62	2.5669026
2.79	2.5608897
2.93	2.6201653
2.79	2.5726347
2.74	2.7668386
2.68	2.7945404
2.6899999999999995	2.8149877
2.67	2.7339628
2.67	2.5574684
2.65	2.6339495
2.66	2.590595
2.6099999999999994	2.7314374
2.6099999999999994	2.7120395
2.65	2.593252
2.67	2.608796
2.65	2.5763278
2.66	2.6379085
2.7299999999999995	2.5624099
2.76	2.5927925
2.71	2.5914946
2.75	2.6564496
2.7299999999999995	2.6978524
2.7700000000000005	2.6507547
2.75	2.663249
2.7999999999999994	2.6484785
2.83	2.743274
2.8899999999999997	2.6729817
2.9	2.7903724
2.8599999999999994	2.7580316
2.8500000000000005	2.840684
2.8799999999999994	2.7873297
2.9	2.903244
2.83	2.799782
2.8099999999999996	2.883471
2.79	2.8290231
2.8599999999999994	2.9034462
2.8599999999999994	2.7858787
2.87	2.8427668
2.7999999999999994	2.8192315
2.76	2.8389106
2.7700000000000005	2.7963161
2.7299999999999995	2.7976341
2.6899999999999995	2.7720468
2.7	2.757369
2.84	2.7001965
2.84	2.7498047
2.82	2.7605739
2.83	2.7941954
2.8099999999999996	2.7727904
2.82	2.8084846
2.8500000000000005	2.7331755
2.8500000000000005	2.7354836
2.84	2.78753
2.8099999999999996	2.836296
2.87	2.8210132
2.8799999999999994	2.8668904
2.83	2.8157134
2.79	2.822012
2.79	2.8915892
2.7799999999999994	2.905497
2.83	2.8580413
2.7799999999999994	2.7062886
2.84	2.7184572
2.8899999999999997	2.8610904
2.8500000000000005	2.8658442
2.8799999999999994	2.8262963
2.87	2.7914748
2.91	2.8090353
2.8799999999999994	2.943276
2.87	2.7985249
2.87	2.8270802
2.8500000000000005	2.9471214
2.87	2.964281
2.9699999999999998	2.7958536
2.9399999999999995	2.7300415
2.93	2.8141627
2.93	2.981964
2.95	2.918651
2.9399999999999995	3.0334406
2.93	2.7915602
2.98	2.8495803
2.9699999999999998	2.9080176
3.01	2.9438615
3.09	3.0128045
3.2599999999999993	3.0007057
3.2800000000000002	3.1071515
3.33	2.9675574
3.3199999999999994	3.3109848
3.2800000000000002	3.2606912
3.3	3.3407176
3.25	3.1062884
3.34	3.2169354
3.3999999999999995	3.3223855
3.37	3.3553085
3.38	3.348212
3.3199999999999994	3.438451
3.3100000000000005	3.457567
3.29	3.4513664
3.24	3.3072042
3.29	3.4022017
3.2	3.4470968
3.22	3.3807464
3.25	3.3631487
3.24	3.3556871
3.3599999999999994	3.3622816
3.38	3.3272276
3.24	3.3121197
3.42	3.4959214
3.5	3.34573
3.75	3.4985116
4.01	3.5928457
4.41	3.701193
4.45	3.7516224
4.44	3.6884012
4.52	4.3149443
4.45	4.27956
4.81	4.3446527
5.29	4.33263
5.39	4.3400254
5.04	4.735027
5.18	4.9475946
5.219999999999999	5.0918717
5.1899999999999995	5.120245
5.219999999999999	5.2057543
5.0	5.1923866
5.18	5.1386213
5.21	5.08943
5.339999999999999	5.335104
5.4399999999999995	5.531336
5.9799999999999995	5.3148727
6.579999999999999	5.4354258
7.239999999999999	5.425926
7.559999999999999	6.1583433
7.779999999999999	6.310381
7.89	6.2170744
7.7299999999999995	6.608014
7.379999999999999	6.488654
7.029999999999999	7.062662
6.4	6.7172813
6.57	6.4490633
6.599999999999999	6.5708017
6.53	6.4483423
7.179999999999999	6.7603064
7.01	6.4734898
6.63	6.4718933
7.29	6.309245
7.11	6.6761246
7.1499999999999995	6.677806
7.17	6.753932
7.7	6.6748857
7.7	6.6025534
7.499999999999999	6.697299
7.029999999999999	6.644717
6.999999999999999	6.4949894
6.82	6.7633877
7.089999999999999	6.6737413
7.26	6.5039635
7.26	6.4154177
7.499999999999999	6.550887
7.179999999999999	6.646865
7.13	6.778984
6.869999999999999	7.0955706
6.44	6.946125
6.53	6.8359365
6.34	6.56637
6.27	6.7054462
6.109999999999999	6.6254854
5.9	6.6248693
5.9799999999999995	6.252449
5.949999999999999	6.293165
5.759999999999999	6.1894207
5.599999999999999	6.381362
5.42	6.159212
5.3999999999999995	5.9919615
5.369999999999999	5.7041435
5.469999999999999	6.0244913
5.469999999999999	5.6295605
5.369999999999999	5.816517
5.32	5.6783304
5.26	5.776634
5.13	5.6048794
5.1899999999999995	5.575227
5.119999999999999	5.501066
5.119999999999999	5.518379
5.02	5.5533905
5.269999999999999	5.452141
5.21	5.551448
5.7299999999999995	5.2536407
5.6899999999999995	5.7401934
6.05	5.4825134
5.919999999999999	5.579962
6.28	5.5677347
6.159999999999999	5.8841133
5.809999999999999	5.7108936
5.599999999999999	5.7697725
5.459999999999999	5.4666357
5.65	5.8454075
5.6899999999999995	5.666913
5.8	5.6549244
5.83	5.8161163
5.619999999999999	5.811528
5.119999999999999	6.0068703
4.6499999999999995	5.787795
5.119999999999999	5.6345434
4.88	5.137019
4.89	5.5446005
4.73	5.3068104
4.76	5.3393774
4.61	4.812642
4.41	5.050746
4.32	4.8956966
4.09	4.8761034
4.17	4.7279444
3.99	4.535335
3.59	4.4547977
3.66	4.4385867
3.7299999999999995	4.193134
4.03	4.246729
4.25	4.1104193
4.28	4.168728
4.28	4.1376467
4.46	4.3558836
4.63	4.393592
4.69	4.3171883
4.929999999999999	4.4456825
4.46	4.4663258
4.62	4.6998706
4.69	4.6302834
4.95	4.708228
4.76	4.786581
4.79	4.658835
4.55	4.73267
4.6499999999999995	4.7146955
4.72	5.1213903
4.769999999999999	4.663357
4.83	4.73853
4.88	4.823781
5.119999999999999	4.855185
5.3	5.095763
5.14	4.897174
5.16	5.103839
5.059999999999999	5.0972357
5.11	5.193899
5.089999999999999	5.0834064
4.99	4.879195
4.58	4.953377
4.769999999999999	5.234868
4.72	5.069171
4.82	4.9916325
4.64	5.099263
4.51	4.876425
4.44	4.822982
4.6	4.7235703
4.39	5.1368685
4.38	4.8152285
4.31	4.7220902
4.13	4.663985
3.8599999999999994	4.801568
4.22	4.515501
4.18	4.3583064
4.16	4.4497395
4.11	4.636752
4.13	4.2861776
4.25	4.3079414
4.19	4.2944293
4.32	4.26204
4.41	4.387333
4.4	4.3797674
4.54	4.615123
4.47	4.5002356
4.36	4.5573235
4.37	4.620721
4.29	4.6193995
4.14	4.5578184
4.19	4.4550705
4.13	4.3776064
4.12	4.4665904
4.16	4.5370235
4.19	4.415857
4.1	4.351982
4.12	4.3447795
4.0	4.386098
3.99	4.327628
4.04	4.3561325
4.01	4.2445917
3.9699999999999998	4.21571
3.99	4.2797017
3.96	4.1957574
3.8899999999999997	4.260758
3.8599999999999994	4.2326603
3.8	4.1447334
3.6399999999999997	4.064723
3.6799999999999997	4.074463
3.6899999999999995	3.9542458
3.75	3.9531462
3.67	3.9360726
3.71	3.9355752
3.66	3.7955554
3.7199999999999998	3.794636
3.63	3.9131076
3.4700000000000006	3.7812417
3.4799999999999995	3.8244572
3.37	3.6631694
3.38	3.8356564
3.5199999999999996	3.6642003
3.4299999999999997	3.6809034
3.4299999999999997	3.4897478
3.4700000000000006	3.6386917
3.51	3.5685098
3.54	3.5766542
3.4299999999999997	3.5594783
3.4299999999999997	3.560937
3.38	3.551635
3.51	3.6522918
3.4399999999999995	3.5776176
3.5999999999999996	3.478975
3.5599999999999996	3.6334348
3.5299999999999994	3.662604
3.51	3.7870147
3.45	3.510001
3.4399999999999995	3.6498096
3.45	3.5158887
3.3999999999999995	3.5263498
3.2800000000000002	3.5769603
3.1499999999999995	3.5730247
3.16	3.4998605
3.2	3.408613
3.1799999999999997	3.4204333
3.1899999999999995	3.422871
3.41	3.3027945
3.4299999999999997	3.2793477
3.34	3.2207022
3.2800000000000002	3.509488
3.37	3.3855104
3.3499999999999996	3.4490423
3.38	3.3077507
3.3199999999999994	3.378705
3.2599999999999993	3.3707309
3.2599999999999993	3.4198194
3.22	3.399925
3.2599999999999993	3.4150476
3.22	3.3468082
3.1899999999999995	3.3409424
3.13	3.3401945
3.13	3.3182676
3.04	3.2786155
3.06	3.2336466
3.08	3.2100654
3.04	3.187086
3.06	3.1300545
3.14	3.145858
3.2699999999999996	3.1024666
3.21	3.1531835
3.24	3.194388
3.21	3.214522
3.25	3.2197585
3.1899999999999995	3.2771935
3.1899999999999995	3.1817253
3.1899999999999995	3.1928475
3.14	3.1963205
3.0999999999999996	3.2819674
3.0199999999999996	3.2311115
2.99	3.2189908
3.0999999999999996	3.1562552
3.1099999999999994	3.1772394
3.12	3.1041331
3.22	3.2232413
3.3100000000000005	3.146031
3.41	3.2296638
3.54	3.1877728
3.8899999999999997	3.372803
4.13	3.5935047
3.7199999999999998	3.6510847
3.8	3.7881255
3.9799999999999995	3.838314
4.09	4.120969
4.36	3.9897687
4.18	4.051271
4.22	3.820633
4.33	4.5640574
4.4	4.299087
4.31	4.3588333
4.28	4.148178
4.47	4.363546
4.6	4.520957
4.6499999999999995	4.4780283
4.46	4.4398613
4.55	4.583806
4.83	4.705063
4.56	4.798781
4.7	4.5401397
4.7	4.8130827
4.6499999999999995	4.759099
4.739999999999999	5.014493
4.66	4.7536373
4.86	4.7077007
4.769999999999999	5.002222
4.75	4.994484
4.73	4.9787006
5.2	4.9576254
4.92	5.1022854
4.92	5.0191216
4.94	4.987632
4.85	5.1975527
4.98	5.256901
4.82	5.232171
4.92	4.6178923
5.05	5.027338
5.249999999999999	5.144291
5.3	5.333886
5.2	4.8802876
5.1	5.1833515
5.059999999999999	5.234782
5.119999999999999	5.471035
5.16	5.1610346
5.68	5.216971
5.779999999999999	5.3320265
5.8	5.3134756
5.849999999999999	5.221338
5.779999999999999	5.73431
5.58	5.79249
5.36	5.5598326
5.3999999999999995	5.27172
5.29	5.2180805
5.29	5.5577526
5.0	5.3331747
4.929999999999999	5.4290857
4.739999999999999	5.357814
4.78	5.5150948
4.8999999999999995	5.211832
5.18	5.337638
5.7	5.373804
6.27	5.1600914
5.64	5.3635406
5.08	4.5736866
5.04	5.0264683
4.8	4.93656
4.929999999999999	4.8440495
4.49	4.7913523
4.38	4.5173607
4.6499999999999995	4.658681
4.56	4.9192266
4.63	4.6718044
4.6499999999999995	4.697094
5.119999999999999	4.5292706
5.119999999999999	4.906717
5.16	4.8456564
5.33	4.851019
5.24	5.094964
5.029999999999999	5.0465574
5.379999999999999	5.2815876
5.919999999999999	5.001086
6.509999999999999	5.1501217
6.78	5.399765
7.459999999999999	4.58993
7.969999999999999	4.9967966
7.17	4.778837
6.999999999999999	4.8396006
7.079999999999999	5.1212482
6.679999999999999	5.3055325
6.8999999999999995	5.6834917
6.88	5.8123646
7.1899999999999995	5.8147707
6.91	6.0843964
6.699999999999999	5.847205
6.91	6.3425837
6.78	6.3290977
6.69	6.4039745
6.929999999999999	6.451029
6.759999999999999	6.188446
7.079999999999999	6.4415817
7.23	6.7242355
7.13	6.0076
6.82	6.444028
6.799999999999999	6.2357206
7.059999999999999	6.5312366
