# Supplementary material for: Stock market forecasting research based on GA-WOA-LSTM
Source: PLoS One. 2025 Aug 27;20(8):e0330324. doi: 10.1371/journal.pone.0330324 (PMC12385415; doi:10.1371/journal.pone.0330324)
Supplement: S1 File — (ZIP) [file pone.0330324.s001.zip › Paper Model/LH/LOTUS HOLDINGS-600186.SS/GA-WOA-LSTM/train_results/RNN_train_prediction.csv]

Actual_Close_Train	Predicted_Close_Train
6.82	7.111065
6.829999999999999	7.1131477
6.699999999999999	7.132222
6.679999999999999	7.0522757
6.75	6.922906
6.85	7.020734
6.929999999999999	7.068015
6.889999999999999	7.082801
6.79	7.0621815
6.669999999999999	6.9740286
6.73	7.0119753
6.669999999999999	6.932825
6.56	6.941801
6.679999999999999	6.926036
6.56	6.8956757
6.62	6.908017
6.459999999999999	6.9291563
6.329999999999999	6.8879366
6.5	6.7325706
6.59	6.7538595
6.57	6.7769175
6.57	6.798853
5.9799999999999995	6.7631197
5.58	6.658252
5.589999999999999	6.467369
5.24	6.338541
5.07	6.1908484
5.269999999999999	6.157612
5.15	5.599742
5.29	5.699918
5.1899999999999995	5.679229
5.13	5.5653887
4.89	5.5695734
4.929999999999999	5.507163
4.99	5.362093
4.52	5.236209
4.4	5.374444
4.36	5.108658
4.23	4.9020567
4.25	5.009076
4.679999999999999	4.7930574
4.82	4.648698
4.75	4.7342653
4.85	4.8518353
4.79	4.899026
4.56	4.8601713
4.44	5.031086
4.44	4.6512394
4.88	4.695281
5.17	4.9561577
5.1	5.0161
5.01	4.940656
5.2	5.1490135
5.1899999999999995	5.342659
5.219999999999999	5.2215853
5.219999999999999	5.1496763
5.1	5.18891
4.88	5.5174675
4.98	5.3003674
5.059999999999999	5.276166
4.98	5.2440233
5.02	5.4013014
4.8999999999999995	5.341489
4.78	5.1885033
4.48	5.2882376
4.36	5.1803665
4.39	5.0170126
4.49	4.897441
4.42	4.89355
4.56	4.7789755
4.6	4.739914
4.5	4.7398796
4.82	4.8481555
4.839999999999999	4.7519655
4.69	4.746324
4.82	4.906589
4.6499999999999995	4.917947
4.679999999999999	4.874473
4.75	4.8951206
4.89	4.8672442
4.85	4.99976
4.95	4.9425364
4.8999999999999995	5.1053944
4.99	5.0460033
5.07	5.1943054
5.1	5.110054
5.059999999999999	5.143954
5.17	5.2180204
5.17	5.309169
5.04	5.31013
5.16	5.31903
5.32	5.3006477
5.36	5.382147
5.32	5.342802
5.029999999999999	5.520624
5.059999999999999	5.485445
5.04	5.5022564
5.14	5.295248
5.1899999999999995	5.271427
5.24	5.3381395
5.18	5.3453054
5.1899999999999995	5.399864
5.04	5.528517
5.279999999999999	5.4105167
5.409999999999999	5.4408064
5.1899999999999995	5.4114027
5.1899999999999995	5.518591
5.279999999999999	5.4907103
5.35	5.605463
5.29	5.581065
5.24	5.463723
5.32	5.386901
5.48	5.6357365
5.469999999999999	5.69429
5.54	5.5913315
5.55	5.667864
5.48	5.7373915
5.4399999999999995	5.8307533
5.569999999999999	5.6105394
5.49	5.618681
5.379999999999999	5.7024927
5.16	5.879713
5.18	5.6600485
5.15	5.632559
5.36	5.596545
5.42	5.636367
5.35	5.5517645
5.219999999999999	5.5600967
5.26	5.618347
5.39	5.5991096
5.52	5.560545
5.499999999999999	5.6409645
5.589999999999999	5.599452
5.39	5.7186184
5.36	5.7268124
5.269999999999999	5.753834
5.4399999999999995	5.5131245
5.599999999999999	5.6489286
5.51	5.695711
6.06	5.64458
6.109999999999999	5.8625584
5.96	5.951357
5.9799999999999995	6.0186844
5.849999999999999	6.06962
5.86	6.038886
5.909999999999999	6.1776323
6.099999999999999	5.9547396
5.969999999999999	5.981556
6.039999999999999	6.0921755
6.03	6.3232565
6.169999999999999	6.3120117
6.09	6.3658876
6.139999999999999	6.0755835
6.05	6.3028173
5.49	6.397396
5.61	6.4128275
5.42	6.119507
5.23	6.049076
5.279999999999999	6.063403
5.309999999999999	5.8197327
5.309999999999999	5.6925707
5.119999999999999	5.721712
5.2	5.6864567
5.269999999999999	5.5358725
5.45	5.589342
5.39	5.6316957
5.23	5.456607
5.23	5.557518
5.3	5.5113125
5.249999999999999	5.653741
5.17	5.4619694
5.1899999999999995	5.5080614
5.15	5.431945
5.05	5.4969187
5.07	5.4714537
5.18	5.3461504
5.279999999999999	5.378871
5.219999999999999	5.398918
5.21	5.4548655
5.219999999999999	5.3912754
5.14	5.4369726
5.1899999999999995	5.4903984
5.119999999999999	5.380686
5.1899999999999995	5.3679895
5.089999999999999	5.476969
4.959999999999999	5.4339743
4.7	5.411831
4.72	5.3002605
4.679999999999999	5.2909336
4.85	5.1011934
4.88	5.2314477
4.8999999999999995	5.1170945
4.91	5.1101265
4.94	5.194145
4.8	5.196993
4.79	5.098645
4.8	5.0311317
4.79	5.0918016
4.709999999999999	5.092643
4.56	5.03893
4.56	4.995513
4.64	4.9426374
4.44	4.9196863
4.5	4.90811
4.48	4.820586
4.4	4.747012
4.41	4.8198376
4.43	4.7214875
4.5	4.6239266
4.52	4.681805
4.54	4.720086
4.99	4.659615
4.99	4.7452354
4.95	4.778751
4.99	4.946146
4.95	4.9884663
4.94	5.1120977
5.02	5.010968
5.02	5.0819283
5.339999999999999	5.134485
5.569999999999999	5.3196096
5.749999999999999	5.284075
5.67	5.5687094
5.7	5.5740414
5.719999999999999	5.800254
5.839999999999999	5.690095
5.87	5.76513
5.8	5.692337
5.919999999999999	6.009042
5.86	6.0030603
5.839999999999999	6.1672926
5.74	6.0781927
5.719999999999999	6.1439114
5.969999999999999	6.05634
6.099999999999999	6.185807
6.15	6.1115932
6.2299999999999995	6.2296133
6.06	6.3495035
6.069999999999999	6.2874556
6.09	6.306344
6.129999999999999	6.2569923
6.21	6.3363886
6.19	6.2639723
6.159999999999999	6.2884493
5.93	6.4443903
5.789999999999999	6.4363546
5.749999999999999	6.346876
5.599999999999999	6.324525
5.909999999999999	6.2549114
5.879999999999999	6.2031116
5.87	6.0403175
5.9799999999999995	6.172702
5.83	6.139841
5.969999999999999	6.143897
5.909999999999999	6.136921
5.839999999999999	6.1347723
5.77	6.22933
6.349999999999999	6.129794
6.799999999999999	6.1548433
6.799999999999999	6.3255424
6.679999999999999	6.3495426
6.73	6.7246046
6.509999999999999	6.661871
6.24	6.703249
6.379999999999999	6.4316206
5.9	6.1774035
5.93	6.4731407
5.93	6.485159
6.03	6.2858152
6.08	6.5148697
6.27	6.365593
6.219999999999999	6.30824
6.299999999999999	6.3772097
6.31	6.601568
6.579999999999999	6.372837
6.59	6.4690514
6.459999999999999	6.5378017
6.319999999999999	6.749049
6.4799999999999995	6.637972
6.27	6.697382
6.27	6.5553284
6.069999999999999	6.629571
5.99	6.5895166
5.949999999999999	6.4681883
5.99	6.3954096
5.559999999999999	6.411293
5.459999999999999	6.4261026
5.559999999999999	6.210292
5.659999999999999	5.9623766
5.58	6.1363554
5.629999999999999	5.9967136
5.619999999999999	5.8222694
5.749999999999999	5.902685
5.569999999999999	5.999936
5.559999999999999	5.8881483
5.45	5.824897
5.45	5.859955
5.45	5.828601
5.45	5.7439394
5.36	5.757043
5.1899999999999995	5.744274
5.23	5.6988573
5.269999999999999	5.6274548
5.15	5.635762
5.2	5.540331
5.32	5.4112234
5.35	5.4372673
5.279999999999999	5.578274
5.33	5.623557
5.379999999999999	5.374357
5.49	5.4609156
5.499999999999999	5.631813
5.559999999999999	5.5911217
5.65	5.673153
5.599999999999999	5.7447386
5.599999999999999	5.8092384
5.42	5.765973
5.55	5.750682
5.54	5.791239
5.54	5.712682
5.6899999999999995	5.867873
5.58	5.846546
5.64	5.780283
5.52	5.869749
5.469999999999999	5.896859
5.13	5.8944483
5.15	5.736931
5.2	5.69524
5.05	5.581934
5.0	5.6321573
5.04	5.4873333
5.04	5.384775
5.13	5.4087133
5.279999999999999	5.4360876
5.24	5.2590256
4.99	5.2934923
5.11	5.3765087
5.18	5.2458735
5.33	5.2599025
5.279999999999999	5.3674593
5.339999999999999	5.313779
5.32	5.399004
5.26	5.451747
5.08	5.646311
5.07	5.4122133
5.02	5.437874
5.07	5.3333645
5.05	5.434411
5.16	5.3688993
5.1899999999999995	5.3662586
5.08	5.329644
5.14	5.43565
5.11	5.3639565
5.08	5.3585043
4.959999999999999	5.354926
4.86	5.3525314
4.839999999999999	5.2452703
4.929999999999999	5.2087555
4.86	5.2151747
4.79	5.2100983
4.67	5.1365366
4.7	5.052842
4.679999999999999	5.0648127
4.67	5.0197325
4.52	4.9761715
4.5	4.9071383
4.6	4.8856335
4.43	4.8450813
4.37	4.814773
4.27	4.747712
4.23	4.6432524
4.14	4.6850853
3.8899999999999997	4.5546064
3.92	4.4931765
3.92	4.3551154
3.8999999999999995	4.340938
4.02	4.3163276
4.28	4.21783
4.14	4.194275
4.12	4.2682796
3.9799999999999995	4.3326654
4.04	4.2089915
3.9300000000000006	4.23225
3.8199999999999994	4.205433
3.92	4.181096
4.03	4.115143
4.04	4.1406097
4.07	4.1801147
4.12	4.1701946
4.2	4.1561966
4.16	4.2308526
4.17	4.2408113
4.22	4.215643
4.27	4.290864
4.24	4.3127832
4.15	4.344186
4.22	4.369861
4.13	4.3597326
4.12	4.3536444
4.22	4.3443832
4.27	4.3367877
4.14	4.394572
4.13	4.3842306
3.9699999999999998	4.3907795
3.95	4.316943
3.95	4.31446
3.88	4.168449
3.99	4.217897
3.8999999999999995	4.1881247
3.92	4.1361284
3.96	4.134692
3.8599999999999994	4.0986977
3.9300000000000006	4.1005297
3.87	4.0707965
3.75	4.085939
3.76	4.096387
3.79	4.012786
3.7799999999999994	3.9646878
3.8599999999999994	3.978551
3.92	3.952351
3.84	3.9272637
3.67	3.9948025
3.41	3.9605005
3.4799999999999995	3.8457139
3.46	3.7696493
3.6399999999999997	3.7549133
3.7299999999999995	3.7476058
3.7299999999999995	3.670731
3.6499999999999995	3.739701
3.5	3.8308823
3.42	3.740336
3.33	3.6623523
3.34	3.599042
3.38	3.577309
3.1899999999999995	3.5137677
2.99	3.512304
3.01	3.466754
3.1099999999999994	3.2757986
3.24	3.300288
3.41	3.270358
3.49	3.2193213
3.33	3.2752898
3.29	3.4380345
3.3999999999999995	3.3987968
3.6399999999999997	3.3087504
3.49	3.3774004
3.51	3.4504852
3.45	3.5458508
3.54	3.5487106
3.4399999999999995	3.7236764
3.4299999999999997	3.520523
3.4700000000000006	3.5151231
3.7799999999999994	3.5489671
4.01	3.714141
3.9699999999999998	3.6221087
3.9699999999999998	3.6398947
3.8899999999999997	3.870246
3.8899999999999997	4.0177803
3.8999999999999995	3.9162729
3.9399999999999995	3.8293605
3.9699999999999998	3.8816316
3.8500000000000005	3.994704
3.8099999999999996	4.0745215
3.84	4.0835123
3.9300000000000006	4.0813007
3.8899999999999997	4.076725
3.92	4.029746
4.04	4.0230265
3.96	4.09197
3.8899999999999997	4.111172
3.88	4.16245
3.9399999999999995	4.028165
3.9699999999999998	4.1014657
3.88	4.009286
3.8199999999999994	4.0264487
3.8599999999999994	4.0840645
3.8999999999999995	4.073525
3.88	4.0844197
4.07	4.0108147
3.87	4.0711656
4.14	4.0235004
4.19	4.244355
4.17	4.038247
4.01	4.382786
3.9799999999999995	4.156577
3.92	4.1840496
3.8999999999999995	4.054342
3.84	4.1755743
3.84	4.097217
3.67	4.1045103
3.41	4.049053
3.37	4.0137076
3.4799999999999995	3.8543205
3.5199999999999996	3.7599342
3.4299999999999997	3.7997887
3.46	3.6694555
3.46	3.5999684
3.5599999999999996	3.5823205
3.58	3.6444786
3.5999999999999996	3.569912
3.5999999999999996	3.5795321
3.66	3.618876
3.63	3.66999
3.66	3.660664
3.58	3.6670825
3.5199999999999996	3.6830323
3.5999999999999996	3.7129016
3.66	3.683071
3.5599999999999996	3.7464812
3.4700000000000006	3.7204874
3.5199999999999996	3.7275114
3.51	3.6559901
3.51	3.714558
3.5199999999999996	3.641015
3.46	3.6571076
3.4399999999999995	3.5915473
3.4299999999999997	3.5777397
3.4299999999999997	3.6204262
3.41	3.5946388
3.51	3.5266843
3.5	3.5340586
3.3999999999999995	3.5445907
3.3599999999999994	3.5827138
3.3999999999999995	3.5229118
3.3599999999999994	3.5053463
3.33	3.4925985
3.3	3.4634461
3.3100000000000005	3.4384072
3.38	3.4595153
3.3900000000000006	3.4695587
3.37	3.4007642
3.38	3.4170916
3.2299999999999995	3.4219136
3.2800000000000002	3.4094336
3.24	3.3805296
3.1899999999999995	3.349069
3.14	3.3928728
3.17	3.3269396
3.22	3.2854075
3.24	3.2917297
3.2	3.3300552
3.1899999999999995	3.2541113
3.1899999999999995	3.2677603
3.1899999999999995	3.261167
3.1499999999999995	3.253644
3.0699999999999994	3.223914
3.03	3.2117195
3.0699999999999994	3.1683555
3.04	3.1973476
2.98	3.1632442
2.9699999999999998	3.1191645
3.01	3.0564752
2.9699999999999998	3.0541956
2.95	3.0545127
2.87	3.0572858
2.91	3.0079741
2.83	2.9606624
2.79	2.9379077
2.7299999999999995	2.9195733
2.71	2.8634834
2.66	2.843925
2.55	2.7769654
2.57	2.7419834
2.55	2.6603026
2.6099999999999994	2.6722388
2.6	2.6217337
2.58	2.5460835
2.6	2.5428288
2.62	2.53905
2.58	2.5426855
2.5299999999999994	2.465624
2.4299999999999997	2.5292563
2.29	2.478272
2.3199999999999994	2.4543228
2.3100000000000005	2.3820662
2.41	2.342135
2.44	2.3710735
2.49	2.2906408
2.6399999999999997	2.314759
2.62	2.3848276
2.59	2.4109223
2.5	2.4222496
2.54	2.3959408
2.46	2.4438221
2.44	2.3647313
2.44	2.4403384
2.45	2.4168496
2.5	2.4104128
2.45	2.4057674
2.55	2.4042485
2.4799999999999995	2.3868723
2.38	2.388214
2.4199999999999995	2.3963642
2.3900000000000006	2.3311367
2.41	2.3418312
2.37	2.3227973
2.3900000000000006	2.3171349
2.3900000000000006	2.291769
2.4199999999999995	2.3165016
2.44	2.340052
2.5299999999999994	2.2750926
2.5599999999999996	2.3171544
2.54	2.3165526
2.55	2.4018726
2.5	2.3826375
2.54	2.4223154
2.46	2.4204211
2.4199999999999995	2.4189205
2.44	2.444777
2.36	2.3717618
2.3399999999999994	2.3956213
2.3499999999999996	2.3704202
2.33	2.3139844
2.27	2.2891803
2.3399999999999994	2.2999258
2.3900000000000006	2.2288337
2.38	2.2037146
2.4299999999999997	2.266688
2.67	2.242082
2.9399999999999995	2.2871885
2.87	2.411519
2.95	2.5511749
2.87	2.7025123
3.16	2.7455359
3.2599999999999993	2.9648254
3.16	2.7249355
3.25	2.905253
3.3	3.093481
3.2	3.3056185
2.9399999999999995	3.1684384
2.98	2.9785557
2.99	3.1071436
2.9	3.130269
3.13	3.20519
3.14	3.110301
3.1099999999999994	2.9236002
3.05	3.16151
3.04	3.1920629
2.95	3.141891
2.87	2.9607549
2.8899999999999997	2.9630733
2.8899999999999997	2.9263358
2.93	2.9938967
2.87	3.0272684
2.8099999999999996	2.894512
2.76	2.9048905
2.7700000000000005	2.8497944
2.79	2.8786578
2.8099999999999996	2.7549117
2.92	2.7356737
2.99	2.9015741
2.9399999999999995	2.806026
2.79	2.9086163
2.66	2.8807578
2.5599999999999996	2.8590045
2.6	2.704155
2.66	2.6577053
2.7	2.7544556
2.8099999999999996	2.7064626
2.75	2.7041936
2.8500000000000005	2.6973515
2.9	2.774199
2.8500000000000005	2.7296824
2.8599999999999994	2.7617583
2.9	2.7362058
2.98	2.8494232
2.9599999999999995	2.8076205
2.99	2.8662043
2.9599999999999995	2.9392304
2.93	2.9442906
2.9	2.9637764
2.98	2.8724158
3.01	2.989955
3.01	2.8777413
3.05	2.9771643
3.0199999999999996	3.0524182
3.01	2.9977908
2.98	3.044483
3.04	2.9703555
3.01	3.0356011
3.06	2.933282
3.05	3.0533066
2.95	3.0075865
3.0	3.1072578
3.08	3.007423
3.0699999999999994	3.0967913
3.05	2.9494448
3.0999999999999996	3.0626283
3.12	3.0737774
3.06	3.0976572
3.06	3.1309109
3.0	3.0095463
2.9599999999999995	3.1032038
3.01	3.0020723
3.08	3.0412636
3.33	3.0561233
3.2	3.1342518
3.25	3.0470061
3.17	3.2513561
3.1799999999999997	3.2527013
3.1799999999999997	3.277794
3.1499999999999995	3.0233839
3.22	3.1319554
3.24	3.2071114
3.22	3.2526126
3.24	3.2775779
3.14	3.3079448
3.13	3.2396412
3.17	3.235201
3.06	3.192977
3.09	3.213997
3.14	3.2047968
3.12	3.1571307
3.01	3.1826687
3.06	3.1760364
3.16	3.0837946
3.1799999999999997	3.1560068
3.12	3.169064
3.0999999999999996	3.139286
3.04	3.1037488
3.01	3.17341
3.03	3.13041
3.0199999999999996	3.047153
2.98	3.0612345
2.99	3.0831404
3.06	3.04919
3.08	3.042694
3.1499999999999995	3.0741286
3.1099999999999994	3.101958
3.06	3.0390196
3.08	3.1298947
3.01	3.0753326
3.0	3.1015432
3.0199999999999996	2.9862294
3.01	3.047451
2.9699999999999998	3.0693111
2.92	3.080969
3.21	2.9798505
3.1799999999999997	3.0365295
3.0999999999999996	3.1183872
3.09	3.1250377
3.03	3.1397247
3.04	3.1944127
3.03	3.1195679
3.03	2.9125204
3.0999999999999996	2.974496
3.05	3.1953626
2.9599999999999995	3.0803323
3.01	3.073101
2.98	3.042029
2.95	3.0397944
2.92	3.0231876
2.95	2.9572983
2.9699999999999998	2.9626002
2.9599999999999995	2.9893258
2.98	2.997943
2.95	2.9546432
2.9599999999999995	2.9441013
2.9399999999999995	2.9780917
2.93	2.9466574
2.9399999999999995	2.9420924
2.9599999999999995	2.9022634
2.99	2.9420817
3.05	2.9408634
3.04	2.9779754
3.0699999999999994	2.952375
3.0199999999999996	3.0474362
3.04	3.0163422
3.1099999999999994	3.0300374
3.0999999999999996	2.97853
3.0699999999999994	3.0449996
3.08	3.0989213
3.06	3.070543
3.06	3.1171079
3.0199999999999996	3.072268
2.99	3.0597992
2.92	3.06808
2.92	3.0412426
2.84	3.0404007
2.84	2.999031
2.8599999999999994	2.97151
2.87	2.886138
2.83	2.9303968
2.7299999999999995	2.8817763
2.68	2.8469203
2.49	2.7680564
2.46	2.7647524
2.52	2.6507843
2.46	2.5403533
2.4799999999999995	2.5850592
2.5	2.543303
2.52	2.474547
2.4700000000000006	2.42679
2.5	2.4850223
2.54	2.40496
2.4199999999999995	2.3984292
2.3900000000000006	2.4422755
2.4799999999999995	2.3850777
2.54	2.3449612
2.49	2.3918529
2.54	2.4105282
2.58	2.3879318
2.5299999999999994	2.4433486
2.52	2.4625764
2.44	2.4389968
2.44	2.4074202
2.49	2.4254384
2.5299999999999994	2.420918
2.4799999999999995	2.417605
2.5299999999999994	2.4238362
2.46	2.4220817
2.45	2.3856635
2.46	2.4610896
2.49	2.3601847
2.5599999999999996	2.3938365
2.65	2.383411
2.79	2.446641
2.6899999999999995	2.5225754
2.7199999999999998	2.5535953
2.6899999999999995	2.609122
2.7700000000000005	2.561423
2.7999999999999994	2.6645162
2.83	2.5411317
2.92	2.7377071
2.82	2.7549238
2.7999999999999994	2.8558342
2.92	2.7959309
2.99	2.9132447
2.98	2.813022
2.95	2.8075933
3.13	2.8274155
3.1099999999999994	3.0671444
3.08	2.9598503
2.93	3.0708144
2.9	2.9032087
2.9699999999999998	3.1306942
2.95	2.9061785
2.91	3.0465198
2.9399999999999995	2.8897426
2.92	2.9989085
2.8799999999999994	2.993433
2.9	3.0370173
2.95	2.869921
2.9699999999999998	2.9627333
2.92	2.915557
2.91	2.9235744
2.8099999999999996	2.9016302
2.7700000000000005	2.9506001
2.83	2.8440847
2.7999999999999994	2.7938638
2.75	2.844788
2.7	2.859428
2.6899999999999995	2.7647111
2.7	2.7308793
2.76	2.7596626
2.7700000000000005	2.707855
2.7700000000000005	2.6702027
2.84	2.6927516
2.8500000000000005	2.7226555
2.8500000000000005	2.7411451
2.76	2.7540627
2.98	2.7597535
3.0	2.8161848
2.98	2.8478847
2.9599999999999995	2.880731
2.8500000000000005	2.9959347
2.7700000000000005	3.0383437
2.75	2.889588
2.7799999999999994	2.6629086
2.74	2.7222586
2.7700000000000005	2.949198
2.76	2.775183
2.71	2.7366881
2.7199999999999998	2.7821805
2.7299999999999995	2.7513938
2.74	2.660059
2.7	2.7206154
2.7	2.66298
2.75	2.6760306
2.75	2.6936316
2.7	2.672213
2.68	2.6685724
2.71	2.6560597
2.75	2.6509414
2.76	2.6886015
2.7700000000000005	2.678203
2.75	2.6892152
2.75	2.6675644
2.7999999999999994	2.718388
2.76	2.7094874
2.7799999999999994	2.6616416
2.79	2.7296286
2.82	2.7279677
2.67	2.75797
2.7199999999999998	2.6803703
2.75	2.7014723
2.7700000000000005	2.698193
2.75	2.7244997
2.8500000000000005	2.6799066
2.8099999999999996	2.6923282
2.7700000000000005	2.7001133
2.7999999999999994	2.8229866
2.79	2.7113154
2.74	2.7958255
2.7	2.6986022
2.7	2.7050896
2.66	2.700461
2.63	2.7366433
2.62	2.70451
2.6399999999999997	2.6428552
2.6399999999999997	2.6332648
2.5299999999999994	2.6498811
2.5599999999999996	2.6036363
2.55	2.5286846
2.58	2.5497704
2.58	2.567665
2.54	2.5090897
2.46	2.473865
2.4700000000000006	2.4850311
2.46	2.4993672
2.41	2.4147854
2.36	2.4462595
2.3399999999999994	2.3696742
2.38	2.3328698
2.38	2.3325949
2.3999999999999995	2.3323698
2.36	2.2978258
2.3199999999999994	2.273466
2.37	2.2815213
2.45	2.2541337
2.4299999999999997	2.2746491
2.45	2.2617724
2.3999999999999995	2.2834268
2.46	2.2842603
2.45	2.3352594
2.45	2.299822
2.4700000000000006	2.3387933
2.52	2.3033047
2.67	2.3721893
2.6399999999999997	2.4070024
2.5599999999999996	2.4274955
2.6	2.4769979
2.62	2.4833784
2.59	2.5613632
2.63	2.4486837
2.6099999999999994	2.5003946
2.55	2.5049324
2.4799999999999995	2.6032114
2.41	2.535205
2.4299999999999997	2.472291
2.4199999999999995	2.4382527
2.4299999999999997	2.4344714
2.4799999999999995	2.4123938
2.4799999999999995	2.3777742
2.4799999999999995	2.3712916
2.4700000000000006	2.393086
2.46	2.3789377
2.3900000000000006	2.3510866
2.37	2.341868
2.3900000000000006	2.3418908
2.3900000000000006	2.3030448
2.3900000000000006	2.3367143
2.4199999999999995	2.2977962
2.4299999999999997	2.28789
2.4799999999999995	2.294454
2.41	2.3556736
2.46	2.2902033
2.4700000000000006	2.3269906
2.5	2.3371992
2.4700000000000006	2.3599079
2.4700000000000006	2.2806404
2.4299999999999997	2.381843
2.4199999999999995	2.3728108
2.45	2.3886375
2.46	2.3069248
2.45	2.364257
2.5	2.346033
2.51	2.3607507
2.51	2.3530922
2.5	2.408311
2.49	2.3813624
2.5	2.39294
2.45	2.3660936
2.46	2.3696833
2.4700000000000006	2.3810015
2.46	2.361316
2.4299999999999997	2.3795009
2.4199999999999995	2.3756495
2.4299999999999997	2.3383448
2.41	2.32906
2.36	2.358779
2.22	2.3214395
2.26	2.2910092
2.26	2.2417157
2.2799999999999994	2.2469704
2.29	2.243671
2.26	2.1782186
2.2799999999999994	2.1500716
2.25	2.1854205
2.4700000000000006	2.1731565
2.3900000000000006	2.1655846
2.37	2.1737938
2.33	2.202562
2.3399999999999994	2.2042782
2.3100000000000005	2.2536054
2.3399999999999994	2.186737
2.36	2.1843333
2.37	2.1912296
2.37	2.274938
2.37	2.241776
2.37	2.2434626
2.37	2.22065
2.3499999999999996	2.2387972
2.3399999999999994	2.2321799
2.33	2.2313948
2.3100000000000005	2.231053
2.3100000000000005	2.2303412
2.2799999999999994	2.2042055
2.2799999999999994	2.1968093
2.29	2.193953
2.3100000000000005	2.183156
2.3100000000000005	2.17749
2.3399999999999994	2.1720083
2.3199999999999994	2.1776764
2.2799999999999994	2.1726074
2.29	2.1848974
2.26	2.1692364
2.26	2.1536732
2.25	2.159787
2.27	2.1443288
2.26	2.1559596
2.2799999999999994	2.1417801
2.3399999999999994	2.1423602
2.3399999999999994	2.1686962
2.37	2.1604717
2.37	2.1867092
2.44	2.1890626
2.44	2.268899
2.3999999999999995	2.1781354
2.3999999999999995	2.3038836
2.3499999999999996	2.305265
2.37	2.3123693
2.3999999999999995	2.2215905
2.41	2.2311091
2.45	2.3189874
2.4299999999999997	2.3106458
2.3999999999999995	2.2931485
2.4299999999999997	2.3287187
2.4299999999999997	2.334082
2.45	2.3234715
2.44	2.2893193
2.5	2.3080573
2.5	2.3505168
2.54	2.336834
2.54	2.4117446
2.58	2.375754
2.58	2.4473784
2.52	2.3708792
2.63	2.4686503
2.63	2.4549923
2.7199999999999998	2.4741573
2.65	2.5442252
2.66	2.522842
2.6899999999999995	2.6299188
2.6899999999999995	2.555441
2.75	2.6352358
2.7199999999999998	2.5856361
2.7799999999999994	2.5678365
2.9599999999999995	2.7037468
2.92	2.786649
2.93	2.7535517
3.06	2.841466
3.06	2.8491545
2.9599999999999995	2.9642932
2.99	2.8820472
2.9599999999999995	2.8963387
2.9	2.967398
2.9	2.988129
2.95	2.9546523
2.9699999999999998	2.950048
3.0199999999999996	2.9408536
3.01	3.0230036
3.03	2.9499483
3.09	3.013709
3.08	3.012611
3.17	3.0259328
3.49	3.0733147
3.66	3.1328814
3.6399999999999997	3.2329044
4.0	3.4471176
3.9799999999999995	3.585831
3.9300000000000006	3.690578
3.9399999999999995	3.7796798
3.8899999999999997	3.720158
4.02	3.9034498
3.9699999999999998	3.937182
3.99	3.973138
3.8999999999999995	4.0194364
3.8899999999999997	4.1189194
3.8999999999999995	4.1393843
4.28	4.061847
4.13	4.1725473
4.29	4.09682
4.32	4.3045106
4.28	4.191652
4.13	4.467966
4.12	4.241725
4.37	4.292982
4.34	4.327584
4.26	4.4033833
4.26	4.52552
4.26	4.4304066
4.26	4.507951
4.26	4.35714
4.26	4.381491
4.26	4.3519907
4.26	4.462245
4.26	4.466421
4.26	4.4142504
4.26	4.4142504
4.26	4.4142504
4.26	4.4142504
4.26	4.4142504
4.26	4.4142504
4.26	4.4142504
4.26	4.4142504
4.26	4.4142504
4.26	4.4142504
4.26	4.4142504
4.26	4.4142504
4.26	4.4142504
4.26	4.4142504
4.26	4.4142504
4.26	4.4142504
4.26	4.4142504
4.26	4.4142504
4.26	4.4142504
4.26	4.4142504
4.05	4.4142504
4.02	4.459488
4.34	4.127579
4.12	4.4135046
4.13	4.309995
3.9399999999999995	4.5743504
4.01	4.0141435
4.09	4.0764427
4.24	4.0978727
4.47	4.153947
4.41	4.3411536
4.61	4.3537407
4.58	4.626898
4.58	4.567832
4.37	4.6631784
4.3	4.5766935
4.39	4.581728
4.39	4.523984
4.44	4.5665197
4.59	4.7699604
4.45	4.61534
4.39	4.709529
4.39	4.810106
4.38	4.646822
4.34	4.6675243
4.709999999999999	4.5672245
4.89	4.658736
5.119999999999999	4.6587386
5.01	4.952635
4.76	4.9055176
4.8	5.087059
4.79	4.861395
4.37	4.815551
4.53	4.8569093
4.64	4.8334117
4.6499999999999995	4.7753687
4.929999999999999	5.0138516
4.91	4.972678
4.88	4.783792
4.839999999999999	5.063525
4.76	5.080513
4.61	5.0580063
4.79	4.925356
4.76	4.900075
4.75	4.896757
4.73	5.0652227
4.57	4.9724
4.49	4.987629
4.52	4.897626
4.57	4.8863316
4.57	4.8391647
4.62	4.817562
4.63	4.786642
4.679999999999999	4.806073
4.679999999999999	4.890964
4.869999999999999	4.825279
4.869999999999999	4.950082
4.929999999999999	4.8799825
4.8999999999999995	5.038666
4.929999999999999	5.113311
5.3	5.0364766
5.409999999999999	5.377677
5.4399999999999995	5.0943747
5.49	5.601412
5.969999999999999	5.211299
6.159999999999999	5.5856876
6.139999999999999	5.486536
6.349999999999999	5.6926785
6.299999999999999	6.0884905
6.2299999999999995	6.329322
6.299999999999999	6.2525063
6.2299999999999995	6.162817
6.25	6.3491116
6.639999999999999	6.5022573
6.44	6.527421
6.25	6.461483
6.28	6.6659107
6.419999999999999	6.5597115
6.379999999999999	6.6015825
6.449999999999999	6.363782
6.769999999999999	6.4249697
6.75	6.5580244
6.8999999999999995	6.711914
7.589999999999999	6.9615135
7.8	6.8693066
8.28	7.036852
8.37	7.2277412
8.2	7.532961
7.7	7.7607346
7.87	7.7552376
7.86	7.37249
7.519999999999999	7.510538
8.01	7.7090073
8.24	7.8482695
8.44	7.904316
8.27	8.017189
8.18	8.22197
7.87	8.029375
8.35	8.055453
8.11	8.179125
8.19	8.015699
7.839999999999999	8.219847
7.679999999999999	8.045346
7.219999999999999	8.055816
7.39	7.897522
8.13	7.8817444
8.21	7.816289
8.41	8.050621
9.25	8.003763
9.39	8.183197
9.659999999999998	8.548117
10.46	8.593843
10.46	8.648751
10.46	8.79794
10.46	9.224735
10.46	8.920893
10.46	9.090975
10.46	9.363551
10.46	9.593384
10.46	9.764876
10.46	9.897581
10.46	9.897581
10.46	9.897581
10.46	9.897581
10.46	9.897581
10.46	9.897581
10.46	9.897581
10.46	9.897581
10.46	9.897581
10.46	9.897581
10.46	9.897581
10.46	9.897581
10.46	9.897581
10.46	9.897581
10.46	9.897581
10.46	9.897581
10.46	9.897581
10.46	9.897581
10.46	9.897581
10.46	9.897581
10.46	9.897582
10.46	9.897582
10.46	9.897581
10.46	9.897581
10.46	9.897581
10.46	9.897581
10.46	9.897581
10.46	9.897581
10.46	9.897581
10.46	9.897581
10.46	9.897581
10.46	9.897581
10.46	9.897581
10.46	9.897581
10.46	9.897581
10.46	9.897581
10.46	9.897581
10.46	9.897581
10.46	9.897581
10.46	9.897581
10.46	9.897581
10.46	9.897581
10.46	9.897581
10.46	9.897581
10.46	9.897581
10.46	9.897581
10.46	9.897581
10.46	9.897581
10.46	9.897581
10.46	9.897581
10.46	9.897581
10.46	9.897581
10.46	9.897582
10.46	9.897582
10.46	9.897581
10.46	9.897581
10.46	9.897581
10.46	9.897581
10.46	9.897581
10.46	9.897581
10.46	9.897581
10.46	9.897581
10.46	9.897581
10.46	9.897581
10.46	9.897581
10.46	9.897581
10.46	9.897581
10.46	9.897581
10.46	9.897581
10.46	9.897581
10.46	9.897581
10.46	9.897581
10.46	9.897581
10.46	9.897581
10.46	9.897581
10.46	9.897581
10.46	9.897581
10.46	9.897581
10.46	9.897581
10.46	9.897581
10.46	9.897581
10.46	9.897581
10.46	9.897581
10.46	9.776033
10.46	9.632181
10.46	9.931649
9.409999999999998	9.802165
8.47	9.536621
7.619999999999999	8.957282
6.999999999999999	8.608876
7.059999999999999	8.409344
6.919999999999999	7.3444176
7.059999999999999	7.782218
7.209999999999999	7.397746
6.63	7.2297287
6.769999999999999	6.7364197
6.959999999999999	6.477968
6.85	6.7504425
6.669999999999999	6.9654255
6.539999999999999	6.7671423
6.5	6.6679544
6.519999999999999	6.8786592
6.34	7.0202303
6.19	6.7329473
6.419999999999999	6.7079697
6.41	6.709297
6.489999999999999	6.7180014
6.509999999999999	6.7241535
6.59	6.715681
6.929999999999999	6.7595816
6.78	6.8161364
6.639999999999999	6.80105
6.66	6.882535
6.519999999999999	6.806698
6.66	6.8713007
6.66	6.743067
6.679999999999999	6.66632
6.97	6.940571
7.67	7.0762873
7.67	7.170003
7.67	7.0624895
7.67	7.597872
7.36	7.4569407
7.809999999999999	7.5370216
8.59	7.037016
8.39	7.5840635
8.16	7.842452
8.98	7.875289
8.99	7.840706
8.75	8.012701
8.54	8.043145
8.14	7.835202
8.16	7.8852844
8.16	8.121013
8.3	7.9339485
8.65	7.734453
8.49	8.0866585
8.71	8.245581
8.55	8.428714
8.18	8.460639
8.23	8.447875
8.26	8.175657
8.1	8.281087
8.12	8.275093
8.02	8.24878
8.03	8.061615
7.23	8.245254
6.78	8.203717
6.959999999999999	7.81666
6.27	7.49564
6.24	7.624405
6.159999999999999	7.2925577
6.18	6.8977356
5.9399999999999995	6.825883
6.199999999999999	7.05375
5.9399999999999995	6.6032877
5.949999999999999	6.4603796
6.09	6.4011536
6.109999999999999	6.3259983
5.719999999999999	6.421049
5.719999999999999	6.251583
5.789999999999999	6.2286024
5.23	6.126093
4.97	6.3379498
4.89	5.926306
5.02	5.61001
4.79	5.7982235
4.91	5.549306
5.01	5.3985863
5.269999999999999	5.1321087
5.26	5.4265223
5.1899999999999995	5.376395
5.36	5.415779
5.36	5.3990574
5.529999999999999	5.439312
5.459999999999999	5.5239496
5.58	5.4547224
5.629999999999999	5.7322206
5.849999999999999	5.815503
5.269999999999999	5.8129787
5.269999999999999	5.7539053
5.029999999999999	5.8156376
5.13	5.6228
5.3	5.697631
5.269999999999999	5.480201
5.029999999999999	5.5359907
5.13	5.5617504
5.089999999999999	5.571144
5.11	5.4048595
5.0	5.5034475
5.02	5.2894983
5.119999999999999	5.3059626
5.07	5.417613
5.04	5.345886
5.119999999999999	5.2637186
5.48	5.3276167
5.54	5.435067
5.409999999999999	5.5168715
5.469999999999999	5.5123262
5.339999999999999	5.6739187
5.35	5.666423
5.3	5.621476
5.119999999999999	5.5213156
5.279999999999999	5.515959
5.249999999999999	5.563452
5.249999999999999	5.536934
5.409999999999999	5.5685263
5.559999999999999	5.580387
5.429999999999999	5.595828
5.969999999999999	5.664816
5.879999999999999	5.824995
6.09	5.761033
6.129999999999999	6.0752935
6.289999999999999	5.9811945
6.24	6.2942524
6.069999999999999	6.247287
6.15	6.1808004
5.809999999999999	6.0878315
5.629999999999999	6.348939
5.77	6.2244673
5.6899999999999995	6.15399
5.7	6.187063
5.7299999999999995	6.162098
5.719999999999999	5.888899
5.8	5.9667873
5.949999999999999	6.1168985
5.9399999999999995	6.0715837
5.919999999999999	6.066536
5.589999999999999	6.085904
5.18	6.1255445
5.07	6.0414324
5.2	5.8520412
5.15	5.855029
5.17	5.773409
5.23	5.6562796
5.339999999999999	5.450636
5.08	5.6464205
5.339999999999999	5.5499744
5.3	5.532135
5.33	5.474457
5.21	5.628812
5.2	5.500675
5.1899999999999995	5.534212
5.18	5.420789
5.219999999999999	5.5057383
5.3999999999999995	5.531204
5.529999999999999	5.5052166
5.67	5.538718
5.569999999999999	5.658394
5.51	5.738797
5.529999999999999	5.726387
5.619999999999999	5.7793427
5.279999999999999	5.751541
5.32	5.7217073
5.39	5.643708
5.36	5.6393433
5.3999999999999995	5.7785196
5.269999999999999	5.6722183
5.15	5.576949
5.24	5.648239
5.13	5.619179
5.21	5.5642138
5.309999999999999	5.5720816
5.32	5.466033
5.3	5.5360537
5.309999999999999	5.6085634
5.339999999999999	5.5245123
5.39	5.4811277
5.429999999999999	5.5444756
5.429999999999999	5.6064577
5.48	5.5608463
5.429999999999999	5.653776
5.45	5.660228
5.789999999999999	5.6723356
5.7	5.7601347
5.71	5.7368813
5.599999999999999	5.897624
5.559999999999999	5.8590384
5.659999999999999	5.917758
5.659999999999999	5.766403
5.6899999999999995	5.850522
5.55	5.9014387
5.559999999999999	5.9000883
5.629999999999999	5.8826923
5.339999999999999	5.8880043
5.3	5.8725758
5.279999999999999	5.811926
5.3	5.6859493
5.309999999999999	5.7370567
5.3	5.6950703
5.3	5.530612
5.269999999999999	5.5663652
5.279999999999999	5.635063
5.32	5.537943
5.309999999999999	5.5353146
5.219999999999999	5.5521297
5.29	5.5554447
5.36	5.526841
5.499999999999999	5.531147
5.42	5.5772686
5.469999999999999	5.588606
5.469999999999999	5.676038
5.52	5.6730175
5.42	5.7821007
5.45	5.590025
5.409999999999999	5.7515755
5.54	5.7206526
5.559999999999999	5.847684
5.55	5.671833
5.48	5.779249
5.42	5.789934
5.469999999999999	5.811407
5.459999999999999	5.7256584
5.499999999999999	5.7116547
5.499999999999999	5.7823305
5.569999999999999	5.7004633
5.52	5.766286
5.7	5.823058
5.67	5.732519
5.49	5.8226595
5.529999999999999	5.9104576
5.55	5.8731575
5.52	5.704707
5.54	5.587014
5.459999999999999	5.740717
5.3	5.71735
5.339999999999999	5.802105
5.32	5.7284136
5.3	5.6787815
5.279999999999999	5.707017
5.379999999999999	5.5783405
5.499999999999999	5.571863
5.459999999999999	5.6499043
5.529999999999999	5.7011404
5.52	5.7079296
5.409999999999999	5.6658173
5.51	5.765192
5.49	5.6823835
5.48	5.7161875
5.459999999999999	5.7285347
5.589999999999999	5.7440367
5.54	5.7795525
5.749999999999999	5.7383194
5.68	5.988059
5.8	5.674877
5.819999999999999	6.077401
5.83	5.836108
5.7	6.0636406
5.71	5.797675
5.65	5.9059134
5.629999999999999	5.9269695
5.6899999999999995	5.962865
5.65	5.941804
5.809999999999999	5.9189844
5.779999999999999	5.9602394
5.749999999999999	5.980875
5.759999999999999	6.048334
5.749999999999999	5.984681
5.65	6.0155697
5.629999999999999	5.940159
5.64	5.954797
5.67	5.942954
5.61	5.9889936
5.569999999999999	5.968872
5.559999999999999	5.891038
5.589999999999999	5.8869514
5.45	5.881833
5.48	5.8618975
5.499999999999999	5.799432
5.36	5.7664633
5.33	5.8120584
5.33	5.7284603
5.39	5.633005
5.379999999999999	5.6466093
5.379999999999999	5.6769953
5.16	5.5942755
5.14	5.5971203
5.1	5.5873337
5.14	5.4782534
5.1899999999999995	5.517726
5.16	5.449312
5.15	5.402788
5.279999999999999	5.3929386
5.249999999999999	5.465307
5.15	5.4023876
5.15	5.467458
5.13	5.3692694
5.11	5.4131756
5.13	5.3955097
5.14	5.3868036
5.1899999999999995	5.3594427
5.35	5.3866234
5.33	5.460554
5.3	5.39042
5.269999999999999	5.508559
5.249999999999999	5.47359
5.21	5.519435
5.15	5.4291525
5.16	5.4833927
4.85	5.4779444
4.88	5.444148
4.89	5.3559856
4.95	5.2607784
5.02	5.3844843
5.029999999999999	5.2725735
4.99	5.2178655
4.99	5.2387486
5.0	5.299141
4.98	5.19753
5.01	5.237282
4.97	5.262519
4.98	5.2046223
5.05	5.2080173
5.059999999999999	5.2400684
5.08	5.2569513
5.1	5.2702446
5.01	5.242817
5.059999999999999	5.2558722
5.029999999999999	5.2643147
5.05	5.2585745
5.11	5.2895746
5.089999999999999	5.282361
5.11	5.273017
5.11	5.339385
5.04	5.329976
5.04	5.315012
5.05	5.2751703
4.98	5.280876
5.0	5.279971
5.05	5.267871
5.08	5.2556667
5.02	5.28557
5.0	5.281522
5.01	5.254478
4.99	5.244955
4.94	5.2816296
4.98	5.1942396
4.97	5.2079973
4.91	5.208703
4.8999999999999995	5.2515936
4.89	5.170492
4.839999999999999	5.155889
4.839999999999999	5.1740932
4.86	5.1140375
4.88	5.0780935
4.83	5.103041
4.769999999999999	5.1161423
4.67	5.0754404
4.679999999999999	5.042391
4.72	5.003455
4.69	5.0196633
4.679999999999999	4.990361
4.69	4.9617424
4.64	4.9166784
4.63	4.962844
4.62	4.9116774
4.57	4.8504944
4.47	4.872166
4.25	4.8377275
4.16	4.740861
4.18	4.6978006
4.19	4.6253176
4.07	4.6026216
4.14	4.47087
4.15	4.4071045
4.2	4.361655
4.24	4.44701
4.13	4.37012
4.08	4.3182654
4.06	4.3164988
4.06	4.323148
4.02	4.303871
3.99	4.276017
3.96	4.190321
3.6799999999999997	4.1913795
3.6799999999999997	4.2167435
3.6799999999999997	4.07848
3.7299999999999995	4.001829
3.74	4.011816
3.7799999999999994	3.9517703
3.84	3.7843225
3.71	3.9396024
3.6399999999999997	3.9997547
3.6499999999999995	3.8235774
3.6799999999999997	3.7848594
3.66	3.8104682
3.6399999999999997	3.8028142
3.5199999999999996	3.8404791
3.5599999999999996	3.790287
3.5999999999999996	3.7841308
3.6099999999999994	3.7176344
3.6799999999999997	3.7422543
3.67	3.7112641
3.6499999999999995	3.7006617
3.58	3.7532682
3.63	3.7609694
3.66	3.7002485
3.7	3.7013679
3.6799999999999997	3.741987
3.6799999999999997	3.739416
3.76	3.7604911
3.75	3.8325412
3.7	3.8078268
3.67	3.809783
3.6899999999999995	3.8012638
3.7299999999999995	3.8499377
3.7	3.819802
3.7	3.7915957
3.6799999999999997	3.8415117
3.7	3.8255434
3.66	3.8123279
3.6899999999999995	3.7825546
3.6799999999999997	3.79779
3.6799999999999997	3.7946148
3.71	3.8062348
3.87	3.7770526
3.7700000000000005	3.856131
3.8	3.7602866
3.87	3.945727
3.66	3.8663375
3.7	3.938628
3.75	3.736447
3.8500000000000005	3.7763271
3.8599999999999994	3.975535
4.0	3.9132924
3.91	3.9244626
3.8899999999999997	3.9406219
3.8999999999999995	4.1480165
3.88	3.9439673
3.8899999999999997	4.061064
3.8899999999999997	3.9372199
3.8099999999999996	4.005615
3.8500000000000005	4.026923
3.8199999999999994	4.023925
3.83	4.0042877
3.8500000000000005	3.997426
3.8500000000000005	3.9561274
3.8899999999999997	3.9197116
3.8	4.0051813
3.83	3.9857686
3.83	3.9588714
3.87	3.94373
3.88	3.989573
3.8599999999999994	3.9372735
3.8899999999999997	3.96225
3.9399999999999995	4.008041
3.88	4.0351543
3.8999999999999995	3.9682763
3.9699999999999998	4.0253406
3.9699999999999998	4.0142293
3.95	4.0793457
3.9399999999999995	4.0418787
3.9300000000000006	4.0562644
3.91	4.078219
3.92	4.0629606
3.95	4.0498877
4.0	4.0678606
4.0	4.107707
4.0	4.0770698
4.0	4.114338
3.95	4.1142445
4.05	4.1359186
4.04	4.084029
4.05	4.1104126
4.05	4.168542
4.15	4.1896076
4.11	4.1956377
4.14	4.1714525
4.12	4.26277
4.01	4.2366695
4.05	4.3325257
4.04	4.2018514
4.06	4.202643
4.04	4.22103
4.07	4.2455263
4.13	4.204397
4.14	4.235138
4.09	4.3099394
4.1	4.2491484
4.01	4.23055
4.04	4.2411695
4.07	4.2357917
4.06	4.274621
4.07	4.2510157
4.07	4.2583485
4.06	4.2324686
4.05	4.2258725
4.05	4.2266903
4.03	4.2142916
3.95	4.2518992
3.9699999999999998	4.209219
3.91	4.1547256
3.79	4.1562676
3.8199999999999994	4.15724
3.8199999999999994	4.058511
3.8199999999999994	4.014348
3.8500000000000005	4.071586
3.8500000000000005	4.013232
3.84	3.952886
3.8199999999999994	4.014098
3.7700000000000005	4.0269737
3.7799999999999994	3.9601471
3.7199999999999998	3.9255116
3.5199999999999996	3.9586124
3.17	3.9333086
3.2	3.9064023
3.13	3.5683465
3.08	3.6412673
3.1099999999999994	3.6356483
3.0999999999999996	3.451365
3.0999999999999996	3.152153
3.1099999999999994	3.1672134
3.13	3.323283
3.0999999999999996	3.113626
3.0999999999999996	3.1054525
3.08	3.1537416
3.09	3.1491523
3.0999999999999996	3.098587
3.0999999999999996	3.09262
3.09	3.1069398
3.08	3.1021342
3.08	3.1079378
3.1499999999999995	3.0917516
3.0999999999999996	3.1243262
3.0699999999999994	3.0924451
3.09	3.1207483
3.0699999999999994	3.0757632
3.0699999999999994	3.103307
3.06	3.0617108
3.03	3.0818596
3.06	3.1043115
3.03	3.0873072
3.06	3.0746093
3.06	3.03716
3.0699999999999994	3.0529962
3.09	3.0632672
3.08	3.0665045
3.1099999999999994	3.0409107
3.0999999999999996	3.0083632
3.09	3.0741377
3.09	3.1102543
3.09	3.089487
3.08	3.065077
3.04	3.0969472
3.03	3.0774078
3.03	3.108328
3.01	3.022781
2.98	3.0447712
2.8599999999999994	3.04096
2.87	3.0081189
2.84	2.9742942
2.8500000000000005	2.987916
2.82	2.9573255
2.82	2.883656
2.7700000000000005	2.846374
2.49	2.8371923
2.49	2.8656397
2.19	2.6364872
2.03	2.6355956
2.03	2.2883568
2.03	2.2961287
2.5299999999999994	2.1970203
2.3900000000000006	2.6358767
2.3900000000000006	1.8883998
2.6	2.1005523
2.44	2.643157
2.4700000000000006	2.4563065
2.46	2.326771
2.55	2.0090644
2.55	2.8690758
2.4700000000000006	2.312634
2.52	2.2648234
2.4700000000000006	2.6285713
2.41	2.4470563
2.41	2.369851
2.52	2.3732862
2.4799999999999995	2.4177833
2.5	2.3495846
2.57	2.4696543
2.6	2.4056268
2.52	2.5065212
2.49	2.3631124
2.49	2.460011
2.45	2.4718847
2.4799999999999995	2.4126554
2.46	2.3010762
2.4199999999999995	2.4047256
2.38	2.4120028
2.33	2.469173
2.3999999999999995	2.2321663
2.3499999999999996	2.3529649
2.3900000000000006	2.2735631
2.3900000000000006	2.3627982
2.3900000000000006	2.1905737
2.3499999999999996	2.284925
2.37	2.286494
2.3399999999999994	2.272346
2.3399999999999994	2.2651734
2.38	2.2301545
2.3199999999999994	2.2094088
2.3199999999999994	2.246252
2.3	2.2690883
2.24	2.2158628
2.24	2.2167206
2.25	2.1822186
2.22	2.163601
2.18	2.1524222
2.21	2.1541932
2.2	2.1008008
2.18	2.102067
2.17	2.1033244
2.19	2.0556426
2.2	2.056856
2.22	2.0494254
2.26	2.065576
2.2799999999999994	2.0230384
2.26	2.0648792
2.27	2.0966983
2.27	2.0912597
2.23	2.106964
2.26	2.1033874
2.36	2.0984688
2.3100000000000005	2.1319323
2.33	2.1338153
2.38	2.2436118
2.3900000000000006	2.1672528
2.3199999999999994	2.2568035
2.3199999999999994	2.1761737
2.26	2.2238417
2.21	2.193169
2.21	2.2145934
2.15	2.159884
2.2	2.136335
2.15	2.117412
2.14	2.0942335
2.2	2.0646498
2.18	2.0753663
2.18	2.0314867
2.14	2.0282066
2.14	1.9991665
2.15	2.020011
[truncated: 905 more rows]
