# Supplementary material for: Stock market forecasting research based on GA-WOA-LSTM
Source: PLoS One. 2025 Aug 27;20(8):e0330324. doi: 10.1371/journal.pone.0330324 (PMC12385415; doi:10.1371/journal.pone.0330324)
Supplement: S1 File — (ZIP) [file pone.0330324.s001.zip › Paper Model/LH/LOTUS HOLDINGS-600186.SS/GA-WOA-LSTM/train_results/WOA_LSTM_evaluation_metrics.csv]

Dataset	MAE	MAPE (%)	RMSE	R2
Train	0.10680859719426174	2.5047858886363903	0.16754679537912237	0.9922052298905228
Test	0.11768285427278678	2.6303669621496395	0.19562861950343402	0.9802671307207376
