# Supplementary material for: Stock market forecasting research based on GA-WOA-LSTM
Source: PLoS One. 2025 Aug 27;20(8):e0330324. doi: 10.1371/journal.pone.0330324 (PMC12385415; doi:10.1371/journal.pone.0330324)
Supplement: S1 File — (ZIP) [file pone.0330324.s001.zip › Paper Model/LH/LOTUS HOLDINGS-600186.SS/GA-WOA-LSTM/train_results/WOA_LSTM_optimization_history.csv]

Generation	units	dropout	batch_size	learning_rate	val_loss(RMSE)
1	112	0.0692516357667064	40	0.0044033310587516215	5.991199577692896e-05
2	112	0.0692516357667064	40	0.0044033310587516215	5.991199577692896e-05
3	112	0.0692516357667064	40	0.0044033310587516215	5.991199577692896e-05
4	112	0.0692516357667064	40	0.0044033310587516215	5.991199577692896e-05
5	112	0.0692516357667064	40	0.0044033310587516215	5.991199577692896e-05
6	112	0.0692516357667064	40	0.0044033310587516215	5.991199577692896e-05
7	112	0.061101388674253396	32	0.0038819940748383254	5.953068830422126e-05
8	112	0.061101388674253396	32	0.0038819940748383254	5.953068830422126e-05
9	112	0.061101388674253396	32	0.0038819940748383254	5.953068830422126e-05
10	112	0.059076440410969905	32	0.0037554986941867106	5.942520510870963e-05
11	112	0.059076440410969905	32	0.0037554986941867106	5.942520510870963e-05
12	112	0.059076440410969905	32	0.0037554986941867106	5.942520510870963e-05
13	112	0.059076440410969905	32	0.0037554986941867106	5.942520510870963e-05
14	112	0.059076440410969905	32	0.0037554986941867106	5.942520510870963e-05
15	112	0.059076440410969905	32	0.0037554986941867106	5.942520510870963e-05
