# Supplementary material for: Stock market forecasting research based on GA-WOA-LSTM
Source: PLoS One. 2025 Aug 27;20(8):e0330324. doi: 10.1371/journal.pone.0330324 (PMC12385415; doi:10.1371/journal.pone.0330324)
Supplement: S1 File — (ZIP) [file pone.0330324.s001.zip › Paper Model/LH/LOTUS HOLDINGS-600186.SS/GA-WOA-LSTM/train_results/WOA_LSTM_test_prediction.csv]

Actual_Close	Predicted_Close
2.65	2.6099498
2.6399999999999997	2.642758
2.59	2.647749
2.55	2.608598
2.57	2.5588112
2.57	2.5732799
2.5599999999999996	2.5762303
2.5599999999999996	2.5809598
2.55	2.5693884
2.54	2.5633
2.58	2.5492167
2.5299999999999994	2.574507
2.54	2.5626369
2.52	2.5452576
2.5299999999999994	2.5404878
2.51	2.5232856
2.5	2.5222473
2.44	2.509139
2.4799999999999995	2.4645133
2.5299999999999994	2.4664173
2.6099999999999994	2.523296
2.52	2.6117895
2.45	2.5611138
2.23	2.4656792
2.07	2.3005452
2.12	2.1356802
2.07	2.1054235
2.16	2.1302645
2.27	2.1793504
2.23	2.2876558
2.3	2.275796
2.3	2.2938473
2.27	2.3096972
2.26	2.3044295
2.33	2.2793546
2.33	2.3259223
2.3	2.3522048
2.3499999999999996	2.3325968
2.4299999999999997	2.3497324
2.4799999999999995	2.4113507
2.5599999999999996	2.4762182
2.4700000000000006	2.5508208
2.59	2.519153
2.59	2.5645604
2.51	2.5887747
2.49	2.5353975
2.57	2.5013351
2.7700000000000005	2.5457048
2.9	2.7348604
2.99	2.8827534
2.87	2.9447536
2.9	2.8844695
2.8500000000000005	2.8595572
2.84	2.822
2.8799999999999994	2.8087955
2.8599999999999994	2.872068
2.7999999999999994	2.8547988
2.83	2.8197637
2.83	2.8239365
2.7199999999999998	2.8250103
2.66	2.7561054
2.62	2.6756582
2.63	2.629817
2.6	2.6209698
2.65	2.614146
2.63	2.6473162
2.57	2.6462603
2.6399999999999997	2.5981996
2.6899999999999995	2.6229322
2.67	2.687872
2.66	2.6905956
2.57	2.6605287
2.58	2.594717
2.65	2.5767007
2.63	2.6399314
2.57	2.6335933
2.59	2.5930316
2.54	2.580412
2.4799999999999995	2.5586567
2.59	2.507791
2.6099999999999994	2.563102
2.6	2.6266305
2.5599999999999996	2.6202633
2.57	2.5796235
2.57	2.5702395
2.63	2.5758152
2.6	2.613701
2.59	2.6120267
2.55	2.5968165
2.5299999999999994	2.5643022
2.3900000000000006	2.5412407
2.3900000000000006	2.4391637
2.4199999999999995	2.4221163
2.46	2.4330456
2.49	2.4676266
2.4700000000000006	2.4981391
2.46	2.4891868
2.71	2.470513
2.7299999999999995	2.6469493
2.68	2.792475
2.68	2.7185497
2.68	2.65244
2.66	2.6476648
2.65	2.6494987
2.7700000000000005	2.6572719
2.75	2.7425106
2.7299999999999995	2.7798414
2.7299999999999995	2.7425785
2.75	2.7140534
2.8099999999999996	2.723714
2.7700000000000005	2.7789154
2.76	2.7783394
2.76	2.759737
2.7299999999999995	2.7523556
2.74	2.7315505
2.7799999999999994	2.739755
2.74	2.7743483
2.67	2.7503886
2.68	2.6869545
2.66	2.6621382
2.66	2.6666121
2.6	2.6583312
2.55	2.6296802
2.52	2.5733953
2.59	2.5312057
2.6	2.5849771
2.58	2.6045952
2.5299999999999994	2.598365
2.46	2.5505426
2.59	2.4874136
2.5	2.558618
2.45	2.5464356
2.4799999999999995	2.4992452
2.7299999999999995	2.4902177
2.6	2.7487435
2.5599999999999996	2.655187
2.5299999999999994	2.54921
2.55	2.486949
2.6899999999999995	2.5211327
2.65	2.6639895
2.57	2.665953
2.66	2.5806413
2.6099999999999994	2.63904
2.5599999999999996	2.6131606
2.54	2.56559
2.5599999999999996	2.5333939
2.59	2.5522103
2.5599999999999996	2.5927067
2.6399999999999997	2.5782447
2.68	2.6197605
2.7199999999999998	2.6641002
2.67	2.7016993
2.67	2.6726375
2.7	2.6508145
2.87	2.679247
2.8899999999999997	2.8474321
2.92	2.9246306
2.8799999999999994	2.9008303
2.8899999999999997	2.861079
2.87	2.8494349
2.8599999999999994	2.8475432
2.8899999999999997	2.8553576
2.8500000000000005	2.8672333
2.84	2.86095
2.79	2.8330352
2.7299999999999995	2.794753
2.74	2.740663
2.8099999999999996	2.7323327
2.99	2.787578
2.95	2.9543853
2.8899999999999997	2.9658022
2.99	2.8899288
2.9699999999999998	2.927343
2.9699999999999998	2.9439359
2.9399999999999995	2.955903
2.9599999999999995	2.9335558
2.9	2.9243646
2.9	2.9041505
2.8599999999999994	2.8797889
2.93	2.8574862
2.8799999999999994	2.899005
2.82	2.8890414
2.83	2.833559
2.76	2.8099189
2.76	2.778126
2.76	2.762868
2.7299999999999995	2.7654107
2.71	2.7451868
2.6899999999999995	2.7139723
2.7	2.695271
2.63	2.6986375
2.66	2.6539397
2.71	2.6602569
2.71	2.6985502
2.71	2.715569
2.6899999999999995	2.7057643
2.65	2.6913724
2.6399999999999997	2.657896
2.6099999999999994	2.6410766
2.59	2.6185746
2.5599999999999996	2.5976546
2.6099999999999994	2.5726135
2.6099999999999994	2.603826
2.58	2.618817
2.59	2.5958915
2.6	2.5913777
2.63	2.5961227
2.66	2.6246228
2.66	2.661815
2.6899999999999995	2.6618018
2.6899999999999995	2.6763556
2.65	2.6820123
2.65	2.6546786
2.65	2.6440396
2.6099999999999994	2.6483183
2.65	2.6280217
2.7	2.6498723
2.71	2.7011557
2.7199999999999998	2.7131906
2.6899999999999995	2.7161806
2.65	2.6948378
2.67	2.6614604
2.6899999999999995	2.6709774
2.7	2.678314
2.6899999999999995	2.697462
2.7	2.6909077
2.6899999999999995	2.708232
2.6899999999999995	2.692476
2.7700000000000005	2.6885598
2.76	2.7500634
2.75	2.765506
2.74	2.7460542
2.7700000000000005	2.7335193
2.7	2.7602758
2.7	2.722801
2.67	2.6917477
2.6399999999999997	2.6776044
2.62	2.6479845
2.58	2.6190724
2.62	2.6005347
2.58	2.618824
2.62	2.6001642
2.63	2.6229188
2.63	2.6415858
2.63	2.6344495
2.62	2.634532
2.79	2.6220412
2.93	2.750299
2.79	2.9079409
2.74	2.8402364
2.68	2.7097611
2.6899999999999995	2.6510477
2.67	2.6633909
2.67	2.6703367
2.65	2.6794777
2.66	2.6628246
2.6099999999999994	2.6566405
2.6099999999999994	2.631812
2.65	2.611254
2.67	2.6435752
2.65	2.672368
2.66	2.6587882
2.7299999999999995	2.6439576
2.76	2.7173314
2.71	2.754994
2.75	2.71655
2.7299999999999995	2.7393394
2.7700000000000005	2.7257118
2.75	2.7406816
2.7999999999999994	2.7418609
2.83	2.7822933
2.8899999999999997	2.8157237
2.9	2.868922
2.8599999999999994	2.882255
2.8500000000000005	2.856544
2.8799999999999994	2.8386905
2.9	2.8929005
2.83	2.8973112
2.8099999999999996	2.8380022
2.79	2.78064
2.8599999999999994	2.7937765
2.8599999999999994	2.8277922
2.87	2.8617768
2.7999999999999994	2.8550756
2.76	2.8029304
2.7700000000000005	2.7648277
2.7299999999999995	2.759234
2.6899999999999995	2.7304988
2.7	2.6982412
2.84	2.6936955
2.84	2.8062477
2.82	2.864506
2.83	2.825273
2.8099999999999996	2.8170917
2.82	2.799212
2.8500000000000005	2.803861
2.8500000000000005	2.838313
2.84	2.8520885
2.8099999999999996	2.8266578
2.87	2.800499
2.8799999999999994	2.8462343
2.83	2.908232
2.79	2.8590627
2.79	2.7853808
2.7799999999999994	2.768018
2.83	2.760305
2.7799999999999994	2.8230093
2.84	2.7993917
2.8899999999999997	2.820335
2.8500000000000005	2.8703032
2.8799999999999994	2.8522756
2.87	2.8525448
2.91	2.8568802
2.8799999999999994	2.8990357
2.87	2.8631895
2.87	2.8465927
2.8500000000000005	2.844452
2.87	2.835946
2.9699999999999998	2.8497047
2.9399999999999995	2.9361284
2.93	2.945927
2.93	2.9202814
2.95	2.8993852
2.9399999999999995	2.9167461
2.93	2.9188895
2.98	2.9278417
2.9699999999999998	2.9609094
3.01	2.956357
3.09	2.9841323
3.2599999999999993	3.056016
3.2800000000000002	3.217016
3.33	3.244302
3.3199999999999994	3.2534823
3.2800000000000002	3.264653
3.3	3.2223196
3.25	3.2416713
3.34	3.2227437
3.3999999999999995	3.280244
3.37	3.3773637
3.38	3.354396
3.3199999999999994	3.3283768
3.3100000000000005	3.2977493
3.29	3.2786179
3.24	3.2615473
3.29	3.2244666
3.2	3.2512074
3.22	3.2050102
3.25	3.19819
3.24	3.2104797
3.3599999999999994	3.2080274
3.38	3.2962153
3.24	3.3453774
3.42	3.2892687
3.5	3.3296385
3.75	3.4314315
4.01	3.6709855
4.41	3.974286
4.45	4.3021398
4.44	4.343589
4.52	4.298198
4.45	4.3690186
4.81	4.2562284
5.29	4.604135
5.39	5.089927
5.04	5.2431684
5.18	4.92824
5.219999999999999	4.9696517
5.1899999999999995	5.005813
5.219999999999999	4.9750338
5.0	5.0697145
5.18	5.021311
5.21	5.0009995
5.339999999999999	5.046237
5.4399999999999995	5.2316494
5.9799999999999995	5.2594833
6.579999999999999	5.769108
7.239999999999999	6.298896
7.559999999999999	6.9773626
7.779999999999999	7.2991924
7.89	7.6495924
7.7299999999999995	7.406294
7.379999999999999	7.507407
7.029999999999999	7.0089426
6.4	6.6622763
6.57	6.323347
6.599999999999999	6.3135405
6.53	6.313587
7.179999999999999	6.4000263
7.01	6.919012
6.63	6.8386974
7.29	6.440425
7.11	6.8770237
7.1499999999999995	6.8437176
7.17	6.8994837
7.7	6.9588385
7.7	7.504184
7.499999999999999	7.4028597
7.029999999999999	7.3720827
6.999999999999999	6.7527504
6.82	6.665944
7.089999999999999	6.350024
7.26	6.773079
7.26	6.9200773
7.499999999999999	7.071393
7.179999999999999	7.2800484
7.13	6.9077053
6.869999999999999	6.8627825
6.44	6.6692705
6.53	6.3122683
6.34	6.268097
6.27	6.147028
6.109999999999999	6.0729685
5.9	5.965105
5.9799999999999995	5.787822
5.949999999999999	5.7130995
5.759999999999999	5.780761
5.599999999999999	5.643406
5.42	5.478654
5.3999999999999995	5.309186
5.369999999999999	5.2509413
5.469999999999999	5.294653
5.469999999999999	5.2933235
5.369999999999999	5.3644657
5.32	5.243819
5.26	5.1957383
5.13	5.126395
5.1899999999999995	5.0311704
5.119999999999999	5.045492
5.119999999999999	5.0374007
5.02	4.982512
5.269999999999999	4.9271154
5.21	5.1826115
5.7299999999999995	5.112515
5.6899999999999995	5.5725536
6.05	5.7141094
5.919999999999999	5.941436
6.28	5.7141876
6.159999999999999	6.0114
5.809999999999999	5.9033575
5.599999999999999	5.6015043
5.459999999999999	5.3889494
5.65	5.2909
5.6899999999999995	5.517704
5.8	5.5313873
5.83	5.614848
5.619999999999999	5.6678057
5.119999999999999	5.42966
4.6499999999999995	5.047557
5.119999999999999	4.587719
4.88	4.912196
4.89	4.8547535
4.73	4.803863
4.76	4.5546007
4.61	4.613127
4.41	4.5130053
4.32	4.3270583
4.09	4.2434936
4.17	4.0304203
3.99	4.0743303
3.59	3.9252846
3.66	3.603114
3.7299999999999995	3.5100186
4.03	3.6874506
4.25	3.905329
4.28	4.178712
4.28	4.171152
4.46	4.211668
4.63	4.339415
4.69	4.4828405
4.929999999999999	4.5640764
4.46	4.749501
4.62	4.437561
4.69	4.40466
4.95	4.4756675
4.76	4.751519
4.79	4.661228
4.55	4.6395884
4.6499999999999995	4.449482
4.72	4.4847574
4.769999999999999	4.5482254
4.83	4.687559
4.88	4.7569084
5.119999999999999	4.7573204
5.3	5.0070686
5.14	5.185736
5.16	4.9935374
5.059999999999999	4.943716
5.11	4.8699055
5.089999999999999	4.933408
4.99	4.9741216
4.58	4.888561
4.769999999999999	4.5343614
4.72	4.5959206
4.82	4.550173
4.64	4.66978
4.51	4.5843983
4.44	4.4212584
4.6	4.341146
4.39	4.5413218
4.38	4.3491383
4.31	4.2787914
4.13	4.2285066
3.8599999999999994	4.073085
4.22	3.849915
4.18	4.0864553
4.16	4.123599
4.11	4.090233
4.13	4.001114
4.25	4.0397587
4.19	4.1457725
4.32	4.134426
4.41	4.2328115
4.4	4.3095274
4.54	4.3367987
4.47	4.4358
4.36	4.3943176
4.37	4.264162
4.29	4.2499886
4.14	4.203621
4.19	4.0818844
4.13	4.1108894
4.12	4.0718536
4.16	4.053969
4.19	4.0629563
4.1	4.1175165
4.12	4.065949
4.0	4.037544
3.99	3.9567637
4.04	3.9322448
4.01	3.9416802
3.9699999999999998	3.9531832
3.99	3.9430883
3.96	3.9581587
3.8899999999999997	3.906805
3.8599999999999994	3.8268986
3.8	3.7769268
3.6399999999999997	3.7527525
3.6799999999999997	3.632355
3.6899999999999995	3.6156654
3.75	3.607011
3.67	3.6845803
3.71	3.6482365
3.66	3.63663
3.7199999999999998	3.6128893
3.63	3.648142
3.4700000000000006	3.617291
3.4799999999999995	3.4806626
3.37	3.426914
3.38	3.3470716
3.5199999999999996	3.3396592
3.4299999999999997	3.438599
3.4299999999999997	3.4293325
3.4700000000000006	3.4052746
3.51	3.4107115
3.54	3.4565873
3.4299999999999997	3.4960258
3.4299999999999997	3.4201531
3.38	3.3707712
3.51	3.364364
3.4399999999999995	3.4797997
3.5999999999999996	3.4341
3.5599999999999996	3.5362988
3.5299999999999994	3.5226388
3.51	3.4735434
3.45	3.4556735
3.4399999999999995	3.4134603
3.45	3.3823936
3.3999999999999995	3.402174
3.2800000000000002	3.3749342
3.1499999999999995	3.2844281
3.16	3.1638236
3.2	3.114595
3.1799999999999997	3.1549067
3.1899999999999995	3.1524367
3.41	3.1581516
3.4299999999999997	3.3447204
3.34	3.4019248
3.2800000000000002	3.3268447
3.37	3.262486
3.3499999999999996	3.3036437
3.38	3.3136826
3.3199999999999994	3.326015
3.2599999999999993	3.3069115
3.2599999999999993	3.2397435
3.22	3.2171636
3.2599999999999993	3.203824
3.22	3.231251
3.1899999999999995	3.2093642
3.13	3.1774669
3.13	3.1184647
3.04	3.105075
3.06	3.0512698
3.08	3.0386539
3.04	3.0579805
3.06	3.0353088
3.14	3.0309582
3.2699999999999996	3.0973778
3.21	3.2266111
3.24	3.217599
3.21	3.1991901
3.25	3.1748252
3.1899999999999995	3.1997848
3.1899999999999995	3.1718888
3.1899999999999995	3.151083
3.14	3.1501017
3.0999999999999996	3.1249003
3.0199999999999996	3.0969515
2.99	3.0269694
3.0999999999999996	2.9731338
3.1099999999999994	3.0588245
3.12	3.0903406
3.22	3.0979757
3.3100000000000005	3.164843
3.41	3.2990983
3.54	3.3573852
3.8899999999999997	3.4747849
4.13	3.7981246
3.7199999999999998	4.1145997
3.8	3.74324
3.9799999999999995	3.6885717
4.09	3.8576286
4.36	4.0034065
4.18	4.2491455
4.22	4.1148396
4.33	4.091522
4.4	4.1286726
4.31	4.274501
4.28	4.251577
4.47	4.165351
4.6	4.2978077
4.6499999999999995	4.4848723
4.46	4.5240946
4.55	4.3930235
4.83	4.3930936
4.56	4.6874027
4.7	4.5301046
4.7	4.5526695
4.6499999999999995	4.5577135
4.739999999999999	4.563794
4.66	4.611353
4.86	4.585909
4.769999999999999	4.7550583
4.75	4.6901894
4.73	4.638059
5.2	4.635926
4.92	5.0462904
4.92	4.9611797
4.94	4.7730803
4.85	4.7410717
4.98	4.685727
4.82	4.938339
4.92	4.724499
5.05	4.768713
5.249999999999999	4.839101
5.3	5.139583
5.2	5.179068
5.1	5.072274
5.059999999999999	4.940304
5.119999999999999	4.89198
5.16	4.9400263
5.68	4.9981213
5.779999999999999	5.591403
5.8	5.8935137
5.849999999999999	5.642416
5.779999999999999	5.5744896
5.58	5.603405
5.36	5.3562355
5.3999999999999995	5.1557593
5.29	5.1541967
5.29	5.093726
5.0	5.14433
4.929999999999999	4.926209
4.739999999999999	4.816393
4.78	4.6385846
4.8999999999999995	4.643754
5.18	4.786831
5.7	5.2487946
6.27	5.5226536
5.64	6.21002
5.08	5.6110125
5.04	5.0068274
4.8	4.5868297
4.929999999999999	4.4217854
4.49	4.6555796
4.38	4.302148
4.6499999999999995	4.154875
4.56	4.4095707
4.63	4.433724
4.6499999999999995	4.537129
5.119999999999999	4.520499
5.119999999999999	5.0041227
5.16	5.055707
5.33	5.086547
5.24	5.184107
5.029999999999999	5.034249
5.379999999999999	4.870935
5.919999999999999	5.200171
6.509999999999999	5.789613
6.78	6.39495
7.459999999999999	6.8354254
7.969999999999999	6.9160137
7.17	7.6949415
6.999999999999999	6.4204626
7.079999999999999	6.8089457
6.679999999999999	6.235243
6.8999999999999995	6.161298
6.88	6.3623667
7.1899999999999995	6.4902296
6.91	6.941083
6.699999999999999	6.5674915
6.91	6.384593
6.78	6.618806
6.69	6.4769983
6.929999999999999	6.4710007
6.759999999999999	6.7376204
7.079999999999999	6.4955044
7.23	7.076215
7.13	6.975342
6.82	6.9983377
6.799999999999999	6.484215
7.059999999999999	6.42237
