# Supplementary material for: Stock market forecasting research based on GA-WOA-LSTM
Source: PLoS One. 2025 Aug 27;20(8):e0330324. doi: 10.1371/journal.pone.0330324 (PMC12385415; doi:10.1371/journal.pone.0330324)
Supplement: S1 File — (ZIP) [file pone.0330324.s001.zip › Paper Model/LH/LOTUS HOLDINGS-600186.SS/GA-WOA-LSTM/train_results/WOA_LSTM_train_prediction.csv]

Actual_Close_Train	Predicted_Close_Train
6.82	6.7410564
6.829999999999999	6.6407213
6.699999999999999	6.5907526
6.679999999999999	6.532975
6.75	6.4879303
6.85	6.5364714
6.929999999999999	6.645794
6.889999999999999	6.708334
6.79	6.711114
6.669999999999999	6.5903635
6.73	6.4908304
6.669999999999999	6.515441
6.56	6.494425
6.679999999999999	6.4052896
6.56	6.4765825
6.62	6.4014387
6.459999999999999	6.429199
6.329999999999999	6.3472433
6.5	6.141719
6.59	6.2822304
6.57	6.389613
6.57	6.4056435
5.9799999999999995	6.3746786
5.58	5.867182
5.589999999999999	5.4623556
5.24	5.4268656
5.07	5.138264
5.269999999999999	4.9372344
5.15	5.0602837
5.29	5.0988836
5.1899999999999995	5.1440377
5.13	5.064039
4.89	5.041283
4.929999999999999	4.822094
4.99	4.7698803
4.52	4.857663
4.4	4.536811
4.36	4.2874746
4.23	4.250548
4.25	4.1877
4.679999999999999	4.121764
4.82	4.510974
4.75	4.7686048
4.85	4.653464
4.79	4.6737766
4.56	4.6836214
4.44	4.509011
4.44	4.320074
4.88	4.322663
5.17	4.702667
5.1	5.0953407
5.01	4.982788
5.2	4.8696175
5.1899999999999995	5.018988
5.219999999999999	5.063896
5.219999999999999	5.073981
5.1	5.067581
4.88	5.006277
4.98	4.805917
5.059999999999999	4.8103323
4.98	4.937009
5.02	4.877365
4.8999999999999995	4.9134507
4.78	4.804947
4.48	4.704753
4.36	4.461134
4.39	4.2614336
4.49	4.279378
4.42	4.364089
4.56	4.342701
4.6	4.442927
4.5	4.490973
4.82	4.4282994
4.839999999999999	4.668101
4.69	4.7446136
4.82	4.5984077
4.6499999999999995	4.6845245
4.679999999999999	4.583741
4.75	4.5391293
4.89	4.597054
4.85	4.776135
4.95	4.7678547
4.8999999999999995	4.8358555
4.99	4.7915382
5.07	4.8484936
5.1	4.9380245
5.059999999999999	4.9750996
5.17	4.941252
5.17	5.006425
5.04	5.029483
5.16	4.938122
5.32	4.9970226
5.36	5.1984816
5.32	5.26408
5.029999999999999	5.1738586
5.059999999999999	4.960677
5.04	4.89905
5.14	4.901107
5.1899999999999995	4.9850407
5.24	5.060759
5.18	5.1236715
5.1899999999999995	5.0722237
5.04	5.05125
5.279999999999999	4.9445047
5.409999999999999	5.106366
5.1899999999999995	5.2884293
5.1899999999999995	5.1415224
5.279999999999999	5.032049
5.35	5.1660614
5.29	5.2432237
5.24	5.166509
5.32	5.1331506
5.48	5.172998
5.469999999999999	5.3273354
5.54	5.4154024
5.55	5.367378
5.48	5.374861
5.4399999999999995	5.3811274
5.569999999999999	5.2760277
5.49	5.4164486
5.379999999999999	5.369603
5.16	5.2585716
5.18	5.070628
5.15	5.06473
5.36	5.0441875
5.42	5.2118855
5.35	5.291546
5.219999999999999	5.2494087
5.26	5.1261797
5.39	5.1045866
5.52	5.2370834
5.499999999999999	5.453165
5.589999999999999	5.3830585
5.39	5.4001026
5.36	5.2771053
5.269999999999999	5.190472
5.4399999999999995	5.116081
5.599999999999999	5.26215
5.51	5.4501543
6.06	5.4023676
6.109999999999999	5.8117504
5.96	6.0533543
5.9799999999999995	5.7909184
5.849999999999999	5.773987
5.86	5.6283655
5.909999999999999	5.655998
6.099999999999999	5.743306
5.969999999999999	5.9620466
6.039999999999999	5.8698196
6.03	5.8553867
6.169999999999999	5.86174
6.09	5.994548
6.139999999999999	5.945425
6.05	5.986123
5.49	5.910365
5.61	5.4548063
5.42	5.4114456
5.23	5.3180523
5.279999999999999	5.133322
5.309999999999999	5.1279964
5.309999999999999	5.1628036
5.119999999999999	5.195485
5.2	5.0333123
5.269999999999999	5.0291996
5.45	5.137542
5.39	5.317415
5.23	5.2616606
5.23	5.108036
5.3	5.083906
5.249999999999999	5.2005453
5.17	5.1229525
5.1899999999999995	5.049162
5.15	5.0351725
5.05	5.0385175
5.07	4.954585
5.18	4.93087
5.279999999999999	5.033083
5.219999999999999	5.1418276
5.21	5.1435127
5.219999999999999	5.096429
5.14	5.091599
5.1899999999999995	5.0357437
5.119999999999999	5.043496
5.1899999999999995	5.016863
5.089999999999999	5.07775
4.959999999999999	4.978783
4.7	4.87788
4.72	4.634452
4.679999999999999	4.583997
4.85	4.5827007
4.88	4.770096
4.8999999999999995	4.7945113
4.91	4.797827
4.94	4.8033395
4.8	4.824983
4.79	4.7267246
4.8	4.6592383
4.79	4.682121
4.709999999999999	4.702051
4.56	4.6308956
4.56	4.489835
4.64	4.4529667
4.44	4.5187097
4.5	4.4203553
4.48	4.4078736
4.4	4.396888
4.41	4.32771
4.43	4.312603
4.5	4.334608
4.52	4.398485
4.54	4.424342
4.99	4.4471703
4.99	4.7954845
4.95	4.8974366
4.99	4.813572
4.95	4.8400197
4.94	4.842249
5.02	4.8038015
5.02	4.8749113
5.339999999999999	4.918502
5.569999999999999	5.1851015
5.749999999999999	5.418543
5.67	5.6140156
5.7	5.526326
5.719999999999999	5.5294476
5.839999999999999	5.5160704
5.87	5.661746
5.8	5.6698704
5.919999999999999	5.7354546
5.86	5.730089
5.839999999999999	5.726119
5.74	5.6888914
5.719999999999999	5.600375
5.969999999999999	5.57195
6.099999999999999	5.843129
6.15	5.93855
6.2299999999999995	5.94184
6.06	6.0809507
6.069999999999999	5.9237823
6.09	5.886159
6.129999999999999	5.915371
6.21	5.9397326
6.19	6.0372515
6.159999999999999	6.0189457
5.93	6.0246773
5.789999999999999	5.8389034
5.749999999999999	5.67959
5.599999999999999	5.596592
5.909999999999999	5.5073624
5.879999999999999	5.716695
5.87	5.7410574
5.9799999999999995	5.73143
5.83	5.810314
5.969999999999999	5.7186146
5.909999999999999	5.805786
5.839999999999999	5.7332497
5.77	5.699685
6.349999999999999	5.6213665
6.799999999999999	6.090932
6.799999999999999	6.761511
6.679999999999999	6.519944
6.73	6.454548
6.509999999999999	6.500162
6.24	6.2738743
6.379999999999999	6.04965
5.9	6.134511
5.93	5.795212
5.93	5.7404737
6.03	5.7485037
6.08	5.964552
6.27	5.9150553
6.219999999999999	6.096739
6.299999999999999	6.0865917
6.31	6.096179
6.579999999999999	6.126297
6.59	6.396097
6.459999999999999	6.360753
6.319999999999999	6.3220863
6.4799999999999995	6.1372423
6.27	6.278488
6.27	6.1544313
6.069999999999999	6.0744905
5.99	5.965597
5.949999999999999	5.815564
5.99	5.7954416
5.559999999999999	5.8702154
5.459999999999999	5.5233774
5.559999999999999	5.3188696
5.659999999999999	5.3796434
5.58	5.518814
5.629999999999999	5.4315605
5.619999999999999	5.4742537
5.749999999999999	5.470867
5.569999999999999	5.582144
5.559999999999999	5.4842157
5.45	5.424611
5.45	5.32222
5.45	5.30476
5.45	5.3122635
5.36	5.3216944
5.1899999999999995	5.268586
5.23	5.117997
5.269999999999999	5.0911627
5.15	5.1622276
5.2	4.9673157
5.32	5.042039
5.35	5.1853743
5.279999999999999	5.214451
5.33	5.175066
5.379999999999999	5.176233
5.49	5.227904
5.499999999999999	5.350502
5.559999999999999	5.3687916
5.65	5.415946
5.599999999999999	5.5374393
5.599999999999999	5.4763756
5.42	5.452756
5.55	5.3024063
5.54	5.4002237
5.54	5.394719
5.6899999999999995	5.4033613
5.58	5.531453
5.64	5.4599895
5.52	5.5044327
5.469999999999999	5.424575
5.13	5.3496265
5.15	5.0684423
5.2	5.019205
5.05	5.0530252
5.0	4.950544
5.04	4.8934174
5.04	4.9253507
5.13	4.903121
5.279999999999999	4.9760733
5.24	5.1570168
4.99	5.0938945
5.11	4.8526893
5.18	4.9020123
5.33	5.052779
5.279999999999999	5.145121
5.339999999999999	5.176342
5.32	5.2059956
5.26	5.1948776
5.08	5.126023
5.07	4.9980526
5.02	4.910046
5.07	4.922865
5.05	4.945487
5.16	4.96812
5.1899999999999995	5.02604
5.08	5.068121
5.14	4.980867
5.11	5.052285
5.08	4.996372
4.959999999999999	4.9522824
4.86	4.853807
4.839999999999999	4.7539916
4.929999999999999	4.7286615
4.86	4.797535
4.79	4.781436
4.67	4.710478
4.7	4.5812674
4.679999999999999	4.5758514
4.67	4.5877485
4.52	4.5881286
4.5	4.4621816
4.6	4.404047
4.43	4.472775
4.37	4.3868885
4.27	4.2774253
4.23	4.2059107
4.14	4.167409
3.8899999999999997	4.0887065
3.92	3.8884113
3.92	3.818624
3.8999999999999995	3.8615901
4.02	3.881591
4.28	3.9237585
4.14	4.179162
4.12	4.1063085
3.9799999999999995	4.0483904
4.04	3.925988
3.9300000000000006	3.9454107
3.8199999999999994	3.877872
3.92	3.7863827
4.03	3.8234117
4.04	3.9330633
4.07	3.9937098
4.12	4.0113215
4.2	4.045719
4.16	4.115715
4.17	4.094511
4.22	4.0546045
4.27	4.136535
4.24	4.1888566
4.15	4.181008
4.22	4.0955772
4.13	4.110077
4.12	4.063159
4.22	4.05115
4.27	4.130954
4.14	4.209923
4.13	4.1052327
3.9699999999999998	4.05723
3.95	3.9224012
3.95	3.86744
3.88	3.8635972
3.99	3.8474739
3.8999999999999995	3.9011626
3.92	3.8655682
3.96	3.8477259
3.8599999999999994	3.8849075
3.9300000000000006	3.8292005
3.87	3.877592
3.75	3.8260946
3.76	3.7214775
3.79	3.6884034
3.7799999999999994	3.717045
3.8599999999999994	3.7191923
3.92	3.780656
3.84	3.8427186
3.67	3.8052902
3.41	3.6442654
3.4799999999999995	3.3986638
3.46	3.3856876
3.6399999999999997	3.40279
3.7299999999999995	3.551903
3.7299999999999995	3.6812894
3.6499999999999995	3.6582577
3.5	3.6211913
3.42	3.4691653
3.33	3.3739538
3.34	3.2843404
3.38	3.3009903
3.1899999999999995	3.3484674
2.99	3.2133358
3.01	3.009658
3.1099999999999994	2.950532
3.24	3.0529673
3.41	3.2072916
3.49	3.3675592
3.33	3.453414
3.29	3.3405776
3.3999999999999995	3.2432086
3.6399999999999997	3.320945
3.49	3.5329642
3.51	3.494959
3.45	3.4497619
3.54	3.396493
3.4399999999999995	3.4570904
3.4299999999999997	3.4320128
3.4700000000000006	3.3696027
3.7799999999999994	3.4021745
4.01	3.6569757
3.9699999999999998	3.921842
3.9699999999999998	3.902413
3.8899999999999997	3.862384
3.8899999999999997	3.795281
3.8999999999999995	3.790657
3.9399999999999995	3.8208692
3.9699999999999998	3.871389
3.8500000000000005	3.9220626
3.8099999999999996	3.818799
3.84	3.7664168
3.9300000000000006	3.7593486
3.8899999999999997	3.8490808
3.92	3.8427467
4.04	3.8448508
3.96	3.9792068
3.8899999999999997	3.9196234
3.88	3.8293233
3.9399999999999995	3.80078
3.9699999999999998	3.857454
3.88	3.91369
3.8199999999999994	3.8493395
3.8599999999999994	3.770061
3.8999999999999995	3.7857366
3.88	3.8281498
4.07	3.8335502
3.87	3.982732
4.14	3.8483279
4.19	4.0389934
4.17	4.081518
4.01	4.0732346
3.9799999999999995	3.9510195
3.92	3.8788297
3.8999999999999995	3.8411887
3.84	3.829789
3.84	3.7948937
3.67	3.7952502
3.41	3.6405156
3.37	3.4245763
3.4799999999999995	3.3269851
3.5199999999999996	3.4100847
3.4299999999999997	3.4859314
3.46	3.4283218
3.46	3.3907819
3.5599999999999996	3.3915856
3.58	3.4850419
3.5999999999999996	3.5420022
3.5999999999999996	3.5421612
3.66	3.5684917
3.63	3.5858874
3.66	3.5827603
3.58	3.5805304
3.5199999999999996	3.5463836
3.5999999999999996	3.47923
3.66	3.5200872
3.5599999999999996	3.630032
3.4700000000000006	3.5512176
3.5199999999999996	3.4512882
3.51	3.47335
3.51	3.4571915
3.5199999999999996	3.4555316
3.46	3.4673553
3.4399999999999995	3.431166
3.4299999999999997	3.4063926
3.4299999999999997	3.395788
3.41	3.408157
3.51	3.3720996
3.5	3.4475193
3.3999999999999995	3.475578
3.3599999999999994	3.3893502
3.3999999999999995	3.321305
3.3599999999999994	3.3462636
3.33	3.3382497
3.3	3.3092651
3.3100000000000005	3.2842205
3.38	3.267494
3.3900000000000006	3.3256428
3.37	3.3548253
3.38	3.3372028
3.2299999999999995	3.3364172
3.2800000000000002	3.2282004
3.24	3.2365198
3.1899999999999995	3.2359076
3.14	3.1903007
3.17	3.136038
3.22	3.1368418
3.24	3.1902692
3.2	3.2085805
3.1899999999999995	3.1857524
3.1899999999999995	3.1621513
3.1899999999999995	3.159081
3.1499999999999995	3.1738694
3.0699999999999994	3.1447577
3.03	3.0746193
3.0699999999999994	3.0162125
3.04	3.0582395
2.98	3.0420856
2.9699999999999998	2.9898665
3.01	2.9417589
2.9699999999999998	2.987414
2.95	2.9757586
2.87	2.9410176
2.91	2.877811
2.83	2.8694737
2.79	2.8480172
2.7299999999999995	2.8184304
2.71	2.7431178
2.66	2.6996436
2.55	2.6700141
2.57	2.5977073
2.55	2.5651965
2.6099999999999994	2.5449073
2.6	2.6010346
2.58	2.619078
2.6	2.5785909
2.62	2.5885415
2.58	2.6224492
2.5299999999999994	2.6018732
2.4299999999999997	2.5529702
2.29	2.4627113
2.3199999999999994	2.347303
2.3100000000000005	2.317618
2.41	2.3400297
2.44	2.4147623
2.49	2.4526892
2.6399999999999997	2.4932194
2.62	2.630518
2.59	2.6255317
2.5	2.589723
2.54	2.5149868
2.46	2.512951
2.44	2.4887433
2.44	2.4663534
2.45	2.4575357
2.5	2.4556494
2.45	2.4963827
2.55	2.486077
2.4799999999999995	2.5384574
2.38	2.506051
2.4199999999999995	2.410675
2.3900000000000006	2.4096022
2.41	2.410784
2.37	2.4168048
2.3900000000000006	2.403679
2.3900000000000006	2.4060736
2.4199999999999995	2.4116845
2.44	2.4326482
2.5299999999999994	2.4510908
2.5599999999999996	2.5271604
2.54	2.559866
2.55	2.54199
2.5	2.554645
2.54	2.529617
2.46	2.545833
2.4199999999999995	2.5027127
2.44	2.4396753
2.36	2.4414222
2.3399999999999994	2.402617
2.3499999999999996	2.369372
2.33	2.3586297
2.27	2.3552132
2.3399999999999994	2.3103256
2.3900000000000006	2.346703
2.38	2.3955908
2.4299999999999997	2.4084258
2.67	2.429506
2.9399999999999995	2.6074486
2.87	2.9102368
2.95	2.9019356
2.87	2.9244502
3.16	2.8160028
3.2599999999999993	3.014083
3.16	3.213017
3.25	3.1661313
3.3	3.1693041
3.2	3.1950111
2.9399999999999995	3.153872
2.98	2.9677672
2.99	2.931852
2.9	2.9381914
3.13	2.904719
3.14	3.0612874
3.1099999999999994	3.1214504
3.05	3.0969157
3.04	3.0195017
2.95	2.9868355
2.87	2.929765
2.8899999999999997	2.8702366
2.8899999999999997	2.8628364
2.93	2.8805141
2.87	2.9339662
2.8099999999999996	2.87219
2.76	2.8094697
2.7700000000000005	2.7434173
2.79	2.7405794
2.8099999999999996	2.7949092
2.92	2.7954013
2.99	2.9309902
2.9399999999999995	2.9660997
2.79	2.9339504
2.66	2.803107
2.5599999999999996	2.6615725
2.6	2.5732975
2.66	2.5969586
2.7	2.6818821
2.8099999999999996	2.6895494
2.75	2.7797546
2.8500000000000005	2.7715595
2.9	2.804731
2.8500000000000005	2.8868175
2.8599999999999994	2.8500037
2.9	2.8289168
2.98	2.897531
2.9599999999999995	2.9388375
2.99	2.9527307
2.9599999999999995	2.9811683
2.93	2.9460275
2.9	2.9000878
2.98	2.8834512
3.01	2.9434776
3.01	2.9804099
3.05	3.0001507
3.0199999999999996	3.0239277
3.01	2.9986944
2.98	2.978106
3.04	2.9635983
3.01	2.998781
3.06	2.9958735
3.05	3.0397382
2.95	3.0359468
3.0	2.9573805
3.08	2.951515
3.0699999999999994	3.0409517
3.05	3.0520296
3.0999999999999996	3.0233674
3.12	3.0686557
3.06	3.080823
3.06	3.0463784
3.0	3.023333
2.9599999999999995	3.0013509
3.01	2.9478836
3.08	2.9684725
3.33	3.0527267
3.2	3.2694714
3.25	3.1966114
3.17	3.197825
3.1799999999999997	3.1439147
3.1799999999999997	3.117395
3.1499999999999995	3.1404264
3.22	3.1356091
3.24	3.182157
3.22	3.2315006
3.24	3.2067375
3.14	3.1916864
3.13	3.1321971
3.17	3.1032972
3.06	3.1363335
3.09	3.072023
3.14	3.0653005
3.12	3.101214
3.01	3.1034229
3.06	3.0208774
3.16	3.0233426
3.1799999999999997	3.1110408
3.12	3.1582234
3.0999999999999996	3.1187706
3.04	3.0659153
3.01	3.026746
3.03	2.9958246
3.0199999999999996	3.0069957
2.98	3.0128782
2.99	2.9802294
3.06	2.973553
3.08	3.0254612
3.1499999999999995	3.0604985
3.1099999999999994	3.1311612
3.06	3.101311
3.08	3.0278594
3.01	3.0434923
3.0	3.0019166
3.0199999999999996	2.9860206
3.01	3.0011728
2.9699999999999998	3.0013318
2.92	2.9726872
3.21	2.906084
3.1799999999999997	3.1141899
3.0999999999999996	3.2314053
3.09	3.1094184
3.03	3.039618
3.04	2.9966156
3.03	2.9892912
3.03	3.0053453
3.0999999999999996	3.0121856
3.05	3.0699272
2.9599999999999995	3.0430791
3.01	2.9688077
2.98	2.9746766
2.95	2.9669883
2.92	2.9510045
2.95	2.9098468
2.9699999999999998	2.937091
2.9599999999999995	2.9542618
2.98	2.9465492
2.95	2.9677258
2.9599999999999995	2.9408777
2.9399999999999995	2.938191
2.93	2.9290783
2.9399999999999995	2.9135313
2.9599999999999995	2.918577
2.99	2.9363458
3.05	2.9719348
3.04	3.0409691
3.0699999999999994	3.0231142
3.0199999999999996	3.0369682
3.04	3.0104637
3.1099999999999994	3.004905
3.0999999999999996	3.075831
3.0699999999999994	3.0770116
3.08	3.0524616
3.06	3.0571547
3.06	3.0487118
3.0199999999999996	3.041733
2.99	3.0150747
2.92	2.9804754
2.92	2.9261446
2.84	2.9124696
2.84	2.855322
2.8599999999999994	2.837133
2.87	2.848576
2.83	2.8637438
2.7299999999999995	2.8205137
2.68	2.7507687
2.49	2.6670434
2.46	2.5477993
2.52	2.4371734
2.46	2.511557
2.4799999999999995	2.5211325
2.5	2.491043
2.52	2.50311
2.4700000000000006	2.5239806
2.5	2.4928765
2.54	2.4913588
2.4199999999999995	2.546512
2.3900000000000006	2.4679823
2.4799999999999995	2.4123552
2.54	2.4643602
2.49	2.5460503
2.54	2.5296736
2.58	2.5332685
2.5299999999999994	2.5890124
2.52	2.556499
2.44	2.5298762
2.44	2.4779868
2.49	2.4426477
2.5299999999999994	2.4885674
2.4799999999999995	2.5373683
2.5299999999999994	2.5139775
2.46	2.533744
2.45	2.488842
2.46	2.4607143
2.49	2.4722042
2.5599999999999996	2.4945784
2.65	2.568964
2.79	2.647303
2.6899999999999995	2.772174
2.7199999999999998	2.7210515
2.6899999999999995	2.687707
2.7700000000000005	2.6807365
2.7999999999999994	2.7401757
2.83	2.7882943
2.92	2.836996
2.82	2.910926
2.7999999999999994	2.8541117
2.92	2.7675104
2.99	2.8499527
2.98	2.955121
2.95	2.9720428
3.13	2.9330816
3.1099999999999994	3.0552628
3.08	3.0819511
2.93	3.0753927
2.9	2.9326525
2.9699999999999998	2.8823853
2.95	2.9212337
2.91	2.9508262
2.9399999999999995	2.9114227
2.92	2.9190063
2.8799999999999994	2.9137073
2.9	2.8780937
2.95	2.8800025
2.9699999999999998	2.9301944
2.92	2.9493165
2.91	2.921423
2.8099999999999996	2.8896213
2.7700000000000005	2.8209186
2.83	2.766931
2.7999999999999994	2.805122
2.75	2.806656
2.7	2.767579
2.6899999999999995	2.7127452
2.7	2.6851563
2.76	2.6967623
2.7700000000000005	2.7396145
2.7700000000000005	2.767506
2.84	2.7638845
2.8500000000000005	2.8178568
2.8500000000000005	2.837253
2.76	2.8371706
2.98	2.7727337
3.0	2.9131348
2.98	3.0743084
2.9599999999999995	2.959116
2.8500000000000005	2.8961806
2.7700000000000005	2.829896
2.75	2.7603023
2.7799999999999994	2.7400012
2.74	2.782574
2.7700000000000005	2.7642918
2.76	2.7639215
2.71	2.7454562
2.7199999999999998	2.7145634
2.7299999999999995	2.7066793
2.74	2.7165384
2.7	2.7409782
2.7	2.7179885
2.75	2.7057538
2.75	2.7375393
2.7	2.7453492
2.68	2.7131317
2.71	2.680069
2.75	2.6994495
2.76	2.7435334
2.7700000000000005	2.7662334
2.75	2.757632
2.75	2.741085
2.7999999999999994	2.7425885
2.76	2.783372
2.7799999999999994	2.7668948
2.79	2.7667592
2.82	2.781896
2.67	2.8080513
2.7199999999999998	2.7008743
2.75	2.6941023
2.7700000000000005	2.7343783
2.75	2.765341
2.8500000000000005	2.750072
2.8099999999999996	2.8203058
2.7700000000000005	2.8181882
2.7999999999999994	2.771243
2.79	2.7790794
2.74	2.7819424
2.7	2.7617483
2.7	2.7151723
2.66	2.6963522
2.63	2.6798053
2.62	2.645603
2.6399999999999997	2.6292586
2.6399999999999997	2.641345
2.5299999999999994	2.648353
2.5599999999999996	2.5736196
2.55	2.5497937
2.58	2.56974
2.58	2.582264
2.54	2.5882812
2.46	2.561818
2.4700000000000006	2.492474
2.46	2.475521
2.41	2.4824216
2.36	2.4508824
2.3399999999999994	2.3940027
2.38	2.3620281
2.38	2.3821397
2.3999999999999995	2.4016361
2.36	2.4200363
2.3199999999999994	2.390461
2.37	2.3524308
2.45	2.3744469
2.4299999999999997	2.4468584
2.45	2.4565957
2.3999999999999995	2.464706
2.46	2.4309459
2.45	2.4539466
2.45	2.4668002
2.4700000000000006	2.4700713
2.52	2.4740562
2.67	2.517578
2.6399999999999997	2.6524155
2.5599999999999996	2.6613529
2.6	2.5882163
2.62	2.5763905
2.59	2.606123
2.63	2.6011026
2.6099999999999994	2.6284895
2.55	2.628049
2.4799999999999995	2.5714939
2.41	2.498334
2.4299999999999997	2.4375281
2.4199999999999995	2.4325814
2.4299999999999997	2.4510324
2.4799999999999995	2.4563456
2.4799999999999995	2.482704
2.4799999999999995	2.4932117
2.4700000000000006	2.4920368
2.46	2.480926
2.3900000000000006	2.4726167
2.37	2.426221
2.3900000000000006	2.3895009
2.3900000000000006	2.3962169
2.3900000000000006	2.416194
2.4199999999999995	2.4142609
2.4299999999999997	2.4330564
2.4799999999999995	2.4451237
2.41	2.4947343
2.46	2.45189
2.4700000000000006	2.4469578
2.5	2.4731073
2.4700000000000006	2.5016327
2.4700000000000006	2.4907193
2.4299999999999997	2.4872112
2.4199999999999995	2.454063
2.45	2.4354095
2.46	2.4521928
2.45	2.473071
2.5	2.4724636
2.51	2.5038729
2.51	2.5109918
2.5	2.5167344
2.49	2.511485
2.5	2.499576
2.45	2.500066
2.46	2.4764342
2.4700000000000006	2.4722755
2.46	2.4819915
2.4299999999999997	2.477695
2.4199999999999995	2.4560974
2.4299999999999997	2.4367528
2.41	2.4400635
2.36	2.433381
2.22	2.397341
2.26	2.2885957
2.26	2.273493
2.2799999999999994	2.2927032
2.29	2.3088968
2.26	2.3170204
2.2799999999999994	2.2950926
2.25	2.2981021
2.4700000000000006	2.2857835
2.3900000000000006	2.427351
2.37	2.4433842
2.33	2.3894424
2.3399999999999994	2.344312
2.3100000000000005	2.3451319
2.3399999999999994	2.340136
2.36	2.3633661
2.37	2.3787217
2.37	2.3906534
2.37	2.3883133
2.37	2.3873496
2.37	2.3878736
2.3499999999999996	2.385173
2.3399999999999994	2.3769212
2.33	2.3625536
2.3100000000000005	2.3546562
2.3100000000000005	2.3386378
2.2799999999999994	2.3296385
2.2799999999999994	2.315341
2.29	2.3069844
2.3100000000000005	2.3155859
2.3100000000000005	2.3309956
2.3399999999999994	2.3370848
2.3199999999999994	2.3563504
2.2799999999999994	2.3477292
2.29	2.3146791
2.26	2.3104048
2.26	2.2976155
2.25	2.2855635
2.27	2.2786455
2.26	2.3008368
2.2799999999999994	2.2930431
2.3399999999999994	2.3017979
2.3399999999999994	2.3728137
2.37	2.3677397
2.37	2.3776355
2.44	2.381497
2.44	2.4564126
2.3999999999999995	2.461331
2.3999999999999995	2.419434
2.3499999999999996	2.4044142
2.37	2.378907
2.3999999999999995	2.3806684
2.41	2.4062839
2.45	2.428645
2.4299999999999997	2.4606204
2.3999999999999995	2.4595876
2.4299999999999997	2.4273841
2.4299999999999997	2.436389
2.45	2.4520645
2.44	2.4597087
2.5	2.4548056
2.5	2.501595
2.54	2.509427
2.54	2.5374467
2.58	2.542737
2.58	2.565173
2.52	2.578503
2.63	2.5427423
2.63	2.6060176
2.7199999999999998	2.643026
2.65	2.694199
2.66	2.6774704
2.6899999999999995	2.6497989
2.6899999999999995	2.6667762
2.75	2.6860604
2.7199999999999998	2.7308185
2.7799999999999994	2.7360163
2.9599999999999995	2.759409
2.92	2.9275732
2.93	2.93113
3.06	2.909297
3.06	3.0036063
2.9599999999999995	3.028032
2.99	2.9637132
2.9599999999999995	2.9436126
2.9	2.9450037
2.9	2.898477
2.95	2.878767
2.9699999999999998	2.9234943
3.0199999999999996	2.9567761
3.01	2.995871
3.03	2.996604
3.09	3.00253
3.08	3.0466766
3.17	3.0598168
3.49	3.1306443
3.66	3.3899891
3.6399999999999997	3.6139886
4.0	3.6344504
3.9799999999999995	3.8256898
3.9300000000000006	3.9040244
3.9399999999999995	3.8234615
3.8899999999999997	3.8456917
4.02	3.8016942
3.9699999999999998	3.914472
3.99	3.9017
3.8999999999999995	3.9041712
3.8899999999999997	3.8505735
3.8999999999999995	3.808966
4.28	3.8117204
4.13	4.1264277
4.29	4.1032057
4.32	4.1760178
4.28	4.2384615
4.13	4.176941
4.12	4.0653963
4.37	4.0062847
4.34	4.2409663
4.26	4.262075
4.26	4.200494
4.26	4.1553297
4.26	4.159052
4.26	4.174236
4.26	4.1832776
4.26	4.186062
4.26	4.1857347
4.26	4.1848364
4.26	4.184315
4.26	4.184315
4.26	4.184315
4.26	4.184315
4.26	4.184315
4.26	4.184315
4.26	4.184315
4.26	4.184315
4.26	4.184315
4.26	4.184315
4.26	4.184315
4.26	4.184315
4.26	4.184315
4.26	4.184315
4.26	4.184315
4.26	4.184315
4.26	4.184315
4.26	4.184315
4.26	4.184315
4.26	4.184315
4.05	4.184315
4.02	3.974673
4.34	3.9335265
4.12	4.2008343
4.13	4.058293
3.9399999999999995	4.0292063
4.01	3.88612
4.09	3.8740892
4.24	3.9699306
4.47	4.1646647
4.41	4.3882456
4.61	4.3243504
4.58	4.4775076
4.58	4.502654
4.37	4.4500756
4.3	4.3693633
4.39	4.1672516
4.39	4.2465067
4.44	4.303808
4.59	4.3582735
4.45	4.472993
4.39	4.4328747
4.39	4.293705
4.38	4.2753625
4.34	4.26639
4.709999999999999	4.251759
4.89	4.5888424
5.119999999999999	4.7828836
5.01	4.9541802
4.76	4.8693705
4.8	4.6384387
4.79	4.616375
4.37	4.6250324
4.53	4.343996
4.64	4.3884287
4.6499999999999995	4.499562
4.929999999999999	4.5572653
4.91	4.784089
4.88	4.823448
4.839999999999999	4.7491946
4.76	4.7040625
4.61	4.6489735
4.79	4.543153
4.76	4.6332045
4.75	4.660308
4.73	4.634049
4.57	4.632934
4.49	4.497713
4.52	4.390399
4.57	4.4065933
4.57	4.4812727
4.62	4.4848022
4.63	4.52759
4.679999999999999	4.537215
4.679999999999999	4.573124
4.869999999999999	4.5750523
4.869999999999999	4.7731104
4.929999999999999	4.779908
4.8999999999999995	4.8174367
4.929999999999999	4.877325
5.3	4.8164234
5.409999999999999	5.163479
5.4399999999999995	5.3298235
5.49	5.293503
5.969999999999999	5.27505
6.159999999999999	5.7412167
6.139999999999999	5.9996376
6.349999999999999	5.968048
6.299999999999999	6.1197157
6.2299999999999995	6.137332
6.299999999999999	6.0440865
6.2299999999999995	6.1169786
6.25	6.061058
6.639999999999999	6.076128
6.44	6.444972
6.25	6.258795
6.28	6.074025
6.419999999999999	6.0608864
6.379999999999999	6.1855373
6.449999999999999	6.226927
6.769999999999999	6.2555428
6.75	6.5936966
6.8999999999999995	6.5246735
7.589999999999999	6.732092
7.8	7.289318
8.28	7.4695663
8.37	7.9858418
8.2	8.058084
7.7	7.909521
7.87	7.454876
7.86	7.4299116
7.519999999999999	7.6199207
8.01	7.2899647
8.24	7.6992188
8.44	8.031727
8.27	8.102825
8.18	7.9647903
7.87	7.898432
8.35	7.622344
8.11	7.981718
8.19	7.858632
7.839999999999999	7.892601
7.679999999999999	7.6436853
7.219999999999999	7.4806004
7.39	7.074418
8.13	7.1417694
8.21	7.791706
8.41	8.095609
9.25	8.067177
9.39	8.818241
9.659999999999998	9.098785
10.46	9.105335
10.46	9.778605
10.46	9.740551
10.46	9.856939
10.46	9.875554
10.46	9.920909
10.46	9.9461565
10.46	9.954089
10.46	9.968224
10.46	9.972307
10.46	9.972307
10.46	9.972307
10.46	9.972307
10.46	9.972307
10.46	9.972307
10.46	9.972307
10.46	9.972307
10.46	9.972307
10.46	9.972307
10.46	9.972307
10.46	9.972307
10.46	9.972307
10.46	9.972307
10.46	9.972307
10.46	9.972307
10.46	9.972307
10.46	9.972307
10.46	9.972307
10.46	9.972307
10.46	9.972307
10.46	9.972307
10.46	9.972307
10.46	9.972307
10.46	9.972307
10.46	9.972307
10.46	9.972307
10.46	9.972307
10.46	9.972307
10.46	9.972307
10.46	9.972307
10.46	9.972307
10.46	9.972307
10.46	9.972307
10.46	9.972307
10.46	9.972307
10.46	9.972307
10.46	9.972307
10.46	9.972307
10.46	9.972307
10.46	9.972307
10.46	9.972307
10.46	9.972307
10.46	9.972307
10.46	9.972307
10.46	9.972307
10.46	9.972307
10.46	9.972307
10.46	9.972307
10.46	9.972307
10.46	9.972307
10.46	9.972307
10.46	9.972307
10.46	9.972307
10.46	9.972307
10.46	9.972307
10.46	9.972307
10.46	9.972307
10.46	9.972307
10.46	9.972307
10.46	9.972307
10.46	9.972307
10.46	9.972307
10.46	9.972307
10.46	9.972307
10.46	9.972307
10.46	9.972307
10.46	9.972307
10.46	9.972307
10.46	9.972307
10.46	9.972307
10.46	9.972307
10.46	9.972307
10.46	9.972307
10.46	9.972307
10.46	9.972307
10.46	9.972307
10.46	9.972307
10.46	9.972307
10.46	9.972307
10.46	9.972307
10.46	9.972307
10.46	9.972307
10.46	9.77596
10.46	9.973982
10.46	9.89887
9.409999999999998	9.950921
8.47	8.874741
7.619999999999999	8.149779
6.999999999999999	7.327237
7.059999999999999	6.9686546
6.919999999999999	6.915451
7.059999999999999	6.683799
7.209999999999999	6.8268356
6.63	7.0072327
6.769999999999999	6.491147
6.959999999999999	6.486988
6.85	6.679364
6.669999999999999	6.66621
6.539999999999999	6.397214
6.5	6.3784437
6.519999999999999	6.322253
6.34	6.3553133
6.19	6.1935434
6.419999999999999	6.0736065
6.41	6.216214
6.489999999999999	6.243041
6.509999999999999	6.3344555
6.59	6.3420944
6.929999999999999	6.4189653
6.78	6.7350616
6.639999999999999	6.592146
6.66	6.472602
6.519999999999999	6.374627
6.66	6.376007
6.66	6.551057
6.679999999999999	6.444525
6.97	6.4872074
7.67	6.8202257
7.67	7.5351954
7.67	7.3449574
7.67	7.3602667
7.36	7.3819036
7.809999999999999	7.1727476
8.59	7.637102
8.39	8.40698
8.16	7.999853
8.98	8.003661
8.99	8.4236
8.75	8.828705
8.54	8.392716
8.14	8.213896
8.16	7.8609858
8.16	7.7408257
8.3	7.8631363
8.65	8.022015
8.49	8.416944
8.71	8.226746
8.55	8.388363
8.18	8.221481
8.23	7.954381
8.26	7.9154806
8.1	7.939908
8.12	7.8554325
8.02	7.7986565
8.03	7.7849846
7.23	7.841527
6.78	7.191534
6.959999999999999	6.593808
6.27	6.7162876
6.24	6.1802645
6.159999999999999	6.0386105
6.18	6.1301365
5.9399999999999995	6.0062017
6.199999999999999	5.8603697
5.9399999999999995	5.9014025
5.949999999999999	5.888299
6.09	5.732361
6.109999999999999	5.876734
5.719999999999999	5.970149
5.719999999999999	5.6498346
5.789999999999999	5.572036
5.23	5.5968466
4.97	5.2531796
4.89	4.8750267
5.02	4.7257857
4.79	4.8347387
4.91	4.7052665
5.01	4.789301
5.269999999999999	4.859239
5.26	5.1504545
5.1899999999999995	5.2096634
5.36	5.0020776
5.36	5.178097
5.529999999999999	5.207078
5.459999999999999	5.435297
5.58	5.3296824
5.629999999999999	5.43598
5.849999999999999	5.462179
5.269999999999999	5.6928234
5.269999999999999	5.2704086
5.029999999999999	5.089714
5.13	4.8687887
5.3	4.9192543
5.269999999999999	5.1200233
5.029999999999999	5.1847677
5.13	4.9674153
5.089999999999999	4.9921227
5.11	4.9211574
5.0	5.0073185
5.02	4.917144
5.119999999999999	4.883975
5.07	4.992455
5.04	4.958192
5.119999999999999	4.9344425
5.48	4.9943724
5.54	5.308874
5.409999999999999	5.449911
5.469999999999999	5.2872925
5.339999999999999	5.320634
5.35	5.212301
5.3	5.193965
5.119999999999999	5.2011175
5.279999999999999	5.0400076
5.249999999999999	5.1247473
5.249999999999999	5.1484346
5.409999999999999	5.1115723
5.559999999999999	5.2552385
5.429999999999999	5.443308
5.969999999999999	5.3392887
5.879999999999999	5.7302446
6.09	5.8124256
6.129999999999999	5.9645205
6.289999999999999	5.972535
6.24	6.064166
6.069999999999999	6.086981
6.15	5.8818283
5.809999999999999	5.956065
5.629999999999999	5.671792
5.77	5.5144053
5.6899999999999995	5.566083
5.7	5.53053
5.7299999999999995	5.538431
5.719999999999999	5.606843
5.8	5.5805817
5.949999999999999	5.636695
5.9399999999999995	5.771535
5.919999999999999	5.8122883
5.589999999999999	5.7658834
5.18	5.5307302
5.07	5.12094
5.2	4.9610205
5.15	5.086294
5.17	5.0323043
5.23	5.064869
5.339999999999999	5.09136
5.08	5.2278934
5.339999999999999	5.0010834
5.3	5.217355
5.33	5.1819754
5.21	5.189416
5.2	5.0971036
5.1899999999999995	5.084797
5.18	5.0499697
5.219999999999999	5.0651674
5.3999999999999995	5.116869
5.529999999999999	5.2549706
5.67	5.3993015
5.569999999999999	5.5104656
5.51	5.446913
5.529999999999999	5.367257
5.619999999999999	5.365882
5.279999999999999	5.4445896
5.32	5.224796
5.39	5.164179
5.36	5.239799
5.3999999999999995	5.259603
5.269999999999999	5.2803936
5.15	5.15584
5.24	5.0645757
5.13	5.10141
5.21	5.0412474
5.309999999999999	5.1117115
5.32	5.158342
5.3	5.178392
5.309999999999999	5.190748
5.339999999999999	5.1772385
5.39	5.195503
5.429999999999999	5.2501855
5.429999999999999	5.3036137
5.48	5.2888947
5.429999999999999	5.3426075
5.45	5.318269
5.789999999999999	5.305773
5.7	5.6488876
5.71	5.5711546
5.599999999999999	5.5433874
5.559999999999999	5.4681177
5.659999999999999	5.411998
5.659999999999999	5.5003605
5.6899999999999995	5.540948
5.55	5.544054
5.559999999999999	5.447113
5.629999999999999	5.4206533
5.339999999999999	5.4744244
5.3	5.27658
5.279999999999999	5.180667
5.3	5.1539297
5.309999999999999	5.146358
5.3	5.18145
5.3	5.1746945
5.269999999999999	5.177762
5.279999999999999	5.1590347
5.32	5.1435204
5.309999999999999	5.1892767
5.219999999999999	5.195546
5.29	5.12682
5.36	5.145872
5.499999999999999	5.230651
5.42	5.3904285
5.469999999999999	5.2983227
5.469999999999999	5.335449
5.52	5.3159637
5.42	5.442214
5.45	5.2998943
5.409999999999999	5.3274145
5.54	5.267647
5.559999999999999	5.43093
5.55	5.4195375
5.48	5.4238195
5.42	5.3533716
5.469999999999999	5.295356
5.459999999999999	5.3346014
5.499999999999999	5.3359833
5.499999999999999	5.352209
5.569999999999999	5.3756847
5.52	5.4231825
5.7	5.414551
5.67	5.560012
5.49	5.5178823
5.529999999999999	5.34698
5.55	5.337757
5.52	5.4171734
5.54	5.391156
5.459999999999999	5.4113264
5.3	5.3358173
5.339999999999999	5.196349
5.32	5.1867485
5.3	5.1958847
5.279999999999999	5.1894746
5.379999999999999	5.1731863
5.499999999999999	5.2543054
5.459999999999999	5.379369
5.529999999999999	5.3392076
5.52	5.4116354
5.409999999999999	5.3863306
5.51	5.2951355
5.49	5.346486
5.48	5.3678503
5.459999999999999	5.3576727
5.589999999999999	5.3363037
5.54	5.4526863
5.749999999999999	5.4083204
5.68	5.681594
5.8	5.524831
5.819999999999999	5.6288776
5.83	5.6423407
5.7	5.651533
5.71	5.571643
5.65	5.541477
5.629999999999999	5.520301
5.6899999999999995	5.458954
5.65	5.540595
5.809999999999999	5.521385
5.779999999999999	5.6573105
5.749999999999999	5.659705
5.759999999999999	5.6191196
5.749999999999999	5.593684
5.65	5.605879
5.629999999999999	5.528242
5.64	5.501466
5.67	5.501134
5.61	5.53127
5.569999999999999	5.491164
5.559999999999999	5.4408703
5.589999999999999	5.4057198
5.45	5.4444723
5.48	5.3563824
5.499999999999999	5.3361998
5.36	5.354926
5.33	5.268505
5.33	5.1943417
5.39	5.2024393
5.379999999999999	5.2434206
5.379999999999999	5.257474
5.16	5.2526894
5.14	5.1025286
5.1	5.0080204
5.14	4.983522
5.1899999999999995	5.003518
5.16	5.05544
5.15	5.061176
5.279999999999999	5.0362086
5.249999999999999	5.134799
5.15	5.123821
5.15	5.055396
5.13	5.0100846
5.11	5.0102634
5.13	5.002427
5.14	5.013655
5.1899999999999995	5.0284357
5.35	5.057334
5.33	5.2215166
5.3	5.1912513
5.269999999999999	5.173504
5.249999999999999	5.1442575
5.21	5.135764
5.15	5.101923
5.16	5.048171
4.85	5.038318
4.88	4.806345
4.89	4.7553554
4.95	4.77742
5.02	4.884328
5.029999999999999	4.9198723
4.99	4.9218855
4.99	4.880224
5.0	4.8794675
4.98	4.8867216
5.01	4.869034
4.97	4.8902416
4.98	4.8678465
5.05	4.8613462
5.059999999999999	4.9270215
5.08	4.9493465
5.1	4.96558
5.01	4.9845495
5.059999999999999	4.9125133
5.029999999999999	4.9261036
5.05	4.926782
5.11	4.9302154
5.089999999999999	4.9889946
5.11	4.9755225
5.11	4.993896
5.04	4.98792
5.04	4.9336386
5.05	4.921545
4.98	4.9300127
5.0	4.8925796
5.05	4.8800383
5.08	4.9271955
5.02	4.966632
5.0	4.9234037
5.01	4.8893933
4.99	4.8875484
4.94	4.874653
4.98	4.842762
4.97	4.8573136
4.91	4.859686
4.8999999999999995	4.8199034
4.89	4.7935305
4.839999999999999	4.7824
4.839999999999999	4.7415667
4.86	4.7284513
4.88	4.7472296
4.83	4.7775335
4.769999999999999	4.739715
4.67	4.6861377
4.679999999999999	4.596504
4.72	4.578649
4.69	4.6230464
4.679999999999999	4.6072555
4.69	4.5804057
4.64	4.5869017
4.63	4.549136
4.62	4.5329866
4.57	4.5240965
4.47	4.4846125
4.25	4.3951993
4.16	4.2193284
4.18	4.099609
4.19	4.106148
4.07	4.118837
4.14	4.018795
4.15	4.044452
4.2	4.0903234
4.24	4.109085
4.13	4.148894
4.08	4.073554
4.06	4.0138683
4.06	3.9959188
4.02	3.9858384
3.99	3.959915
3.96	3.9217865
3.6799999999999997	3.905043
3.6799999999999997	3.676335
3.6799999999999997	3.630786
3.7299999999999995	3.6320915
3.74	3.6378238
3.7799999999999994	3.689514
3.84	3.706274
3.71	3.7883399
3.6399999999999997	3.6961346
3.6499999999999995	3.5910451
3.6799999999999997	3.5617878
3.66	3.604798
3.6399999999999997	3.623705
3.5199999999999996	3.6213903
3.5599999999999996	3.5090299
3.5999999999999996	3.4900103
3.6099999999999994	3.5399628
3.6799999999999997	3.5672936
3.67	3.6192443
3.6499999999999995	3.6266448
3.58	3.6000226
3.63	3.5437603
3.66	3.5579152
3.7	3.6006916
3.6799999999999997	3.644831
3.6799999999999997	3.6356416
3.76	3.6246367
3.75	3.7188494
3.7	3.7088604
3.67	3.6594517
3.6899999999999995	3.6174388
3.7299999999999995	3.6223965
3.7	3.6713724
3.7	3.6622865
3.6799999999999997	3.6581879
3.7	3.634164
3.66	3.635586
3.6899999999999995	3.6171167
3.6799999999999997	3.626263
3.6799999999999997	3.6283407
3.71	3.6241663
3.87	3.650091
3.7700000000000005	3.8062785
3.8	3.734353
3.87	3.7129745
3.66	3.7787693
3.7	3.6508968
3.75	3.6171522
3.8500000000000005	3.6754105
3.8599999999999994	3.7786963
4.0	3.8198698
3.91	3.9061382
3.8899999999999997	3.8622453
3.8999999999999995	3.821026
3.88	3.8113406
3.8899999999999997	3.8129394
3.8899999999999997	3.8209002
3.8099999999999996	3.835952
3.8500000000000005	3.7716398
3.8199999999999994	3.7675705
3.83	3.7641003
3.8500000000000005	3.7610943
3.8500000000000005	3.7768633
3.8899999999999997	3.7817235
3.8	3.8277142
3.83	3.7653904
3.83	3.7592986
3.87	3.769318
3.88	3.8010464
3.8599999999999994	3.821324
3.8899999999999997	3.8049028
3.9399999999999995	3.8202615
3.88	3.8735425
3.8999999999999995	3.8364391
3.9699999999999998	3.8265426
3.9699999999999998	3.881602
3.95	3.920177
3.9399999999999995	3.895934
3.9300000000000006	3.871359
3.91	3.850037
3.92	3.8433971
3.95	3.8489318
4.0	3.8776398
4.0	3.9210107
4.0	3.9418414
4.0	3.9310002
3.95	3.9327912
4.05	3.8975568
4.04	3.9404018
4.05	3.9697628
4.05	3.9700925
4.15	3.9765432
4.11	4.059268
4.14	4.0565777
4.12	4.078844
4.01	4.050215
4.05	3.9619129
4.04	3.9613593
4.06	3.970431
4.04	3.9857378
4.07	3.9776604
4.13	4.0016603
4.14	4.0588436
4.09	4.067964
4.1	4.026788
4.01	4.0260334
4.04	3.9761956
4.07	3.965466
4.06	4.033638
4.07	4.0057125
4.07	3.9893312
4.06	3.9933162
4.05	4.003746
4.05	3.9841273
4.03	3.9804995
3.95	3.9638193
3.9699999999999998	3.8990765
3.91	3.8985431
3.79	3.8654861
3.8199999999999994	3.750522
3.8199999999999994	3.7553785
3.8199999999999994	3.756888
3.8500000000000005	3.7644904
3.8500000000000005	3.7946913
3.84	3.81069
3.8199999999999994	3.7844598
3.7700000000000005	3.7626295
3.7799999999999994	3.7209306
3.7199999999999998	3.7134552
3.5199999999999996	3.6812258
3.17	3.5336611
3.2	3.2604866
3.13	3.1253235
3.08	3.090865
3.1099999999999994	3.065493
3.0999999999999996	3.0724797
3.0999999999999996	3.075178
3.1099999999999994	3.0767727
3.13	3.0806139
3.0999999999999996	3.1042008
3.0999999999999996	3.0932403
3.08	3.0819728
3.09	3.0607111
3.0999999999999996	3.057006
3.0999999999999996	3.0669894
3.09	3.0724602
3.08	3.0593925
3.08	3.0544708
3.1499999999999995	3.0557282
3.0999999999999996	3.1199963
3.0699999999999994	3.0912642
3.09	3.052884
3.0699999999999994	3.0542321
3.0699999999999994	3.0461185
3.06	3.0447433
3.03	3.0423913
3.06	3.0214067
3.03	3.0308337
3.06	3.0099287
3.06	3.02441
3.0699999999999994	3.0312061
3.09	3.0392983
3.08	3.0589647
3.1099999999999994	3.0582736
3.0999999999999996	3.0805826
3.09	3.0762496
3.09	3.063714
3.09	3.0697422
3.08	3.062962
3.04	3.0556245
3.03	3.020242
3.03	3.0018604
3.01	3.0073318
2.98	2.9996104
2.8599999999999994	2.9755337
2.87	2.8848982
2.84	2.8600833
2.8500000000000005	2.8389878
2.82	2.8415627
2.82	2.8257055
2.7700000000000005	2.8193996
2.49	2.7800326
2.49	2.579668
2.19	2.4859238
2.03	2.1777291
2.03	2.052101
2.03	2.0538735
2.5299999999999994	2.0687537
2.3900000000000006	2.581956
2.3900000000000006	2.4542408
2.6	2.3815782
2.44	2.6422224
2.4700000000000006	2.4893208
2.46	2.4479978
2.55	2.4524732
2.55	2.5381238
2.4700000000000006	2.5649357
2.52	2.4966025
2.4700000000000006	2.498683
2.41	2.4914052
2.41	2.438177
2.52	2.4105086
2.4799999999999995	2.5092342
2.5	2.5011394
2.57	2.5063107
2.6	2.5630097
2.52	2.6190846
2.49	2.5441408
2.49	2.4848504
2.45	2.483771
2.4799999999999995	2.4483094
2.46	2.4761057
2.4199999999999995	2.4846559
2.38	2.4462953
2.33	2.416926
2.3999999999999995	2.3219514
2.3499999999999996	2.390893
2.3900000000000006	2.3822305
2.3900000000000006	2.3967223
2.3900000000000006	2.4117956
2.3499999999999996	2.4243495
2.37	2.3788939
2.3399999999999994	2.378824
2.3399999999999994	2.361693
2.38	2.3491323
2.3199999999999994	2.3841705
2.3199999999999994	2.3601213
2.3	2.3453794
2.24	2.3268118
2.24	2.2836447
2.25	2.2621264
2.22	2.2765808
2.18	2.2653623
2.21	2.2275958
2.2	2.2268436
2.18	2.22959
2.17	2.221323
2.19	2.2110577
2.2	2.2194686
2.22	2.221053
2.26	2.2382877
2.2799999999999994	2.2714238
2.26	2.3037286
2.27	2.296671
2.27	2.2840307
2.23	2.2867408
2.26	2.2606125
2.36	2.2821343
2.3100000000000005	2.3801272
2.33	2.349314
2.38	2.341656
2.3900000000000006	2.3834062
2.3199999999999994	2.3978105
2.3199999999999994	2.3567977
2.26	2.3382783
2.21	2.296848
2.21	2.2514255
2.15	2.2360148
2.2	2.2010112
2.15	2.20459
2.14	2.1910872
2.2	2.177559
2.18	2.218432
2.18	2.2154922
2.14	2.2121062
2.14	2.1795237
2.15	2.1687045
[truncated: 905 more rows]
