# Supplementary material for: Stock market forecasting research based on GA-WOA-LSTM
Source: PLoS One. 2025 Aug 27;20(8):e0330324. doi: 10.1371/journal.pone.0330324 (PMC12385415; doi:10.1371/journal.pone.0330324)
Supplement: S1 File — (ZIP) [file pone.0330324.s001.zip › Paper Model/LH/LOTUS HOLDINGS-600186.SS/GA-WOA-LSTM/WOA-LSTM.py]

import numpy as np
import pandas as pd
import joblib
import matplotlib.pyplot as plt
from sklearn.metrics import mean_absolute_error, mean_squared_error, r2_score
from tensorflow.keras.models import Sequential
from tensorflow.keras.layers import LSTM, Dense, Dropout
from tensorflow.keras.callbacks import EarlyStopping
from tensorflow.keras.optimizers import Adam
import os
import random

# 路径配置
data_dir = './processed_data'
os.makedirs(data_dir, exist_ok=True)
os.makedirs('train_results', exist_ok=True)
os.makedirs('figures', exist_ok=True)

# 加载数据
X_train = np.load(os.path.join(data_dir, 'X_train.npy'))
X_test = np.load(os.path.join(data_dir, 'X_test.npy'))
y_train = np.load(os.path.join(data_dir, 'y_train.npy'))
y_test = np.load(os.path.join(data_dir, 'y_test.npy'))
scaler = joblib.load(os.path.join(data_dir, 'scaler.save'))

# 构建LSTM模型
def build_lstm_model(units, dropout_rate, learning_rate, input_shape):
    model = Sequential([
        LSTM(units, return_sequences=True, input_shape=input_shape),
        Dropout(dropout_rate),
        LSTM(units // 2, return_sequences=True),
        Dropout(dropout_rate),
        LSTM(units // 2),
        Dropout(dropout_rate),
        Dense(1)
    ])
    model.compile(optimizer=Adam(learning_rate=learning_rate), loss='mean_squared_error')
    return model

# 解码
def decode_solution(sol):
    units = int(round(sol[0] / 16) * 16)
    dropout = sol[1]
    batch_size = int(round(sol[2] / 8) * 8)
    learning_rate = sol[3]
    return units, dropout, batch_size, learning_rate

# 适应度函数
def evaluate_model(units, dropout_rate, batch_size, learning_rate):
    model = build_lstm_model(units, dropout_rate, learning_rate, (X_train.shape[1], X_train.shape[2]))
    early_stop = EarlyStopping(monitor='val_loss', patience=15, restore_best_weights=True)
    history = model.fit(
        X_train, y_train,
        epochs=80,
        batch_size=batch_size,
        validation_split=0.1,
        callbacks=[early_stop],
        verbose=1
    )
    return min(history.history['val_loss'])

# 增强版 WOA
def whale_optimization(objective, dim, bounds, num_whales=20, max_iter=15):
    population = [np.array([random.uniform(bounds[i][0], bounds[i][1]) for i in range(dim)]) for _ in range(num_whales)]
    fitness = [objective(*decode_solution(ind)) for ind in population]

    elite_idx = np.argmin(fitness)
    elite_solution = population[elite_idx].copy()
    elite_fitness = fitness[elite_idx]

    history = []

    for t in range(max_iter):
        a = 2 - t * (2 / max_iter)
        for i in range(num_whales):
            r = random.random()
            A = 2 * a * r - a
            C = 2 * r
            p = random.random()
            D = abs(C * elite_solution - population[i])
            if p < 0.5:
                if abs(A) < 1:
                    population[i] = elite_solution - A * D
                else:
                    rand_idx = random.randint(0, num_whales - 1)
                    rand_sol = population[rand_idx]
                    D = abs(C * rand_sol - population[i])
                    population[i] = rand_sol - A * D
            else:
                distance_to_best = abs(elite_solution - population[i])
                population[i] = distance_to_best * np.exp(-2 * random.random()) * np.cos(2 * np.pi * random.random()) + elite_solution
            population[i] = np.clip(population[i], [b[0] for b in bounds], [b[1] for b in bounds])

        fitness = [objective(*decode_solution(ind)) for ind in population]
        gen_best_idx = np.argmin(fitness)
        gen_best_solution = population[gen_best_idx].copy()
        gen_best_fitness = fitness[gen_best_idx]

        if gen_best_fitness < elite_fitness:
            elite_solution = gen_best_solution.copy()
            elite_fitness = gen_best_fitness

        decoded = decode_solution(elite_solution)
        history.append({
            'Generation': t + 1,
            'units': decoded[0],
            'dropout': decoded[1],
            'batch_size': decoded[2],
            'learning_rate': decoded[3],
            'val_loss(RMSE)': elite_fitness
        })

        print(f"第 {t+1}/{max_iter} 代，当前最优 RMSE: {elite_fitness:.4f}")

    pd.DataFrame(history).to_csv('train_results/WOA_LSTM_optimization_history.csv', index=False)
    return decode_solution(elite_solution), [row['val_loss(RMSE)'] for row in history]

# 搜索空间
bounds = [(64, 256), (0.05, 0.3), (16, 128), (1e-4, 1e-2)]

# 启动优化
print("正在使用增强版 WOA 优化 LSTM 超参数...")
best_params, losses = whale_optimization(evaluate_model, dim=4, bounds=bounds)
units, dropout, batch_size, lr = best_params

# 打印并保存最优参数
print("\n✅ 最优超参数如下：")
print(f"units         = {units}")
print(f"dropout       = {dropout:.3f}")
print(f"batch_size    = {batch_size}")
print(f"learning_rate = {lr:.6f}")
pd.DataFrame([{
    'units': units,
    'dropout': dropout,
    'batch_size': batch_size,
    'learning_rate': lr
}]).to_csv('train_results/WOA_LSTM_best_params.csv', index=False)

# 模型训练
model = build_lstm_model(units, dropout, lr, (X_train.shape[1], X_train.shape[2]))
early_stop = EarlyStopping(monitor='val_loss', patience=15, restore_best_weights=True)
history = model.fit(
    X_train, y_train,
    epochs=80,
    batch_size=batch_size,
    validation_split=0.1,
    callbacks=[early_stop],
    verbose=1
)

# 可视化 Loss
plt.figure(figsize=(10, 4))
plt.plot(history.history['loss'], label='Train Loss')
plt.plot(history.history['val_loss'], label='Val Loss')
plt.legend()
plt.title('WOA-LSTM Training Loss')
plt.tight_layout()
plt.savefig('figures/WOA_LSTM_training_loss.png')
plt.close()

# 反归一化函数
def inverse_transform(y):
    return y * (scaler.data_max_[-1] - scaler.data_min_[-1]) + scaler.data_min_[-1]

# 预测与评估
y_train_pred = model.predict(X_train).flatten()
y_train_inv = inverse_transform(y_train)
y_train_pred_inv = inverse_transform(y_train_pred)

y_test_pred = model.predict(X_test).flatten()
y_test_inv = inverse_transform(y_test)
y_test_pred_inv = inverse_transform(y_test_pred)

# 可视化训练拟合图
plt.figure(figsize=(16, 6))
plt.plot(y_train_inv, label='Actual Train', color='green')
plt.plot(y_train_pred_inv, label='Predicted Train', color='purple')
plt.legend()
plt.title('WOA-LSTM Train Prediction')
plt.tight_layout()
plt.savefig('figures/WOA_LSTM_train_fit_plot.png')
plt.show()

# 可视化测试拟合图
plt.figure(figsize=(16, 6))
plt.plot(y_test_inv, label='Actual Test', color='blue')
plt.plot(y_test_pred_inv, label='Predicted Test', color='red')
plt.legend()
plt.title('WOA-LSTM Test Prediction')
plt.tight_layout()
plt.savefig('figures/WOA_LSTM_test_fit_plot.png')
plt.show()

# 可视化收敛曲线
plt.figure(figsize=(16, 6))
plt.plot(losses, marker='o')
plt.title('WOA-LSTM Convergence Curve')
plt.xlabel('Generation')
plt.ylabel('Validation RMSE')
plt.grid(True)
plt.tight_layout()
plt.savefig('figures/WOA_LSTM_convergence_curve.png')
plt.show()

# 评估指标
train_mae = mean_absolute_error(y_train_inv, y_train_pred_inv)
train_mape = np.mean(np.abs((y_train_inv - y_train_pred_inv) / y_train_inv)) * 100
train_rmse = np.sqrt(mean_squared_error(y_train_inv, y_train_pred_inv))
train_r2 = r2_score(y_train_inv, y_train_pred_inv)

test_mae = mean_absolute_error(y_test_inv, y_test_pred_inv)
test_mape = np.mean(np.abs((y_test_inv - y_test_pred_inv) / y_test_inv)) * 100
test_rmse = np.sqrt(mean_squared_error(y_test_inv, y_test_pred_inv))
test_r2 = r2_score(y_test_inv, y_test_pred_inv)

print("\n训练集评估结果：")
print(f"Train MAE  = {train_mae:.4f}")
print(f"Train MAPE = {train_mape:.2f}%")
print(f"Train RMSE = {train_rmse:.4f}")
print(f"Train R²   = {train_r2:.4f}")

print("\n测试集评估结果：")
print(f"Test MAE  = {test_mae:.4f}")
print(f"Test MAPE = {test_mape:.2f}%")
print(f"Test RMSE = {test_rmse:.4f}")
print(f"Test R²   = {test_r2:.4f}")
# 保存评估指标
pd.DataFrame({
    'Dataset': ['Train', 'Test'],
    'MAE': [train_mae, test_mae],
    'MAPE (%)': [train_mape, test_mape],
    'RMSE': [train_rmse, test_rmse],
    'R2': [train_r2, test_r2]
}).to_csv('train_results/WOA_LSTM_evaluation_metrics.csv', index=False)

# 保存预测结果
pd.DataFrame({
    'Actual_Close_Train': y_train_inv,
    'Predicted_Close_Train': y_train_pred_inv
}).to_csv('train_results/WOA_LSTM_train_prediction.csv', index=False)
pd.DataFrame({
    'Actual_Close': y_test_inv,
    'Predicted_Close': y_test_pred_inv
}).to_csv('train_results/WOA_LSTM_test_prediction.csv', index=False)

# 保存模型和数组
model.save('train_results/WOA_LSTM_model.h5')
np.save("train_results/y_pred_train_WOA_LSTM.npy", y_train_pred_inv)
np.save("train_results/y_train_WOA_LSTM.npy", y_train_inv)
np.save("train_results/y_pred_WOA_LSTM.npy", y_test_pred_inv)
np.save("train_results/y_test_WOA_LSTM.npy", y_test_inv)
