# Supplementary material for: Stock market forecasting research based on GA-WOA-LSTM
Source: PLoS One. 2025 Aug 27;20(8):e0330324. doi: 10.1371/journal.pone.0330324 (PMC12385415; doi:10.1371/journal.pone.0330324)
Supplement: S1 File — (ZIP) [file pone.0330324.s001.zip › Paper Model/LH/LOTUS HOLDINGS-600186.SS/test_model_evaluation_summary.csv]

Model	MAE	MAPE	RMSE	R2
BP	0.2372	4.9397	0.392	0.9208
CNN	0.2176	4.6144	0.4016	0.9168
RNN	0.2284	5.177	0.3915	0.921
LSTM	0.2099	4.9177	0.3462	0.9382
WOA-LSTM	0.1177	2.6304	0.1956	0.9803
GA-LSTM	0.157	3.6172	0.2586	0.9655
GA-WOA-LSTM	0.1088	2.4744	0.1842	0.9825
