# Supplementary material for: Stock market forecasting research based on GA-WOA-LSTM
Source: PLoS One. 2025 Aug 27;20(8):e0330324. doi: 10.1371/journal.pone.0330324 (PMC12385415; doi:10.1371/journal.pone.0330324)
Supplement: S1 File — (ZIP) [file pone.0330324.s001.zip › Paper Model/LH/LOTUS HOLDINGS-600186.SS/train_model_comparison.py]

import os
import numpy as np
import pandas as pd
import matplotlib.pyplot as plt
from sklearn.metrics import mean_absolute_error, mean_squared_error, r2_score

# ✅ 为每个模型指定具体路径（训练集路径）
model_paths = {
    "BP": (
        "GA-WOA-LSTM/train_results/y_train_BP.npy",
        "GA-WOA-LSTM/train_results/y_pred_train_BP.npy"
    ),
    "CNN": (
        "GA-WOA-LSTM/train_results/y_train_CNN.npy",
        "GA-WOA-LSTM/train_results/y_pred_train_CNN.npy"
    ),
    "RNN": (
        "GA-WOA-LSTM/train_results/y_train_RNN.npy",
        "GA-WOA-LSTM/train_results/y_pred_train_RNN.npy"
    ),
    "LSTM": (
        "GA-WOA-LSTM/train_results/y_train_LSTM.npy",
        "GA-WOA-LSTM/train_results/y_pred_train_LSTM.npy"
    ),
    "WOA-LSTM": (
        "GA-WOA-LSTM/train_results/y_train_WOA_LSTM.npy",
        "GA-WOA-LSTM/train_results/y_pred_train_WOA_LSTM.npy"
    ),
    "GA-LSTM": (
        "GA-WOA-LSTM/train_results/y_train_GA_LSTM.npy",
        "GA-WOA-LSTM/train_results/y_pred_train_GA_LSTM.npy"
    ),
    "GA-WOA-LSTM": (
        "GA-WOA-LSTM/train_results/y_train_GA_WOA_LSTM.npy",
        "GA-WOA-LSTM/train_results/y_pred_train_GA_WOA_LSTM.npy"
    )
}

# ✅ 模型编号排序
model_order = {
    "BP":0,
    "CNN":1,
    "RNN":2,
    "LSTM":3,
    "WOA-LSTM": 4,
    "GA-LSTM": 5,
    "GA-WOA-LSTM": 6,
}

# ✅ 存储结果
results = []
predictions = {}
actual_values = None

# ✅ 遍历并评估每个模型（训练集）
for model_name, (y_train_path, y_pred_path) in model_paths.items():
    if os.path.exists(y_train_path) and os.path.exists(y_pred_path):
        y_train = np.load(y_train_path)
        y_pred = np.load(y_pred_path)

        if actual_values is None:
            actual_values = y_train

        predictions[model_name] = y_pred

        mae = mean_absolute_error(y_train, y_pred)
        mape = np.mean(np.abs((y_train - y_pred) / np.where(y_train == 0, 1e-8, y_train))) * 100
        rmse = np.sqrt(mean_squared_error(y_train, y_pred))
        r2 = r2_score(y_train, y_pred)

        results.append({
            "Order": model_order[model_name],
            "Model": model_name,
            "MAE"  : round(mae, 4),
            "MAPE": round(mape, 4),
            "RMSE": round(rmse, 4),
            "R2"   : round(r2, 4)
        })
    else:
        print(f"[❌] {model_name} 的文件不存在：\n - {y_train_path}\n - {y_pred_path}")

# ✅ 转换为表格并保存（按编号排序）
df_result = pd.DataFrame(results)
df_result = df_result.sort_values(by="Order").drop(columns=["Order"])
print("\n📊 模型对比结果（训练集）：\n", df_result)

df_result.to_csv("train_model_evaluation_summary.csv", index=False)

# ✅ 拟合图对比（训练集）
# ✅ 拟合图对比
if actual_values is not None:
    plt.figure(figsize=(16, 6))

    # 画实际值
    plt.plot(actual_values, label="Actual", color="black", linewidth=1.2)

    # 自动颜色循环 + 自定义线型
    color_cycle = plt.rcParams['axes.prop_cycle'].by_key()['color']
    linestyles = [(0, (5, 1)), (0, (3, 5, 1, 5)), (0, (1, 1)), '--', '-.', ':','-']

    for i, model_name in enumerate(model_order.keys()):
        if model_name in predictions:
            plt.plot(
                predictions[model_name],
                label=model_name,
                color=color_cycle[i % len(color_cycle)],
                linestyle=linestyles[i % len(linestyles)],
                linewidth=1.2
            )

    plt.title("Volatility Prediction Comparison (Train)")
    plt.xlabel("Sample Index")
    plt.ylabel("Volatility")
    plt.legend()
    plt.tight_layout()
    plt.savefig("train_model_comparison_plot.png", dpi=300)
    plt.show()

    print("✅ 模型评估图已保存至：train_model_comparison_plot.png")
else:
    print("❌ 无法绘图：未加载到真实训练数据。")
