# Supplementary material for: Stock market forecasting research based on GA-WOA-LSTM
Source: PLoS One. 2025 Aug 27;20(8):e0330324. doi: 10.1371/journal.pone.0330324 (PMC12385415; doi:10.1371/journal.pone.0330324)
Supplement: S1 File — (ZIP) [file pone.0330324.s001.zip › Paper Model/LH/LOTUS HOLDINGS-600186.SS/train_model_evaluation_summary.csv]

Model	MAE	MAPE	RMSE	R2
BP	0.3599	7.5173	0.5852	0.9049
CNN	0.153	3.7038	0.2281	0.9856
RNN	0.2091	5.5732	0.2899	0.9767
LSTM	0.1672	4.328	0.2704	0.9797
WOA-LSTM	0.1068	2.5048	0.1675	0.9922
GA-LSTM	0.0832	2.2453	0.1307	0.9953
GA-WOA-LSTM	0.0907	2.1004	0.1536	0.9934
