# Supplementary material for: Stock market forecasting research based on GA-WOA-LSTM
Source: PLoS One. 2025 Aug 27;20(8):e0330324. doi: 10.1371/journal.pone.0330324 (PMC12385415; doi:10.1371/journal.pone.0330324)
Supplement: S1 File — (ZIP) [file pone.0330324.s001.zip › Paper Model/SY/SANYUAN-600429.SS/1.py]

import os
import numpy as np
import pandas as pd
import matplotlib.pyplot as plt
from sklearn.metrics import mean_absolute_error, mean_squared_error, r2_score

# ✅ 模型预测路径
model_paths = {
    "BP": (
        "GA-WOA-LSTM/train_results/y_test_BP.npy",
        "GA-WOA-LSTM/train_results/y_pred_BP.npy"
    ),
    "CNN": (
        "GA-WOA-LSTM/train_results/y_test_CNN.npy",
        "GA-WOA-LSTM/train_results/y_pred_CNN.npy"
    ),
    "RNN": (
        "GA-WOA-LSTM/train_results/y_test_RNN.npy",
        "GA-WOA-LSTM/train_results/y_pred_RNN.npy"
    ),
    "LSTM": (
        "GA-WOA-LSTM/train_results/y_test_LSTM.npy",
        "GA-WOA-LSTM/train_results/y_pred_LSTM.npy"
    ),
    "WOA-LSTM": (
        "GA-WOA-LSTM/train_results/y_test_WOA_LSTM.npy",
        "GA-WOA-LSTM/train_results/y_pred_WOA_LSTM.npy"
    ),
    "GA-LSTM": (
        "GA-WOA-LSTM/train_results/y_test_GA_LSTM.npy",
        "GA-WOA-LSTM/train_results/y_pred_GA_LSTM.npy"
    ),
    "GA-WOA-LSTM": (
        "GA-WOA-LSTM/train_results/y_test_GA_WOA_LSTM.npy",
        "GA-WOA-LSTM/train_results/y_pred_GA_WOA_LSTM.npy"
    )
}

# ✅ 模型顺序控制
model_order = {
    "BP":0,
    "CNN":1,
    "RNN":2,
    "LSTM":3,
    "WOA-LSTM": 4,
    "GA-LSTM": 5,
    "GA-WOA-LSTM": 6,
}

# ✅ 模型评估结果
results = []
predictions = {}
actual_values = None

# ✅ 遍历模型进行评估
for model_name, (y_test_path, y_pred_path) in model_paths.items():
    if os.path.exists(y_test_path) and os.path.exists(y_pred_path):
        y_test = np.load(y_test_path)
        y_pred = np.load(y_pred_path)

        if actual_values is None:
            actual_values = y_test

        predictions[model_name] = y_pred

        mae = mean_absolute_error(y_test, y_pred)
        mape = np.mean(np.abs((y_test - y_pred) / y_test)) * 100
        rmse = np.sqrt(mean_squared_error(y_test, y_pred))
        r2 = r2_score(y_test, y_pred)

        results.append({
            "Order": model_order[model_name],
            "Model": model_name,
            "MAE": round(mae, 4),
            "MAPE": round(mape, 4),
            "RMSE": round(rmse, 4),
            "R2": round(r2, 4)
        })
    else:
        print(f"[❌] {model_name} 的预测或标签文件缺失：\n- {y_test_path}\n- {y_pred_path}")

# ✅ 转换为 DataFrame 并保存
df_result = pd.DataFrame(results)
df_result = df_result.sort_values(by="Order").drop(columns=["Order"])
print("\n📊 模型评估指标结果：\n", df_result)
df_result.to_csv("test_model_evaluation_summary.csv", index=False)

# ✅ 多子图拼图展示误差指标
# 确保保存目录存在
os.makedirs("figures", exist_ok=True)

# 重新排序 DataFrame 以确保一致性
df_plot = df_result.set_index("Model").loc[model_order.keys()]
metrics = ["MAE", "MAPE", "RMSE", "R2"]
titles = [
    "Mean Absolute Error (MAE)",
    "Mean Absolute Percentage Error (MAPE)",
    "Root Mean Squared Error (RMSE)",
    "R² Score"
]
colors = ['#5DADE2', '#58D68D', '#F4D03F', '#EC7063']

# 创建子图
fig, axes = plt.subplots(2, 2, figsize=(14, 8))

for i, ax in enumerate(axes.flat):
    metric = metrics[i]
    ax.bar(df_plot.index, df_plot[metric], color=colors[i])
    ax.set_title(titles[i], fontsize=13)
    ax.set_ylabel(metric)
    ax.set_xticklabels(df_plot.index, rotation=30, fontsize=10)
    ax.grid(axis='y', linestyle='--', alpha=0.5)

# 添加总标题
plt.suptitle("SY Model Evaluation Metrics Comparison", fontsize=16)
plt.tight_layout(rect=[0, 0, 1, 0.95])
plt.savefig("figures/test_model_metrics_comparison_grid.png", dpi=300)
plt.show()
