# Supplementary material for: Stock market forecasting research based on GA-WOA-LSTM
Source: PLoS One. 2025 Aug 27;20(8):e0330324. doi: 10.1371/journal.pone.0330324 (PMC12385415; doi:10.1371/journal.pone.0330324)
Supplement: S1 File — (ZIP) [file pone.0330324.s001.zip › Paper Model/SY/SANYUAN-600429.SS/GA-WOA-LSTM/data_preprocessing.py]

import os
import numpy as np
import pandas as pd
from sklearn.preprocessing import MinMaxScaler
from joblib import dump

class SlidingWindowDataLoaderSimple:
    def __init__(self, file_path, target_col='Close', window_size=8, save_dir='processed_data'):
        self.file_path = file_path
        self.target_col = target_col
        self.window_size = window_size
        self.save_dir = save_dir
        os.makedirs(save_dir, exist_ok=True)

        # ---------- 1. 读取并排序 ----------
        self.data = pd.read_csv(file_path)
        if "Date" not in self.data.columns:
            raise ValueError("❌ 缺少 Date 列")
        self.data["Date"] = pd.to_datetime(self.data["Date"])
        self.data = self.data.sort_values("Date").reset_index(drop=True)

        # ---------- 2. 特征列（含目标） ----------
        self.feature_cols = [c for c in self.data.columns if c != "Date"]

        # ---------- 3. 划分 80 % / 20 % ----------
        total_len = len(self.data)
        train_size = int(total_len * 0.8)
        self.train_df = self.data.iloc[:train_size].reset_index(drop=True)
        self.test_df = self.data.iloc[train_size:].reset_index(drop=True)

        # ---------- 4. 标准化器（X 和 y 统一为 MinMax） ----------
        self.scaler_X = MinMaxScaler()
        self.scaler_y = MinMaxScaler()  # ✅ 修改处：原本是 StandardScaler

    # ===== 内部工具 =====
    def _create_sliding_window(self, X: np.ndarray, y: np.ndarray):
        X_seq, y_seq = [], []
        for i in range(len(X) - self.window_size):
            X_seq.append(X[i:i + self.window_size])
            y_seq.append(y[i + self.window_size])  # 预测第 T+1 步
        return np.array(X_seq), np.array(y_seq)

    # ===== 主流程 =====
    def process_and_save(self):
        # ---------- 5. 标准化 ----------
        X_train_raw = self.scaler_X.fit_transform(self.train_df[self.feature_cols])
        y_train_raw = self.scaler_y.fit_transform(self.train_df[[self.target_col]]).flatten()

        X_test_raw = self.scaler_X.transform(self.test_df[self.feature_cols])
        y_test_raw = self.scaler_y.transform(self.test_df[[self.target_col]]).flatten()

        # ---------- 6. 滑窗构造 ----------
        X_train, y_train = self._create_sliding_window(X_train_raw, y_train_raw)
        X_test, y_test   = self._create_sliding_window(X_test_raw,  y_test_raw)

        # ---------- 7. 保存 ----------
        np.save(f"{self.save_dir}/X_train.npy", X_train)
        np.save(f"{self.save_dir}/y_train.npy", y_train)
        np.save(f"{self.save_dir}/X_test.npy",  X_test)
        np.save(f"{self.save_dir}/y_test.npy",  y_test)
        dump(self.scaler_y, f"{self.save_dir}/scaler.save")

        # ---------- 8. 打印信息 ----------
        print(f"✅ IMF滑窗构造完成（不含第 T+1 天特征）！window_size = {self.window_size}")
        print(f"X_train shape: {X_train.shape}, y_train shape: {y_train.shape}")
        print(f"X_test  shape: {X_test.shape},  y_test  shape: {y_test.shape}")
        print(f"✅ 数据与 scaler_y.pkl 已保存至 {self.save_dir}/")


# ===== 脚本入口 =====
if __name__ == "__main__":
    loader = SlidingWindowDataLoaderSimple(
        file_path="SY.csv",   # ✅ 已上传的数据文件
        target_col="Close",
        window_size=8,
        save_dir="processed_data"
    )
    loader.process_and_save()
