# Supplementary material for: Stock market forecasting research based on GA-WOA-LSTM
Source: PLoS One. 2025 Aug 27;20(8):e0330324. doi: 10.1371/journal.pone.0330324 (PMC12385415; doi:10.1371/journal.pone.0330324)
Supplement: S1 File — (ZIP) [file pone.0330324.s001.zip › Paper Model/SY/SANYUAN-600429.SS/GA-WOA-LSTM/train_results/BP_evaluation_metrics.csv]

Dataset	MAE	MAPE (%)	RMSE	R2
Train	0.2046276261024896	2.91596758970275	0.2937139351531791	0.9603447480102351
Test	0.27550631074204357	6.411340853310363	0.325800542143067	0.48936794485404655
