# Supplementary material for: Stock market forecasting research based on GA-WOA-LSTM
Source: PLoS One. 2025 Aug 27;20(8):e0330324. doi: 10.1371/journal.pone.0330324 (PMC12385415; doi:10.1371/journal.pone.0330324)
Supplement: S1 File — (ZIP) [file pone.0330324.s001.zip › Paper Model/SY/SANYUAN-600429.SS/GA-WOA-LSTM/train_results/BP_test_prediction.csv]

Actual_Close	Predicted_Close
5.336	5.3148584
5.327	5.3643656
5.288	5.3705144
5.239	5.328974
5.229	5.254221
5.229	5.269107
5.18	5.245503
5.219	5.365415
5.21	5.2724495
5.268	5.2666445
5.317	5.223212
5.19	5.3715596
5.122	5.246557
5.005	5.221651
5.102	5.1906033
5.112	5.130634
5.239	5.1770377
5.327	5.2551484
5.375	5.337917
5.483	5.3703337
5.658000000000001	5.43897
5.463	5.5805044
5.307	5.5321345
4.897	5.4386625
4.722	5.292903
4.771	5.068469
4.585	4.9326434
4.644	4.8449364
4.673	4.7945867
4.488	4.815967
4.527	4.81919
4.624	4.814547
4.585	4.8025856
4.663	4.8890104
4.663	4.87943
4.693	4.882264
4.644	4.903535
4.644	4.8945503
4.624	4.8620524
4.741	4.862738
4.888	4.9220133
4.683	5.0001006
4.741	4.983181
4.722	4.9190903
4.702	4.9377527
4.771	4.913936
4.879	4.918852
4.899	4.9872723
4.889	5.0149646
4.919	5.0091276
4.879	5.051568
4.869	5.0045304
4.86	4.981444
4.899	5.0000205
4.85	5.028862
4.909	4.978946
4.948	4.988872
4.988	5.0689025
4.988	5.0478587
4.988	5.0736256
4.998	5.0698614
4.958	5.071117
4.968	5.053837
5.037	5.043215
5.037	5.0859666
5.106	5.1172514
5.047	5.1140714
5.165	5.136623
5.106	5.2575607
5.067	5.172676
5.007	5.1335616
4.919	5.138557
4.889	5.058197
4.909	4.995687
4.919	4.998852
4.86	5.043747
4.85	4.9998217
4.86	4.973358
4.623	5.002552
4.712	4.953881
4.771	4.871345
4.81	4.88397
4.791	4.925489
4.8	4.935263
4.771	4.9314504
4.781	4.9510474
4.741	4.942748
4.741	4.9348626
4.682	4.922657
4.692	4.891988
4.524	4.877811
4.465	4.843621
4.544	4.7664404
4.653	4.736539
4.672	4.800894
4.633	4.838113
4.633	4.8295174
4.712	4.8538
4.771	4.8873096
4.781	4.9022603
4.791	4.909523
4.83	4.9263988
4.751	4.970774
4.712	4.947717
4.751	4.905932
4.731	4.9169965
4.653	4.9119883
4.751	4.8845215
4.82	4.8759212
4.899	4.933779
4.919	4.985011
4.889	5.002054
4.86	5.008813
4.869	5.015273
4.86	4.992444
4.86	4.994175
4.83	4.9741545
4.761	4.971755
4.761	4.964674
4.781	4.9432263
4.771	4.932367
4.731	4.921559
4.505	4.9211082
4.554	4.8481107
4.544	4.7942224
4.643	4.7878942
4.584	4.7976003
4.524	4.8075657
4.416	4.7807693
4.603	4.7696934
4.564	4.7666626
4.524	4.801773
4.485	4.773426
4.386	4.772142
4.416	4.728225
4.446	4.701131
4.505	4.682053
4.505	4.728929
4.544	4.745341
4.505	4.756476
4.446	4.764836
4.406	4.7402096
4.357	4.7210827
4.258	4.691128
4.189	4.6518216
4.229	4.5846133
4.278	4.56639
4.12	4.5707054
4.091	4.5544624
4.278	4.5038304
4.308	4.5483656
4.288	4.6070127
4.367	4.601797
4.446	4.6446347
4.446	4.7082853
4.465	4.7291346
4.436	4.7151914
4.495	4.745584
4.485	4.762625
4.524	4.7535367
4.574	4.7635317
4.623	4.786551
4.524	4.7959967
4.564	4.7918644
4.495	4.789121
4.544	4.774164
4.455	4.7764063
4.455	4.7569695
4.495	4.715886
4.574	4.7438493
4.574	4.7671504
5.027	4.7816997
5.53	5.0388517
5.392	6.0153685
5.274	5.9849553
5.362	5.9035573
5.323	5.194541
5.421	5.023898
5.283	5.6350513
5.412	5.695985
5.52	5.806179
5.274	5.9595413
5.293	5.4915338
5.175	5.1069574
4.998	5.069825
5.067	5.211842
5.067	5.158942
5.116	5.242608
5.126	5.1983914
5.195	5.1292872
5.264	5.1817403
5.136	5.3903217
5.244	5.2117624
5.086	5.247401
5.067	5.208493
4.988	5.097664
4.86	5.0691195
4.899	5.0837326
4.83	4.9795923
4.8	4.957262
4.731	4.97907
4.8	4.9456654
4.869	4.9024286
4.761	5.002926
4.771	5.0303807
4.771	4.9131994
4.82	4.9115853
4.83	4.9588733
4.869	5.003901
4.879	4.9565268
4.919	5.024543
4.86	5.053063
4.8	4.9912767
4.86	4.9566674
4.8	4.9595
4.83	4.958879
4.938	4.9495015
5.067	5.077421
5.126	5.2278466
5.165	5.21784
5.126	5.1609297
5.165	5.214746
5.224	5.1760774
5.224	5.2573066
5.234	5.1702604
5.234	5.1497803
5.185	5.241062
5.283	5.2133036
5.254	5.303054
5.214	5.2589083
5.175	5.2415433
5.175	5.2266006
5.274	5.2089043
5.106	5.3135347
5.096	5.225888
5.126	5.1362333
5.076	5.1899543
5.037	5.222312
5.067	5.1155243
5.096	5.083773
5.027	5.126984
5.027	5.112751
4.889	5.099913
4.879	5.0916595
4.889	5.0539494
4.899	5.022171
4.879	5.005071
4.85	4.992795
4.86	5.0011396
4.8	4.9990077
4.83	4.9606266
4.84	4.961337
4.879	5.0062466
4.86	4.9799514
4.781	4.9809966
4.791	4.9884124
4.741	4.9569464
4.692	4.929696
4.662	4.91351
4.731	4.8922105
4.682	4.881264
4.692	4.8999496
4.751	4.8959446
4.692	4.8886
4.653	4.883591
4.643	4.876389
4.593	4.909013
4.574	4.843176
4.623	4.803647
4.771	4.8184257
4.81	4.914833
4.84	4.9486446
4.85	4.9400587
4.86	4.9627895
4.869	5.053954
4.889	5.0213957
4.899	4.9566326
4.869	5.0131464
4.879	5.0140553
4.84	4.9901876
4.84	4.9701223
4.791	4.9696608
4.781	4.980985
4.84	4.950415
4.791	4.9646177
4.692	4.960367
4.672	4.927439
4.672	4.8850827
4.613	4.8608074
4.603	4.8511395
4.534	4.8195124
4.593	4.804559
4.653	4.794554
4.662	4.821665
4.643	4.842196
4.662	4.8481545
4.672	4.841537
4.653	4.870019
4.731	4.869427
4.731	4.88498
4.771	4.8827267
4.761	4.917012
4.761	4.933713
4.712	4.910296
4.692	4.917869
4.653	4.9027977
4.564	4.890136
4.692	4.824726
4.712	4.852525
4.692	4.8580446
4.702	4.8651757
4.771	4.88963
4.771	4.917349
4.751	4.9193497
4.731	4.901643
4.761	4.907981
4.741	4.919201
4.771	4.918691
4.761	4.90965
4.781	4.9413295
4.771	4.951664
4.85	4.913479
4.938	4.971817
4.988	5.035023
4.978	5.053196
5.037	5.062196
5.086	5.117679
5.076	5.111533
5.106	5.1018777
5.155	5.1280513
5.224	5.178086
5.224	5.250098
5.313	5.248365
5.402	5.3458624
5.5	5.3745136
5.382	5.494156
5.343	5.4871597
5.372	5.3796062
5.372	5.3236103
5.36	5.314336
5.272	5.347407
5.232	5.3397875
5.222	5.3000674
5.193	5.2340374
5.212	5.2548466
5.153	5.289512
5.183	5.270638
5.232	5.262885
5.163	5.264743
5.212	5.2357116
5.123	5.2444897
5.143	5.2310095
5.123	5.3694563
5.094	5.2368536
5.015	5.172102
5.163	5.1520653
5.311	5.249193
4.985	5.5320535
4.926	5.465866
4.808	5.039093
4.817	4.991466
4.867	4.9230614
4.926	4.891862
4.936	4.898967
4.916	5.08744
4.985	5.093783
4.985	5.1046844
4.995	5.060647
5.044	5.0776043
4.965	5.127623
4.995	5.0770564
4.946	5.0618553
4.926	5.045563
4.956	5.035331
4.906	5.0431805
4.857	5.020981
4.808	5.036681
4.867	4.9922605
4.847	4.9933825
4.758	4.986134
4.738	4.950518
4.748	4.9485726
4.679	4.903606
4.62	4.9143095
4.59	4.871718
4.541	4.845689
4.65	4.81182
4.699	4.84762
4.699	4.8550034
4.798	4.8420186
4.679	4.927702
4.659	4.993894
4.679	4.9322596
4.65	4.901828
4.659	4.856458
4.709	4.89153
4.669	4.871822
4.659	4.8513494
4.64	4.8840594
4.64	4.8775992
4.659	4.869939
4.659	4.8435535
4.699	4.8683763
4.65	4.9075418
4.65	4.8703713
4.679	4.855059
4.709	4.8905077
4.738	4.9204073
4.748	4.9387445
4.798	4.925081
4.758	4.946299
4.748	4.948057
4.709	4.9108
4.738	4.9007883
4.729	4.899082
4.699	4.914956
4.748	4.909642
4.788	5.0059295
4.837	4.9914026
4.709	4.970403
4.65	4.972716
4.689	4.9028234
4.61	4.8599367
4.59	4.8443966
4.551	4.8746266
4.492	4.805384
4.452	4.8251524
4.383	4.7736435
4.432	4.7240214
4.383	4.7252235
4.344	4.7230105
4.294	4.6950307
4.413	4.6765237
4.432	4.707204
4.403	4.727161
4.472	4.7264414
4.452	4.7426825
4.403	4.7254267
4.363	4.736033
4.294	4.7245903
4.304	4.7031283
4.334	4.6562953
4.393	4.6646247
4.413	4.6754036
4.383	4.7103796
4.383	4.721051
4.274	4.7002645
4.186	4.6771336
4.166	4.649704
3.939	4.595867
3.939	4.5206842
4.067	4.427452
4.166	4.444516
4.205	4.456404
4.117	4.5648904
4.047	4.5605574
3.909	4.5306377
3.87	4.4909115
3.791	4.4354315
3.544	4.3735924
3.643	4.2758474
3.574	4.156637
3.84	4.0274653
3.889	4.1374526
3.889	4.303338
3.929	4.3382964
3.959	4.4322505
4.008	4.4590425
3.998	4.4946675
4.028	4.512268
3.9190000000000005	4.548864
3.9780000000000006	4.482627
4.067	4.4265466
3.988	4.4255295
3.939	4.404951
4.057	4.416625
4.008	4.408037
3.998	4.4750566
4.038	4.4852
4.077	4.4171133
4.047	4.4644575
4.028	4.510583
4.067	4.501752
4.107	4.4871607
4.107	4.4806576
4.176	4.496483
4.205	4.5391417
4.117	4.54777
4.087	4.5455084
4.097	4.533293
4.067	4.5147924
4.067	4.521342
4.097	4.49625
4.156	4.49045
4.205	4.52237
4.245	4.56288
4.245	4.594899
4.245	4.6098623
4.186	4.589555
4.186	4.579498
4.136	4.5463815
4.087	4.5632586
3.88	4.5530605
4.047	4.4918427
4.047	4.4448094
4.057	4.4413743
4.077	4.41283
4.038	4.46653
4.057	4.4782777
4.057	4.5094037
4.245	4.4903436
4.274	4.571792
4.383	4.5920897
4.432	4.6439776
4.462	4.6811504
4.393	4.6962404
4.403	4.7185745
4.403	4.689438
4.344	4.7400923
4.373	4.735242
4.334	4.7069144
4.363	4.656933
4.383	4.6643457
4.423	4.6817636
4.403	4.7082343
4.353	4.6996827
4.255	4.6838264
4.294	4.6511426
4.265	4.620281
4.205	4.6085563
4.215	4.587818
4.166	4.5828695
4.166	4.5729437
4.077	4.5496144
4.087	4.542888
3.968	4.486403
3.8300000000000005	4.4578657
3.959	4.396554
3.87	4.38122
3.889	4.3259645
3.84	4.2965903
3.88	4.3277617
3.8300000000000005	4.298149
3.82	4.3288603
3.801	4.3456516
3.722	4.2999096
3.7410000000000005	4.2694592
3.643	4.2249417
3.702	4.205048
3.7509999999999994	4.1846385
3.692	4.193307
3.6820000000000004	4.1945953
3.791	4.212798
3.781	4.2264476
3.8300000000000005	4.232714
3.7410000000000005	4.267844
3.7410000000000005	4.276522
3.692	4.2403464
3.662	4.243827
3.672	4.239725
3.7710000000000004	4.1953483
3.82	4.1787415
3.8099999999999996	4.219809
3.79	4.276672
3.8300000000000005	4.2377853
3.88	4.2871675
3.82	4.3206706
3.82	4.314788
3.7599999999999993	4.2743044
3.74	4.265811
3.7599999999999993	4.238061
3.79	4.2454667
3.7599999999999993	4.233456
3.79	4.255089
3.85	4.255395
3.85	4.281928
3.85	4.2943144
3.85	4.285716
3.92	4.2565794
3.9	4.326596
3.95	4.3505387
3.95	4.362183
3.99	4.3992996
3.9399999999999995	4.410232
3.88	4.395111
3.9	4.379773
3.85	4.3640265
3.87	4.337592
3.8099999999999996	4.3277206
3.79	4.2947407
3.72	4.2805634
3.61	4.263501
3.5999999999999996	4.213751
3.61	4.135891
3.62	4.088376
3.6299999999999994	4.075283
3.6799999999999997	4.1654754
3.61	4.186984
3.6299999999999994	4.211631
3.62	4.2000365
3.67	4.1755066
3.64	4.161414
3.64	4.1690207
3.65	4.1870584
3.59	4.1855497
3.61	4.1737876
3.61	4.1403685
3.54	4.127191
3.72	4.129822
3.72	4.1674805
3.71	4.173439
3.8099999999999996	4.187152
3.84	4.211777
3.99	4.302233
4.22	4.353522
4.49	4.5853376
4.52	4.763571
4.16	4.7440004
4.22	4.5259624
4.22	4.378344
4.24	4.3590693
4.16	4.48573
4.17	4.665669
4.13	4.8380556
4.16	4.796096
4.17	4.6648583
4.23	4.622238
4.25	4.625363
4.24	4.6136165
4.28	4.5892324
4.4	4.6255054
4.33	4.7116284
4.31	4.7794037
4.32	4.673517
4.29	4.648464
4.36	4.6347075
4.4	4.6290894
4.43	4.7065573
4.61	4.768813
4.53	4.900571
4.46	4.857617
4.44	4.7978086
4.42	4.7600994
4.33	4.688339
4.27	4.694398
4.28	4.65876
4.32	4.7297287
4.36	4.684127
4.37	4.682161
4.21	4.662204
4.28	4.669816
4.4	4.6530104
4.4	4.7059755
4.46	4.7186747
4.51	4.7442136
4.56	4.780923
4.55	4.829779
4.5	4.8174157
4.5	4.813688
4.6	4.788205
4.65	4.8501596
4.69	5.051159
4.84	5.150506
5.32	4.92619
5.490000000000001	4.9810877
5.48	6.046233
5.06	5.9763765
4.89	6.1009603
4.85	5.105569
4.8	4.8895836
4.54	5.053581
4.58	5.5789437
4.49	5.735817
4.56	5.249517
4.63	5.020912
4.52	4.8809977
4.4	4.8030705
4.45	4.880476
4.16	4.9212327
4.1	4.8045106
4.11	4.634517
4.15	4.542396
4.07	4.531975
3.95	4.5296326
4.01	4.5196104
4.14	4.533303
4.16	4.5396943
4.18	4.537488
4.17	4.566537
4.19	4.535065
4.12	4.5791235
4.05	4.60284
4.06	4.576706
4.08	4.541284
4.09	4.4880495
4.07	4.512973
4.09	4.5058503
4.16	4.5433493
4.25	4.5742884
4.23	4.577731
4.22	4.571416
4.27	4.557503
4.22	4.6407948
4.29	4.601318
4.16	4.634431
4.18	4.638295
4.21	4.593221
4.17	4.5821824
4.22	4.6011887
4.18	4.6494923
4.23	4.597887
4.32	4.5941234
4.25	4.6701193
4.22	4.6677723
4.21	4.6076007
4.17	4.5646453
4.2	4.565809
4.17	4.5697417
4.2	4.5678835
4.23	4.6206465
4.2	4.6179566
