# Supplementary material for: Stock market forecasting research based on GA-WOA-LSTM
Source: PLoS One. 2025 Aug 27;20(8):e0330324. doi: 10.1371/journal.pone.0330324 (PMC12385415; doi:10.1371/journal.pone.0330324)
Supplement: S1 File — (ZIP) [file pone.0330324.s001.zip › Paper Model/SY/SANYUAN-600429.SS/GA-WOA-LSTM/train_results/BP_train_prediction.csv]

Actual_Close_Train	Predicted_Close_Train
7.456	7.0240126
7.552	7.2491746
7.792	7.209624
7.6	7.4179506
7.484999999999999	7.4984136
7.484999999999999	7.256379
7.504	7.263215
7.417	7.191368
7.475	7.203725
7.388999999999999	7.24282
7.484999999999999	7.188215
7.667	7.214205
7.475	7.367276
7.667	7.279256
7.7059999999999995	7.4201717
7.754	7.4270387
7.302	7.4431725
7.446	7.262334
7.562	7.219754
7.388999999999999	7.2786045
7.283000000000001	7.201579
7.023	7.1065397
6.774	7.0108175
6.706000000000001	6.7558856
6.620000000000001	6.6309276
6.639	6.5606546
6.678	6.515179
6.802	6.5533915
6.639	6.638775
6.600999999999999	6.6347337
6.639	6.5444913
6.572	6.5668526
6.119999999999999	6.5494947
6.188000000000001	6.2254744
6.188000000000001	6.125656
5.726	6.1119223
5.8420000000000005	5.909733
5.755	5.867545
5.861	5.783302
6.015	5.764142
6.572	5.8891606
6.361	6.2905293
6.332	6.354185
6.351	6.280522
6.284000000000001	6.277678
6.082000000000001	6.2063103
5.89	6.1151114
5.994999999999999	5.928569
6.015	5.9497256
6.284000000000001	6.0140867
6.111	6.242468
6.111	6.0997
6.322	6.042284
6.293	6.129055
6.197	6.209751
6.197	6.186013
6.197	6.094267
5.919	6.09461
6.063000000000001	5.9783344
6.053000000000001	5.986496
6.033999999999999	5.997947
6.063000000000001	5.981659
5.976	6.0104456
5.861	5.9511414
5.552999999999999	5.8715496
5.323	5.695585
5.236	5.540616
5.294	5.4221497
5.198	5.3627367
5.294	5.3450727
5.621	5.3534718
5.544	5.579358
5.621	5.5775485
5.659	5.581028
5.467	5.5721025
5.505	5.558571
5.352	5.516305
5.323	5.525256
5.456999999999999	5.3683915
5.601	5.4200687
5.698	5.530066
5.794	5.6371155
5.716999999999999	5.6925917
5.726	5.672057
5.774	5.6299396
5.89	5.6834297
5.87	5.796744
5.88	5.806741
5.9670000000000005	5.7888107
5.8420000000000005	5.8589187
5.919	5.8341675
5.994999999999999	5.824642
6.158999999999999	5.8890986
6.149000000000001	6.016036
5.919	6.083577
5.919	5.973266
5.784	5.891013
5.87	5.7569704
6.053000000000001	5.7385345
6.111	5.9438205
6.428000000000001	6.0577984
6.620000000000001	6.253537
6.514	6.4762344
6.293	6.495392
6.370000000000001	6.3318205
6.063000000000001	6.225033
6.053000000000001	6.044811
6.111	5.9519634
6.226	6.0116405
6.082000000000001	6.149994
6.236	6.117926
6.370000000000001	6.177273
6.457	6.2444077
6.475999999999999	6.3287525
6.475999999999999	6.3735867
6.409000000000001	6.3889923
6.264000000000001	6.3358345
6.6579999999999995	6.275422
6.668	6.4857435
7.216	6.5918617
7.254	6.9691486
7.129	7.0497856
7.408000000000001	7.0385103
8.148	7.1512613
7.811	7.6257663
8.013000000000002	7.6553693
7.879	7.722754
7.859	7.673083
7.773	7.4893246
7.869	7.493655
8.148	7.6155825
7.879	7.7451735
7.715	7.6338005
7.446	7.5262766
7.206	7.2709
7.11	7.085456
7.312000000000001	6.966016
7.388999999999999	7.032509
7.369	7.087668
7.484999999999999	7.1029515
7.552	7.2031384
7.619	7.2664247
7.321000000000001	7.3165827
7.811	7.209487
7.686	7.4449267
7.792	7.3879194
7.638	7.5001345
7.907	7.4225373
8.003	7.5383086
8.013000000000002	7.6329994
8.234000000000002	7.7184954
8.34	7.7856417
8.686	7.9557676
8.474	8.181832
7.763000000000001	8.19821
7.917	7.8465824
7.571	7.6055336
7.571	7.4704494
7.484999999999999	7.2126317
7.629	7.26191
7.792	7.329012
7.946	7.41611
8.167	7.608867
8.128	7.7163005
8.167	7.807349
8.272	7.8393974
7.898	7.9020634
7.869	7.7543287
8.08	7.6152062
7.744	7.829691
7.59	7.5090237
7.696	7.385332
7.696	7.393824
7.504	7.3786087
7.581	7.29344
7.782	7.324069
7.8309999999999995	7.4198627
7.84	7.495792
7.715	7.558278
7.773	7.518996
7.811	7.469392
7.888	7.5524235
8.042	7.659522
7.907	7.696948
7.504	7.664026
7.196	7.4258413
7.071	7.1758647
7.206	6.994088
7.138999999999999	6.970705
7.216	6.926491
7.302	6.9818196
7.312000000000001	7.055415
7.206	7.070115
7.11	7.052317
7.091000000000001	7.018881
7.206	6.959793
7.475	6.9751863
7.187000000000001	7.1506357
6.851000000000001	7.092105
6.600999999999999	6.8694353
6.600999999999999	6.6205835
6.793	6.461335
6.524000000000001	6.5848417
6.447	6.5323997
6.129999999999999	6.4763136
5.986	6.264816
6.082000000000001	6.0726323
6.197	6.018448
6.284000000000001	6.087287
6.340999999999999	6.2076945
6.379999999999999	6.244318
6.495000000000001	6.2896543
6.696999999999999	6.393368
6.591000000000001	6.5471077
6.678	6.5708113
7.35	6.60682
7.388999999999999	7.00515
7.235	7.1524687
7.062000000000001	7.114923
7.177	7.0211506
6.889	6.9817295
7.014	6.9147644
7.1000000000000005	6.8904505
7.158000000000001	6.9331646
7.187000000000001	6.9421716
7.235	6.9571753
7.148	7.031582
7.033000000000001	6.977641
7.129	6.9501076
7.225	6.946582
7.273	7.020627
7.408000000000001	7.024231
7.494	7.1550283
7.456	7.2744284
7.619	7.242687
7.465	7.343217
7.609999999999999	7.2631216
7.763000000000001	7.30803
7.562	7.4806137
7.456	7.363633
7.408000000000001	7.3000965
7.484999999999999	7.20813
7.398	7.202921
7.504	7.1782513
7.619	7.239197
7.677	7.3122787
7.648	7.3919463
7.321000000000001	7.4281015
7.273	7.2808747
8.003	7.155406
7.907	7.571101
8.003	7.5789385
7.686	7.7163363
7.8020000000000005	7.5248127
7.782	7.4430857
7.542000000000001	7.5112095
7.629	7.4159675
7.677	7.3473334
7.523	7.3810463
7.552	7.2699947
7.667	7.2745333
7.6	7.38387
7.388999999999999	7.3413134
7.638	7.269772
7.552	7.4220214
7.456	7.3423233
7.033000000000001	7.3175387
7.033000000000001	7.019859
6.937000000000001	6.8046427
6.985	6.895157
7.033000000000001	6.7841854
7.081	6.8776073
7.11	6.9106727
7.177	6.893309
7.023	6.9839168
7.11	6.9368043
7.033000000000001	6.9360714
7.129	6.9086685
7.562	6.9568424
7.59	7.2404013
7.59	7.335457
8.148	7.387103
7.677	7.8735924
8.445	7.494664
9.291	8.006041
8.359000000000002	8.447705
7.888	7.9364586
8.455000000000002	7.8619018
8.666	7.938693
8.369	7.945317
8.57	8.009479
8.666	8.210438
8.887	8.161905
8.609	8.282764
8.186	8.27125
7.888	8.016192
8.042	7.5342507
8.061	7.6154637
7.417	7.66562
7.148	7.38328
7.225	7.1425543
7.263999999999999	7.052888
7.35	6.937236
7.35	7.0557914
7.456	7.0931454
7.59	7.1648855
7.552	7.2527866
7.302	7.2835817
7.379	7.214643
7.465	7.1783657
7.619	7.2309885
7.773	7.318844
7.859	7.4357843
7.7059999999999995	7.5274014
7.677	7.4808283
7.936	7.419443
7.888	7.571899
7.984000000000001	7.5543594
7.955	7.6393824
7.965	7.6360426
7.984000000000001	7.5999007
7.8020000000000005	7.6663103
7.975	7.579284
8.109000000000002	7.6440587
8.042	7.775139
7.475	7.6980066
7.552	7.489248
7.6	7.294522
7.398	7.3198705
7.35	7.1741195
7.35	7.1441936
7.12	7.1563263
7.1000000000000005	7.018726
7.158000000000001	6.914884
6.956000000000001	6.990286
6.802	6.802951
6.678	6.7370243
6.725999999999999	6.5449505
6.889	6.6496935
6.927	6.586358
6.995	6.7476563
6.985	6.7944202
7.091000000000001	6.8385105
6.9079999999999995	6.9155054
6.899	6.883456
7.379	6.786188
7.388999999999999	7.1874795
7.216	7.0757637
7.302	7.1819086
7.427	7.064169
7.456	7.169664
7.254	7.3646383
7.11	7.192998
7.158000000000001	7.0801115
7.1000000000000005	6.968664
6.802	6.9200506
6.851000000000001	6.821246
6.966000000000001	6.7699413
6.754	6.799407
6.821999999999999	6.709256
6.802	6.695729
6.821999999999999	6.6869154
6.802	6.67935
6.9079999999999995	6.7066083
6.754	6.7755904
6.774	6.7096286
6.899	6.673681
7.091000000000001	6.74253
6.889	6.9428816
6.716000000000001	6.8075323
6.793	6.72227
6.524000000000001	6.626114
6.312	6.504117
6.322	6.3597155
6.370000000000001	6.27742
6.370000000000001	6.2871923
6.524000000000001	6.2806273
6.591000000000001	6.3894033
6.600999999999999	6.487725
6.620000000000001	6.5333366
6.361	6.553726
6.379999999999999	6.4011345
6.063000000000001	6.336379
5.947	6.1417933
6.023999999999999	6.0089264
6.168000000000001	5.987317
6.158999999999999	6.0592337
6.178000000000001	6.1176825
6.322	6.131912
6.389000000000001	6.206341
6.332	6.295454
6.418	6.297261
6.428000000000001	6.320653
6.668	6.375426
6.600999999999999	6.5533037
6.485000000000001	6.5461025
6.735	6.4816146
6.514	6.6787095
6.581000000000001	6.507433
6.745000000000001	6.5759587
6.725999999999999	6.5717196
6.870000000000001	6.6290483
6.696999999999999	6.7759104
6.399000000000001	6.6592474
6.409000000000001	6.4737625
6.436999999999999	6.298439
6.370000000000001	6.2957153
6.379999999999999	6.3183217
6.418	6.271626
6.600999999999999	6.3821363
6.668	6.43128
6.668	6.5597305
6.725999999999999	6.5487804
6.312	6.672723
6.188000000000001	6.4092865
6.168000000000001	6.2234244
6.168000000000001	6.0861454
6.129999999999999	6.0939264
5.976	6.099618
5.898999999999999	5.9958067
5.65	5.909066
5.477	5.73998
5.409	5.5953007
5.525	5.5192084
5.563	5.5171847
5.477	5.529937
5.284	5.5333247
5.054	5.449644
5.121	5.3027225
5.16	5.246031
5.025	5.2808285
4.9	5.200106
4.948	5.060566
5.035	5.052996
4.91	5.0949564
4.698	5.0714297
4.698	4.9793777
4.929	4.8888063
5.102	4.9395647
5.063	5.0976353
5.054	5.1428237
5.025	5.113716
4.794	5.1290574
5.054	5.0515294
5.083	5.0467973
5.083	5.165476
5.131	5.1596174
5.131	5.1634097
5.102	5.1735992
5.025	5.210759
5.131	5.160485
5.179	5.1853495
5.236	5.201449
5.092	5.28906
5.217	5.2165194
5.246	5.228869
5.323	5.2968726
5.4	5.3501673
5.352	5.3810062
5.467	5.41772
5.486000000000001	5.4418015
5.486000000000001	5.476443
5.515000000000001	5.5105658
5.534	5.5252485
5.591999999999999	5.512865
5.563	5.5360403
5.591999999999999	5.550393
5.621	5.5762615
5.563	5.620433
5.448	5.58124
5.477	5.5222383
5.544	5.4816546
5.534	5.537679
5.456999999999999	5.536886
5.419	5.5276456
5.909	5.4719334
5.861	5.786649
5.774	5.936308
5.812999999999999	5.8135185
5.448	5.6908355
5.8420000000000005	5.5500374
6.043000000000001	5.79266
6.072	6.011207
5.89	5.9076996
5.851	5.8319635
5.784	5.684957
5.64	5.6200933
5.707000000000001	5.584716
5.716999999999999	5.5830655
5.294	5.685767
5.15	5.50363
5.006	5.3273115
5.16	5.2638206
5.38	5.2287836
5.352	5.4269443
5.4	5.3913803
5.39	5.3839736
5.429	5.309847
5.515000000000001	5.45786
5.505	5.4851184
5.352	5.4971733
5.89	5.432309
5.87	5.8707223
6.457	5.97104
6.475999999999999	6.180253
6.409000000000001	6.263057
6.457	6.222656
6.465999999999999	6.3426104
6.351	6.263217
6.236	6.149243
6.236	6.1175146
6.543	6.077348
6.475999999999999	6.4646044
7.12	6.4378433
7.014	6.8726935
7.35	6.7457247
7.283000000000001	6.9635954
7.244	7.0447083
7.273	6.930848
7.206	6.798214
7.927	7.152328
7.927	7.46795
7.792	7.359224
7.283000000000001	7.063961
6.985	6.9429207
6.802	6.690985
6.678	6.473771
6.793	6.6860647
6.802	6.5014753
6.764	6.550949
6.812000000000001	6.462599
6.639	6.517809
6.244999999999999	6.56462
6.361	6.3550215
6.284000000000001	6.243021
6.072	6.1650767
6.082000000000001	6.0931635
6.236	6.065073
6.149000000000001	6.0669785
6.293	6.0708394
6.322	6.1918807
6.485000000000001	6.325341
6.447	6.515315
6.284000000000001	6.3624935
6.111	6.2528257
5.976	6.068612
5.794	5.946927
5.851	5.796489
5.765	5.7356863
5.611000000000001	5.737892
5.659	5.6498075
5.832000000000001	5.6082606
5.802999999999999	5.692503
5.928000000000001	5.7421813
5.688	5.8516474
5.909	5.74977
5.755	5.7754483
5.591999999999999	5.7467337
5.677999999999999	5.6548066
5.832000000000001	5.599751
5.765	5.674653
5.409	5.7292814
5.456999999999999	5.5919952
5.467	5.511551
5.591999999999999	5.491514
5.505	5.533539
5.429	5.5522866
5.544	5.4892826
5.486000000000001	5.499772
5.4	5.491786
5.409	5.497325
5.227	5.46407
5.063	5.3882613
5.15	5.2866893
5.063	5.278451
5.208	5.1879096
5.332	5.264459
5.361	5.3360367
5.304	5.3922863
5.477	5.356514
5.448	5.420463
5.265	5.479087
5.313	5.3932567
5.611000000000001	5.3334203
5.534	5.60132
5.544	5.5727615
5.486000000000001	5.539232
5.515000000000001	5.470421
5.39	5.493815
5.467	5.4347844
5.456999999999999	5.502942
5.198	5.4740224
5.217	5.3404064
5.188	5.304068
5.131	5.278357
5.15	5.2503757
5.208	5.2145905
5.14	5.2209883
5.169	5.257962
5.227	5.201652
5.409	5.2711544
5.669	5.4077306
5.581999999999999	5.625004
5.611000000000001	5.627351
5.525	5.588708
5.515000000000001	5.5300875
5.409	5.5278378
5.38	5.5022473
5.477	5.4972095
5.323	5.4661903
5.16	5.42831
5.198	5.335886
5.131	5.284302
5.054	5.246062
5.169	5.196627
5.332	5.209084
5.217	5.341852
5.352	5.2905626
5.429	5.3269687
5.284	5.4012938
5.284	5.3967423
5.284	5.313031
5.294	5.343542
5.4	5.363058
5.429	5.40731
5.409	5.4809093
5.438	5.4620523
5.352	5.433948
5.313	5.4108787
5.313	5.3797474
5.131	5.3793344
5.14	5.305775
5.169	5.2379484
5.169	5.231214
5.246	5.223821
5.332	5.286564
5.352	5.341319
5.284	5.3722954
5.438	5.2995143
5.208	5.443482
5.16	5.3492303
5.198	5.2601733
5.102	5.230363
5.217	5.210081
5.131	5.311505
5.015	5.237218
5.006	5.164874
5.044	5.116194
5.083	5.1866603
5.006	5.0788407
5.025	5.122822
4.948	5.1189346
4.785	5.0840416
4.612	5.017407
4.449	4.90287
4.871	4.814337
4.679	4.8870573
4.602	4.889507
4.756	4.782118
4.708	4.861145
4.785	4.8769426
4.862	4.942074
4.823	4.9612565
4.814	4.97322
4.698	4.9810314
4.862	4.952039
5.035	4.9711204
4.996	5.0411663
4.996	5.096806
5.044	5.0775685
5.131	5.083381
5.025	5.2580767
5.515000000000001	5.1432495
6.033999999999999	5.547417
5.919	5.968896
5.861	5.9784484
6.351	6.043364
6.188000000000001	6.0998316
6.207000000000001	6.0425763
6.158999999999999	6.122224
6.178000000000001	6.092522
6.119999999999999	5.9744015
6.111	5.9417276
6.322	5.967869
6.399000000000001	6.3103657
6.332	6.30436
6.284000000000001	6.1714287
6.303000000000001	6.111602
6.293	6.049094
5.88	6.036602
5.774	5.9613433
5.601	5.640517
5.669	5.4970503
5.812999999999999	5.4694095
5.765	5.6726637
5.736000000000001	5.6460853
5.63	5.645575
5.707000000000001	5.5988555
5.64	5.6159935
5.736000000000001	5.6164923
5.851	5.65015
5.812999999999999	5.726865
5.812999999999999	5.7749596
5.851	5.7518635
5.688	5.760774
5.957000000000001	5.701248
5.861	5.8475485
5.909	5.869637
5.957000000000001	5.8252864
5.736000000000001	5.840332
5.659	5.7731915
5.784	5.6529236
5.784	5.6503973
6.129999999999999	5.6800995
6.418	6.136873
6.436999999999999	6.3271685
6.264000000000001	6.320948
6.111	6.2328653
6.14	6.0584965
5.898999999999999	5.941944
5.832000000000001	5.965405
5.851	5.834701
5.794	5.7915096
5.89	5.751627
5.812999999999999	5.8333025
6.082000000000001	5.79501
6.236	5.929604
6.168000000000001	6.0875063
6.332	6.10614
6.236	6.1930485
6.197	6.1217875
5.832000000000001	6.0965567
5.861	5.9004316
5.88	5.802786
5.688	5.739217
5.669	5.685563
5.755	5.637821
5.784	5.6265507
5.89	5.6718864
5.822	5.817427
5.669	5.8211303
5.448	5.697399
5.4	5.547926
5.448	5.504359
5.361	5.4911175
5.552999999999999	5.46209
5.601	5.5145383
5.4	5.53908
5.15	5.504981
5.054	5.3848567
4.929	5.2581167
4.987	5.0892878
5.073	5.06336
5.092	5.14048
5.083	5.1162834
5.063	5.1146317
4.967	5.160985
5.179	5.1163425
5.16	5.1821527
5.063	5.1794195
5.131	5.1612234
5.169	5.194125
5.188	5.2687993
5.496	5.2345295
5.467	5.491307
5.419	5.478615
5.246	5.501127
5.313	5.4245095
5.275	5.33582
5.352	5.3032594
5.361	5.361278
5.429	5.402976
5.552999999999999	5.4235196
5.419	5.5659337
5.275	5.5398254
5.342	5.3750477
5.198	5.2997804
5.092	5.275245
4.958	5.1884284
4.996	5.0481396
5.025	5.0767684
5.063	5.092833
5.246	5.147077
5.015	5.327728
5.227	5.1811905
5.275	5.19849
5.092	5.325903
5.015	5.283687
4.881	5.124449
4.91	5.0619836
5.092	5.0305505
5.217	5.0686216
5.429	5.258952
5.677999999999999	5.4636908
5.591999999999999	5.6817665
5.736000000000001	5.609438
5.765	5.6572595
5.765	5.626311
5.755	5.663437
5.919	5.635297
6.168000000000001	5.8304863
6.101	6.0435667
5.851	6.0371313
5.957000000000001	5.868622
5.994999999999999	5.8403316
5.986	5.8615446
6.119999999999999	5.8664856
6.178000000000001	5.9989347
6.215999999999999	6.0901704
6.072	6.1710453
5.832000000000001	6.0779266
5.861	5.885437
5.88	5.7478147
5.928000000000001	5.7873335
6.072	5.862793
6.361	5.9902525
6.351	6.3043547
6.870000000000001	6.2703032
6.946999999999999	6.677783
6.889	6.7456274
7.091000000000001	6.835374
6.946999999999999	6.947439
6.937000000000001	6.8475904
6.754	6.840801
6.639	6.746748
6.774	6.720834
6.6579999999999995	6.66147
6.985	6.665861
7.014	6.746131
7.148	6.8027973
7.408000000000001	6.984554
7.167999999999999	7.0450726
6.995	7.081382
7.062000000000001	6.992585
7.052	6.935535
6.9079999999999995	6.9128356
7.004	6.84669
7.235	6.8422503
7.734	6.9748197
7.715	7.336477
7.898	7.394066
7.8020000000000005	7.5938063
7.542000000000001	7.5218945
7.763000000000001	7.4160757
8.378	7.472291
8.378	7.861204
8.714	7.970752
8.618	8.23726
8.714	8.285517
8.916	8.265721
8.542	8.366451
8.493	8.301812
8.83	8.201998
8.647	8.349
9.022000000000002	8.43221
8.935	8.54533
9.349	8.63389
10.281000000000002	8.698666
10.511	9.236599
10.982	9.742112
11.001000000000001	10.124332
10.751000000000001	10.230485
10.742	10.153364
11.414000000000001	10.068852
11.317999999999998	10.435644
10.184	10.626716
9.877	9.954209
9.31	9.456511
8.916	9.020792
8.686	8.349472
8.83	8.193641
8.1	8.183141
8.128	7.912324
8.138000000000002	7.604637
8.397	7.7968845
8.176	7.790888
7.85	7.82617
7.744	7.709444
7.811	7.504865
8.003	7.5050306
7.581	7.574316
7.715	7.4652386
8.167	7.4027596
8.983	7.706794
8.609	8.319753
8.676000000000002	8.260679
8.772000000000002	8.306753
8.532	8.318359
8.167	8.11077
8.186	8.055114
8.09	7.9114685
8.244	7.797245
8.196	7.800146
7.686	7.826374
7.8309999999999995	7.536311
8.003	7.4886737
8.003	7.6338634
7.8309999999999995	7.593646
7.955	7.5657682
8.196	7.5800877
8.205000000000002	7.7680326
8.157	7.799944
7.994	7.8717794
7.8020000000000005	7.740846
7.792	7.6138525
7.782	7.505965
7.715	7.5189414
7.792	7.471155
7.638	7.4799547
7.715	7.417815
7.782	7.436902
7.696	7.464223
7.8020000000000005	7.501173
7.8020000000000005	7.471325
7.84	7.545985
7.562	7.5143404
7.35	7.4705048
6.985	7.236718
7.004	7.004332
7.341	6.799383
7.081	7.0357437
7.062000000000001	6.93655
6.812000000000001	6.931671
6.870000000000001	6.8081236
6.821999999999999	6.7648673
6.802	6.733776
6.668	6.65203
6.457	6.594555
6.475999999999999	6.433236
6.745000000000001	6.3986073
6.812000000000001	6.5736094
6.975	6.6688375
6.937000000000001	6.792425
6.841000000000001	6.830243
6.899	6.773155
6.9079999999999995	6.81357
7.6	6.7902756
7.6	7.1410866
7.6	7.291775
7.6	7.390677
7.6	7.31765
7.6	7.3687124
7.6	7.3892355
7.6	7.429591
7.6	7.3958225
7.6	7.3562245
7.6	7.3562245
7.6	7.3562245
7.6	7.3562245
7.6	7.3562245
7.6	7.3562245
7.6	7.3562245
7.6	7.3562245
8.359000000000002	7.3562245
8.119	7.895851
8.330000000000002	8.115737
8.224	7.948164
8.013000000000002	8.085634
8.138000000000002	7.720121
8.128	7.719329
8.397	7.89065
8.647	7.969431
8.57	8.113917
8.484	8.207383
8.167	8.114058
8.186	7.9433975
8.253	7.8449726
8.148	7.846776
8.34	7.7811117
8.542	7.947714
8.224	8.065903
8.023	7.941234
8.023	7.8129845
8.042	7.723858
7.888	7.692955
7.869	7.627495
7.898	7.583303
8.148	7.5883512
8.138000000000002	7.713352
8.061	7.772875
8.042	7.7622685
8.234000000000002	7.742933
8.148	7.8279915
8.003	7.8296824
8.071	7.7671466
8.109000000000002	7.7401834
8.148	7.7656775
7.869	7.8033257
8.08	7.703826
7.869	7.7198944
7.187000000000001	7.6568995
6.841000000000001	7.274023
6.975	6.875776
7.187000000000001	6.787337
7.456	6.88826
7.417	7.098139
7.071	7.2220364
7.014	7.0573435
6.841000000000001	6.9525576
7.023	6.807825
6.937000000000001	6.83416
6.927	6.799437
6.821999999999999	6.787654
6.802	6.7551947
6.831000000000001	6.722581
6.821999999999999	6.7430954
6.86	6.7290945
6.774	6.7174253
6.745000000000001	6.7216573
6.821999999999999	6.688726
6.831000000000001	6.7010784
6.889	6.7105713
6.831000000000001	6.7562304
6.7829999999999995	6.7364335
6.706000000000001	6.718109
6.754	6.680319
6.696999999999999	6.641059
6.561999999999999	6.6226
6.620000000000001	6.53339
6.581000000000001	6.5079336
6.706000000000001	6.49176
6.966000000000001	6.558715
6.889	6.768982
7.071	6.7569933
6.966000000000001	6.9119368
6.86	6.8417444
6.630000000000001	6.817826
6.649000000000001	6.695922
6.851000000000001	6.6014714
6.889	6.6872344
6.879	6.7385015
6.889	6.745747
6.9079999999999995	6.772243
6.946999999999999	6.782321
6.841000000000001	6.8393965
6.870000000000001	6.799805
6.879	6.7722034
6.966000000000001	6.747368
6.851000000000001	6.803618
7.11	6.7766232
6.927	6.9511127
7.1000000000000005	6.8128567
7.11	6.92719
7.11	6.941456
7.1000000000000005	6.931698
7.014	6.9483953
7.071	6.89578
7.1000000000000005	6.9209595
7.062000000000001	6.9314494
7.033000000000001	6.9393225
6.851000000000001	6.8987193
6.917999999999999	6.8289304
6.937000000000001	6.7711773
7.129	6.7551045
7.148	6.9156647
7.283000000000001	6.958349
7.725	7.0749354
7.773	7.3172436
7.859	7.478919
7.84	7.55175
7.811	7.5910892
7.571	7.518419
7.59	7.450881
7.648	7.3936844
7.907	7.4108777
7.84	7.5454073
7.782	7.5271606
7.936	7.5381765
7.936	7.546011
7.965	7.5870953
8.08	7.6613045
8.244	7.751373
8.522	7.8538017
8.369	8.06717
8.234000000000002	8.031945
8.330000000000002	7.956761
8.263	7.9424844
8.167	7.925563
8.272	7.852174
8.474	7.917605
8.484	8.016066
8.657	8.10332
8.772000000000002	8.1878395
8.791	8.311829
8.935	8.390354
8.878	8.438874
8.897000000000002	8.480439
8.983	8.4360285
8.618	8.469997
8.753	8.334277
8.801000000000002	8.306655
8.811	8.373655
8.945	8.322344
8.993000000000002	8.460323
9.272	8.519724
9.204	8.681366
9.108	8.732775
9.253	8.670593
9.233	8.777892
9.224	8.774061
9.406	8.743644
9.339000000000002	8.853171
8.926	8.85737
8.897000000000002	8.633173
8.878	8.505211
8.791	8.456601
8.561	8.307431
8.618	8.22433
8.513	8.209371
8.532	8.165437
8.628	8.103088
8.59	8.250985
8.676000000000002	8.223672
8.743	8.234284
8.782	8.304817
8.561	8.32152
8.609	8.273394
8.561	8.2038555
8.388	8.195698
8.282	8.064085
8.426000000000002	7.987626
8.272	8.003457
8.484	7.945623
8.196	8.004465
8.311	7.9575624
8.301	7.898467
8.455000000000002	7.953245
8.455000000000002	7.9877768
8.349	8.071373
8.244	8.030322
8.071	7.948821
8.1	7.8411703
8.263	7.7809324
8.59	7.8988037
8.647	8.062161
8.599	8.17713
8.686	8.200366
8.849	8.244641
8.849	8.392816
8.859	8.426585
8.82	8.462315
8.436	8.405722
8.330000000000002	8.217917
8.224	8.033085
8.465	7.994174
8.436	7.924944
8.609	7.995487
8.686	8.089543
8.618	8.198686
8.407	8.211861
8.369	8.107635
8.215	8.027925
7.955	7.9674177
8.052	7.7550793
8.09	7.7199297
8.253	7.745322
8.388	7.797802
8.417	7.932019
8.34	8.043767
8.484	7.99407
8.522	8.066767
8.628	8.128286
8.513	8.200428
8.263	8.177336
8.234000000000002	8.056604
8.061	7.915986
8.157	7.8132057
8.061	7.7682652
8.09	7.763463
8.109000000000002	7.751231
7.888	7.7694416
8.032	7.65812
8.205000000000002	7.6939507
8.282	7.826163
8.196	7.8609705
8.465	7.873051
8.359000000000002	8.01017
8.282	8.017315
8.513	7.9611998
8.580000000000002	8.112665
8.887	8.144117
8.907	8.386839
8.887	8.406068
8.926	8.461254
8.503	8.452372
8.493	8.296059
8.407	8.152696
8.599	8.121607
9.032	8.110449
9.041	8.433219
9.214000000000002	8.589949
9.137	8.67531
9.041	8.697837
9.349	8.597556
9.185	8.7658205
9.301	8.77373
9.118000000000002	8.797593
9.032	8.711342
9.032	8.6184
9.31	8.55765
9.281	8.72767
9.262	8.769195
9.128	8.768438
9.08	8.7030945
9.214000000000002	8.628017
9.627	8.69509
9.637	8.975835
9.867	9.048138
9.935	9.23069
9.915	9.350724
10.079	9.345301
9.791	9.462121
9.819000000000003	9.342871
10.127	9.256695
10.127	9.453258
10.367	9.45381
10.396	9.639329
10.578000000000001	9.805322
10.578000000000001	9.851529
10.713000000000001	9.937364
11.001000000000001	10.018704
10.809	10.173304
10.607	10.169097
10.915	10.024917
10.943999999999999	10.127662
10.962999999999997	10.238828
10.54	10.1713085
10.588	10.03196
10.588	9.882475
10.319	9.908995
10.588	9.798975
10.742	9.793049
10.617	10.04052
10.54	9.906552
11.154999999999998	9.868979
10.646	10.300863
10.54	10.051242
10.588	9.955853
10.654999999999998	9.983241
9.992	9.832042
9.733	9.576523
9.579	9.344216
9.829	9.141298
10.079	9.105851
9.983	9.279627
10.060000000000002	9.369096
9.848	9.402017
9.685	9.355339
9.781000000000002	9.162647
9.964	9.195291
9.906	9.282633
10.127	9.349855
10.809	9.456438
11.337	9.991969
11.414000000000001	10.327327
11.952	10.594592
11.125999999999998	10.950718
12.241	10.667546
13.461000000000002	11.007577
13.969999999999999	12.121711
13.643	12.617468
14.806000000000001	12.50767
14.479	13.348542
13.864	13.27851
13.903000000000002	12.998639
13.96	12.949695
13.835999999999999	12.761831
14.190999999999999	12.605521
14.124000000000002	13.044277
13.932000000000002	13.066011
13.739	12.956232
13.240000000000002	12.704649
12.125	12.411233
12.259999999999998	11.576064
12.567	11.22078
11.759999999999998	11.460711
10.588	10.985287
10.212999999999997	10.125657
10.847	9.760953
10.098	9.746708
9.089	9.51175
8.542	8.859888
8.945	8.389532
8.061	8.354956
7.658000000000001	7.7594337
8.426000000000002	7.6442513
9.272	7.7402735
10.204	8.541487
9.627	9.183217
8.666	9.285105
8.878	8.749953
9.368000000000002	8.52851
9.339000000000002	8.720123
9.512	8.8159685
9.896	8.873997
10.031000000000002	9.19722
9.751999999999999	9.266226
8.782	9.273362
8.983	8.772117
9.262	8.522375
8.935	8.636802
8.964	8.536422
9.368000000000002	8.388384
9.704	8.66013
9.493	8.918614
9.493	9.005911
9.685	8.99123
10.012	9.114703
10.29	9.29436
9.992	9.570088
10.108	9.544836
10.175	9.465847
10.396	9.606733
9.368000000000002	9.642285
9.560000000000002	9.323676
9.483	8.97247
8.983	9.069559
8.09	8.485003
7.283000000000001	7.9374685
6.793	7.316412
7.273	7.000434
7.686	6.930997
7.158000000000001	7.3666577
6.639	7.0831313
6.504999999999999	6.8048525
6.696999999999999	6.5569386
7.359999999999999	6.6329803
7.581	6.9332724
7.437000000000001	7.2446938
7.504	7.207592
6.946999999999999	7.2321506
6.649000000000001	7.0599318
7.187000000000001	6.7954445
6.966000000000001	6.9441833
7.004	6.8925586
7.004	6.790907
7.004	6.844492
7.004	6.8364744
7.004	6.8528514
7.004	6.91039
7.004	6.8917913
7.004	6.8812675
7.004	6.860076
7.004	6.8643064
7.004	6.8506327
7.004	6.857568
7.004	6.8729477
7.004	6.8676395
7.004	6.8727646
7.004	6.864275
7.004	6.864275
7.004	6.864275
7.004	6.864275
7.004	6.864275
7.004	6.864275
7.004	6.864275
7.004	6.864275
7.004	6.864275
7.004	6.864275
7.004	6.864275
7.004	6.864275
7.004	6.864275
7.004	6.864275
7.004	6.864275
7.004	6.864275
7.004	6.864275
7.004	6.864275
7.004	6.864275
7.004	6.864275
7.004	6.864275
7.004	6.864275
7.004	6.864275
7.004	6.864275
7.004	6.864275
7.004	6.864275
7.004	6.864275
7.004	6.864275
7.004	6.864275
7.004	6.864275
7.004	6.864275
7.004	6.864275
7.004	6.864275
7.004	6.864275
7.004	6.864275
7.004	6.864275
7.004	6.864275
7.004	6.864275
7.004	6.864275
7.004	6.864275
7.004	6.864275
7.004	6.864275
7.004	6.864275
7.004	6.864275
7.004	6.864275
7.004	6.864275
7.004	6.864275
7.004	6.864275
7.004	6.864275
7.004	6.864275
7.004	6.864275
7.004	6.872428
7.004	6.853368
7.004	6.8643064
7.004	6.8506327
7.004	6.857568
7.004	6.8729477
7.004	6.8676395
7.004	6.8727646
7.004	6.864275
7.004	6.864275
7.004	6.864275
7.004	6.864275
7.004	6.864275
7.004	6.864275
7.004	6.864275
7.004	6.864275
7.004	6.864275
7.004	6.864275
7.004	6.864275
7.004	6.864275
7.004	6.864275
7.244	6.864275
6.524000000000001	7.152203
6.533	6.689637
6.015	6.4668956
6.168000000000001	6.11825
6.053000000000001	6.056203
6.244999999999999	5.9876165
6.533	6.192753
6.725999999999999	6.4622564
6.946999999999999	6.5207467
6.975	6.7849684
6.841000000000001	6.7582226
6.802	6.7852483
7.11	6.779419
6.966000000000001	6.8886256
7.158000000000001	6.8458843
6.457	6.958803
6.428000000000001	6.666275
6.101	6.4456625
6.312	6.182716
6.610000000000001	6.157997
6.716000000000001	6.434308
6.447	6.6337357
6.600999999999999	6.5168934
6.620000000000001	6.5356135
6.418	6.505872
6.361	6.307807
6.274000000000001	6.3007073
6.457	6.2266364
6.457	6.341751
6.418	6.3368363
6.620000000000001	6.347171
6.802	6.490962
6.927	6.6735554
6.879	6.7686787
6.927	6.7772055
6.754	6.7876325
7.071	6.745213
6.899	6.8714666
6.725999999999999	6.8922358
6.927	6.6948094
6.966000000000001	6.7590237
6.879	6.7970605
7.158000000000001	6.78285
7.196	6.967923
7.042999999999999	6.9747534
6.917999999999999	6.9705696
7.071	6.810931
7.042999999999999	6.917772
7.12	6.88169
7.235	6.9924984
7.359999999999999	7.0115366
7.138999999999999	7.1213217
7.158000000000001	7.027729
6.696999999999999	7.0160456
6.716000000000001	6.853544
6.793	6.627099
6.899	6.627653
6.946999999999999	6.7073827
7.062000000000001	6.7423983
7.148	6.9035354
7.206	6.9251966
7.494	7.0068383
7.398	7.1898127
7.437000000000001	7.1728697
7.062000000000001	7.239592
6.917999999999999	7.065968
7.609999999999999	6.8825016
8.369	7.2157984
8.397	7.8036075
8.34	8.001299
8.465	8.050678
8.215	8.060309
8.061	7.8820953
8.128	7.8365116
8.186	7.8224893
8.349	7.730498
8.003	7.8751745
8.013000000000002	7.6877413
7.869	7.678711
7.811	7.5410147
7.686	7.4614296
8.023	7.413734
8.052	7.620487
8.205000000000002	7.667244
8.292	7.835634
8.08	7.9035635
8.119	7.7782946
7.907	7.733369
7.263999999999999	7.6603155
7.341	7.2789392
7.562	7.1163177
7.504	7.2886276
7.513	7.1896267
7.417	7.2545013
7.244	7.2134323
7.369	7.1110272
7.263999999999999	7.109112
7.196	7.131257
7.379	7.032029
7.408000000000001	7.09762
7.465	7.162957
7.523	7.192781
7.581	7.2541456
7.638	7.299518
7.552	7.3540473
7.85	7.3470416
7.715	7.503635
7.715	7.4681196
7.754	7.4574804
8.388	7.484847
8.176	7.8735704
8.196	7.853857
8.176	7.8898997
8.08	7.7969007
8.071	7.7050805
8.311	7.7265916
8.1	7.9076214
7.936	7.8887887
8.013000000000002	7.6754084
8.244	7.6946497
7.907	7.7936144
8.157	7.6618752
8.253	7.8020163
8.378	7.938563
8.071	7.87366
8.061	7.8139114
8.003	7.746767
7.888	7.6802454
7.84	7.6116915
7.888	7.5774307
7.946	7.582532
7.734	7.5890665
7.811	7.5235734
7.936	7.5040827
7.927	7.5965123
7.955	7.6103354
7.927	7.6263824
7.955	7.6487727
8.042	7.615719
7.936	7.7506523
7.917	7.656481
7.8309999999999995	7.6694064
7.869	7.5603533
7.898	7.5542164
7.85	7.6177387
7.859	7.564304
7.85	7.5761395
7.859	7.5682364
7.994	7.5576787
7.975	7.674624
8.061	7.6724644
8.023	7.723658
7.869	7.7026043
7.533000000000001	7.61279
7.581	7.4487076
7.494	7.36506
7.59	7.3139324
7.629	7.2759414
7.609999999999999	7.3420444
7.629	7.335808
7.696	7.3540497
7.609999999999999	7.4111776
7.562	7.3869524
7.629	7.3516808
7.677	7.396203
7.715	7.392649
7.792	7.4185324
7.8020000000000005	7.4876966
7.782	7.5030494
7.744	7.5168924
7.821	7.4855638
7.744	7.5168004
7.821	7.4961147
7.84	7.525086
7.84	7.551337
7.859	7.5404587
7.946	7.5671577
7.965	7.6283507
8.061	7.641634
7.936	7.7378087
7.936	7.6483564
7.936	7.6649137
8.032	7.607417
7.917	7.685379
8.08	7.6429167
8.052	7.7282705
7.984000000000001	7.7175283
8.042	7.675871
7.859	7.720131
8.042	7.643485
8.032	7.6890717
8.061	7.7400947
8.205000000000002	7.715523
8.157	7.855641
8.148	7.833395
8.052	7.8192925
8.157	7.7835875
8.167	7.778516
8.167	7.8323426
8.224	7.8255916
8.128	7.864894
8.052	7.8086557
8.167	7.78649
7.917	7.8597765
7.946	7.6885405
7.763000000000001	7.658744
7.821	7.540124
7.821	7.4784355
7.8309999999999995	7.528204
7.8309999999999995	7.51627
7.821	7.51627
7.484999999999999	7.5232086
7.494	7.389167
7.427	7.3074827
7.465	7.257654
7.533000000000001	7.2075715
7.523	7.243997
7.465	7.283394
7.504	7.234025
7.504	7.2714815
7.427	7.2759066
7.446	7.2420206
7.504	7.2276306
7.465	7.2539177
7.446	7.239252
7.542000000000001	7.238511
7.609999999999999	7.2829475
7.638	7.343397
7.648	7.3665714
7.638	7.4114666
7.754	7.397771
7.792	7.447555
7.667	7.5680695
7.581	7.4430056
7.475	7.418186
7.216	7.288643
7.206	7.123967
7.206	7.030123
7.244	7.04159
7.398	6.966231
7.408000000000001	7.0829782
7.513	7.1599073
7.504	7.213603
7.494	7.250334
7.533000000000001	7.2722635
7.581	7.28172
7.581	7.3300333
7.6	7.336586
7.754	7.329814
7.773	7.4438257
7.927	7.4778385
7.917	7.6197205
7.936	7.590709
7.907	7.6619473
7.811	7.5593624
7.927	7.578276
7.869	7.6048484
7.946	7.589178
7.859	7.629924
7.84	7.5794635
7.936	7.5535684
7.907	7.661178
7.859	7.6129336
7.773	7.6264715
7.782	7.5080667
7.821	7.4924183
8.013000000000002	7.5274076
7.927	7.6462984
7.946	7.62382
7.888	7.672474
7.917	7.598142
7.879	7.6097984
7.859	7.60157
7.879	7.5767736
7.821	7.582792
7.792	7.5480585
7.821	7.5205135
7.8020000000000005	7.532092
7.879	7.517066
7.927	7.5595493
7.965	7.6106663
8.061	7.682206
8.061	7.7034373
7.946	7.737115
8.157	7.654356
8.263	7.7490387
8.167	7.9759216
8.119	7.836145
8.522	7.831346
8.964	7.994505
8.455000000000002	8.436052
8.407	8.247989
8.311	8.181851
8.263	7.9661474
7.946	7.8422117
7.571	7.769291
7.523	7.520401
7.523	7.3023195
7.244	7.2326956
7.331	7.059145
7.254	7.067914
7.321000000000001	7.092108
7.254	7.0380826
7.312000000000001	7.0338964
7.437000000000001	7.077185
7.369	7.145643
7.331	7.1545053
7.331	7.1325397
7.263999999999999	7.1013317
7.033000000000001	7.0760794
7.023	6.9870176
6.966000000000001	6.883519
6.937000000000001	6.827773
7.004	6.783508
6.985	6.8032246
6.831000000000001	6.860864
6.9079999999999995	6.785346
6.754	6.7863
6.465999999999999	6.7189994
6.591000000000001	6.522023
6.630000000000001	6.4911585
6.639	6.4955206
6.572	6.5082293
6.389000000000001	6.500252
6.389000000000001	6.3928585
6.399000000000001	6.3101974
6.361	6.3114395
6.475999999999999	6.2796154
6.514	6.347225
6.514	6.4174223
6.436999999999999	6.4041557
6.485000000000001	6.3740897
6.447	6.3670444
6.436999999999999	6.370437
6.361	6.379038
6.361	6.321781
6.332	6.2720404
6.340999999999999	6.279182
6.264000000000001	6.249322
6.129999999999999	6.2647786
6.197	6.1355743
6.284000000000001	6.096997
6.207000000000001	6.148316
6.226	6.1170855
6.274000000000001	6.1455536
6.340999999999999	6.167708
6.322	6.22419
6.322	6.2507405
6.274000000000001	6.245227
6.303000000000001	6.2280626
6.244999999999999	6.2108884
6.101	6.208578
6.082000000000001	6.118883
6.072	6.0637255
6.072	6.025096
6.072	6.0108795
6.072	6.006942
6.072	5.9949694
6.072	6.011802
6.072	6.0324755
6.072	6.0254593
6.072	6.0157957
6.072	6.017547
6.072	6.009157
6.072	6.009157
6.678	6.009157
6.821999999999999	6.461092
6.553	6.728626
6.428000000000001	6.500269
6.340999999999999	6.4200497
6.322	6.2739134
6.264000000000001	6.176199
6.465999999999999	6.2770233
6.389000000000001	6.503959
6.215999999999999	6.34776
6.293	6.1491365
6.284000000000001	6.09262
6.254999999999999	6.1062636
6.293	6.1665597
6.389000000000001	6.21771
6.465999999999999	6.3814316
6.389000000000001	6.355801
6.322	6.336875
6.274000000000001	6.223923
6.322	6.174344
6.351	6.209363
6.340999999999999	6.2711697
6.340999999999999	6.2879133
6.409000000000001	6.2702026
6.389000000000001	6.3327017
6.379999999999999	6.2877684
6.409000000000001	6.2907352
6.475999999999999	6.287565
6.447	6.3876305
6.447	6.429465
6.504999999999999	6.3560514
6.447	6.381976
6.504999999999999	6.3470182
6.533	6.404604
6.572	6.4486494
6.696999999999999	6.4516783
6.620000000000001	6.569975
6.610000000000001	6.546919
6.504999999999999	6.536561
6.543	6.4574904
6.457	6.4392786
6.457	6.3921466
6.465999999999999	6.3645973
6.447	6.369141
6.6579999999999995	6.392033
6.620000000000001	6.524707
6.649000000000001	6.540924
6.754	6.557028
6.851000000000001	6.6490626
6.774	6.711419
6.620000000000001	6.6916723
6.610000000000001	6.6110554
6.600999999999999	6.505123
6.485000000000001	6.562805
6.533	6.4750695
6.6579999999999995	6.459298
6.649000000000001	6.5371237
6.725999999999999	6.5329876
6.639	6.61602
6.610000000000001	6.6197243
6.399000000000001	6.568912
6.361	6.431003
6.389000000000001	6.2789674
6.524000000000001	6.3129597
6.524000000000001	6.3459463
6.504999999999999	6.391629
6.543	6.427133
6.553	6.4387693
6.465999999999999	6.4769115
6.389000000000001	6.429196
6.418	6.3432455
6.418	6.323554
6.332	6.3159747
6.370000000000001	6.2667465
6.215999999999999	6.273923
6.14	6.228667
6.129999999999999	6.1303506
6.168000000000001	6.0779867
6.111	6.065583
6.072	6.053046
6.023999999999999	6.0367146
6.033999999999999	6.0107346
6.015	5.983369
5.986	5.9723053
6.053000000000001	5.9535904
5.957000000000001	5.9822445
5.812999999999999	5.9470344
5.698	5.8658595
5.65	5.746346
5.698	5.6582155
5.746	5.641391
5.601	5.6769476
5.716999999999999	5.6373353
5.9670000000000005	5.625885
5.9670000000000005	5.8263044
6.005	5.891826
6.043000000000001	5.976323
6.101	5.970966
6.091	6.0229025
6.082000000000001	6.0153847
6.043000000000001	6.0133653
6.053000000000001	6.012522
6.053000000000001	5.977131
6.082000000000001	5.9864635
6.158999999999999	5.9993935
6.178000000000001	6.0565953
6.149000000000001	6.07382
6.119999999999999	6.075941
6.111	6.0627847
6.063000000000001	6.0416446
6.082000000000001	6.0257006
5.9670000000000005	6.0209255
6.082000000000001	5.9663873
6.119999999999999	5.9977474
6.033999999999999	6.0080414
6.226	5.9971256
6.168000000000001	6.0956526
6.409000000000001	6.1148744
6.409000000000001	6.2591524
6.370000000000001	6.3033886
6.361	6.3082933
6.293	6.263385
6.254999999999999	6.22894
6.244999999999999	6.2151175
6.149000000000001	6.1945705
6.101	6.1421986
5.986	6.0730686
5.774	6.001972
5.802999999999999	5.8587513
5.746	5.78837
5.552999999999999	5.7034316
5.601	5.6249337
5.736000000000001	5.5933666
5.573	5.62989
5.621	5.5829716
5.621	5.5828714
5.677999999999999	5.600459
5.736000000000001	5.6092505
5.726	5.6516547
5.832000000000001	5.6780167
5.765	5.731859
5.812999999999999	5.753936
5.832000000000001	5.751277
5.802999999999999	5.7804766
5.802999999999999	5.7771974
5.861	5.757767
5.8420000000000005	5.7819195
5.861	5.806625
5.89	5.8148694
5.909	5.8389173
5.861	5.8610477
5.802999999999999	5.84279
5.707000000000001	5.795223
5.707000000000001	5.7272744
5.688	5.6853065
5.698	5.655219
5.87	5.649068
5.937999999999999	5.750454
5.677999999999999	5.8573256
5.707000000000001	5.749406
5.794	5.6654625
5.677999999999999	5.672489
5.707000000000001	5.6528406
5.726	5.65723
5.698	5.671405
5.601	5.663536
5.621	5.626504
5.563	5.6197166
5.581999999999999	5.567889
5.611000000000001	5.5528703
5.563	5.560697
5.534	5.566557
5.486000000000001	5.5550556
5.419	5.52712
5.39	5.5061364
5.4	5.4689507
5.323	5.44684
5.236	5.3960376
5.332	5.341743
5.342	5.373608
5.246	5.3721895
5.275	5.340162
5.323	5.323357
5.352	5.3620057
5.39	5.3582735
5.429	5.393594
5.429	5.434035
5.591999999999999	5.4618144
5.591999999999999	5.5354033
5.552999999999999	5.565873
5.456999999999999	5.561797
5.525	5.5281453
5.611000000000001	5.5303454
5.573	5.5675592
5.581999999999999	5.5824156
5.581999999999999	5.57861
5.765	5.577403
5.822	5.6586084
5.755	5.790803
5.63	5.816494
5.601	5.6726513
5.581999999999999	5.595602
5.361	5.550029
5.688	5.5037827
5.573	5.573701
5.611000000000001	5.578566
5.621	5.568917
5.581999999999999	5.5840898
5.477	5.5610437
5.409	5.5213375
5.4	5.507794
5.937999999999999	5.4656844
[truncated: 905 more rows]
