# Supplementary material for: Stock market forecasting research based on GA-WOA-LSTM
Source: PLoS One. 2025 Aug 27;20(8):e0330324. doi: 10.1371/journal.pone.0330324 (PMC12385415; doi:10.1371/journal.pone.0330324)
Supplement: S1 File — (ZIP) [file pone.0330324.s001.zip › Paper Model/SY/SANYUAN-600429.SS/GA-WOA-LSTM/train_results/CNN_evaluation_metrics.csv]

Dataset	MAE	MAPE (%)	RMSE	R2
Train	0.25523595036619623	3.90429141766325	0.35785111249159846	0.9411351077469965
Test	0.26466681931452013	6.230599140188982	0.34652830693991615	0.4223272220731321
