# Supplementary material for: Stock market forecasting research based on GA-WOA-LSTM
Source: PLoS One. 2025 Aug 27;20(8):e0330324. doi: 10.1371/journal.pone.0330324 (PMC12385415; doi:10.1371/journal.pone.0330324)
Supplement: S1 File — (ZIP) [file pone.0330324.s001.zip › Paper Model/SY/SANYUAN-600429.SS/GA-WOA-LSTM/train_results/CNN_test_prediction.csv]

Actual_Close	Predicted_Close
5.336	5.5136366
5.327	5.4623313
5.288	5.400641
5.239	5.3508744
5.229	5.312997
5.229	5.3162603
5.18	5.3108854
5.219	5.379043
5.21	5.331658
5.268	5.356011
5.317	5.3400936
5.19	5.361827
5.122	5.3081846
5.005	5.2862635
5.102	5.266709
5.112	5.2130938
5.239	5.2054205
5.327	5.232215
5.375	5.248395
5.483	5.248452
5.658000000000001	5.317023
5.463	5.4412394
5.307	5.4521036
4.897	5.464217
4.722	5.446357
4.771	5.3135138
4.585	5.1661725
4.644	5.075283
4.673	4.9477777
4.488	4.8515844
4.527	4.799821
4.624	4.7282047
4.585	4.6851387
4.663	4.6724114
4.663	4.6496515
4.693	4.6487293
4.644	4.701069
4.644	4.726073
4.624	4.712627
4.741	4.728929
4.888	4.7678323
4.683	4.801899
4.741	4.83363
4.722	4.856583
4.702	4.850197
4.771	4.863909
4.879	4.8246694
4.899	4.829148
4.889	4.831441
4.919	4.8787036
4.879	4.907613
4.869	4.9321404
4.86	4.9177694
4.899	4.9463334
4.85	4.9679623
4.909	4.9532533
4.948	4.9674997
4.988	4.990856
4.988	4.986714
4.988	5.002349
4.998	5.02742
4.958	5.0464473
4.968	5.05364
5.037	5.0565014
5.037	5.076675
5.106	5.09018
5.047	5.1092734
5.165	5.137311
5.106	5.238718
5.067	5.204683
5.007	5.2431145
4.919	5.232697
4.889	5.1923428
4.909	5.119917
4.919	5.094541
4.86	5.0769687
4.85	5.059533
4.86	5.0251794
4.623	5.030402
4.712	5.0163937
4.771	4.961329
4.81	4.947387
4.791	4.946514
4.8	4.931739
4.771	4.8964925
4.781	4.890733
4.741	4.9016795
4.741	4.9164057
4.682	4.9045134
4.692	4.8924284
4.524	4.8788037
4.465	4.870929
4.544	4.806072
4.653	4.767944
4.672	4.764664
4.633	4.766893
4.633	4.744648
4.712	4.75013
4.771	4.775502
4.781	4.7962112
4.791	4.8274903
4.83	4.8558
4.751	4.913504
4.712	4.9145293
4.751	4.9150605
4.731	4.926896
4.653	4.9210773
4.751	4.894395
4.82	4.8897223
4.899	4.890203
4.919	4.9352612
4.889	4.9404144
4.86	4.9959536
4.869	5.012476
4.86	5.004881
4.86	4.9983273
4.83	4.9808817
4.761	4.9709883
4.761	4.9700136
4.781	4.9516134
4.771	4.945744
4.731	4.9380174
4.505	4.930262
4.554	4.8960433
4.544	4.8388467
4.643	4.7985487
4.584	4.794177
4.524	4.770772
4.416	4.7369194
4.603	4.703752
4.564	4.7006583
4.524	4.685573
4.485	4.7067566
4.386	4.6989713
4.416	4.6836324
4.446	4.641735
4.505	4.628211
4.505	4.6233788
4.544	4.6303144
4.505	4.628852
4.446	4.639093
4.406	4.638078
4.357	4.628208
4.258	4.618923
4.189	4.597297
4.229	4.5596538
4.278	4.5238047
4.12	4.5102425
4.091	4.4873567
4.278	4.456958
4.308	4.452722
4.288	4.465246
4.367	4.465517
4.446	4.475839
4.446	4.478392
4.465	4.4820266
4.436	4.544603
4.495	4.566084
4.485	4.6066155
4.524	4.593634
4.574	4.613873
4.623	4.6363173
4.524	4.6646643
4.564	4.679646
4.495	4.687081
4.544	4.6782236
4.455	4.693641
4.455	4.680261
4.495	4.665528
4.574	4.66322
4.574	4.664163
5.027	4.6581516
5.53	4.914953
5.392	5.4626393
5.274	5.582892
5.362	5.833562
5.323	6.107921
5.421	6.079727
5.283	5.5625944
5.412	5.6612186
5.52	5.414501
5.274	5.3622203
5.293	5.377798
5.175	5.328927
4.998	5.3248587
5.067	5.335587
5.067	5.2649403
5.116	5.1017046
5.126	5.1057773
5.195	5.148522
5.264	5.1354027
5.136	5.202224
5.244	5.1639595
5.086	5.188825
5.067	5.2080517
4.988	5.2216015
4.86	5.1636577
4.899	5.170744
4.83	5.07222
4.8	5.025755
4.731	5.0061474
4.8	4.973768
4.869	4.898534
4.761	4.907968
4.771	4.9040356
4.771	4.910597
4.82	4.8845043
4.83	4.9231987
4.869	4.936297
4.879	4.9027195
4.919	4.9437947
4.86	4.985189
4.8	4.975163
4.86	4.9472675
4.8	4.9432344
4.83	4.931131
4.938	4.920285
5.067	5.010612
5.126	5.0539336
5.165	5.082055
5.126	5.158836
5.165	5.198168
5.224	5.2255635
5.224	5.189378
5.234	5.2107277
5.234	5.197225
5.185	5.2407217
5.283	5.267547
5.254	5.26767
5.214	5.314376
5.175	5.335457
5.175	5.3221684
5.274	5.2945285
5.106	5.3268957
5.096	5.3004417
5.126	5.285012
5.076	5.287472
5.037	5.3152723
5.067	5.2280507
5.096	5.220293
5.027	5.204802
5.027	5.211355
4.889	5.1879225
4.879	5.1564093
4.889	5.1316447
4.899	5.105155
4.879	5.0896654
4.85	5.051649
4.86	5.028887
4.8	4.9926972
4.83	4.956963
4.84	4.9552794
4.879	4.9907722
4.86	4.9583397
4.781	4.958492
4.791	4.9515557
4.741	4.9577723
4.692	4.9299893
4.662	4.9234715
4.731	4.8871346
4.682	4.8477726
4.692	4.847849
4.751	4.8337407
4.692	4.8241096
4.653	4.812971
4.643	4.802005
4.593	4.82934
4.574	4.7905507
4.623	4.779912
4.771	4.7629824
4.81	4.840173
4.84	4.807542
4.85	4.837338
4.86	4.854694
4.869	4.964979
4.889	4.9505706
4.899	4.956185
4.869	4.9610143
4.879	5.0037107
4.84	4.9846735
4.84	4.977173
4.791	4.9538593
4.781	4.975274
4.84	4.982603
4.791	4.963248
4.692	4.952384
4.672	4.9351296
4.672	4.9096646
4.613	4.879829
4.603	4.848119
4.534	4.8183146
4.593	4.7809095
4.653	4.7552943
4.662	4.74556
4.643	4.7477784
4.662	4.754888
4.672	4.7527018
4.653	4.7734632
4.731	4.7798586
4.731	4.8011446
4.771	4.8188324
4.761	4.865387
4.761	4.884086
4.712	4.8767753
4.692	4.8774056
4.653	4.8738585
4.564	4.8507843
4.692	4.8385916
4.712	4.8197627
4.692	4.8136597
4.702	4.8209596
4.771	4.825824
4.771	4.851267
4.751	4.8362036
4.731	4.8696413
4.761	4.8730273
4.741	4.895393
4.771	4.8756566
4.761	4.887461
4.781	4.9005003
4.771	4.9252906
4.85	4.9161882
4.938	4.970565
4.988	4.9996023
4.978	4.9956865
5.037	5.022118
5.086	5.055157
5.076	5.0649576
5.106	5.0792065
5.155	5.10111
5.224	5.152983
5.224	5.2002544
5.313	5.1976075
5.402	5.2706575
5.5	5.316509
5.382	5.393177
5.343	5.406805
5.372	5.41772
5.372	5.4072075
5.36	5.4439554
5.272	5.4166965
5.232	5.4225073
5.222	5.388467
5.193	5.3925424
5.212	5.414874
5.153	5.4080486
5.183	5.3375063
5.232	5.322613
5.163	5.306799
5.212	5.3145027
5.123	5.2910237
5.143	5.285785
5.123	5.342314
5.094	5.316496
5.015	5.316635
5.163	5.2973137
5.311	5.292305
4.985	5.4138455
4.926	5.3640113
4.808	5.3376265
4.817	5.249005
4.867	5.258889
4.926	5.1837254
4.936	5.1238995
4.916	4.96583
4.985	4.9723024
4.985	5.0248938
4.995	5.023866
5.044	5.051086
4.965	5.06807
4.995	5.081517
4.946	5.0723643
4.926	5.077682
4.956	5.0658617
4.906	5.077916
4.857	5.052524
4.808	5.072117
4.867	5.066828
4.847	5.0578904
4.758	5.0416083
4.738	5.015819
4.748	4.9862375
4.679	4.932211
4.62	4.895973
4.59	4.8761034
4.541	4.84112
4.65	4.7981
4.699	4.7958946
4.699	4.765948
4.798	4.8067102
4.679	4.8115716
4.659	4.8925624
4.679	4.8183155
4.65	4.8434525
4.659	4.831044
4.709	4.857072
4.669	4.8302298
4.659	4.749218
4.64	4.7497525
4.64	4.74158
4.659	4.7674675
4.659	4.7333236
4.699	4.737095
4.65	4.768311
4.65	4.774431
4.679	4.7860036
4.709	4.80191
4.738	4.7958593
4.748	4.802749
4.798	4.808271
4.758	4.83494
4.748	4.82358
4.709	4.818572
4.738	4.7933455
4.729	4.798086
4.699	4.790666
4.748	4.801167
4.788	4.898823
4.837	4.8723207
4.709	4.9266357
4.65	4.902382
4.689	4.8929615
4.61	4.811268
4.59	4.7896
4.551	4.747923
4.492	4.7353683
4.452	4.690626
4.383	4.669036
4.432	4.6218643
4.383	4.599274
4.344	4.5672164
4.294	4.5381436
4.413	4.519928
4.432	4.543072
4.403	4.530636
4.472	4.575073
4.452	4.576546
4.403	4.5672007
4.363	4.5721188
4.294	4.5602846
4.304	4.5274534
4.334	4.524268
4.393	4.5133166
4.413	4.5190663
4.383	4.529177
4.383	4.52857
4.274	4.5128117
4.186	4.505026
4.166	4.528222
3.939	4.528133
3.939	4.5683446
4.067	4.5588346
4.166	4.551098
4.205	4.548088
4.117	4.530489
4.047	4.50473
3.909	4.471119
3.87	4.4508862
3.791	4.4221463
3.544	4.4831033
3.643	4.5421243
3.574	4.5550146
3.84	4.5968246
3.889	4.5334244
3.889	4.5023184
3.929	4.4919534
3.959	4.414085
4.008	4.435994
3.998	4.4334707
4.028	4.4253597
3.9190000000000005	4.4180393
3.9780000000000006	4.443245
4.067	4.4558578
3.988	4.482752
3.939	4.494441
4.057	4.4663086
4.008	4.475878
3.998	4.4690437
4.038	4.445344
4.077	4.4367676
4.047	4.442082
4.028	4.418599
4.067	4.4119844
4.107	4.4076905
4.107	4.41903
4.176	4.43152
4.205	4.454165
4.117	4.4610167
4.087	4.449007
4.097	4.4381266
4.067	4.4367447
4.067	4.4153943
4.097	4.414698
4.156	4.4113803
4.205	4.426539
4.245	4.4228477
4.245	4.4022126
4.245	4.44584
4.186	4.4522986
4.186	4.450417
4.136	4.4397707
4.087	4.4277015
3.88	4.418324
4.047	4.446047
4.047	4.4723754
4.057	4.485199
4.077	4.498293
4.038	4.4807143
4.057	4.456869
4.057	4.3978434
4.245	4.3825407
4.274	4.4758677
4.383	4.490038
4.432	4.559823
4.462	4.5851955
4.393	4.574153
4.403	4.53901
4.403	4.4879103
4.344	4.4765415
4.373	4.5181723
4.334	4.5108795
4.363	4.5211215
4.383	4.5238466
4.423	4.5409207
4.403	4.535572
4.353	4.536723
4.255	4.531128
4.294	4.532667
4.265	4.5187945
4.205	4.486257
4.215	4.475919
4.166	4.4595513
4.166	4.448864
4.077	4.4398255
4.087	4.4502387
3.968	4.4526577
3.8300000000000005	4.4486713
3.959	4.4805264
3.87	4.493803
3.889	4.486931
3.84	4.481176
3.88	4.452265
3.8300000000000005	4.418636
3.82	4.394294
3.801	4.3799047
3.722	4.3876853
3.7410000000000005	4.390917
3.643	4.3922963
3.702	4.399326
3.7509999999999994	4.4074864
3.692	4.424425
3.6820000000000004	4.4279423
3.791	4.4106417
3.781	4.408145
3.8300000000000005	4.3994174
3.7410000000000005	4.405849
3.7410000000000005	4.408407
3.692	4.3808637
3.662	4.377924
3.672	4.382304
3.7710000000000004	4.396159
3.82	4.449338
3.8099999999999996	4.455449
3.79	4.435423
3.8300000000000005	4.4035015
3.88	4.384787
3.82	4.3813696
3.82	4.3779955
3.7599999999999993	4.3810544
3.74	4.3922935
3.7599999999999993	4.3827047
3.79	4.386262
3.7599999999999993	4.396386
3.79	4.403388
3.85	4.40563
3.85	4.4292774
3.85	4.4407053
3.85	4.441652
3.92	4.4380383
3.9	4.4227366
3.95	4.4056525
3.95	4.400758
3.99	4.3971395
3.9399999999999995	4.39273
3.88	4.3838415
3.9	4.3813086
3.85	4.3832145
3.87	4.382365
3.8099999999999996	4.384934
3.79	4.3945975
3.72	4.394447
3.61	4.3925815
3.5999999999999996	4.419011
3.61	4.439156
3.62	4.473773
3.6299999999999994	4.4688907
3.6799999999999997	4.432233
3.61	4.4025726
3.6299999999999994	4.3930826
3.62	4.3908777
3.67	4.404013
3.64	4.4041615
3.64	4.399995
3.65	4.4005475
3.59	4.4034395
3.61	4.4024763
3.61	4.407859
3.54	4.4102836
3.72	4.4122467
3.72	4.424932
3.71	4.43478
3.8099999999999996	4.4341288
3.84	4.424526
3.99	4.424771
4.22	4.409246
4.49	4.5192018
4.52	4.658309
4.16	4.7918034
4.22	4.938142
4.22	4.9062543
4.24	4.812074
4.16	4.761976
4.17	4.78881
4.13	4.6578984
4.16	4.573912
4.17	4.4686823
4.23	4.4368343
4.25	4.4454103
4.24	4.460887
4.28	4.479204
4.4	4.4716372
4.33	4.5384064
4.31	4.5521836
4.32	4.587483
4.29	4.6047754
4.36	4.6199255
4.4	4.5808415
4.43	4.582586
4.61	4.5260954
4.53	4.6320105
4.46	4.665497
4.44	4.699618
4.42	4.6761775
4.33	4.624834
4.27	4.587306
4.28	4.5552263
4.32	4.524192
4.36	4.5271673
4.37	4.509403
4.21	4.5158606
4.28	4.516799
4.4	4.5040894
4.4	4.5344496
4.46	4.553176
4.51	4.608385
4.56	4.6472683
4.55	4.645456
4.5	4.660197
4.5	4.6367316
4.6	4.645266
4.65	4.6536164
4.69	4.804297
4.84	5.003435
5.32	5.0874596
5.490000000000001	5.1860085
5.48	6.4495535
5.06	6.4650354
4.89	6.274754
4.85	5.895097
4.8	5.8309593
4.54	5.7302146
4.58	5.8575006
4.49	5.315463
4.56	4.9837165
4.63	4.8701606
4.52	4.8393383
4.4	4.803272
4.45	4.6895986
4.16	4.6957374
4.1	4.664191
4.11	4.6281843
4.15	4.6133785
4.07	4.6463113
3.95	4.603185
4.01	4.5588765
4.14	4.5057573
4.16	4.515602
4.18	4.5091505
4.17	4.5090485
4.19	4.504106
4.12	4.494677
4.05	4.4861917
4.06	4.4564548
4.08	4.4557505
4.09	4.475114
4.07	4.472781
4.09	4.464891
4.16	4.4513807
4.25	4.4970374
4.23	4.502984
4.22	4.532696
4.27	4.5251164
4.22	4.5664563
4.29	4.5488806
4.16	4.520347
4.18	4.5182247
4.21	4.5206137
4.17	4.4933405
4.22	4.470484
4.18	4.496064
4.23	4.5071774
4.32	4.4988136
4.25	4.5897093
4.22	4.596631
4.21	4.589903
4.17	4.5603056
4.2	4.5355067
4.17	4.528292
4.2	4.4805794
4.23	4.4407277
4.2	4.4671183
