# Supplementary material for: Stock market forecasting research based on GA-WOA-LSTM
Source: PLoS One. 2025 Aug 27;20(8):e0330324. doi: 10.1371/journal.pone.0330324 (PMC12385415; doi:10.1371/journal.pone.0330324)
Supplement: S1 File — (ZIP) [file pone.0330324.s001.zip › Paper Model/SY/SANYUAN-600429.SS/GA-WOA-LSTM/train_results/CNN_train_prediction.csv]

Actual_Close_Train	Predicted_Close_Train
7.456	7.4281597
7.552	7.469284
7.792	7.5308385
7.6	7.4289613
7.484999999999999	7.539798
7.484999999999999	7.5753384
7.504	7.658293
7.417	7.6502814
7.475	7.5574083
7.388999999999999	7.523181
7.484999999999999	7.5250406
7.667	7.5658703
7.475	7.68444
7.667	7.648379
7.7059999999999995	7.7132864
7.754	7.7825522
7.302	7.817645
7.446	7.758912
7.562	7.660304
7.388999999999999	7.6553946
7.283000000000001	7.6844482
7.023	7.6129847
6.774	7.5409327
6.706000000000001	7.4894457
6.620000000000001	7.316925
6.639	7.193191
6.678	7.0791206
6.802	6.9503427
6.639	6.9137554
6.600999999999999	6.844105
6.639	6.8342667
6.572	6.815834
6.119999999999999	6.8680134
6.188000000000001	6.818921
6.188000000000001	6.7091017
5.726	6.6406517
5.8420000000000005	6.576172
5.755	6.4461236
5.861	6.26665
6.015	6.261508
6.572	6.161022
6.361	6.1957817
6.332	6.2743917
6.351	6.325263
6.284000000000001	6.3923798
6.082000000000001	6.5118017
5.89	6.43018
5.994999999999999	6.3819695
6.015	6.3135605
6.284000000000001	6.360147
6.111	6.3939533
6.111	6.3605003
6.322	6.3510485
6.293	6.4075737
6.197	6.3630123
6.197	6.373972
6.197	6.382004
5.919	6.400485
6.063000000000001	6.3768816
6.053000000000001	6.3483458
6.033999999999999	6.3396425
6.063000000000001	6.367898
5.976	6.342318
5.861	6.2596292
5.552999999999999	6.2380357
5.323	6.161971
5.236	6.0729547
5.294	5.946061
5.198	5.8440266
5.294	5.7099237
5.621	5.589074
5.544	5.6608944
5.621	5.5908833
5.659	5.6527433
5.467	5.7042856
5.505	5.720067
5.352	5.6802034
5.323	5.6566935
5.456999999999999	5.6167727
5.601	5.6080613
5.698	5.607411
5.794	5.6595235
5.716999999999999	5.6729703
5.726	5.7440715
5.774	5.7841067
5.89	5.8063493
5.87	5.8228817
5.88	5.869816
5.9670000000000005	5.909769
5.8420000000000005	5.972116
5.919	5.971437
5.994999999999999	5.9689074
6.158999999999999	6.009113
6.149000000000001	6.0808077
5.919	6.0985003
5.919	6.1421585
5.784	6.1450253
5.87	6.1118627
6.053000000000001	6.084715
6.111	6.100685
6.428000000000001	6.0887346
6.620000000000001	6.2165136
6.514	6.2983894
6.293	6.4126973
6.370000000000001	6.5016327
6.063000000000001	6.4879575
6.053000000000001	6.4564295
6.111	6.320537
6.226	6.291649
6.082000000000001	6.317289
6.236	6.2772584
6.370000000000001	6.2744627
6.457	6.335279
6.475999999999999	6.399523
6.475999999999999	6.4464397
6.409000000000001	6.464608
6.264000000000001	6.498514
6.6579999999999995	6.4746013
6.668	6.6041803
7.216	6.5967736
7.254	6.8663588
7.129	6.9153905
7.408000000000001	7.089882
8.148	7.1360664
7.811	7.4612246
8.013000000000002	7.368039
7.879	7.68847
7.859	7.7042103
7.773	7.881199
7.869	7.701687
8.148	7.880047
7.879	7.8756967
7.715	7.9501476
7.446	7.990361
7.206	7.976756
7.11	7.8499165
7.312000000000001	7.6646943
7.388999999999999	7.5759335
7.369	7.512351
7.484999999999999	7.4678926
7.552	7.4636993
7.619	7.4998055
7.321000000000001	7.547801
7.811	7.587056
7.686	7.694195
7.792	7.684473
7.638	7.78347
7.907	7.798244
8.003	7.867366
8.013000000000002	7.8555613
8.234000000000002	7.9761724
8.34	8.03168
8.686	8.108486
8.474	8.28171
7.763000000000001	8.365039
7.917	8.433395
7.571	8.404601
7.571	8.325458
7.484999999999999	8.189677
7.629	8.086062
7.792	7.994466
7.946	7.9106464
8.167	7.9184284
8.128	8.013344
8.167	8.069147
8.272	8.113026
7.898	8.166823
7.869	8.226239
8.08	8.256681
7.744	8.350345
7.59	8.269743
7.696	8.195492
7.696	8.10537
7.504	8.086665
7.581	7.9027157
7.782	7.8201704
7.8309999999999995	7.8439865
7.84	7.914955
7.715	7.926388
7.773	7.941816
7.811	7.9654007
7.888	7.9769716
8.042	8.069149
7.907	8.071242
7.504	8.108518
7.196	8.1143675
7.071	8.007257
7.206	7.808613
7.138999999999999	7.713978
7.216	7.621402
7.302	7.5087757
7.312000000000001	7.4714804
7.206	7.4508553
7.11	7.4451485
7.091000000000001	7.428462
7.206	7.417168
7.475	7.395317
7.187000000000001	7.448463
6.851000000000001	7.4582148
6.600999999999999	7.427781
6.600999999999999	7.3215427
6.793	7.22563
6.524000000000001	7.1389785
6.447	6.996021
6.129999999999999	6.8940973
5.986	6.8249516
6.082000000000001	6.706458
6.197	6.6053104
6.284000000000001	6.5468044
6.340999999999999	6.486809
6.379999999999999	6.430255
6.495000000000001	6.4454026
6.696999999999999	6.488945
6.591000000000001	6.5618978
6.678	6.6403766
7.35	6.7186913
7.388999999999999	6.9514313
7.235	7.054426
7.062000000000001	7.214534
7.177	7.2549644
6.889	7.341752
7.014	7.247862
7.1000000000000005	7.2128506
7.158000000000001	7.1988025
7.187000000000001	7.293813
7.235	7.269596
7.148	7.2821274
7.033000000000001	7.3139305
7.129	7.288063
7.225	7.2804403
7.273	7.3181143
7.408000000000001	7.3316455
7.494	7.400283
7.456	7.5039883
7.619	7.535527
7.465	7.5864944
7.609999999999999	7.6490364
7.763000000000001	7.6305933
7.562	7.721442
7.456	7.721993
7.408000000000001	7.749255
7.484999999999999	7.7497563
7.398	7.7297983
7.504	7.651569
7.619	7.641433
7.677	7.644828
7.648	7.716315
7.321000000000001	7.740271
7.273	7.7579775
8.003	7.7058115
7.907	7.9967413
8.003	7.8689594
7.686	8.161352
7.8020000000000005	8.089258
7.782	8.082516
7.542000000000001	7.880026
7.629	7.9121914
7.677	7.797044
7.523	7.7759876
7.552	7.8070273
7.667	7.755698
7.6	7.758959
7.388999999999999	7.7714586
7.638	7.7578955
7.552	7.8550243
7.456	7.802497
7.033000000000001	7.8446827
7.033000000000001	7.789009
6.937000000000001	7.7042017
6.985	7.58978
7.033000000000001	7.4801726
7.081	7.3485928
7.11	7.3387403
7.177	7.2928114
7.023	7.2746525
7.11	7.289548
7.033000000000001	7.2705746
7.129	7.26797
7.562	7.315506
7.59	7.47415
7.59	7.4660583
8.148	7.63715
7.677	8.114138
8.445	8.013639
9.291	8.184147
8.359000000000002	8.946044
7.888	8.677337
8.455000000000002	8.63768
8.666	8.507192
8.369	8.58268
8.57	8.103967
8.666	8.26279
8.887	8.2208805
8.609	8.353157
8.186	8.349455
7.888	8.370504
8.042	8.358551
8.061	8.246982
7.417	8.148654
7.148	8.066251
7.225	7.8606434
7.263999999999999	7.7211905
7.35	7.6685696
7.35	7.6019816
7.456	7.443763
7.59	7.4085197
7.552	7.441681
7.302	7.5014033
7.379	7.515971
7.465	7.531451
7.619	7.5099764
7.773	7.61792
7.859	7.627511
7.7059999999999995	7.691324
7.677	7.7711143
7.936	7.801004
7.888	7.861238
7.984000000000001	7.8499146
7.955	7.9012766
7.965	7.9465494
7.984000000000001	8.021248
7.8020000000000005	8.027021
7.975	8.018371
8.109000000000002	8.011648
8.042	8.152842
7.475	8.15252
7.552	8.165425
7.6	8.1142025
7.398	7.9931345
7.35	7.902409
7.35	7.778373
7.12	7.6694355
7.1000000000000005	7.6232862
7.158000000000001	7.550641
6.956000000000001	7.4580307
6.802	7.4271374
6.678	7.337997
6.725999999999999	7.192682
6.889	7.1421046
6.927	7.088271
6.995	7.0471725
6.985	7.068781
7.091000000000001	7.0503683
6.9079999999999995	7.0782595
6.899	7.12005
7.379	7.115677
7.388999999999999	7.393303
7.216	7.3582597
7.302	7.5813856
7.427	7.6060553
7.456	7.572913
7.254	7.597908
7.11	7.5512085
7.158000000000001	7.55804
7.1000000000000005	7.6049724
6.802	7.474023
6.851000000000001	7.344016
6.966000000000001	7.2552266
6.754	7.2137413
6.821999999999999	7.1899705
6.802	7.147782
6.821999999999999	7.074619
6.802	7.0754633
6.9079999999999995	7.048935
6.754	7.026704
6.774	7.041334
6.899	7.031666
7.091000000000001	7.044034
6.889	7.1655536
6.716000000000001	7.1560698
6.793	7.1359053
6.524000000000001	7.1662292
6.312	7.077098
6.322	6.9496245
6.370000000000001	6.8277073
6.370000000000001	6.749568
6.524000000000001	6.7141914
6.591000000000001	6.6972303
6.600999999999999	6.6794157
6.620000000000001	6.713499
6.361	6.741849
6.379999999999999	6.766598
6.063000000000001	6.7286468
5.947	6.7130814
6.023999999999999	6.6205273
6.168000000000001	6.539769
6.158999999999999	6.4687834
6.178000000000001	6.435146
6.322	6.3529572
6.389000000000001	6.381316
6.332	6.4310217
6.418	6.4524
6.428000000000001	6.473572
6.668	6.546545
6.600999999999999	6.642315
6.485000000000001	6.691983
6.735	6.724519
6.514	6.8752723
6.581000000000001	6.8237023
6.745000000000001	6.802472
6.725999999999999	6.8753495
6.870000000000001	6.8782635
6.696999999999999	6.9114513
6.399000000000001	6.898247
6.409000000000001	6.879204
6.436999999999999	6.8469863
6.370000000000001	6.7932916
6.379999999999999	6.7153273
6.418	6.6535015
6.600999999999999	6.6300254
6.668	6.647046
6.668	6.6669445
6.725999999999999	6.7440796
6.312	6.8381453
6.188000000000001	6.8246164
6.168000000000001	6.720778
6.168000000000001	6.7050247
6.129999999999999	6.6250563
5.976	6.5094676
5.898999999999999	6.4168367
5.65	6.305772
5.477	6.256275
5.409	6.146721
5.525	6.034647
5.563	5.9323883
5.477	5.8537955
5.284	5.746645
5.054	5.713818
5.121	5.613063
5.16	5.5504303
5.025	5.5274324
4.9	5.4580207
4.948	5.3645124
5.035	5.300577
4.91	5.243574
4.698	5.2082424
4.698	5.1630406
4.929	5.0934176
5.102	5.057804
5.063	5.0819387
5.054	5.104832
5.025	5.1272635
4.794	5.1429973
5.054	5.145234
5.083	5.1248093
5.083	5.18307
5.131	5.190543
5.131	5.213177
5.102	5.245214
5.025	5.2508197
5.131	5.262729
5.179	5.248799
5.236	5.283165
5.092	5.298936
5.217	5.303887
5.246	5.3004613
5.323	5.315462
5.4	5.3608685
5.352	5.3856072
5.467	5.4085073
5.486000000000001	5.4474297
5.486000000000001	5.459183
5.515000000000001	5.5232534
5.534	5.532864
5.591999999999999	5.5580244
5.563	5.6056175
5.591999999999999	5.6323814
5.621	5.646188
5.563	5.7114735
5.448	5.7130156
5.477	5.718664
5.544	5.7141914
5.534	5.7182198
5.456999999999999	5.663532
5.419	5.661101
5.909	5.6429787
5.861	5.901428
5.774	5.781514
5.812999999999999	5.96463
5.448	5.8905077
5.8420000000000005	5.973837
6.043000000000001	5.8337646
6.072	5.8597794
5.89	5.900488
5.851	5.96671
5.784	6.068471
5.64	5.9249086
5.707000000000001	5.8673897
5.716999999999999	5.8503
5.294	5.8531823
5.15	5.830547
5.006	5.730126
5.16	5.6456337
5.38	5.5518146
5.352	5.524131
5.4	5.4415655
5.39	5.4512787
5.429	5.432889
5.515000000000001	5.4322977
5.505	5.449067
5.352	5.505228
5.89	5.5446053
5.87	5.928694
6.457	5.7964816
6.475999999999999	6.3316736
6.409000000000001	6.508642
6.457	6.435455
6.465999999999999	6.266589
6.351	6.4402275
6.236	6.250949
6.236	6.321412
6.543	6.2346554
6.475999999999999	6.6625414
7.12	6.540681
7.014	7.0998216
7.35	7.3109255
7.283000000000001	7.5600786
7.244	7.4433355
7.273	7.2262387
7.206	6.990614
7.927	6.8755865
7.927	7.6857624
7.792	7.6429243
7.283000000000001	7.8782196
6.985	7.8854923
6.802	8.046887
6.678	7.417898
6.793	7.2701054
6.802	7.0832586
6.764	6.9220743
6.812000000000001	6.895767
6.639	6.606168
6.244999999999999	6.7029543
6.361	6.6175923
6.284000000000001	6.5363264
6.072	6.509843
6.082000000000001	6.4652243
6.236	6.4123006
6.149000000000001	6.2955713
6.293	6.2997427
6.322	6.287696
6.485000000000001	6.3450117
6.447	6.4224195
6.284000000000001	6.4602003
6.111	6.5319805
5.976	6.5248084
5.794	6.371805
5.851	6.240587
5.765	6.1897874
5.611000000000001	6.1001034
5.659	6.031335
5.832000000000001	5.9753923
5.802999999999999	5.9399543
5.928000000000001	5.940362
5.688	5.9576797
5.909	5.9522667
5.755	5.9373264
5.591999999999999	5.954491
5.677999999999999	5.9136424
5.832000000000001	5.8780375
5.765	5.8981137
5.409	5.8641806
5.456999999999999	5.8554697
5.467	5.8294973
5.591999999999999	5.7861757
5.505	5.775477
5.429	5.73499
5.544	5.667501
5.486000000000001	5.6767755
5.4	5.6421385
5.409	5.628062
5.227	5.612384
5.063	5.606023
5.15	5.555483
5.063	5.5030775
5.208	5.4374323
5.332	5.4184265
5.361	5.380419
5.304	5.385194
5.477	5.3859816
5.448	5.4317703
5.265	5.456903
5.313	5.4869833
5.611000000000001	5.485362
5.534	5.6603923
5.544	5.601865
5.486000000000001	5.7394495
5.515000000000001	5.7091637
5.39	5.7004466
5.467	5.5901346
5.456999999999999	5.593932
5.198	5.5713525
5.217	5.5902786
5.188	5.5180883
5.131	5.476945
5.15	5.439584
5.208	5.39135
5.14	5.3486013
5.169	5.33179
5.227	5.3113413
5.409	5.315741
5.669	5.4071255
5.581999999999999	5.5150476
5.611000000000001	5.5466733
5.525	5.6791925
5.515000000000001	5.724094
5.409	5.6793575
5.38	5.620967
5.477	5.6287003
5.323	5.59267
5.16	5.5920725
5.198	5.557402
5.131	5.5117726
5.054	5.4644938
5.169	5.41953
5.332	5.3849306
5.217	5.347569
5.352	5.352998
5.429	5.3585777
5.284	5.40265
5.284	5.4392047
5.284	5.444975
5.294	5.4325924
5.4	5.478483
5.429	5.474491
5.409	5.472448
5.438	5.5107393
5.352	5.537383
5.313	5.552546
5.313	5.5125675
5.131	5.5011725
5.14	5.503648
5.169	5.4626946
5.169	5.425935
5.246	5.411205
5.332	5.3825493
5.352	5.3719974
5.284	5.3874207
5.438	5.4041734
5.208	5.474893
5.16	5.4709377
5.198	5.4550476
5.102	5.4373736
5.217	5.419612
5.131	5.4040117
5.015	5.352367
5.006	5.3320847
5.044	5.3114405
5.083	5.340989
5.006	5.259324
5.025	5.276771
4.948	5.252425
4.785	5.2201033
4.612	5.152651
4.449	5.116764
4.871	5.0297832
4.679	5.0513363
4.602	4.964795
4.756	4.9410486
4.708	4.893228
4.785	4.8619833
4.862	4.8579016
4.823	4.8765798
4.814	4.85682
4.698	4.9011335
4.862	4.9265394
5.035	4.946085
4.996	4.9829154
4.996	5.0127044
5.044	5.055777
5.131	5.087887
5.025	5.2085032
5.515000000000001	5.176164
6.033999999999999	5.4216843
5.919	5.7350254
5.861	5.7329435
6.351	6.011771
6.188000000000001	6.2828484
6.207000000000001	6.187198
6.158999999999999	6.0825534
6.178000000000001	6.0989714
6.119999999999999	6.1442747
6.111	6.04827
6.322	6.032261
6.399000000000001	6.200224
6.332	6.1805525
6.284000000000001	6.2062936
6.303000000000001	6.236608
6.293	6.3242846
5.88	6.2619033
5.774	6.138703
5.601	6.0098877
5.669	5.896393
5.812999999999999	5.910242
5.765	5.845807
5.736000000000001	5.8317556
5.63	5.812252
5.707000000000001	5.83132
5.64	5.7929983
5.736000000000001	5.7739
5.851	5.780045
5.812999999999999	5.811017
5.812999999999999	5.8273597
5.851	5.848789
5.688	5.8796253
5.957000000000001	5.9090724
5.861	5.9499397
5.909	5.932965
5.957000000000001	6.009201
5.736000000000001	6.007677
5.659	6.0277243
5.784	5.9505215
5.784	5.901081
6.129999999999999	5.908238
6.418	6.1711397
6.436999999999999	6.096405
6.264000000000001	6.256771
6.111	6.327162
6.14	6.375613
5.898999999999999	6.236581
5.832000000000001	6.1849885
5.851	6.111143
5.794	6.053593
5.89	6.0888352
5.812999999999999	6.0434556
6.082000000000001	5.998867
6.236	6.0522223
6.168000000000001	6.076015
6.332	6.122607
6.236	6.18299
6.197	6.221204
5.832000000000001	6.194199
5.861	6.1854873
5.88	6.1413393
5.688	6.0958376
5.669	6.0991435
5.755	6.0158176
5.784	5.929588
5.89	5.939796
5.822	5.989773
5.669	5.9430737
5.448	5.944825
5.4	5.9520855
5.448	5.8488693
5.361	5.7508545
5.552999999999999	5.7225666
5.601	5.700777
5.4	5.6399136
5.15	5.6449194
5.054	5.6363316
4.929	5.5689306
4.987	5.4801216
5.073	5.395378
5.092	5.351848
5.083	5.242575
5.063	5.1913834
4.967	5.1845055
5.179	5.193729
5.16	5.200506
5.063	5.218154
5.131	5.2607594
5.169	5.27638
5.188	5.2727118
5.496	5.2543335
5.467	5.4101295
5.419	5.428129
5.246	5.5462184
5.313	5.556371
5.275	5.486787
5.352	5.468249
5.361	5.4902096
5.429	5.452245
5.552999999999999	5.465996
5.419	5.5536666
5.275	5.51685
5.342	5.5738034
5.198	5.5219936
5.092	5.533386
4.958	5.395738
4.996	5.359171
5.025	5.2420254
5.063	5.24855
5.246	5.223323
5.015	5.303808
5.227	5.259578
5.275	5.264974
5.092	5.3656254
5.015	5.2705336
4.881	5.2518387
4.91	5.183079
5.092	5.1617036
5.217	5.098611
5.429	5.123227
5.677999999999999	5.223086
5.591999999999999	5.310124
5.736000000000001	5.4705067
5.765	5.632629
5.765	5.750866
5.755	5.7224584
5.919	5.792028
6.168000000000001	5.793144
6.101	5.856287
5.851	6.001044
5.957000000000001	6.017456
5.994999999999999	6.0378704
5.986	5.961363
6.119999999999999	6.019938
6.178000000000001	6.055229
6.215999999999999	6.1058373
6.072	6.12177
5.832000000000001	6.189389
5.861	6.1655583
5.88	6.1500406
5.928000000000001	6.064308
6.072	6.0712614
6.361	6.0651283
6.351	6.2364593
6.870000000000001	6.256548
6.946999999999999	6.4535646
6.889	6.5834064
7.091000000000001	6.700009
6.946999999999999	6.74261
6.937000000000001	6.838937
6.754	6.8246226
6.639	6.9002776
6.774	6.8850284
6.6579999999999995	6.8798695
6.985	6.895143
7.014	6.9427037
7.148	6.9680777
7.408000000000001	7.076684
7.167999999999999	7.146838
6.995	7.1918173
7.062000000000001	7.2142715
7.052	7.1893687
6.9079999999999995	7.206291
7.004	7.200618
7.235	7.130898
7.734	7.170661
7.715	7.449411
7.898	7.4367056
7.8020000000000005	7.665783
7.542000000000001	7.78666
7.763000000000001	7.8028183
8.378	7.7641096
8.378	7.992152
8.714	8.021539
8.618	8.309031
8.714	8.480441
8.916	8.596641
8.542	8.656528
8.493	8.68812
8.83	8.683779
8.647	8.773487
9.022000000000002	8.923823
8.935	8.917909
9.349	8.968757
10.281000000000002	9.19972
10.511	9.318905
10.982	9.3517
11.001000000000001	9.774212
10.751000000000001	9.983694
10.742	10.233726
11.414000000000001	10.465795
11.317999999999998	10.763151
10.184	11.000656
9.877	11.057808
9.31	10.888319
8.916	10.797701
8.686	10.476268
8.83	10.010767
8.1	9.631297
8.128	9.343633
8.138000000000002	8.88809
8.397	8.684864
8.176	8.604502
7.85	8.442363
7.744	8.345243
7.811	8.280648
8.003	8.19921
7.581	8.184306
7.715	8.119101
8.167	7.9714317
8.983	8.109412
8.609	8.385597
8.676000000000002	8.36686
8.772000000000002	8.565174
8.532	8.6533
8.167	8.648614
8.186	8.3887825
8.09	8.515892
8.244	8.400209
8.196	8.434807
7.686	8.37597
7.8309999999999995	8.317814
8.003	8.244588
8.003	8.160803
7.8309999999999995	8.131999
7.955	8.069867
8.196	8.054926
8.205000000000002	8.117894
8.157	8.132279
7.994	8.253219
7.8020000000000005	8.278661
7.792	8.263347
7.782	8.17262
7.715	8.1360445
7.792	8.065768
7.638	8.03861
7.715	7.98711
7.782	7.9828844
7.696	7.9679594
7.8020000000000005	8.000759
7.8020000000000005	7.981509
7.84	7.978134
7.562	8.025474
7.35	8.038285
6.985	7.9570503
7.004	7.869321
7.341	7.7678986
7.081	7.7139444
7.062000000000001	7.5264335
6.812000000000001	7.4521675
6.870000000000001	7.3484626
6.821999999999999	7.273759
6.802	7.207509
6.668	7.146117
6.457	7.1014843
6.475999999999999	7.0044775
6.745000000000001	6.9219723
6.812000000000001	6.852124
6.975	6.8706307
6.937000000000001	6.89478
6.841000000000001	6.939105
6.899	6.975518
6.9079999999999995	6.987743
7.6	7.0190554
7.6	7.221924
7.6	7.307685
7.6	7.5734334
7.6	7.709865
7.6	7.7030835
7.6	7.778264
7.6	7.8297496
7.6	7.8688555
7.6	7.8681583
7.6	7.8681583
7.6	7.8681583
7.6	7.8681583
7.6	7.8681583
7.6	7.8681583
7.6	7.8681583
7.6	7.8681583
8.359000000000002	7.8681583
8.119	8.164737
8.330000000000002	8.520312
8.224	8.592745
8.013000000000002	8.726942
8.138000000000002	8.796009
8.128	8.612562
8.397	8.225205
8.647	8.345237
8.57	8.296493
8.484	8.354897
8.167	8.468991
8.186	8.547916
8.253	8.485617
8.148	8.4075365
8.34	8.365212
8.542	8.377164
8.224	8.416687
8.023	8.451778
8.023	8.446138
8.042	8.428112
7.888	8.350912
7.869	8.301485
7.898	8.233226
8.148	8.18676
8.138000000000002	8.269931
8.061	8.239885
8.042	8.259922
8.234000000000002	8.280419
8.148	8.290939
8.003	8.305566
8.071	8.333978
8.109000000000002	8.322448
8.148	8.29824
7.869	8.345287
8.08	8.330589
7.869	8.288792
7.187000000000001	8.297996
6.841000000000001	8.262164
6.975	8.050339
7.187000000000001	7.763837
7.456	7.773591
7.417	7.6789103
7.071	7.549388
7.014	7.5140247
6.841000000000001	7.446257
7.023	7.4001765
6.937000000000001	7.3146257
6.927	7.2979994
6.821999999999999	7.2049
6.802	7.1903257
6.831000000000001	7.095456
6.821999999999999	7.067647
6.86	7.0894494
6.774	7.080222
6.745000000000001	7.0539594
6.821999999999999	7.0462074
6.831000000000001	7.0247164
6.889	7.0295877
6.831000000000001	7.0425096
6.7829999999999995	7.031664
6.706000000000001	7.0252914
6.754	7.0359964
6.696999999999999	7.004468
6.561999999999999	6.987275
6.620000000000001	6.9692907
6.581000000000001	6.92062
6.706000000000001	6.8574953
6.966000000000001	6.8712854
6.889	6.940984
7.071	6.9351134
6.966000000000001	7.0192003
6.86	7.0708723
6.630000000000001	7.0826216
6.649000000000001	7.073049
6.851000000000001	7.011017
6.889	7.013054
6.879	7.0272007
6.889	7.0370626
6.9079999999999995	7.028332
6.946999999999999	7.058902
6.841000000000001	7.0685453
6.870000000000001	7.094514
6.879	7.090365
6.966000000000001	7.0940447
6.851000000000001	7.1237335
7.11	7.0996103
6.927	7.1732936
7.1000000000000005	7.1717477
7.11	7.223436
7.11	7.262057
7.1000000000000005	7.2344246
7.014	7.2154427
7.071	7.2310696
7.1000000000000005	7.212536
7.062000000000001	7.2337027
7.033000000000001	7.2463427
6.851000000000001	7.248271
6.917999999999999	7.2334943
6.937000000000001	7.1928644
7.129	7.165886
7.148	7.2363644
7.283000000000001	7.217928
7.725	7.240739
7.773	7.3913126
7.859	7.4808064
7.84	7.602395
7.811	7.716892
7.571	7.842638
7.59	7.847908
7.648	7.8413815
7.907	7.857086
7.84	8.026553
7.782	7.995039
7.936	7.9969378
7.936	8.044224
7.965	8.03683
8.08	8.0367775
8.244	8.100939
8.522	8.139896
8.369	8.28366
8.234000000000002	8.356782
8.330000000000002	8.400028
8.263	8.448472
8.167	8.399346
8.272	8.437139
8.474	8.465208
8.484	8.478798
8.657	8.524604
8.772000000000002	8.5882845
8.791	8.678507
8.935	8.735698
8.878	8.776157
8.897000000000002	8.852278
8.983	8.929448
8.618	8.969553
8.753	8.990889
8.801000000000002	8.973314
8.811	9.000542
8.945	9.057308
8.993000000000002	9.075271
9.272	9.058177
9.204	9.151834
9.108	9.242561
9.253	9.295235
9.233	9.35988
9.224	9.381233
9.406	9.424196
9.339000000000002	9.498283
8.926	9.484939
8.897000000000002	9.497967
8.878	9.451751
8.791	9.397804
8.561	9.320337
8.618	9.216858
8.513	9.058291
8.532	9.007898
8.628	8.987381
8.59	8.985737
8.676000000000002	8.878788
8.743	8.883658
8.782	8.9323225
8.561	8.923999
8.609	8.917952
8.561	8.908949
8.388	8.893935
8.282	8.87042
8.426000000000002	8.779649
8.272	8.686097
8.484	8.6730585
8.196	8.617461
8.311	8.584708
8.301	8.564484
8.455000000000002	8.544822
8.455000000000002	8.583366
8.349	8.572054
8.244	8.58233
8.071	8.583441
8.1	8.577485
8.263	8.511173
8.59	8.498251
8.647	8.529244
8.599	8.56272
8.686	8.601079
8.849	8.627144
8.849	8.691541
8.859	8.767501
8.82	8.88415
8.436	8.9625435
8.330000000000002	8.91966
8.224	8.866089
8.465	8.772238
8.436	8.70171
8.609	8.654009
8.686	8.635297
8.618	8.61393
8.407	8.633477
8.369	8.675867
8.215	8.710055
7.955	8.672325
8.052	8.639495
8.09	8.528864
8.253	8.485277
8.388	8.478108
8.417	8.432073
8.34	8.412329
8.484	8.453676
8.522	8.496003
8.628	8.580845
8.513	8.63954
8.263	8.646566
8.234000000000002	8.672392
8.061	8.677106
8.157	8.588884
8.061	8.512849
8.09	8.4608
8.109000000000002	8.399184
7.888	8.3825655
8.032	8.364808
8.205000000000002	8.322573
8.282	8.326607
8.196	8.363447
8.465	8.369353
8.359000000000002	8.376501
8.282	8.4092655
8.513	8.470658
8.580000000000002	8.584419
8.887	8.592407
8.907	8.777312
8.887	8.84866
8.926	8.973791
8.503	9.048551
8.493	8.982884
8.407	8.92175
8.599	8.898984
9.032	8.879905
9.041	8.962638
9.214000000000002	8.958772
9.137	9.095544
9.041	9.158146
9.349	9.205784
9.185	9.272675
9.301	9.293315
9.118000000000002	9.377257
9.032	9.421128
9.032	9.450202
9.31	9.425015
9.281	9.367134
9.262	9.387398
9.128	9.395761
9.08	9.357131
9.214000000000002	9.34003
9.627	9.3235035
9.637	9.529307
9.867	9.521725
9.935	9.647307
9.915	9.745013
10.079	9.869841
9.791	9.947262
9.819000000000003	9.995285
10.127	10.017902
10.127	10.137672
10.367	10.171216
10.396	10.227063
10.578000000000001	10.302735
10.578000000000001	10.364656
10.713000000000001	10.458066
11.001000000000001	10.617766
10.809	10.701468
10.607	10.778763
10.915	10.828056
10.943999999999999	10.917356
10.962999999999997	10.957865
10.54	10.991444
10.588	11.004822
10.588	10.90321
10.319	10.890882
10.588	10.86515
10.742	10.816508
10.617	10.808404
10.54	10.939864
11.154999999999998	10.852008
10.646	10.921162
10.54	10.9421215
10.588	10.8826
10.654999999999998	10.827863
9.992	10.851428
9.733	10.693611
9.579	10.525107
9.829	10.318321
10.079	10.308555
9.983	10.277539
10.060000000000002	10.117361
9.848	10.102044
9.685	10.068379
9.781000000000002	10.066539
9.964	9.963136
9.906	10.001703
10.127	10.0391445
10.809	10.019077
11.337	10.346628
11.414000000000001	10.52449
11.952	10.825642
11.125999999999998	11.054221
12.241	11.149667
13.461000000000002	11.076607
13.969999999999999	11.575132
13.643	12.407345
14.806000000000001	12.792604
14.479	13.05879
13.864	13.808009
13.903000000000002	13.902582
13.96	13.975052
13.835999999999999	14.045044
14.190999999999999	13.998684
14.124000000000002	14.050713
13.932000000000002	14.042855
13.739	14.112452
13.240000000000002	14.118211
12.125	14.067924
12.259999999999998	13.9008465
12.567	13.369022
11.759999999999998	13.195241
10.588	12.970777
10.212999999999997	12.596104
10.847	12.11055
10.098	11.724097
9.089	11.397765
8.542	11.014805
8.945	10.499134
8.061	9.952781
7.658000000000001	9.526968
8.426000000000002	9.210257
9.272	8.797255
10.204	8.854418
9.627	9.103395
8.666	9.2086735
8.878	9.173442
9.368000000000002	9.233046
9.339000000000002	9.38448
9.512	9.331729
9.896	9.309488
10.031000000000002	9.368613
9.751999999999999	9.536369
8.782	9.593286
8.983	9.651605
9.262	9.559185
8.935	9.409344
8.964	9.460465
9.368000000000002	9.284521
9.704	9.292875
9.493	9.379528
9.493	9.359548
9.685	9.439886
10.012	9.581732
10.29	9.826639
9.992	9.887782
10.108	10.040217
10.175	10.133716
10.396	10.282424
9.368000000000002	10.233668
9.560000000000002	10.2584715
9.483	10.131401
8.983	10.132833
8.09	10.07711
7.283000000000001	9.709031
6.793	9.289002
7.273	8.852602
7.686	8.324226
7.158000000000001	8.140459
6.639	7.9072285
6.504999999999999	7.679344
6.696999999999999	7.336933
7.359999999999999	7.1104517
7.581	7.090209
7.437000000000001	7.1990423
7.504	7.2888236
6.946999999999999	7.406186
6.649000000000001	7.4604063
7.187000000000001	7.394598
6.966000000000001	7.3619246
7.004	7.399824
7.004	7.346751
7.004	7.2987223
7.004	7.2734156
7.004	7.2030487
7.004	7.190095
7.004	7.219594
7.004	7.268921
7.004	7.2800694
7.004	7.2942395
7.004	7.296127
7.004	7.275204
7.004	7.2616777
7.004	7.2588615
7.004	7.2598944
7.004	7.255914
7.004	7.255914
7.004	7.255914
7.004	7.255914
7.004	7.255914
7.004	7.255914
7.004	7.255914
7.004	7.255914
7.004	7.255914
7.004	7.255914
7.004	7.255914
7.004	7.255914
7.004	7.255914
7.004	7.255914
7.004	7.255914
7.004	7.255914
7.004	7.255914
7.004	7.255914
7.004	7.255914
7.004	7.255914
7.004	7.255914
7.004	7.255914
7.004	7.255914
7.004	7.255914
7.004	7.255914
7.004	7.2559137
7.004	7.2559137
7.004	7.255914
7.004	7.255914
7.004	7.255914
7.004	7.255914
7.004	7.255914
7.004	7.255914
7.004	7.255914
7.004	7.255914
7.004	7.255914
7.004	7.255914
7.004	7.255914
7.004	7.255914
7.004	7.255914
7.004	7.255914
7.004	7.255914
7.004	7.255914
7.004	7.255914
7.004	7.255914
7.004	7.255914
7.004	7.255914
7.004	7.255914
7.004	7.255914
7.004	7.255914
7.004	7.255914
7.004	7.278812
7.004	7.2760887
7.004	7.2942395
7.004	7.296127
7.004	7.275204
7.004	7.2616777
7.004	7.2588615
7.004	7.2598944
7.004	7.255914
7.004	7.255914
7.004	7.255914
7.004	7.255914
7.004	7.255914
7.004	7.255914
7.004	7.255914
7.004	7.255914
7.004	7.255914
7.004	7.255914
7.004	7.255914
7.004	7.255914
7.004	7.255914
7.244	7.255914
6.524000000000001	7.625576
6.533	7.458118
6.015	7.407587
6.168000000000001	7.303193
6.053000000000001	7.0689974
6.244999999999999	6.6452937
6.533	6.4880943
6.725999999999999	6.376796
6.946999999999999	6.3481045
6.975	6.469098
6.841000000000001	6.6367493
6.802	6.7123575
7.11	6.7430725
6.966000000000001	6.888705
7.158000000000001	6.9036465
6.457	7.004494
6.428000000000001	7.0582395
6.101	6.986253
6.312	6.899394
6.610000000000001	6.8012657
6.716000000000001	6.750245
6.447	6.7068405
6.600999999999999	6.687586
6.620000000000001	6.661939
6.418	6.659732
6.361	6.6687274
6.274000000000001	6.6272135
6.457	6.5738106
6.457	6.5562534
6.418	6.5484753
6.620000000000001	6.581329
6.802	6.605915
6.927	6.6763387
6.879	6.7340574
6.927	6.8388066
6.754	6.9103065
7.071	6.926075
6.899	6.9709387
6.725999999999999	6.9803057
6.927	7.0386577
6.966000000000001	7.038312
6.879	7.125
7.158000000000001	7.0572386
7.196	7.0914564
7.042999999999999	7.1155953
6.917999999999999	7.2219105
7.071	7.214056
7.042999999999999	7.2204857
7.12	7.1959867
7.235	7.236387
7.359999999999999	7.242818
7.138999999999999	7.3314824
7.158000000000001	7.345381
6.696999999999999	7.3494267
6.716000000000001	7.3463936
6.793	7.2693806
6.899	7.170295
6.946999999999999	7.1932955
7.062000000000001	7.1101313
7.148	7.089263
7.206	7.1088057
7.494	7.183014
7.398	7.3482475
7.437000000000001	7.3716908
7.062000000000001	7.4574594
6.917999999999999	7.492797
7.609999999999999	7.4407673
8.369	7.466352
8.397	7.73909
8.34	7.8018103
8.465	8.00727
8.215	8.092491
8.061	8.114368
8.128	7.9049883
8.186	7.9223785
8.349	7.9201074
8.003	8.054577
8.013000000000002	8.052554
7.869	8.049127
7.811	8.048153
7.686	8.008144
8.023	7.8957105
8.052	8.017135
8.205000000000002	7.954188
8.292	8.057181
8.08	8.109341
8.119	8.190072
7.907	8.10937
7.263999999999999	8.067776
7.341	7.9719267
7.562	7.840709
7.504	7.795055
7.513	7.7719193
7.417	7.7620153
7.244	7.6771646
7.369	7.6049337
7.263999999999999	7.576727
7.196	7.5345955
7.379	7.5038233
7.408000000000001	7.491114
7.465	7.482835
7.523	7.51305
7.581	7.526992
7.638	7.5529466
7.552	7.5980577
7.85	7.62854
7.715	7.734304
7.715	7.7719593
7.754	7.847945
8.388	7.874043
8.176	8.136401
8.196	8.070603
8.176	8.281192
8.08	8.313507
8.071	8.308659
8.311	8.178365
8.1	8.2920065
7.936	8.23354
8.013000000000002	8.323518
8.244	8.289327
7.907	8.456851
8.157	8.283309
8.253	8.216382
8.378	8.296168
8.071	8.395126
8.061	8.337302
8.003	8.279866
7.888	8.250272
7.84	8.205524
7.888	8.171889
7.946	8.094765
7.734	8.10958
7.811	8.090018
7.936	8.068146
7.927	8.041861
7.955	8.085224
7.927	8.082186
7.955	8.098481
8.042	8.140331
7.936	8.218556
7.917	8.208275
7.8309999999999995	8.24415
7.869	8.240713
7.898	8.19281
7.85	8.139152
7.859	8.117752
7.85	8.087903
7.859	8.104666
7.994	8.066347
7.975	8.126722
8.061	8.119975
8.023	8.160574
7.869	8.1771755
7.533000000000001	8.173025
7.581	8.109879
7.494	8.00716
7.59	7.9827385
7.629	7.9368796
7.609999999999999	7.9054384
7.629	7.8425264
7.696	7.820355
7.609999999999999	7.815901
7.562	7.8373404
7.629	7.8552723
7.677	7.8502746
7.715	7.8694777
7.792	7.869259
7.8020000000000005	7.9078913
7.782	7.9211617
7.744	7.9520864
7.821	7.9712515
7.744	7.9909134
7.821	7.9811954
7.84	7.9877386
7.84	8.002792
7.859	8.032141
7.946	8.043299
7.965	8.052992
8.061	8.090392
7.936	8.1834135
7.936	8.189704
7.936	8.200009
8.032	8.20116
7.917	8.21355
8.08	8.176145
8.052	8.199088
7.984000000000001	8.210874
8.042	8.241869
7.859	8.240207
8.042	8.225331
8.032	8.215555
8.061	8.238699
8.205000000000002	8.260461
8.157	8.30616
8.148	8.289692
8.052	8.319206
8.157	8.328656
8.167	8.321244
8.167	8.301912
8.224	8.356262
8.128	8.376346
8.052	8.356555
8.167	8.337312
7.917	8.440232
7.946	8.359531
7.763000000000001	8.33211
7.821	8.281306
7.821	8.198742
7.8309999999999995	8.072524
7.8309999999999995	8.056423
7.821	8.015323
7.484999999999999	8.01177
7.494	8.030604
7.427	7.974907
7.465	7.927973
7.533000000000001	7.9027104
7.523	7.846401
7.465	7.7742734
7.504	7.7580614
7.504	7.723606
7.427	7.734144
7.446	7.727879
7.504	7.7016053
7.465	7.7016454
7.446	7.708123
7.542000000000001	7.694887
7.609999999999999	7.707304
7.638	7.752387
7.648	7.7655535
7.638	7.798402
7.754	7.821977
7.792	7.8413405
7.667	7.9226303
7.581	7.9403534
7.475	7.934188
7.216	7.936595
7.206	7.856949
7.206	7.7344217
7.244	7.6816196
7.398	7.616677
7.408000000000001	7.5905104
7.513	7.533623
7.504	7.561757
7.494	7.5873938
7.533000000000001	7.621867
7.581	7.6544857
7.581	7.7027025
7.6	7.737924
7.754	7.7646475
7.773	7.8313727
7.927	7.8539324
7.917	7.9725513
7.936	8.004082
7.907	8.103705
7.811	8.126401
7.927	8.082112
7.869	8.112832
7.946	8.072427
7.859	8.09579
7.84	8.115507
7.936	8.11461
7.907	8.162333
7.859	8.115005
7.773	8.143956
7.782	8.159222
7.821	8.100866
8.013000000000002	8.060475
7.927	8.131959
7.946	8.105497
7.888	8.1606455
7.917	8.169529
7.879	8.148753
7.859	8.127152
7.879	8.112196
7.821	8.098203
7.792	8.087423
7.821	8.074012
7.8020000000000005	8.071508
7.879	8.07198
7.927	8.084274
7.965	8.074682
8.061	8.146113
8.061	8.153863
7.946	8.190844
8.157	8.1966915
8.263	8.20699
8.167	8.259529
8.119	8.328681
8.522	8.337905
8.964	8.498932
8.455000000000002	8.685934
8.407	8.63643
8.311	8.76424
8.263	8.802064
7.946	8.706143
7.571	8.481461
7.523	8.3341465
7.523	8.140397
7.244	8.093351
7.331	7.9570036
7.254	7.789629
7.321000000000001	7.665972
7.254	7.5938215
7.312000000000001	7.530863
7.437000000000001	7.481781
7.369	7.509605
7.331	7.503765
7.331	7.5077715
7.263999999999999	7.5109863
7.033000000000001	7.489508
7.023	7.4890423
6.966000000000001	7.4411983
6.937000000000001	7.380604
7.004	7.3733516
6.985	7.301675
6.831000000000001	7.2475033
6.9079999999999995	7.22941
6.754	7.173416
6.465999999999999	7.1572404
6.591000000000001	7.1029253
6.630000000000001	7.030117
6.639	6.9422455
6.572	6.9423437
6.389000000000001	6.870326
6.389000000000001	6.812894
6.399000000000001	6.734725
6.361	6.7024918
6.475999999999999	6.6833305
6.514	6.6654854
6.514	6.629658
6.436999999999999	6.662196
6.485000000000001	6.6351957
6.447	6.628268
6.436999999999999	6.6146355
6.361	6.6301556
6.361	6.629861
6.332	6.63352
6.340999999999999	6.649003
6.264000000000001	6.6342797
6.129999999999999	6.606486
6.197	6.579995
6.284000000000001	6.5181913
6.207000000000001	6.5037127
6.226	6.46101
6.274000000000001	6.404358
6.340999999999999	6.378589
6.322	6.389509
6.322	6.415776
6.274000000000001	6.4471636
6.303000000000001	6.471551
6.244999999999999	6.470838
6.101	6.481819
6.082000000000001	6.4681225
6.072	6.425661
6.072	6.3857074
6.072	6.346591
6.072	6.3200145
6.072	6.273864
6.072	6.2675033
6.072	6.23485
6.072	6.2701197
6.072	6.281047
6.072	6.3025236
6.072	6.2990675
6.072	6.2990675
6.678	6.2990675
6.821999999999999	6.5394745
6.553	6.697569
6.428000000000001	6.763255
6.340999999999999	6.8438463
6.322	6.8651476
6.264000000000001	6.6699514
6.465999999999999	6.4758277
6.389000000000001	6.5674562
6.215999999999999	6.4400945
6.293	6.501342
6.284000000000001	6.4465146
6.254999999999999	6.4277744
6.293	6.3322506
6.389000000000001	6.35357
6.465999999999999	6.396161
6.389000000000001	6.412016
6.322	6.4997654
6.274000000000001	6.5067387
6.322	6.47552
6.351	6.452468
6.340999999999999	6.46638
6.340999999999999	6.444455
6.409000000000001	6.4812183
6.389000000000001	6.5389395
6.379999999999999	6.537509
6.409000000000001	6.5346403
6.475999999999999	6.5603
6.447	6.5866117
6.447	6.5635657
6.504999999999999	6.6096897
6.447	6.635336
6.504999999999999	6.661972
6.533	6.5877457
6.572	6.607896
6.696999999999999	6.6151457
6.620000000000001	6.6956244
6.610000000000001	6.7085457
6.504999999999999	6.739813
6.543	6.7424345
6.457	6.720585
6.457	6.697079
6.465999999999999	6.695074
6.447	6.666332
6.6579999999999995	6.673667
6.620000000000001	6.713955
6.649000000000001	6.7206964
6.754	6.7813406
6.851000000000001	6.865821
6.774	6.8595057
6.620000000000001	6.881212
6.610000000000001	6.89256
6.600999999999999	6.9168167
6.485000000000001	6.8303957
6.533	6.820855
6.6579999999999995	6.76471
6.649000000000001	6.802575
6.725999999999999	6.801994
6.639	6.8003526
6.610000000000001	6.809211
6.399000000000001	6.8254395
6.361	6.8142653
6.389000000000001	6.77713
6.524000000000001	6.7349043
6.524000000000001	6.706916
6.504999999999999	6.67904
6.543	6.649087
6.553	6.6295786
6.465999999999999	6.658391
6.389000000000001	6.664057
6.418	6.662652
6.418	6.6394835
6.332	6.6456966
6.370000000000001	6.6126747
6.215999999999999	6.578802
6.14	6.5689154
6.129999999999999	6.5306735
6.168000000000001	6.4863358
6.111	6.465492
6.072	6.4174423
6.023999999999999	6.3435893
6.033999999999999	6.30678
6.015	6.275444
5.986	6.2826366
6.053000000000001	6.2596207
5.957000000000001	6.241102
5.812999999999999	6.221902
5.698	6.1991606
5.65	6.1597443
5.698	6.107031
5.746	6.083108
5.601	6.0220838
5.716999999999999	5.945327
5.9670000000000005	5.890222
5.9670000000000005	5.9507704
6.005	6.0044565
6.043000000000001	6.099536
6.101	6.1638107
6.091	6.158148
6.082000000000001	6.238301
6.043000000000001	6.2128987
6.053000000000001	6.217202
6.053000000000001	6.220243
6.082000000000001	6.212513
6.158999999999999	6.232385
6.178000000000001	6.2493134
6.149000000000001	6.260581
6.119999999999999	6.2866783
6.111	6.2959223
6.063000000000001	6.298014
6.082000000000001	6.3016415
5.9670000000000005	6.2998204
6.082000000000001	6.2993617
6.119999999999999	6.283817
6.033999999999999	6.280997
6.226	6.2846003
6.168000000000001	6.3037763
6.409000000000001	6.2741833
6.409000000000001	6.357692
6.370000000000001	6.385761
6.361	6.4539623
6.293	6.4671574
6.254999999999999	6.465906
6.244999999999999	6.4705396
6.149000000000001	6.475032
6.101	6.471015
5.986	6.4482255
5.774	6.4120827
5.802999999999999	6.351202
5.746	6.2642937
5.552999999999999	6.189167
5.601	6.126215
5.736000000000001	6.022812
5.573	5.928625
5.621	5.9029984
5.621	5.8452344
5.677999999999999	5.819663
5.736000000000001	5.829886
5.726	5.826597
5.832000000000001	5.841215
5.765	5.876217
5.812999999999999	5.902572
5.832000000000001	5.932637
5.802999999999999	5.958192
5.802999999999999	5.9857464
5.861	5.986226
5.8420000000000005	6.007826
5.861	6.010276
5.89	6.0338745
5.909	6.0450945
5.861	6.0572944
5.802999999999999	6.065213
5.707000000000001	6.0612288
5.707000000000001	6.051201
5.688	6.009577
5.698	5.9910855
5.87	5.950322
5.937999999999999	5.9733906
5.677999999999999	5.970755
5.707000000000001	5.987755
5.794	5.9600863
5.677999999999999	5.9601555
5.707000000000001	5.948529
5.726	5.919636
5.698	5.8895683
5.601	5.926285
5.621	5.8952727
5.563	5.8800116
5.581999999999999	5.8648643
5.611000000000001	5.8229303
5.563	5.7958694
5.534	5.7751493
5.486000000000001	5.752032
5.419	5.741643
5.39	5.7229486
5.4	5.688979
5.323	5.6615357
5.236	5.636824
5.332	5.5867987
5.342	5.5495105
5.246	5.513056
5.275	5.496866
5.323	5.483083
5.352	5.482037
5.39	5.484908
5.429	5.491597
5.429	5.51653
5.591999999999999	5.5352464
5.591999999999999	5.5911374
5.552999999999999	5.6160507
5.456999999999999	5.6706104
5.525	5.683329
5.611000000000001	5.696329
5.573	5.6987934
5.581999999999999	5.723514
5.581999999999999	5.7297235
5.765	5.755801
5.822	5.8091545
5.755	5.826268
5.63	5.8725653
5.601	5.907916
5.581999999999999	5.8907065
5.361	5.8805513
5.688	5.779519
5.573	5.735403
5.611000000000001	5.731965
5.621	5.771463
5.581999999999999	5.772203
5.477	5.755621
5.409	5.734776
5.4	5.6965075
5.937999999999999	5.6669607
[truncated: 905 more rows]
