# Supplementary material for: Stock market forecasting research based on GA-WOA-LSTM
Source: PLoS One. 2025 Aug 27;20(8):e0330324. doi: 10.1371/journal.pone.0330324 (PMC12385415; doi:10.1371/journal.pone.0330324)
Supplement: S1 File — (ZIP) [file pone.0330324.s001.zip › Paper Model/SY/SANYUAN-600429.SS/GA-WOA-LSTM/train_results/GA_LSTM_evaluation_metrics.csv]

Dataset	MAE	MAPE (%)	RMSE	R2
Train	0.11586584676855526	1.7167737389976863	0.18270960101946904	0.9846547365620649
Test	0.0611596515274577	1.3506088176389959	0.08848797849300075	0.9623319605520764
