# Supplementary material for: Stock market forecasting research based on GA-WOA-LSTM
Source: PLoS One. 2025 Aug 27;20(8):e0330324. doi: 10.1371/journal.pone.0330324 (PMC12385415; doi:10.1371/journal.pone.0330324)
Supplement: S1 File — (ZIP) [file pone.0330324.s001.zip › Paper Model/SY/SANYUAN-600429.SS/GA-WOA-LSTM/train_results/GA_LSTM_optimization_history.csv]

Generation	units	dropout	batch_size	learning_rate	val_loss(RMSE)
1	304	0.12101905174810634	112	0.00395456691223042	0.00013254457735456526
2	304	0.12101905174810634	112	0.00395456691223042	0.00013254457735456526
3	304	0.12101905174810634	112	0.00395456691223042	0.00013254457735456526
4	304	0.12101905174810634	112	0.00395456691223042	0.00013254457735456526
5	304	0.12101905174810634	112	0.00395456691223042	0.00013254457735456526
6	304	0.12101905174810634	112	0.00395456691223042	0.00013254457735456526
7	304	0.12101905174810634	112	0.00395456691223042	0.00013254457735456526
8	304	0.12101905174810634	112	0.00395456691223042	0.00013254457735456526
9	304	0.12101905174810634	112	0.00395456691223042	0.00013254457735456526
10	304	0.12101905174810634	112	0.00395456691223042	0.00013254457735456526
11	304	0.12101905174810634	112	0.00395456691223042	0.00013254457735456526
12	304	0.12101905174810634	112	0.00395456691223042	0.00013254457735456526
13	304	0.12101905174810634	112	0.00395456691223042	0.00013254457735456526
14	304	0.12101905174810634	112	0.00395456691223042	0.00013254457735456526
15	304	0.12101905174810634	112	0.00395456691223042	0.00013254457735456526
