# Supplementary material for: Stock market forecasting research based on GA-WOA-LSTM
Source: PLoS One. 2025 Aug 27;20(8):e0330324. doi: 10.1371/journal.pone.0330324 (PMC12385415; doi:10.1371/journal.pone.0330324)
Supplement: S1 File — (ZIP) [file pone.0330324.s001.zip › Paper Model/SY/SANYUAN-600429.SS/GA-WOA-LSTM/train_results/GA_LSTM_test_prediction.csv]

Actual_Close	Predicted_Close
5.336	5.2907043
5.327	5.328499
5.288	5.3466277
5.239	5.3130083
5.229	5.2526007
5.229	5.2615485
5.18	5.239197
5.219	5.239542
5.21	5.224282
5.268	5.2409544
5.317	5.2522826
5.19	5.3047333
5.122	5.228583
5.005	5.1497316
5.102	5.061005
5.112	5.0765023
5.239	5.1441684
5.327	5.2261257
5.375	5.2963014
5.483	5.3642187
5.658000000000001	5.446436
5.463	5.605234
5.307	5.4994655
4.897	5.3141174
4.722	5.0445356
4.771	4.820912
4.585	4.7589903
4.644	4.6382375
4.673	4.612154
4.488	4.672807
4.527	4.542603
4.624	4.5281014
4.585	4.5997324
4.663	4.623797
4.663	4.6484036
4.693	4.6642694
4.644	4.6994205
4.644	4.665511
4.624	4.6527677
4.741	4.630974
4.888	4.718485
4.683	4.862922
4.741	4.752447
4.722	4.7172465
4.702	4.740315
4.771	4.715781
4.879	4.77985
4.899	4.866498
4.889	4.893577
4.919	4.8830256
4.879	4.9148736
4.869	4.8883476
4.86	4.8677964
4.899	4.8627176
4.85	4.895993
4.909	4.8619156
4.948	4.8872786
4.988	4.9606824
4.988	5.004419
4.988	4.9889584
4.998	4.988425
4.958	5.005061
4.968	4.983591
5.037	4.9694023
5.037	5.0259376
5.106	5.065559
5.047	5.09383
5.165	5.0686874
5.106	5.1720705
5.067	5.1198645
5.007	5.0766535
4.919	5.0296693
4.889	4.9519196
4.909	4.9177594
4.919	4.9448767
4.86	4.951972
4.85	4.8938513
4.86	4.866334
4.623	4.8696723
4.712	4.715631
4.771	4.698577
4.81	4.7835126
4.791	4.810492
4.8	4.8099875
4.771	4.814199
4.781	4.7995543
4.741	4.785693
4.741	4.7689414
4.682	4.7694154
4.692	4.72662
4.524	4.6984224
4.465	4.5739136
4.544	4.5085583
4.653	4.5491657
4.672	4.640869
4.633	4.6792192
4.633	4.65713
4.712	4.6451683
4.771	4.708666
4.781	4.768346
4.791	4.77014
4.83	4.7876577
4.751	4.8539205
4.712	4.793263
4.751	4.742674
4.731	4.779455
4.653	4.7679386
4.751	4.698773
4.82	4.735731
4.899	4.8177843
4.919	4.88068
4.889	4.9118495
4.86	4.9036164
4.869	4.8837023
4.86	4.886972
4.86	4.879248
4.83	4.8689885
4.761	4.850909
4.761	4.801961
4.781	4.784001
4.771	4.804043
4.731	4.776675
4.505	4.743099
4.554	4.5983744
4.544	4.5661874
4.643	4.588006
4.584	4.636506
4.524	4.613145
4.416	4.556119
4.603	4.469527
4.564	4.5687575
4.524	4.6072655
4.485	4.5653763
4.386	4.515169
4.416	4.4480147
4.446	4.422007
4.505	4.4420815
4.505	4.508392
4.544	4.5421853
4.505	4.5478535
4.446	4.5315666
4.406	4.4886885
4.357	4.4427147
4.258	4.4035997
4.189	4.3358855
4.229	4.241796
4.278	4.2595725
4.12	4.302927
4.091	4.19525
4.278	4.1127987
4.308	4.2419567
4.288	4.326007
4.367	4.29765
4.446	4.3525424
4.446	4.440979
4.465	4.4534225
4.436	4.463854
4.495	4.456373
4.485	4.5062494
4.524	4.5181117
4.574	4.532154
4.623	4.5761795
4.524	4.6206636
4.564	4.5743585
4.495	4.5610757
4.544	4.539485
4.455	4.5635905
4.455	4.5068765
4.495	4.4726305
4.574	4.502768
4.574	4.573217
5.027	4.590329
5.53	4.918878
5.392	5.390367
5.274	5.2447824
5.362	5.2347775
5.323	5.3014765
5.421	5.240459
5.283	5.326935
5.412	5.322364
5.52	5.4240227
5.274	5.463578
5.293	5.304928
5.175	5.2718186
4.998	5.222019
5.067	5.044251
5.067	5.0631585
5.116	5.126573
5.126	5.141535
5.195	5.143818
5.264	5.1676416
5.136	5.239155
5.244	5.1088686
5.086	5.167355
5.067	5.1221514
4.988	5.0795856
4.86	5.0372868
4.899	4.924612
4.83	4.889858
4.8	4.873998
4.731	4.8319254
4.8	4.765894
4.869	4.8012195
4.761	4.877951
4.771	4.8175244
4.771	4.7770276
4.82	4.7840276
4.83	4.8209996
4.869	4.854838
4.879	4.876004
4.919	4.8805985
4.86	4.9078255
4.8	4.876121
4.86	4.8207455
4.8	4.857628
4.83	4.8386188
4.938	4.837708
5.067	4.92884
5.126	5.0634575
5.165	5.118488
5.126	5.153481
5.165	5.152137
5.224	5.160017
5.224	5.223027
5.234	5.221653
5.234	5.22118
5.185	5.25762
5.283	5.2134314
5.254	5.2765408
5.214	5.2631354
5.175	5.2295523
5.175	5.194087
5.274	5.184834
5.106	5.2740507
5.096	5.172673
5.126	5.114193
5.076	5.156171
5.037	5.1423726
5.067	5.0615277
5.096	5.066149
5.027	5.10769
5.027	5.0593157
4.889	5.049211
4.879	4.9601936
4.889	4.8974123
4.899	4.918064
4.879	4.915546
4.85	4.897033
4.86	4.868879
4.8	4.880517
4.83	4.838013
4.84	4.8287826
4.879	4.868056
4.86	4.8908663
4.781	4.8828583
4.791	4.82106
4.741	4.807394
4.692	4.7813954
4.662	4.723672
4.731	4.6842027
4.682	4.7276034
4.692	4.7361465
4.751	4.7064276
4.692	4.741536
4.653	4.72501
4.643	4.6755824
4.593	4.685959
4.574	4.6281567
4.623	4.5892987
4.771	4.6241593
4.81	4.7617555
4.84	4.8078475
4.85	4.823489
4.86	4.8370886
4.869	4.869683
4.889	4.8696985
4.899	4.8974776
4.869	4.909415
4.879	4.8928847
4.84	4.8774962
4.84	4.863827
4.791	4.851804
4.781	4.82733
4.84	4.7998304
4.791	4.84698
4.692	4.8423676
4.672	4.748661
4.672	4.688221
4.613	4.682653
4.603	4.6548796
4.534	4.615299
4.593	4.5718484
4.653	4.6018014
4.662	4.6605897
4.643	4.673484
4.662	4.658637
4.672	4.66223
4.653	4.681757
4.731	4.6704173
4.731	4.717344
4.771	4.7408605
4.761	4.7805185
4.761	4.773185
4.712	4.774185
4.692	4.746833
4.653	4.719183
4.564	4.6893325
4.692	4.606558
4.712	4.685709
4.692	4.721509
4.702	4.7063084
4.771	4.7244844
4.771	4.778982
4.751	4.780757
4.731	4.7672606
4.761	4.7540545
4.741	4.7678137
4.771	4.7716355
4.761	4.78477
4.781	4.796239
4.771	4.801047
4.85	4.781541
4.938	4.852116
4.988	4.9321995
4.978	4.984054
5.037	4.99154
5.086	5.030684
5.076	5.071733
5.106	5.0890503
5.155	5.100925
5.224	5.155058
5.224	5.218192
5.313	5.223171
5.402	5.2965813
5.5	5.373366
5.382	5.46475
5.343	5.414419
5.372	5.339514
5.372	5.359686
5.36	5.3780665
5.272	5.3552055
5.232	5.3095827
5.222	5.2592745
5.193	5.2391796
5.212	5.2235694
5.153	5.2166896
5.183	5.199608
5.232	5.2145953
5.163	5.23991
5.212	5.190493
5.123	5.19921
5.143	5.1624813
5.123	5.216385
5.094	5.164104
5.015	5.1254134
5.163	5.071179
5.311	5.15212
4.985	5.336769
4.926	5.0726795
4.808	4.9274135
4.817	4.8668656
4.867	4.8349705
4.926	4.8731217
4.936	4.9200077
4.916	4.953762
4.985	4.9376025
4.985	4.9918394
4.995	4.9772587
5.044	5.009924
4.965	5.056994
4.995	5.003476
4.946	4.988114
4.926	4.9752407
4.956	4.9478345
4.906	4.9585876
4.857	4.9421635
4.808	4.8907166
4.867	4.840422
4.847	4.8872843
4.758	4.878176
4.738	4.79693
4.748	4.770801
4.679	4.7678795
4.62	4.7255225
4.59	4.666955
4.541	4.630454
4.65	4.5889006
4.699	4.647184
4.699	4.7070055
4.798	4.702795
4.679	4.776363
4.659	4.739163
4.679	4.6589565
4.65	4.67675
4.659	4.6767635
4.709	4.6875725
4.669	4.7014112
4.659	4.6861057
4.64	4.672297
4.64	4.660174
4.659	4.6503897
4.659	4.6623545
4.699	4.6765776
4.65	4.7117534
4.65	4.680059
4.679	4.66482
4.709	4.682512
4.738	4.7308116
4.748	4.764796
4.798	4.753416
4.758	4.788234
4.748	4.7737107
4.709	4.752977
4.738	4.736136
4.729	4.740814
4.699	4.7520986
4.748	4.7257853
4.788	4.770535
4.837	4.8015556
4.709	4.8149605
4.65	4.759158
4.689	4.657432
4.61	4.6767254
4.59	4.6529784
4.551	4.6097674
4.492	4.571374
4.452	4.532677
4.383	4.4786015
4.432	4.425797
4.383	4.4307013
4.344	4.413618
4.294	4.377707
4.413	4.3411613
4.432	4.4015694
4.403	4.442121
4.472	4.4283633
4.452	4.4576116
4.403	4.4595666
4.363	4.424887
4.294	4.3894196
4.304	4.3413615
4.334	4.319912
4.393	4.341679
4.413	4.3898892
4.383	4.4389462
4.383	4.412493
4.274	4.3790526
4.186	4.3230615
4.166	4.2199516
3.939	4.17858
3.939	4.0472074
4.067	3.9449353
4.166	4.0341554
4.205	4.1582108
4.117	4.2182617
4.047	4.1542516
3.909	4.090894
3.87	3.9852228
3.791	3.905891
3.544	3.8893354
3.643	3.6490328
3.574	3.5950117
3.84	3.6223867
3.889	3.7592115
3.889	3.876934
3.929	3.8677297
3.959	3.9145563
4.008	3.9452147
3.998	3.9881463
4.028	4.003905
3.9190000000000005	4.0157065
3.9780000000000006	3.9943793
4.067	3.9685526
3.988	4.0492992
3.939	4.027265
4.057	3.9614162
4.008	4.047947
3.998	4.039929
4.038	4.000878
4.077	4.035492
4.047	4.082105
4.028	4.0662947
4.067	4.0399323
4.107	4.0642285
4.107	4.1113567
4.176	4.133621
4.205	4.1813555
4.117	4.1920505
4.087	4.1559205
4.097	4.121031
4.067	4.100949
4.067	4.104805
4.097	4.091566
4.156	4.0984435
4.205	4.1631713
4.245	4.207996
4.245	4.2368016
4.245	4.2560043
4.186	4.2441645
4.186	4.2105503
4.136	4.2042027
4.087	4.1795635
3.88	4.122124
4.047	3.9773567
4.047	4.0159655
4.057	4.085652
4.077	4.071921
4.038	4.0927434
4.057	4.069021
4.057	4.0603776
4.245	4.078
4.274	4.2313604
4.383	4.262572
4.432	4.3549347
4.462	4.425213
4.393	4.4480186
4.403	4.4085336
4.403	4.413121
4.344	4.4281163
4.373	4.379834
4.334	4.376067
4.363	4.371983
4.383	4.3749824
4.423	4.3891487
4.403	4.446412
4.353	4.4301004
4.255	4.3811746
4.294	4.301518
4.265	4.3019586
4.205	4.2987905
4.215	4.2488785
4.166	4.241174
4.166	4.215468
4.077	4.1850934
4.087	4.121976
3.968	4.0850315
3.8300000000000005	4.0324636
3.959	3.9112778
3.87	3.94422
3.889	3.9280682
3.84	3.900756
3.88	3.8682036
3.8300000000000005	3.881727
3.82	3.863839
3.801	3.8462284
3.722	3.8306828
3.7410000000000005	3.775924
3.643	3.7578197
3.702	3.698832
3.7509999999999994	3.7050412
3.692	3.752236
3.6820000000000004	3.7325776
3.791	3.7116969
3.781	3.7720993
3.8300000000000005	3.7958007
3.7410000000000005	3.832177
3.7410000000000005	3.794747
3.692	3.7554436
3.662	3.7387578
3.672	3.6904666
3.7710000000000004	3.687196
3.82	3.7759566
3.8099999999999996	3.8415322
3.79	3.8239877
3.8300000000000005	3.806025
3.88	3.836801
3.82	3.8757799
3.82	3.8545146
3.7599999999999993	3.8302863
3.74	3.8120532
3.7599999999999993	3.7789328
3.79	3.7873933
3.7599999999999993	3.8071482
3.79	3.7957363
3.85	3.7933514
3.85	3.8586516
3.85	3.8705132
3.85	3.864062
3.92	3.8747537
3.9	3.9223373
3.95	3.9219046
3.95	3.9410036
3.99	3.9696567
3.9399999999999995	3.992593
3.88	3.9643483
3.9	3.9147334
3.85	3.9184911
3.87	3.8920836
3.8099999999999996	3.8890176
3.79	3.8586307
3.72	3.8150141
3.61	3.7832973
3.5999999999999996	3.6822743
3.61	3.632472
3.62	3.6564617
3.6299999999999994	3.649621
3.6799999999999997	3.641883
3.61	3.6883748
3.6299999999999994	3.6595712
3.62	3.6467013
3.67	3.648678
3.64	3.6749265
3.64	3.6694934
3.65	3.6579635
3.59	3.66295
3.61	3.632152
3.61	3.6292372
3.54	3.640404
3.72	3.5886605
3.72	3.6847985
3.71	3.732152
3.8099999999999996	3.7211037
3.84	3.7893627
3.99	3.8736851
4.22	3.9548109
4.49	4.2324753
4.52	4.4306445
4.16	4.5177894
4.22	4.227036
4.22	4.1814895
4.24	4.2471433
4.16	4.218062
4.17	4.1762424
4.13	4.181963
4.16	4.171775
4.17	4.175507
4.23	4.179782
4.25	4.2253323
4.24	4.2663527
4.28	4.2557473
4.4	4.283783
4.33	4.375742
4.31	4.392693
4.32	4.327362
4.29	4.3345275
4.36	4.309065
4.4	4.342427
4.43	4.4011955
4.61	4.4210277
4.53	4.5607767
4.46	4.5580273
4.44	4.4686427
4.42	4.4477286
4.33	4.4315405
4.27	4.366324
4.28	4.31125
4.32	4.324929
4.36	4.3230925
4.37	4.3537292
4.21	4.3712845
4.28	4.288669
4.4	4.2787514
4.4	4.390355
4.46	4.387852
4.51	4.4396777
4.56	4.5080876
4.55	4.5612583
4.5	4.54976
4.5	4.529973
4.6	4.4917927
4.65	4.5750694
4.69	4.6816955
4.84	4.775705
5.32	4.7655153
5.490000000000001	5.1200323
5.48	5.306841
5.06	5.349369
4.89	5.1223655
4.85	4.912869
4.8	4.8167963
4.54	4.8244333
4.58	4.6465163
4.49	4.577294
4.56	4.5261397
4.63	4.5532565
4.52	4.623474
4.4	4.5484347
4.45	4.46314
4.16	4.4944687
4.1	4.286091
4.11	4.122234
4.15	4.121405
4.07	4.1573577
3.95	4.107861
4.01	4.008046
4.14	3.9985676
4.16	4.121371
4.18	4.1607137
4.17	4.182912
4.19	4.165497
4.12	4.186362
4.05	4.159818
4.06	4.082798
4.08	4.093887
4.09	4.100951
4.07	4.126456
4.09	4.1030836
4.16	4.095526
4.25	4.1655173
4.23	4.2325373
4.22	4.2353935
4.27	4.2232914
4.22	4.304506
4.29	4.2463174
4.16	4.2708464
4.18	4.2192097
4.21	4.1820083
4.17	4.21316
4.22	4.2052884
4.18	4.229744
4.23	4.208225
4.32	4.229939
4.25	4.3268404
4.22	4.2785873
4.21	4.2382708
4.17	4.2160554
4.2	4.191453
4.17	4.2006154
4.2	4.194056
4.23	4.2080946
4.2	4.2341156
