# Supplementary material for: Stock market forecasting research based on GA-WOA-LSTM
Source: PLoS One. 2025 Aug 27;20(8):e0330324. doi: 10.1371/journal.pone.0330324 (PMC12385415; doi:10.1371/journal.pone.0330324)
Supplement: S1 File — (ZIP) [file pone.0330324.s001.zip › Paper Model/SY/SANYUAN-600429.SS/GA-WOA-LSTM/train_results/GA_LSTM_train_prediction.csv]

Actual_Close_Train	Predicted_Close_Train
7.456	7.2872677
7.552	7.3720036
7.792	7.497589
7.6	7.698856
7.484999999999999	7.6186976
7.484999999999999	7.5278435
7.504	7.5139017
7.417	7.4882493
7.475	7.4221134
7.388999999999999	7.4800043
7.484999999999999	7.405154
7.667	7.4664946
7.475	7.6307106
7.667	7.47157
7.7059999999999995	7.625803
7.754	7.693638
7.302	7.7146463
7.446	7.3706007
7.562	7.4120855
7.388999999999999	7.529298
7.283000000000001	7.3822155
7.023	7.3163114
6.774	7.083229
6.706000000000001	6.818322
6.620000000000001	6.745673
6.639	6.685643
6.678	6.637164
6.802	6.6570635
6.639	6.751697
6.600999999999999	6.689868
6.639	6.591844
6.572	6.6091576
6.119999999999999	6.642003
6.188000000000001	6.2276874
6.188000000000001	6.1405916
5.726	6.2180157
5.8420000000000005	5.879067
5.755	5.8277583
5.861	5.8059607
6.015	5.857934
6.572	5.9335246
6.361	6.3929267
6.332	6.396258
6.351	6.2925143
6.284000000000001	6.3110323
6.082000000000001	6.322534
5.89	6.158864
5.994999999999999	5.91656
6.015	5.980843
6.284000000000001	6.089001
6.111	6.3069305
6.111	6.1000786
6.322	6.054802
6.293	6.2779374
6.197	6.308065
6.197	6.211109
6.197	6.1994743
5.919	6.2102604
6.063000000000001	5.982809
6.053000000000001	6.0102806
6.033999999999999	6.0689173
6.063000000000001	6.046709
5.976	6.0525303
5.861	6.008604
5.552999999999999	5.887533
5.323	5.6593475
5.236	5.414222
5.294	5.315114
5.198	5.2776623
5.294	5.2195435
5.621	5.2861757
5.544	5.66364
5.621	5.567455
5.659	5.560233
5.467	5.6347356
5.505	5.510003
5.352	5.500625
5.323	5.4124966
5.456999999999999	5.3284907
5.601	5.420582
5.698	5.5655756
5.794	5.675891
5.716999999999999	5.7452297
5.726	5.7134805
5.774	5.6953363
5.89	5.758683
5.87	5.8540573
5.88	5.855497
5.9670000000000005	5.846084
5.8420000000000005	5.9543276
5.919	5.8855057
5.994999999999999	5.8891363
6.158999999999999	5.982641
6.149000000000001	6.097631
5.919	6.141385
5.919	5.9816074
5.784	5.9199247
5.87	5.8359003
6.053000000000001	5.851342
6.111	6.033085
6.428000000000001	6.0931597
6.620000000000001	6.339259
6.514	6.5504103
6.293	6.5151105
6.370000000000001	6.34616
6.063000000000001	6.3347526
6.053000000000001	6.132224
6.111	6.0554037
6.226	6.1014624
6.082000000000001	6.2206326
6.236	6.1137476
6.370000000000001	6.2183604
6.457	6.374855
6.475999999999999	6.4352627
6.475999999999999	6.450239
6.409000000000001	6.481537
6.264000000000001	6.4150743
6.6579999999999995	6.3097367
6.668	6.5870886
7.216	6.692375
7.254	7.087903
7.129	7.2311344
7.408000000000001	7.140936
8.148	7.3310633
7.811	7.956567
8.013000000000002	7.877894
7.879	7.97048
7.859	7.956765
7.773	7.824306
7.869	7.716587
8.148	7.9128847
7.879	8.091493
7.715	7.89353
7.446	7.7165747
7.206	7.452318
7.11	7.251549
7.312000000000001	7.1251307
7.388999999999999	7.2725363
7.369	7.3376613
7.484999999999999	7.346633
7.552	7.4567995
7.619	7.542739
7.321000000000001	7.5553913
7.811	7.35079
7.686	7.70873
7.792	7.610851
7.638	7.7099075
7.907	7.6497936
8.003	7.8695965
8.013000000000002	7.946434
8.234000000000002	7.987159
8.34	8.160821
8.686	8.310134
8.474	8.582221
7.763000000000001	8.494434
7.917	7.886322
7.571	7.9219093
7.571	7.6425443
7.484999999999999	7.5821047
7.629	7.424611
7.792	7.596422
7.946	7.765418
8.167	7.909355
8.128	8.076085
8.167	8.115616
8.272	8.143375
7.898	8.209988
7.869	7.8771505
8.08	7.861996
7.744	8.095658
7.59	7.743971
7.696	7.626569
7.696	7.649998
7.504	7.729469
7.581	7.5441694
7.782	7.535878
7.8309999999999995	7.739577
7.84	7.804528
7.715	7.8201547
7.773	7.722113
7.811	7.7504554
7.888	7.793395
8.042	7.943086
7.907	7.994869
7.504	7.9084606
7.196	7.546878
7.071	7.2837095
7.206	7.125808
7.138999999999999	7.1849246
7.216	7.1575546
7.302	7.1949725
7.312000000000001	7.2762136
7.206	7.281911
7.11	7.211794
7.091000000000001	7.1003
7.206	7.0946426
7.475	7.1250696
7.187000000000001	7.392088
6.851000000000001	7.2116523
6.600999999999999	6.903558
6.600999999999999	6.660022
6.793	6.618943
6.524000000000001	6.7495413
6.447	6.5786037
6.129999999999999	6.47034
5.986	6.2491407
6.082000000000001	6.0690875
6.197	6.1035986
6.284000000000001	6.188096
6.340999999999999	6.275467
6.379999999999999	6.3092246
6.495000000000001	6.366482
6.696999999999999	6.4781857
6.591000000000001	6.634639
6.678	6.5844474
7.35	6.661992
7.388999999999999	7.23907
7.235	7.3217354
7.062000000000001	7.197992
7.177	7.0691385
6.889	7.13427
7.014	6.940604
7.1000000000000005	6.985359
7.158000000000001	7.081757
7.187000000000001	7.1513796
7.235	7.1374197
7.148	7.196752
7.033000000000001	7.119342
7.129	7.051629
7.225	7.0933256
7.273	7.200811
7.408000000000001	7.2356844
7.494	7.3508496
7.456	7.4960117
7.619	7.4583282
7.465	7.554904
7.609999999999999	7.4528656
7.763000000000001	7.56723
7.562	7.7178507
7.456	7.5755134
7.408000000000001	7.4408207
7.484999999999999	7.412793
7.398	7.4570217
7.504	7.4013386
7.619	7.468703
7.677	7.561371
7.648	7.648267
7.321000000000001	7.6845603
7.273	7.378356
8.003	7.2885303
7.907	7.844979
8.003	7.892976
7.686	7.940918
7.8020000000000005	7.702487
7.782	7.74679
7.542000000000001	7.7501416
7.629	7.568468
7.677	7.603661
7.523	7.642665
7.552	7.4945006
7.667	7.5275335
7.6	7.6442814
7.388999999999999	7.6064205
7.638	7.4182153
7.552	7.6512604
7.456	7.583806
7.033000000000001	7.489707
7.033000000000001	7.0475693
6.937000000000001	7.0454006
6.985	7.0254545
7.033000000000001	6.996479
7.081	7.0133305
7.11	7.078801
7.177	7.08645
7.023	7.142226
7.11	7.0441313
7.033000000000001	7.0663843
7.129	7.0304947
7.562	7.112145
7.59	7.5097156
7.59	7.57936
8.148	7.5492525
7.677	8.095806
8.445	7.6793175
9.291	8.28132
8.359000000000002	9.05613
7.888	8.416612
8.455000000000002	8.038671
8.666	8.407314
8.369	8.563692
8.57	8.286603
8.666	8.568709
8.887	8.720252
8.609	8.830899
8.186	8.671292
7.888	8.189004
8.042	7.91438
8.061	8.061191
7.417	8.046039
7.148	7.4968824
7.225	7.266271
7.263999999999999	7.2158966
7.35	7.2330914
7.35	7.3258867
7.456	7.307965
7.59	7.4199243
7.552	7.549905
7.302	7.5366783
7.379	7.356181
7.465	7.3813553
7.619	7.4763627
7.773	7.5888186
7.859	7.703745
7.7059999999999995	7.7954416
7.677	7.7277455
7.936	7.6649275
7.888	7.8467083
7.984000000000001	7.8585844
7.955	7.953476
7.965	7.9234266
7.984000000000001	7.9148445
7.8020000000000005	7.9788523
7.975	7.7972584
8.109000000000002	7.9376173
8.042	8.089284
7.475	8.029556
7.552	7.538614
7.6	7.566557
7.398	7.5768013
7.35	7.387576
7.35	7.3798904
7.12	7.346702
7.1000000000000005	7.143876
7.158000000000001	7.089381
6.956000000000001	7.169302
6.802	6.9334993
6.678	6.734864
6.725999999999999	6.6137714
6.889	6.7591915
6.927	6.811076
6.995	6.919406
6.985	6.968566
7.091000000000001	6.9883018
6.9079999999999995	7.062211
6.899	6.943198
7.379	6.8336496
7.388999999999999	7.324894
7.216	7.341853
7.302	7.247458
7.427	7.278686
7.456	7.4101663
7.254	7.5497074
7.11	7.31419
7.158000000000001	7.1499357
7.1000000000000005	7.169302
6.802	7.109441
6.851000000000001	6.8502393
6.966000000000001	6.8336363
6.754	6.9484997
6.821999999999999	6.822004
6.802	6.831597
6.821999999999999	6.7748566
6.802	6.778016
6.9079999999999995	6.8283195
6.754	6.890628
6.774	6.7804728
6.899	6.7654095
7.091000000000001	6.8624997
6.889	7.1092005
6.716000000000001	6.8652344
6.793	6.7387238
6.524000000000001	6.7722874
6.312	6.594941
6.322	6.385623
6.370000000000001	6.360443
6.370000000000001	6.3974323
6.524000000000001	6.383933
6.591000000000001	6.486
6.600999999999999	6.5771036
6.620000000000001	6.591049
6.361	6.619665
6.379999999999999	6.4180937
6.063000000000001	6.3710685
5.947	6.157915
6.023999999999999	6.0044575
6.168000000000001	5.989986
6.158999999999999	6.145405
6.178000000000001	6.1881094
6.322	6.1986227
6.389000000000001	6.3078413
6.332	6.414867
6.418	6.3398724
6.428000000000001	6.347463
6.668	6.444578
6.600999999999999	6.6507173
6.485000000000001	6.606207
6.735	6.5046597
6.514	6.7961473
6.581000000000001	6.5498323
6.745000000000001	6.578539
6.725999999999999	6.7245283
6.870000000000001	6.7360363
6.696999999999999	6.836356
6.399000000000001	6.7287436
6.409000000000001	6.4465647
6.436999999999999	6.396596
6.370000000000001	6.4502954
6.379999999999999	6.4083786
6.418	6.328845
6.600999999999999	6.4572783
6.668	6.5515594
6.668	6.634203
6.725999999999999	6.658781
6.312	6.71052
6.188000000000001	6.3882647
6.168000000000001	6.1919775
6.168000000000001	6.172921
6.129999999999999	6.1888366
5.976	6.125231
5.898999999999999	5.996585
5.65	5.932126
5.477	5.7207103
5.409	5.5550985
5.525	5.4552417
5.563	5.5182414
5.477	5.5571976
5.284	5.5235486
5.054	5.3716083
5.121	5.1224546
5.16	5.1438055
5.025	5.231161
4.9	5.098484
4.948	4.9303513
5.035	4.978955
4.91	5.062284
4.698	4.984035
4.698	4.782935
4.929	4.688178
5.102	4.872179
5.063	5.062415
5.054	5.0647492
5.025	5.056671
4.794	5.0585866
5.054	4.8797474
5.083	4.9824457
5.083	5.1257505
5.131	5.086326
5.131	5.1199937
5.102	5.164964
5.025	5.142115
5.131	5.067931
5.179	5.120791
5.236	5.170262
5.092	5.2261343
5.217	5.136276
5.246	5.180071
5.323	5.2581143
5.4	5.327368
5.352	5.367298
5.467	5.3582616
5.486000000000001	5.431802
5.486000000000001	5.4659557
5.515000000000001	5.501007
5.534	5.519977
5.591999999999999	5.5169706
5.563	5.5688734
5.591999999999999	5.5748353
5.621	5.5909605
5.563	5.6440754
5.448	5.581409
5.477	5.4883175
5.544	5.4896283
5.534	5.5560303
5.456999999999999	5.55803
5.419	5.4858
5.909	5.4442706
5.861	5.807567
5.774	5.8272333
5.812999999999999	5.7520576
5.448	5.801316
5.8420000000000005	5.559597
6.043000000000001	5.7631183
6.072	6.0078225
5.89	6.0113716
5.851	5.909495
5.784	5.835062
5.64	5.787663
5.707000000000001	5.677175
5.716999999999999	5.6784806
5.294	5.7517343
5.15	5.437999
5.006	5.207375
5.16	5.0814686
5.38	5.147726
5.352	5.345383
5.4	5.361961
5.39	5.3193917
5.429	5.350708
5.515000000000001	5.371458
5.505	5.467543
5.352	5.4906025
5.89	5.3865614
5.87	5.758614
6.457	5.850192
6.475999999999999	6.191435
6.409000000000001	6.39178
6.457	6.3407054
6.465999999999999	6.388692
6.351	6.451027
6.236	6.3688393
6.236	6.2853603
6.543	6.251047
6.475999999999999	6.4961452
7.12	6.443042
7.014	6.9028587
7.35	7.0032325
7.283000000000001	7.239645
7.244	7.2460995
7.273	7.2305713
7.206	7.209118
7.927	7.1778717
7.927	7.684319
7.792	7.8339014
7.283000000000001	7.881086
6.985	7.297521
6.802	7.0348573
6.678	6.9346027
6.793	6.7586117
6.802	6.7861032
6.764	6.8075457
6.812000000000001	6.798605
6.639	6.815301
6.244999999999999	6.695185
6.361	6.3314366
6.284000000000001	6.3447304
6.072	6.339775
6.082000000000001	6.1685324
6.236	6.1428633
6.149000000000001	6.2250094
6.293	6.18579
6.322	6.257144
6.485000000000001	6.339205
6.447	6.5280514
6.284000000000001	6.441968
6.111	6.301857
5.976	6.1655912
5.794	6.0315676
5.851	5.8580933
5.765	5.8460927
5.611000000000001	5.816648
5.659	5.681452
5.832000000000001	5.654923
5.802999999999999	5.829317
5.928000000000001	5.8370695
5.688	5.9158697
5.909	5.750288
5.755	5.854957
5.591999999999999	5.813635
5.677999999999999	5.6358366
5.832000000000001	5.662234
5.765	5.8004875
5.409	5.7950377
5.456999999999999	5.5201774
5.467	5.466217
5.591999999999999	5.4775295
5.505	5.581018
5.429	5.5370927
5.544	5.4334307
5.486000000000001	5.5153155
5.4	5.527507
5.409	5.447817
5.227	5.419713
5.063	5.310859
5.15	5.15658
5.063	5.171204
5.208	5.1069956
5.332	5.1885395
5.361	5.307152
5.304	5.355992
5.477	5.327468
5.448	5.431391
5.265	5.4654613
5.313	5.3261166
5.611000000000001	5.271591
5.534	5.58399
5.544	5.556537
5.486000000000001	5.5245123
5.515000000000001	5.4777536
5.39	5.5130672
5.467	5.4329705
5.456999999999999	5.447026
5.198	5.478876
5.217	5.2792287
5.188	5.216954
5.131	5.2300525
5.15	5.15759
5.208	5.153666
5.14	5.205666
5.169	5.1944323
5.227	5.156189
5.409	5.2221947
5.669	5.40786
5.581999999999999	5.649068
5.611000000000001	5.5847993
5.525	5.5799837
5.515000000000001	5.5542
5.409	5.535837
5.38	5.4548817
5.477	5.4269786
5.323	5.4761896
5.16	5.389908
5.198	5.222004
5.131	5.2039647
5.054	5.188106
5.169	5.115813
5.332	5.1519794
5.217	5.30599
5.352	5.2628875
5.429	5.316942
5.284	5.4121523
5.284	5.321144
5.284	5.2860813
5.294	5.300189
5.4	5.3185244
5.429	5.380333
5.409	5.435412
5.438	5.4268203
5.352	5.430067
5.313	5.388853
5.313	5.337546
5.131	5.342353
5.14	5.213339
5.169	5.1539044
5.169	5.184678
5.246	5.190707
5.332	5.2398987
5.352	5.319395
5.284	5.3414407
5.438	5.2878647
5.208	5.3995304
5.16	5.273406
5.198	5.1667066
5.102	5.19746
5.217	5.1503625
5.131	5.2226214
5.015	5.184418
5.006	5.073589
5.044	5.021411
5.083	5.0847216
5.006	5.072407
5.025	5.033676
4.948	5.0531883
4.785	4.9946265
4.612	4.8572264
4.449	4.6875
4.871	4.545032
4.679	4.7894783
4.602	4.740227
4.756	4.5641785
4.708	4.6972194
4.785	4.742445
4.862	4.768413
4.823	4.83051
4.814	4.8511653
4.698	4.828719
4.862	4.7422395
5.035	4.8367047
4.996	5.0115433
4.996	5.0249033
5.044	5.009545
5.131	5.0261545
5.025	5.1632624
5.515000000000001	5.069912
6.033999999999999	5.3885126
5.919	5.8336325
5.861	5.835414
6.351	5.8260627
6.188000000000001	6.1981373
6.207000000000001	6.1707554
6.158999999999999	6.1945286
6.178000000000001	6.1693473
6.119999999999999	6.1342645
6.111	6.1340084
6.322	6.100602
6.399000000000001	6.259424
6.332	6.3739467
6.284000000000001	6.347168
6.303000000000001	6.30766
6.293	6.314295
5.88	6.3016367
5.774	5.9888906
5.601	5.7884326
5.669	5.6773224
5.812999999999999	5.6767383
5.765	5.843782
5.736000000000001	5.7789245
5.63	5.729657
5.707000000000001	5.669948
5.64	5.699523
5.736000000000001	5.68137
5.851	5.7227817
5.812999999999999	5.825631
5.812999999999999	5.842348
5.851	5.8276796
5.688	5.863569
5.957000000000001	5.7474356
5.861	5.8905544
5.909	5.896207
5.957000000000001	5.8982887
5.736000000000001	5.951049
5.659	5.814756
5.784	5.683562
5.784	5.750878
6.129999999999999	5.781693
6.418	6.1008463
6.436999999999999	6.3234653
6.264000000000001	6.416937
6.111	6.3137693
6.14	6.142734
5.898999999999999	6.1500854
5.832000000000001	5.972028
5.851	5.8521357
5.794	5.858893
5.89	5.8443494
5.812999999999999	5.9049673
6.082000000000001	5.830782
6.236	6.0118933
6.168000000000001	6.203825
6.332	6.1541953
6.236	6.2630243
6.197	6.204072
5.832000000000001	6.180292
5.861	5.926889
5.88	5.890975
5.688	5.9047537
5.669	5.764214
5.755	5.6806374
5.784	5.7102757
5.89	5.7830048
5.822	5.9083395
5.669	5.854842
5.448	5.713026
5.4	5.518579
5.448	5.4326234
5.361	5.453135
5.552999999999999	5.3960967
5.601	5.542021
5.4	5.591717
5.15	5.4491615
5.054	5.200476
4.929	5.0991383
4.987	5.009787
5.073	4.9972234
5.092	5.0865498
5.083	5.109895
5.063	5.092168
4.967	5.0866947
5.179	5.0077686
5.16	5.131782
5.063	5.1621246
5.131	5.088931
5.169	5.1337295
5.188	5.19368
5.496	5.1810565
5.467	5.44137
5.419	5.4509125
5.246	5.430705
5.313	5.3209624
5.275	5.311919
5.352	5.302519
5.361	5.3258457
5.429	5.361068
5.552999999999999	5.406809
5.419	5.552969
5.275	5.470085
5.342	5.305814
5.198	5.342819
5.092	5.262354
4.958	5.1372337
4.996	4.9843936
5.025	5.010337
5.063	5.042628
5.246	5.0873494
5.015	5.2668014
5.227	5.0833917
5.275	5.1325073
5.092	5.2765207
5.015	5.0834208
4.881	4.9763155
4.91	4.957727
5.092	4.923304
5.217	5.042165
5.429	5.2056866
5.677999999999999	5.403862
5.591999999999999	5.6221848
5.736000000000001	5.586102
5.765	5.693142
5.765	5.7261553
5.755	5.729669
5.919	5.64903
6.168000000000001	5.8918257
6.101	6.1177664
5.851	6.113206
5.957000000000001	5.8907237
5.994999999999999	5.9498453
5.986	6.008663
6.119999999999999	5.990894
6.178000000000001	6.0689516
6.215999999999999	6.1701527
6.072	6.269658
5.832000000000001	6.0969114
5.861	5.884697
5.88	5.8503666
5.928000000000001	5.921275
6.072	5.9322767
6.361	6.0435357
6.351	6.3876033
6.870000000000001	6.3489394
6.946999999999999	6.7154016
6.889	6.883939
7.091000000000001	6.9285316
6.946999999999999	7.042347
6.937000000000001	6.9669886
6.754	6.935401
6.639	6.793993
6.774	6.7140803
6.6579999999999995	6.7521486
6.985	6.6992908
7.014	6.87652
7.148	6.989738
7.408000000000001	7.1262264
7.167999999999999	7.3299675
6.995	7.164774
7.062000000000001	7.064206
7.052	7.0654573
6.9079999999999995	7.056782
7.004	6.944415
7.235	6.997951
7.734	7.164832
7.715	7.629385
7.898	7.654808
7.8020000000000005	7.8316154
7.542000000000001	7.8055344
7.763000000000001	7.5893073
8.378	7.723835
8.378	8.247424
8.714	8.360778
8.618	8.613149
8.714	8.655822
8.916	8.632266
8.542	8.782822
8.493	8.568087
8.83	8.557393
8.647	8.7729225
9.022000000000002	8.740104
8.935	9.050074
9.349	8.927578
10.281000000000002	9.265274
10.511	10.0578375
10.982	10.399801
11.001000000000001	10.947456
10.751000000000001	10.750415
10.742	10.732669
11.414000000000001	10.638351
11.317999999999998	11.30923
10.184	11.236679
9.877	10.194255
9.31	9.767683
8.916	9.394777
8.686	8.87941
8.83	8.617639
8.1	8.786042
8.128	8.105087
8.138000000000002	8.115753
8.397	8.168782
8.176	8.27288
7.85	8.159929
7.744	7.898573
7.811	7.7880917
8.003	7.7543736
7.581	7.945606
7.715	7.6366234
8.167	7.6253796
8.983	8.064319
8.609	8.782325
8.676000000000002	8.578679
8.772000000000002	8.686486
8.532	8.761781
8.167	8.550755
8.186	8.179677
8.09	8.209653
8.244	8.039254
8.196	8.248529
7.686	8.159654
7.8309999999999995	7.705858
8.003	7.82436
8.003	7.966564
7.8309999999999995	7.956381
7.955	7.8129153
8.196	7.9111605
8.205000000000002	8.119409
8.157	8.142263
7.994	8.150491
7.8020000000000005	8.008551
7.792	7.797717
7.782	7.7922983
7.715	7.7858996
7.792	7.7407837
7.638	7.7377367
7.715	7.6410613
7.782	7.71668
7.696	7.7443285
7.8020000000000005	7.7352777
7.8020000000000005	7.77011
7.84	7.7907276
7.562	7.8077345
7.35	7.5684843
6.985	7.3798122
7.004	7.063683
7.341	7.0164795
7.081	7.2918763
7.062000000000001	7.130575
6.812000000000001	7.079927
6.870000000000001	6.8691854
6.821999999999999	6.86067
6.802	6.776602
6.668	6.7772465
6.457	6.69903
6.475999999999999	6.505178
6.745000000000001	6.5043645
6.812000000000001	6.7128716
6.975	6.837679
6.937000000000001	6.9174776
6.841000000000001	6.9371653
6.899	6.859838
6.9079999999999995	6.899952
7.6	6.898817
7.6	7.4003077
7.6	7.5624323
7.6	7.5602727
7.6	7.569627
7.6	7.58019
7.6	7.5819283
7.6	7.5828996
7.6	7.5849586
7.6	7.584978
7.6	7.584978
7.6	7.584978
7.6	7.584978
7.6	7.584978
7.6	7.584978
7.6	7.584978
7.6	7.584978
8.359000000000002	7.584978
8.119	8.28901
8.330000000000002	8.198102
8.224	8.343299
8.013000000000002	8.29075
8.138000000000002	7.977295
8.128	8.083204
8.397	8.117107
8.647	8.345712
8.57	8.533754
8.484	8.59126
8.167	8.444581
8.186	8.191222
8.253	8.1945715
8.148	8.159625
8.34	8.111111
8.542	8.346933
8.224	8.460097
8.023	8.242204
8.023	8.038406
8.042	8.013324
7.888	8.013434
7.869	7.8974943
7.898	7.8589106
8.148	7.871308
8.138000000000002	8.082502
8.061	8.097993
8.042	8.013234
8.234000000000002	8.039882
8.148	8.173091
8.003	8.12334
8.071	7.991678
8.109000000000002	8.043947
8.148	8.072573
7.869	8.125999
8.08	7.8948793
7.869	8.042979
7.187000000000001	7.8945
6.841000000000001	7.303537
6.975	6.9239883
7.187000000000001	6.9849825
7.456	7.1682367
7.417	7.4132276
7.071	7.4301906
7.014	7.1163836
6.841000000000001	7.03358
7.023	6.8497105
6.937000000000001	6.97858
6.927	6.9475884
6.821999999999999	6.9281654
6.802	6.871497
6.831000000000001	6.817664
6.821999999999999	6.829964
6.86	6.8269987
6.774	6.8389683
6.745000000000001	6.7983246
6.821999999999999	6.7590885
6.831000000000001	6.8175592
6.889	6.8357487
6.831000000000001	6.8711343
6.7829999999999995	6.833734
6.706000000000001	6.789583
6.754	6.735873
6.696999999999999	6.736047
6.561999999999999	6.6967897
6.620000000000001	6.588333
6.581000000000001	6.601615
6.706000000000001	6.5732794
6.966000000000001	6.6769743
6.889	6.9295697
7.071	6.8792515
6.966000000000001	7.0503464
6.86	6.959654
6.630000000000001	6.868825
6.649000000000001	6.6891327
6.851000000000001	6.6481833
6.889	6.8177958
6.879	6.884307
6.889	6.870094
6.9079999999999995	6.8821735
6.946999999999999	6.8881264
6.841000000000001	6.94287
6.870000000000001	6.867902
6.879	6.8533697
6.966000000000001	6.870122
6.851000000000001	6.9450483
7.11	6.864318
6.927	7.0544877
7.1000000000000005	6.963113
7.11	7.0606503
7.11	7.13285
7.1000000000000005	7.0896344
7.014	7.0779886
7.071	7.031744
7.1000000000000005	7.0658484
7.062000000000001	7.0862703
7.033000000000001	7.0671115
6.851000000000001	7.0089827
6.917999999999999	6.878432
6.937000000000001	6.908652
7.129	6.932269
7.148	7.080205
7.283000000000001	7.1560526
7.725	7.271416
7.773	7.616034
7.859	7.75534
7.84	7.8451853
7.811	7.8255863
7.571	7.79205
7.59	7.5892925
7.648	7.5827355
7.907	7.616042
7.84	7.8926516
7.782	7.8201113
7.936	7.7661476
7.936	7.8775225
7.965	7.900715
8.08	7.9466743
8.244	8.046435
8.522	8.189988
8.369	8.458646
8.234000000000002	8.330497
8.330000000000002	8.221208
8.263	8.2749405
8.167	8.28433
8.272	8.136131
8.474	8.253994
8.484	8.410492
8.657	8.46062
8.772000000000002	8.56614
8.791	8.701722
8.935	8.790842
8.878	8.845026
8.897000000000002	8.856713
8.983	8.826054
8.618	8.893343
8.753	8.627532
8.801000000000002	8.717228
8.811	8.764138
8.945	8.763822
8.993000000000002	8.8879795
9.272	8.930681
9.204	9.152831
9.108	9.15207
9.253	9.022224
9.233	9.226465
9.224	9.193832
9.406	9.163669
9.339000000000002	9.317745
8.926	9.259539
8.897000000000002	8.870808
8.878	8.918343
8.791	8.818907
8.561	8.758729
8.618	8.525055
8.513	8.624303
8.532	8.511197
8.628	8.518476
8.59	8.667734
8.676000000000002	8.591418
8.743	8.586088
8.782	8.681367
8.561	8.728502
8.609	8.556169
8.561	8.552597
8.388	8.510133
8.282	8.387001
8.426000000000002	8.282074
8.272	8.384906
8.484	8.261742
8.196	8.417319
8.311	8.198412
8.301	8.259877
8.455000000000002	8.263896
8.455000000000002	8.385947
8.349	8.435301
8.244	8.337299
8.071	8.245539
8.1	8.063469
8.263	8.056086
8.59	8.230476
8.647	8.475158
8.599	8.588799
8.686	8.552901
8.849	8.650391
8.849	8.817708
8.859	8.837726
8.82	8.810317
8.436	8.788362
8.330000000000002	8.44536
8.224	8.346221
8.465	8.285287
8.436	8.390183
8.609	8.386227
8.686	8.52925
8.618	8.649165
8.407	8.568943
8.369	8.397937
8.215	8.362718
7.955	8.219297
8.052	7.9556303
8.09	8.043079
8.253	8.064562
8.388	8.190511
8.417	8.317154
8.34	8.380343
8.484	8.324674
8.522	8.42471
8.628	8.47722
8.513	8.579041
8.263	8.504895
8.234000000000002	8.279717
8.061	8.24424
8.157	8.075303
8.061	8.124511
8.09	8.058238
8.109000000000002	8.072901
7.888	8.090281
8.032	7.880002
8.205000000000002	8.006602
8.282	8.153878
8.196	8.216213
8.465	8.176754
8.359000000000002	8.392141
8.282	8.3242855
8.513	8.259245
8.580000000000002	8.482519
8.887	8.512509
8.907	8.769751
8.887	8.83853
8.926	8.84348
8.503	8.879412
8.493	8.531178
8.407	8.484442
8.599	8.414077
9.032	8.5599165
9.041	8.92053
9.214000000000002	9.016268
9.137	9.148958
9.041	9.068739
9.349	8.954192
9.185	9.244529
9.301	9.117585
9.118000000000002	9.271199
9.032	9.074562
9.032	8.971758
9.31	9.009936
9.281	9.200872
9.262	9.251676
9.128	9.2115555
9.08	9.0719
9.214000000000002	9.067637
9.627	9.145092
9.637	9.540005
9.867	9.54648
9.935	9.808828
9.915	9.862907
10.079	9.841425
9.791	9.971701
9.819000000000003	9.690162
10.127	9.8084545
10.127	9.996229
10.367	10.054598
10.396	10.279615
10.578000000000001	10.386291
10.578000000000001	10.522569
10.713000000000001	10.460496
11.001000000000001	10.658671
10.809	10.852394
10.607	10.657924
10.915	10.537478
10.943999999999999	10.822321
10.962999999999997	10.844518
10.54	10.816445
10.588	10.475588
10.588	10.464334
10.319	10.502856
10.588	10.282984
10.742	10.544293
10.617	10.604723
10.54	10.5369
11.154999999999998	10.448115
10.646	11.027329
10.54	10.47078
10.588	10.621509
10.654999999999998	10.580338
9.992	10.557991
9.733	9.934908
9.579	9.806173
9.829	9.531912
10.079	9.759331
9.983	9.933114
10.060000000000002	9.899758
9.848	10.014213
9.685	9.775993
9.781000000000002	9.660875
9.964	9.711284
9.906	9.871217
10.127	9.8603945
10.809	10.065364
11.337	10.6334915
11.414000000000001	11.164094
11.952	11.272407
11.125999999999998	11.894935
12.241	11.031334
13.461000000000002	12.191248
13.969999999999999	13.303779
13.643	13.463193
14.806000000000001	13.593765
14.479	14.334404
13.864	14.041034
13.903000000000002	13.663869
13.96	13.745596
13.835999999999999	13.465617
14.190999999999999	13.427887
14.124000000000002	13.878494
13.932000000000002	13.637551
13.739	13.671474
13.240000000000002	13.069698
12.125	13.087107
12.259999999999998	11.652275
12.567	12.0504
11.759999999999998	12.120407
10.588	11.481909
10.212999999999997	10.540132
10.847	10.235751
10.098	10.569673
9.089	10.012483
8.542	9.331386
8.945	8.715035
8.061	8.834787
7.658000000000001	8.197496
8.426000000000002	7.6643705
9.272	8.337805
10.204	9.193401
9.627	9.908106
8.666	9.66643
8.878	8.820693
9.368000000000002	8.870709
9.339000000000002	9.323924
9.512	9.249663
9.896	9.426067
10.031000000000002	9.837866
9.751999999999999	9.880806
8.782	9.703012
8.983	8.889223
9.262	8.84935
8.935	9.177853
8.964	8.953663
9.368000000000002	8.9091215
9.704	9.21957
9.493	9.594335
9.493	9.434329
9.685	9.439405
10.012	9.640245
10.29	9.886893
9.992	10.166856
10.108	9.940742
10.175	10.005524
10.396	10.182689
9.368000000000002	10.247839
9.560000000000002	9.443488
9.483	9.403642
8.983	9.472852
8.09	8.933256
7.283000000000001	8.171769
6.793	7.365825
7.273	6.9385576
7.686	7.263917
7.158000000000001	7.5619674
6.639	7.2058716
6.504999999999999	6.758523
6.696999999999999	6.5816536
7.359999999999999	6.780359
7.581	7.1952004
7.437000000000001	7.4680085
7.504	7.414499
6.946999999999999	7.439703
6.649000000000001	7.055851
7.187000000000001	6.7327766
6.966000000000001	7.07693
7.004	7.030184
7.004	6.9761066
7.004	7.0035877
7.004	7.0062523
7.004	6.9995475
7.004	6.999446
7.004	7.001203
7.004	6.983223
7.004	6.9981422
7.004	7.0021653
7.004	6.998743
7.004	6.9992847
7.004	7.0003963
7.004	7.0003767
7.004	7.0003138
7.004	7.0000486
7.004	7.0000486
7.004	7.0000486
7.004	7.0000486
7.004	7.0000486
7.004	7.0000486
7.004	7.0000486
7.004	7.0000486
7.004	7.0000486
7.004	7.0000486
7.004	7.0000486
7.004	7.0000486
7.004	7.0000486
7.004	7.0000486
7.004	7.0000486
7.004	7.0000486
7.004	7.0000486
7.004	7.0000486
7.004	7.0000486
7.004	7.0000486
7.004	7.0000486
7.004	7.0000486
7.004	7.0000486
7.004	7.0000486
7.004	7.0000486
7.004	7.0000486
7.004	7.0000486
7.004	7.0000486
7.004	7.0000486
7.004	7.0000486
7.004	7.0000486
7.004	7.0000486
7.004	7.0000486
7.004	7.0000486
7.004	7.0000486
7.004	7.0000486
7.004	7.0000486
7.004	7.0000486
7.004	7.0000486
7.004	7.0000486
7.004	7.0000486
7.004	7.0000486
7.004	7.0000486
7.004	7.0000486
7.004	7.0000486
7.004	7.0000486
7.004	7.0000486
7.004	7.0000486
7.004	7.0000486
7.004	7.0000486
7.004	7.0000486
7.004	6.9817734
7.004	6.9978747
7.004	7.0021653
7.004	6.998743
7.004	6.9992847
7.004	7.0003963
7.004	7.000377
7.004	7.0003138
7.004	7.0000486
7.004	7.0000486
7.004	7.0000486
7.004	7.0000486
7.004	7.0000486
7.004	7.0000486
7.004	7.0000486
7.004	7.0000486
7.004	7.0000486
7.004	7.0000486
7.004	7.0000486
7.004	7.0000486
7.004	7.0000486
7.244	7.0000486
6.524000000000001	7.2022862
6.533	6.651187
6.015	6.455084
6.168000000000001	6.1177645
6.053000000000001	6.175387
6.244999999999999	6.0589113
6.533	6.2036448
6.725999999999999	6.5600586
6.946999999999999	6.633833
6.975	6.8671474
6.841000000000001	6.9072523
6.802	6.8484974
7.11	6.795685
6.966000000000001	7.05594
7.158000000000001	6.9688587
6.457	7.0856133
6.428000000000001	6.600244
6.101	6.4623485
6.312	6.190755
6.610000000000001	6.2619467
6.716000000000001	6.5446205
6.447	6.723718
6.600999999999999	6.4943247
6.620000000000001	6.557224
6.418	6.5647545
6.361	6.3399553
6.274000000000001	6.361947
6.457	6.312866
6.457	6.453727
6.418	6.463189
6.620000000000001	6.435606
6.802	6.5726843
6.927	6.759688
6.879	6.8872876
6.927	6.868293
6.754	6.9037695
7.071	6.781439
6.899	7.002834
6.725999999999999	6.9570994
6.927	6.7587843
6.966000000000001	6.8929253
6.879	6.991787
7.158000000000001	6.874714
7.196	7.112809
7.042999999999999	7.1664352
6.917999999999999	7.0648613
7.071	6.9096785
7.042999999999999	7.074203
7.12	7.0451074
7.235	7.124633
7.359999999999999	7.2046103
7.138999999999999	7.32292
7.158000000000001	7.1447935
6.696999999999999	7.1617975
6.716000000000001	6.796199
6.793	6.7393074
6.899	6.7853985
6.946999999999999	6.8565
7.062000000000001	6.912564
7.148	7.0459976
7.206	7.0984836
7.494	7.169061
7.398	7.404914
7.437000000000001	7.385272
7.062000000000001	7.38004
6.917999999999999	7.140122
7.609999999999999	6.971684
8.369	7.4203854
8.397	8.169606
8.34	8.260897
8.465	8.311475
8.215	8.3663645
8.061	8.2140465
8.128	8.046651
8.186	8.139374
8.349	8.095899
8.003	8.30077
8.013000000000002	8.018027
7.869	8.021877
7.811	7.8263083
7.686	7.822688
8.023	7.6999817
8.052	7.952201
8.205000000000002	8.031909
8.292	8.160416
8.08	8.246263
8.119	8.081382
7.907	8.09169
7.263999999999999	7.9218693
7.341	7.359985
7.562	7.3051376
7.504	7.5298753
7.513	7.4706335
7.417	7.538472
7.244	7.436886
7.369	7.274486
7.263999999999999	7.3454056
7.196	7.2679424
7.379	7.1784496
7.408000000000001	7.322018
7.465	7.3781805
7.523	7.4600005
7.581	7.5036035
7.638	7.538067
7.552	7.596163
7.85	7.540038
7.715	7.7682495
7.715	7.701264
7.754	7.707406
8.388	7.753723
8.176	8.268208
8.196	8.133952
8.176	8.141405
8.08	8.102207
8.071	8.064812
8.311	8.00125
8.1	8.255209
7.936	8.165504
8.013000000000002	7.978466
8.244	7.9977427
7.907	8.220825
8.157	7.8996496
8.253	8.110184
8.378	8.242179
8.071	8.29086
8.061	8.015115
8.003	8.04373
7.888	8.000758
7.84	7.898219
7.888	7.811873
7.946	7.898842
7.734	7.927919
7.811	7.7502265
7.936	7.788103
7.927	7.894706
7.955	7.9229746
7.927	7.9347153
7.955	7.9160542
8.042	7.9191628
7.936	8.036699
7.917	7.919403
7.8309999999999995	7.907872
7.869	7.8036175
7.898	7.8599935
7.85	7.8860598
7.859	7.850174
7.85	7.850199
7.859	7.8439054
7.994	7.84233
7.975	7.9676237
8.061	7.9419384
8.023	8.0288925
7.869	7.9955873
7.533000000000001	7.868046
7.581	7.5608788
7.494	7.596619
7.59	7.525237
7.629	7.574292
7.609999999999999	7.599679
7.629	7.5963316
7.696	7.63088
7.609999999999999	7.664416
7.562	7.5932627
7.629	7.5590105
7.677	7.6342278
7.715	7.6542664
7.792	7.680589
7.8020000000000005	7.742695
7.782	7.770052
7.744	7.7529984
7.821	7.7340283
7.744	7.793559
7.821	7.7330484
7.84	7.7811966
7.84	7.8226633
7.859	7.809025
7.946	7.843849
7.965	7.919544
8.061	7.9210396
7.936	7.9963408
7.936	7.9202147
7.936	7.923046
8.032	7.886521
7.917	8.009598
8.08	7.914441
8.052	8.018302
7.984000000000001	8.026534
8.042	7.961314
7.859	8.026251
8.042	7.855518
8.032	8.011904
8.061	8.023684
8.205000000000002	8.036453
8.157	8.187433
8.148	8.137724
8.052	8.114506
8.157	8.047725
8.167	8.103544
8.167	8.122475
8.224	8.127681
8.128	8.206085
8.052	8.090915
8.167	8.061248
7.917	8.150992
7.946	7.9354143
7.763000000000001	7.9400682
7.821	7.7761745
7.821	7.7904005
7.8309999999999995	7.814989
7.8309999999999995	7.809287
7.821	7.8173113
7.484999999999999	7.8018265
7.494	7.5299544
7.427	7.4824724
7.465	7.442895
7.533000000000001	7.4619474
7.523	7.5095453
7.465	7.501338
7.504	7.4564795
7.504	7.492741
7.427	7.5041194
7.446	7.432084
7.504	7.408551
7.465	7.4788074
7.446	7.4608507
7.542000000000001	7.446521
7.609999999999999	7.521323
7.638	7.5961704
7.648	7.619236
7.638	7.6396685
7.754	7.621684
7.792	7.702648
7.667	7.82195
7.581	7.669731
7.475	7.582803
7.216	7.5003567
7.206	7.2012863
7.206	7.17315
7.244	7.217906
7.398	7.2134624
7.408000000000001	7.33854
7.513	7.3918743
7.504	7.457108
7.494	7.4630876
7.533000000000001	7.485695
7.581	7.4838147
7.581	7.548127
7.6	7.558733
7.754	7.555753
7.773	7.7030497
7.927	7.7463627
7.917	7.847421
7.936	7.8837214
7.907	7.8914537
7.811	7.858947
7.927	7.800337
7.869	7.889513
7.946	7.867646
7.859	7.914279
7.84	7.84613
7.936	7.8247747
7.907	7.9595356
7.859	7.8936005
7.773	7.8510523
7.782	7.770194
7.821	7.7720656
8.013000000000002	7.792076
7.927	7.9596577
7.946	7.9092045
7.888	7.9373875
7.917	7.8846793
7.879	7.8837914
7.859	7.8583446
7.879	7.834425
7.821	7.8565187
7.792	7.8081903
7.821	7.7713804
7.8020000000000005	7.8018417
7.879	7.7759304
7.927	7.837597
7.965	7.888723
8.061	7.9540567
8.061	8.017165
7.946	8.01593
8.157	7.8918962
8.263	8.084279
8.167	8.311363
8.119	8.153053
8.522	8.095251
8.964	8.410778
8.455000000000002	8.880518
8.407	8.443702
8.311	8.45762
8.263	8.3045435
7.946	8.256138
7.571	7.979823
7.523	7.612108
7.523	7.551303
7.244	7.55023
7.331	7.2957754
7.254	7.335922
7.321000000000001	7.283704
7.254	7.2755504
7.312000000000001	7.2172394
7.437000000000001	7.270338
7.369	7.397476
7.331	7.3682547
7.331	7.3019567
7.263999999999999	7.2786484
7.033000000000001	7.2461157
7.023	7.0470977
6.966000000000001	6.9880514
6.937000000000001	6.982195
7.004	6.9679704
6.985	6.9918213
6.831000000000001	6.9990025
6.9079999999999995	6.8685923
6.754	6.8980904
6.465999999999999	6.7884245
6.591000000000001	6.5449166
6.630000000000001	6.558264
6.639	6.605691
6.572	6.6180363
6.389000000000001	6.5971766
6.389000000000001	6.431747
6.399000000000001	6.3619757
6.361	6.418241
6.475999999999999	6.36563
6.514	6.4382844
6.514	6.4999256
6.436999999999999	6.4912786
6.485000000000001	6.445218
6.447	6.4669933
6.436999999999999	6.4527025
6.361	6.439276
6.361	6.3831406
6.332	6.3686934
6.340999999999999	6.3537593
6.264000000000001	6.3462873
6.129999999999999	6.304529
6.197	6.1540627
6.284000000000001	6.178932
6.207000000000001	6.2753077
6.226	6.2189198
6.274000000000001	6.222
6.340999999999999	6.2673464
6.322	6.328228
6.322	6.3228445
6.274000000000001	6.317272
6.303000000000001	6.296149
6.244999999999999	6.2960663
6.101	6.2715306
6.082000000000001	6.1485624
6.072	6.095661
6.072	6.1016874
6.072	6.0819964
6.072	6.0795293
6.072	6.0841417
6.072	6.0823584
6.072	6.081684
6.072	6.08225
6.072	6.0820723
6.072	6.081538
6.072	6.0812263
6.072	6.0812263
6.678	6.0812263
6.821999999999999	6.5849075
6.553	6.836446
6.428000000000001	6.5721273
6.340999999999999	6.443325
6.322	6.3785086
6.264000000000001	6.306699
6.465999999999999	6.2824984
6.389000000000001	6.443872
6.215999999999999	6.399061
6.293	6.2539644
6.284000000000001	6.280094
6.254999999999999	6.292054
6.293	6.25068
6.389000000000001	6.2816987
6.465999999999999	6.3894796
6.389000000000001	6.4459577
6.322	6.4030943
6.274000000000001	6.333832
6.322	6.289549
6.351	6.311711
6.340999999999999	6.345018
6.340999999999999	6.340949
6.409000000000001	6.346345
6.389000000000001	6.4286146
6.379999999999999	6.400732
6.409000000000001	6.3742027
6.475999999999999	6.4033966
6.447	6.46456
6.447	6.474688
6.504999999999999	6.451845
6.447	6.4887733
6.504999999999999	6.4634895
6.533	6.488158
6.572	6.517066
6.696999999999999	6.5484905
6.620000000000001	6.648717
6.610000000000001	6.625045
6.504999999999999	6.5921383
6.543	6.5297403
6.457	6.517681
6.457	6.477967
6.465999999999999	6.472188
6.447	6.4654684
6.6579999999999995	6.4571805
6.620000000000001	6.6077538
6.649000000000001	6.6102467
6.754	6.6248984
6.851000000000001	6.738692
6.774	6.8202133
6.620000000000001	6.7809334
6.610000000000001	6.646188
6.600999999999999	6.6081905
6.485000000000001	6.629223
6.533	6.5203767
6.6579999999999995	6.5320234
6.649000000000001	6.636399
6.725999999999999	6.6319084
6.639	6.7001915
6.610000000000001	6.6725893
6.399000000000001	6.609688
6.361	6.4284096
6.389000000000001	6.3739014
6.524000000000001	6.433032
6.524000000000001	6.4865146
6.504999999999999	6.4886065
6.543	6.5101194
6.553	6.5279593
6.465999999999999	6.550028
6.389000000000001	6.478052
6.418	6.4017754
6.418	6.419592
6.332	6.4250126
6.370000000000001	6.35584
6.215999999999999	6.350945
6.14	6.2625194
6.129999999999999	6.1566043
6.168000000000001	6.14789
6.111	6.17395
6.072	6.138858
6.023999999999999	6.0843453
6.033999999999999	6.030794
6.015	6.0410147
5.986	6.033208
6.053000000000001	6.0084844
5.957000000000001	6.048421
5.812999999999999	5.9945455
5.698	5.8651857
5.65	5.7227745
5.698	5.6816936
5.746	5.7158146
5.601	5.743761
5.716999999999999	5.654855
5.9670000000000005	5.7007003
5.9670000000000005	5.937061
6.005	5.968923
6.043000000000001	6.060829
6.101	6.020087
6.091	6.0612745
6.082000000000001	6.08072
6.043000000000001	6.070837
6.053000000000001	6.0439224
6.053000000000001	6.045801
6.082000000000001	6.0476894
6.158999999999999	6.0587673
6.178000000000001	6.13309
6.149000000000001	6.161455
6.119999999999999	6.1577454
6.111	6.1330156
6.063000000000001	6.0972786
6.082000000000001	6.0825586
5.9670000000000005	6.0917397
6.082000000000001	5.977366
6.119999999999999	6.0533705
6.033999999999999	6.109685
6.226	6.050212
6.168000000000001	6.1713696
6.409000000000001	6.1903176
6.409000000000001	6.372651
6.370000000000001	6.4019513
6.361	6.371544
6.293	6.346428
6.254999999999999	6.3054466
6.244999999999999	6.275141
6.149000000000001	6.266485
6.101	6.1776295
5.986	6.1223407
5.774	6.029509
5.802999999999999	5.841816
5.746	5.797194
5.552999999999999	5.7700076
5.601	5.616795
5.736000000000001	5.6189375
5.573	5.728074
5.621	5.589858
5.621	5.601047
5.677999999999999	5.65399
5.736000000000001	5.6669674
5.726	5.7116933
5.832000000000001	5.73029
5.765	5.808395
5.812999999999999	5.784021
5.832000000000001	5.8027806
5.802999999999999	5.8454647
5.802999999999999	5.8203564
5.861	5.80494
5.8420000000000005	5.846053
5.861	5.8604155
5.89	5.8684235
5.909	5.8929644
5.861	5.9140964
5.802999999999999	5.8843737
5.707000000000001	5.836235
5.707000000000001	5.7501106
5.688	5.7382336
5.698	5.7166014
5.87	5.693701
5.937999999999999	5.832606
5.677999999999999	5.9239955
5.707000000000001	5.725401
5.794	5.6807966
5.677999999999999	5.7781796
5.707000000000001	5.711667
5.726	5.697051
5.698	5.730934
5.601	5.6929336
5.621	5.622602
5.563	5.641161
5.581999999999999	5.572158
5.611000000000001	5.5727477
5.563	5.6188135
5.534	5.5829206
5.486000000000001	5.55733
5.419	5.508471
5.39	5.468796
5.4	5.414763
5.323	5.408133
5.236	5.3700194
5.332	5.269893
5.342	5.3288107
5.246	5.3504834
5.275	5.2823334
5.323	5.2793856
5.352	5.3371267
5.39	5.3339105
5.429	5.3714437
5.429	5.4192853
5.591999999999999	5.4326334
5.591999999999999	5.552915
5.552999999999999	5.5735054
5.456999999999999	5.5582185
5.525	5.4882717
5.611000000000001	5.516716
5.573	5.6079473
5.581999999999999	5.589032
5.581999999999999	5.5798836
5.765	5.60104
5.822	5.7407837
5.755	5.8126583
5.63	5.8080897
5.601	5.6321516
5.581999999999999	5.6106243
5.361	5.6331835
5.688	5.4047704
5.573	5.6008806
5.611000000000001	5.619113
5.621	5.620712
5.581999999999999	5.6097813
5.477	5.5880365
5.409	5.5214434
5.4	5.439741
5.937999999999999	5.411578
[truncated: 905 more rows]
