# Supplementary material for: Stock market forecasting research based on GA-WOA-LSTM
Source: PLoS One. 2025 Aug 27;20(8):e0330324. doi: 10.1371/journal.pone.0330324 (PMC12385415; doi:10.1371/journal.pone.0330324)
Supplement: S1 File — (ZIP) [file pone.0330324.s001.zip › Paper Model/SY/SANYUAN-600429.SS/GA-WOA-LSTM/train_results/GA_WOA_LSTM_evaluation_metrics.csv]

Dataset	MAE	MAPE (%)	RMSE	R2
Train	0.11397342471905651	1.6935573440420841	0.17781778197856962	0.9854654367044658
Test	0.05811469530430979	1.2801803962623728	0.0847214003481404	0.9654704657728169
