# Supplementary material for: Stock market forecasting research based on GA-WOA-LSTM
Source: PLoS One. 2025 Aug 27;20(8):e0330324. doi: 10.1371/journal.pone.0330324 (PMC12385415; doi:10.1371/journal.pone.0330324)
Supplement: S1 File — (ZIP) [file pone.0330324.s001.zip › Paper Model/SY/SANYUAN-600429.SS/GA-WOA-LSTM/train_results/GA_WOA_LSTM_loss_curve.csv]

epoch	train_loss	val_loss
1	0.0024515793193131685	0.00033048211480490863
2	0.0008562974981032312	0.00042298270273022354
3	0.0008273875573650002	0.00025052152341231704
4	0.0006874618120491505	0.00017665726772975177
5	0.0006218694034032524	0.00025178075884468853
6	0.0006158104515634477	0.00021271943114697933
7	0.0005579430726356804	0.00016621088434476405
8	0.0005032960907556117	0.00016678748943377286
9	0.0005182441673241556	0.00017043256957549602
10	0.0006271091406233609	0.0006091899122111499
11	0.0005730577395297587	0.00021459165145643055
12	0.0004796214052475989	0.00024057512928266078
13	0.0005100211128592491	0.0001556488568894565
14	0.000509083503857255	0.0001337197027169168
15	0.0005140863358974457	0.0002568125491961837
16	0.00047506357077509165	0.0001405008224537596
17	0.0004564932023640722	0.00017861303058452904
18	0.00048254881403408945	0.0002476811350788921
19	0.00044357142178341746	0.0001751081581460312
20	0.0004207549209240824	0.0001586485159350559
21	0.0004930163267999887	0.00020271459652576596
22	0.0004491550207603723	0.00013321735605131835
23	0.00045140142901800573	0.00017129584739450365
24	0.000394068454625085	0.00021416741947177798
25	0.0004050923162139952	0.00030361406970769167
26	0.0004489084240049124	0.00014103866124060005
27	0.00038939606747590005	0.0001389691315125674
28	0.0005217228317633271	0.00018883794837165624
29	0.0004205747100058943	0.0002268909738631919
30	0.0004150493477936834	0.0001486476103309542
31	0.00040361323044635355	0.00016034135478548706
32	0.00039140108856372535	0.0005829242873005569
33	0.0004033233562950045	0.00014120226842351258
34	0.0004308479547034949	0.0004068652051500976
35	0.00040801000432111323	0.00018068382632918656
36	0.00042226575897075236	0.0001423584035364911
37	0.0004382859915494919	0.0001770762901287526
