# Supplementary material for: Stock market forecasting research based on GA-WOA-LSTM
Source: PLoS One. 2025 Aug 27;20(8):e0330324. doi: 10.1371/journal.pone.0330324 (PMC12385415; doi:10.1371/journal.pone.0330324)
Supplement: S1 File — (ZIP) [file pone.0330324.s001.zip › Paper Model/SY/SANYUAN-600429.SS/GA-WOA-LSTM/train_results/GA_WOA_LSTM_test_prediction.csv]

Actual_Close	Predicted_Close
5.336	5.271087
5.327	5.3365703
5.288	5.3295636
5.239	5.288195
5.229	5.2235665
5.229	5.2469325
5.18	5.2127686
5.219	5.2177863
5.21	5.1890492
5.268	5.2218266
5.317	5.24166
5.19	5.3056207
5.122	5.1887755
5.005	5.111555
5.102	5.0021253
5.112	5.062211
5.239	5.1388893
5.327	5.2299285
5.375	5.3044033
5.483	5.3697734
5.658000000000001	5.453672
5.463	5.6272635
5.307	5.459835
4.897	5.2603693
4.722	4.9347367
4.771	4.7047057
4.585	4.698967
4.644	4.563454
4.673	4.567596
4.488	4.6541963
4.527	4.460494
4.624	4.507069
4.585	4.5877905
4.663	4.6062145
4.663	4.6360245
4.693	4.650713
4.644	4.6864295
4.644	4.63571
4.624	4.6297116
4.741	4.5958223
4.888	4.7262373
4.683	4.8788567
4.741	4.6869817
4.722	4.6875477
4.702	4.707525
4.771	4.6828966
4.879	4.7808604
4.899	4.865495
4.889	4.8887496
4.919	4.869436
4.879	4.90645
4.869	4.858918
4.86	4.849386
4.899	4.8427157
4.85	4.8795104
4.909	4.8290033
4.948	4.8782353
4.988	4.9566674
4.988	4.992733
4.988	4.9719424
4.998	4.9725385
4.958	4.9944487
4.968	4.958036
5.037	4.95364
5.037	5.028229
5.106	5.053023
5.047	5.0866227
5.165	5.048719
5.106	5.1738014
5.067	5.0783896
5.007	5.0575557
4.919	4.9968176
4.889	4.909596
4.909	4.882717
4.919	4.9325724
4.86	4.9306664
4.85	4.861111
4.86	4.83943
4.623	4.844869
4.712	4.6351485
4.771	4.6686153
4.81	4.772671
4.791	4.802063
4.8	4.8026237
4.771	4.7938366
4.781	4.7704096
4.741	4.7640696
4.741	4.739268
4.682	4.743459
4.692	4.686197
4.524	4.6701517
4.465	4.506523
4.544	4.4510736
4.653	4.523888
4.672	4.6497097
4.633	4.679595
4.633	4.635812
4.712	4.624119
4.771	4.7056046
4.781	4.7669477
4.791	4.759976
4.83	4.7800636
4.751	4.846685
4.712	4.750328
4.751	4.7111387
4.731	4.7648153
4.653	4.736212
4.751	4.6642795
4.82	4.7325096
4.899	4.819772
4.919	4.877391
4.889	4.909363
4.86	4.878074
4.869	4.8567796
4.86	4.866449
4.86	4.857211
4.83	4.8514643
4.761	4.827227
4.761	4.7624927
4.781	4.7584777
4.771	4.781741
4.731	4.74695
4.505	4.7194414
4.554	4.5147824
4.544	4.5223217
4.643	4.5552497
4.584	4.6334796
4.524	4.588659
4.416	4.5181813
4.603	4.405326
4.564	4.577401
4.524	4.583859
4.485	4.5362506
4.386	4.4765844
4.416	4.3941283
4.446	4.3846135
4.505	4.42234
4.505	4.503988
4.544	4.523804
4.505	4.5260406
4.446	4.502673
4.406	4.444035
4.357	4.3978853
4.258	4.3570986
4.189	4.276689
4.229	4.1725564
4.278	4.230597
4.12	4.2756815
4.091	4.132356
4.278	4.0536165
4.308	4.250426
4.288	4.311631
4.367	4.2729464
4.446	4.3558664
4.446	4.4329047
4.465	4.4343777
4.436	4.4529343
4.495	4.4282284
4.485	4.5055695
4.524	4.488704
4.574	4.5188565
4.623	4.5669475
4.524	4.6123734
4.564	4.534684
4.495	4.537389
4.544	4.497529
4.455	4.5416036
4.455	4.457007
4.495	4.43511
4.574	4.4869766
4.574	4.571565
5.027	4.57579
5.53	5.006126
5.392	5.465151
5.274	5.1777806
5.362	5.070986
5.323	5.226427
5.421	5.210201
5.283	5.3438406
5.412	5.2749367
5.52	5.3807716
5.274	5.3980265
5.293	5.2242656
5.175	5.2300296
4.998	5.1841288
5.067	4.9812994
5.067	5.042472
5.116	5.0974197
5.126	5.1257043
5.195	5.126915
5.264	5.1553335
5.136	5.2200084
5.244	5.0468154
5.086	5.1673717
5.067	5.0607233
4.988	5.0438185
4.86	4.996665
4.899	4.866919
4.83	4.859657
4.8	4.841745
4.731	4.7985997
4.8	4.725444
4.869	4.7867484
4.761	4.868564
4.771	4.780094
4.771	4.7419324
4.82	4.7583675
4.83	4.8135066
4.869	4.8412056
4.879	4.8614736
4.919	4.854412
4.86	4.8949833
4.8	4.8401713
4.86	4.783304
4.8	4.849371
4.83	4.8079276
4.938	4.823475
5.067	4.9267554
5.126	5.0594
5.165	5.0972095
5.126	5.1402054
5.165	5.1234226
5.224	5.1463776
5.224	5.2222652
5.234	5.2090464
5.234	5.2182083
5.185	5.25074
5.283	5.184647
5.254	5.2712903
5.214	5.23468
5.175	5.208802
5.175	5.1681614
5.274	5.1714725
5.106	5.2774005
5.096	5.1200285
5.126	5.08377
5.076	5.143999
5.037	5.1062474
5.067	5.024465
5.096	5.0529747
5.027	5.098457
5.027	5.0277076
4.889	5.036741
4.879	4.899361
4.889	4.856157
4.899	4.890305
4.879	4.8876953
4.85	4.8804317
4.86	4.8389997
4.8	4.8570986
4.83	4.7963104
4.84	4.8121037
4.879	4.8535137
4.86	4.874149
4.781	4.861264
4.791	4.7789416
4.741	4.77901
4.692	4.7425528
4.662	4.683001
4.731	4.6464157
4.682	4.712267
4.692	4.704889
4.751	4.6718645
4.692	4.733154
4.653	4.6910133
4.643	4.6432695
4.593	4.66154
4.574	4.573929
4.623	4.558045
4.771	4.610416
4.81	4.7823515
4.84	4.7940874
4.85	4.814044
4.86	4.823855
4.869	4.8512945
4.889	4.8447633
4.899	4.885907
4.869	4.8982096
4.879	4.8777966
4.84	4.860211
4.84	4.83868
4.791	4.827108
4.781	4.79913
4.84	4.7704673
4.791	4.838972
4.692	4.8110986
4.672	4.6986094
4.672	4.6502314
4.613	4.65009
4.603	4.6168714
4.534	4.579538
4.593	4.5280633
4.653	4.580975
4.662	4.649558
4.643	4.6581874
4.662	4.6354237
4.672	4.6439486
4.653	4.6647005
4.731	4.6422715
4.731	4.714561
4.771	4.7229986
4.761	4.7708907
4.761	4.7514987
4.712	4.7581015
4.692	4.7104626
4.653	4.689478
4.564	4.654516
4.692	4.548894
4.712	4.693439
4.692	4.7035155
4.702	4.6921363
4.771	4.7105956
4.771	4.769511
4.751	4.759975
4.731	4.7442856
4.761	4.726667
4.741	4.752249
4.771	4.75018
4.761	4.770637
4.781	4.7751694
4.771	4.7755117
4.85	4.7532454
4.938	4.8520722
4.988	4.928502
4.978	4.9800696
5.037	4.977894
5.086	5.023937
5.076	5.0667076
5.106	5.076676
5.155	5.094159
5.224	5.1552095
5.224	5.215969
5.313	5.211171
5.402	5.2971287
5.5	5.37666
5.382	5.4718695
5.343	5.376863
5.372	5.3093195
5.372	5.3574724
5.36	5.375805
5.272	5.3499584
5.232	5.295686
5.222	5.2157393
5.193	5.2220283
5.212	5.19854
5.153	5.2013884
5.183	5.1743793
5.232	5.1919107
5.163	5.228224
5.212	5.1616507
5.123	5.194697
5.143	5.131483
5.123	5.217472
5.094	5.1087613
5.015	5.1039314
5.163	5.029111
5.311	5.1573296
4.985	5.331847
4.926	4.958035
4.808	4.850496
4.817	4.7906833
4.867	4.8100224
4.926	4.8838315
4.936	4.919401
4.916	4.943119
4.985	4.915657
4.985	4.98606
4.995	4.9541845
5.044	5.0037727
4.965	5.0467787
4.995	4.970504
4.946	4.9751635
4.926	4.949198
4.956	4.919769
4.906	4.9429774
4.857	4.915117
4.808	4.851432
4.867	4.800768
4.847	4.8717594
4.758	4.848761
4.738	4.7560353
4.748	4.7404985
4.679	4.7338824
4.62	4.6874866
4.59	4.62297
4.541	4.5852532
4.65	4.5428166
4.699	4.6380243
4.699	4.6942515
4.798	4.6824536
4.679	4.788574
4.659	4.693507
4.679	4.610313
4.65	4.643641
4.659	4.635774
4.709	4.671595
4.669	4.689806
4.659	4.6573677
4.64	4.644431
4.64	4.6303797
4.659	4.625515
4.659	4.641715
4.699	4.6541476
4.65	4.696115
4.65	4.6404514
4.679	4.6391687
4.709	4.662744
4.738	4.715122
4.748	4.741407
4.798	4.7268004
4.758	4.775058
4.748	4.7420444
4.709	4.729869
4.738	4.7056475
4.729	4.719373
4.699	4.730837
4.748	4.693346
4.788	4.7525845
4.837	4.7687445
4.709	4.789964
4.65	4.7108955
4.689	4.596004
4.61	4.655784
4.59	4.607786
4.551	4.5732327
4.492	4.528636
4.452	4.48803
4.383	4.428552
4.432	4.3794036
4.383	4.401646
4.344	4.378492
4.294	4.332492
4.413	4.2967606
4.432	4.3908105
4.403	4.419982
4.472	4.3959885
4.452	4.4438577
4.403	4.427584
4.363	4.3894143
4.294	4.350385
4.304	4.288453
4.334	4.2765656
4.393	4.317563
4.413	4.3769717
4.383	4.425122
4.383	4.3754573
4.274	4.347675
4.186	4.269121
4.166	4.15381
3.939	4.1249943
3.939	3.9540439
4.067	3.8692858
4.166	4.0255427
4.205	4.1573668
4.117	4.219912
4.047	4.1121416
3.909	4.031074
3.87	3.9020457
3.791	3.8324065
3.544	3.842816
3.643	3.514426
3.574	3.5455225
3.84	3.562081
3.889	3.7800705
3.889	3.8950632
3.929	3.8376412
3.959	3.9124703
4.008	3.9229255
3.998	3.981839
4.028	3.9826772
3.9190000000000005	3.9909086
3.9780000000000006	3.9523096
4.067	3.914358
3.988	4.0458417
3.939	3.9782312
4.057	3.907829
4.008	4.047246
3.998	3.9905815
4.038	3.9603648
4.077	4.014483
4.047	4.065862
4.028	4.034263
4.067	4.003149
4.107	4.032762
4.107	4.089221
4.176	4.109679
4.205	4.171247
4.117	4.1642637
4.087	4.1125913
4.097	4.076068
4.067	4.0573606
4.067	4.067175
4.097	4.0491323
4.156	4.0712104
4.205	4.1548524
4.245	4.1937084
4.245	4.2224274
4.245	4.2324896
4.186	4.2090316
4.186	4.1679063
4.136	4.1651773
4.087	4.1339526
3.88	4.0734076
4.047	3.8855855
4.047	3.987265
4.057	4.051853
4.077	4.0401263
4.038	4.085645
4.057	4.0195374
4.057	4.0263586
4.245	4.049001
4.274	4.2595415
4.383	4.239962
4.432	4.3702006
4.462	4.412342
4.393	4.435492
4.403	4.3767943
4.403	4.3926353
4.344	4.3987846
4.373	4.337474
4.334	4.3492866
4.363	4.333272
4.383	4.3492327
4.423	4.371553
4.403	4.435093
4.353	4.3903475
4.255	4.3404503
4.294	4.2410607
4.265	4.265594
4.205	4.2607503
4.215	4.200961
4.166	4.209802
4.166	4.1654468
4.077	4.14133
4.087	4.0659447
3.968	4.0342155
3.8300000000000005	3.9672563
3.959	3.8277588
3.87	3.914871
3.889	3.8655481
3.84	3.8611925
3.88	3.8244262
3.8300000000000005	3.8494396
3.82	3.8140996
3.801	3.803206
3.722	3.7840664
3.7410000000000005	3.7163599
3.643	3.7084286
3.702	3.6294372
3.7509999999999994	3.6691322
3.692	3.7269256
3.6820000000000004	3.6846414
3.791	3.6660097
3.781	3.7591178
3.8300000000000005	3.7592814
3.7410000000000005	3.8154898
3.7410000000000005	3.7417624
3.692	3.6989982
3.662	3.691721
3.672	3.6344335
3.7710000000000004	3.6450872
3.82	3.7632244
3.8099999999999996	3.8261807
3.79	3.7882483
3.8300000000000005	3.7697866
3.88	3.806563
3.82	3.8521779
3.82	3.8130298
3.7599999999999993	3.7833288
3.74	3.762236
3.7599999999999993	3.7230124
3.79	3.7493882
3.7599999999999993	3.7708056
3.79	3.7577677
3.85	3.7558978
3.85	3.8456192
3.85	3.8272178
3.85	3.8244548
3.92	3.837763
3.9	3.9069571
3.95	3.88659
3.95	3.9207397
3.99	3.9424782
3.9399999999999995	3.9701316
3.88	3.921647
3.9	3.8605669
3.85	3.8784554
3.87	3.836158
3.8099999999999996	3.8511167
3.79	3.8093967
3.72	3.7596831
3.61	3.7351117
3.5999999999999996	3.591824
3.61	3.5662856
3.62	3.6028442
3.6299999999999994	3.598927
3.6799999999999997	3.6104724
3.61	3.6722147
3.6299999999999994	3.6028905
3.62	3.6065328
3.67	3.5986733
3.64	3.6446517
3.64	3.6262016
3.65	3.615523
3.59	3.6263223
3.61	3.572867
3.61	3.585017
3.54	3.5979629
3.72	3.5289822
3.72	3.6968272
3.71	3.6971958
3.8099999999999996	3.684741
3.84	3.785815
3.99	3.8642287
4.22	3.9567993
4.49	4.3222704
4.52	4.464634
4.16	4.5628552
4.22	4.057059
4.22	4.126588
4.24	4.223924
4.16	4.2019396
4.17	4.161761
4.13	4.147742
4.16	4.131642
4.17	4.1477733
4.23	4.151729
4.25	4.2074456
4.24	4.2456512
4.28	4.2194424
4.4	4.268642
4.33	4.3779144
4.31	4.3712244
4.32	4.26037
4.29	4.304465
4.36	4.264431
4.4	4.338382
4.43	4.3924427
4.61	4.402746
4.53	4.581638
4.46	4.5267344
4.44	4.410971
4.42	4.412661
4.33	4.3904667
4.27	4.321481
4.28	4.263523
4.32	4.291295
4.36	4.2862873
4.37	4.342923
4.21	4.3482904
4.28	4.233316
4.4	4.2438703
4.4	4.3896627
4.46	4.357651
4.51	4.439394
4.56	4.4890075
4.55	4.5441246
4.5	4.520787
4.5	4.499583
4.6	4.451925
4.65	4.578296
4.69	4.6738834
4.84	4.780833
5.32	4.692548
5.490000000000001	5.1811438
5.48	5.487381
5.06	5.182781
4.89	4.8750706
4.85	4.776696
4.8	4.77833
4.54	4.831226
4.58	4.581297
4.49	4.507458
4.56	4.4649734
4.63	4.53352
4.52	4.6243844
4.4	4.50138
4.45	4.412419
4.16	4.4588227
4.1	4.1772213
4.11	4.033652
4.15	4.066098
4.07	4.128156
3.95	4.0658636
4.01	3.944265
4.14	3.9529436
4.16	4.124964
4.18	4.1392713
4.17	4.1719737
4.19	4.1301365
4.12	4.1689167
4.05	4.119134
4.06	4.0180693
4.08	4.0588636
4.09	4.05746
4.07	4.107964
4.09	4.0618906
4.16	4.06313
4.25	4.156801
4.23	4.215026
4.22	4.208284
4.27	4.192546
4.22	4.300183
4.29	4.1834955
4.16	4.262893
4.18	4.163456
4.21	4.1385317
4.17	4.1880794
4.22	4.171088
4.18	4.211129
4.23	4.1602664
4.32	4.2051506
4.25	4.3294697
4.22	4.224817
4.21	4.1936975
4.17	4.164669
4.2	4.154157
4.17	4.1795
4.2	4.15667
4.23	4.1805806
4.2	4.212486
