# Supplementary material for: Stock market forecasting research based on GA-WOA-LSTM
Source: PLoS One. 2025 Aug 27;20(8):e0330324. doi: 10.1371/journal.pone.0330324 (PMC12385415; doi:10.1371/journal.pone.0330324)
Supplement: S1 File — (ZIP) [file pone.0330324.s001.zip › Paper Model/SY/SANYUAN-600429.SS/GA-WOA-LSTM/train_results/GA_WOA_LSTM_train_prediction.csv]

Actual_Close_Train	Predicted_Close_Train
7.456	7.3568964
7.552	7.4094906
7.792	7.5347695
7.6	7.730274
7.484999999999999	7.5306015
7.484999999999999	7.5576887
7.504	7.5576816
7.417	7.540928
7.475	7.446083
7.388999999999999	7.5202274
7.484999999999999	7.4263077
7.667	7.519084
7.475	7.641864
7.667	7.4899316
7.7059999999999995	7.666791
7.754	7.731024
7.302	7.7629433
7.446	7.340046
7.562	7.482073
7.388999999999999	7.5723715
7.283000000000001	7.357413
7.023	7.3449745
6.774	7.048238
6.706000000000001	6.8004713
6.620000000000001	6.7363386
6.639	6.6776056
6.678	6.653105
6.802	6.684056
6.639	6.7960415
6.600999999999999	6.684556
6.639	6.596439
6.572	6.642668
6.119999999999999	6.657012
6.188000000000001	6.147156
6.188000000000001	6.164879
5.726	6.22756
5.8420000000000005	5.775997
5.755	5.83249
5.861	5.77036
6.015	5.8676615
6.572	5.969054
6.361	6.5287404
6.332	6.3597713
6.351	6.319641
6.284000000000001	6.347102
6.082000000000001	6.342702
5.89	6.1316967
5.994999999999999	5.8788695
6.015	6.0024576
6.284000000000001	6.0898523
6.111	6.355954
6.111	6.0608273
6.322	6.0934
6.293	6.3242664
6.197	6.310746
6.197	6.226211
6.197	6.2220592
5.919	6.2269034
6.063000000000001	5.936185
6.053000000000001	6.0452456
6.033999999999999	6.0722075
6.063000000000001	6.0496845
5.976	6.074202
5.861	5.999914
5.552999999999999	5.866259
5.323	5.591866
5.236	5.3313437
5.294	5.2604485
5.198	5.255268
5.294	5.1882844
5.621	5.296314
5.544	5.7403045
5.621	5.518914
5.659	5.6083236
5.467	5.6465187
5.505	5.4692388
5.352	5.502676
5.323	5.3691964
5.456999999999999	5.300136
5.601	5.439307
5.698	5.591345
5.794	5.697224
5.716999999999999	5.7712173
5.726	5.710103
5.774	5.705169
5.89	5.773839
5.87	5.8768897
5.88	5.8614984
5.9670000000000005	5.8586082
5.8420000000000005	5.9811964
5.919	5.8602176
5.994999999999999	5.905554
6.158999999999999	6.007122
6.149000000000001	6.1296177
5.919	6.1614876
5.919	5.942588
5.784	5.9186416
5.87	5.8083625
6.053000000000001	5.8686533
6.111	6.0794163
6.428000000000001	6.108426
6.620000000000001	6.3921995
6.514	6.5744057
6.293	6.4897633
6.370000000000001	6.3266287
6.063000000000001	6.372613
6.053000000000001	6.079215
6.111	6.059838
6.226	6.1186075
6.082000000000001	6.2477713
6.236	6.089548
6.370000000000001	6.2565994
6.457	6.3918233
6.475999999999999	6.4606094
6.475999999999999	6.4843473
6.409000000000001	6.498023
6.264000000000001	6.4179754
6.6579999999999995	6.302222
6.668	6.6525164
7.216	6.6964197
7.254	7.134411
7.129	7.2332864
7.408000000000001	7.1542196
8.148	7.401252
7.811	7.9808064
8.013000000000002	7.834214
7.879	8.075607
7.859	7.976425
7.773	7.8683214
7.869	7.754698
8.148	7.93478
7.879	8.10691
7.715	7.898657
7.446	7.741267
7.206	7.43367
7.11	7.236253
7.312000000000001	7.122257
7.388999999999999	7.3311696
7.369	7.361945
7.484999999999999	7.3873887
7.552	7.492754
7.619	7.582306
7.321000000000001	7.60677
7.811	7.3517356
7.686	7.7893715
7.792	7.61915
7.638	7.7755203
7.907	7.649975
8.003	7.917276
8.013000000000002	8.025368
8.234000000000002	8.036708
8.34	8.230239
8.686	8.359424
8.474	8.612779
7.763000000000001	8.50172
7.917	7.8419843
7.571	8.030172
7.571	7.615749
7.484999999999999	7.663539
7.629	7.4177933
7.792	7.661806
7.946	7.8026786
8.167	7.9855576
8.128	8.1623335
8.167	8.16249
8.272	8.190761
7.898	8.291258
7.869	7.871533
8.08	7.944933
7.744	8.088275
7.59	7.7192974
7.696	7.687586
7.696	7.722416
7.504	7.7665863
7.581	7.545829
7.782	7.600867
7.8309999999999995	7.8074307
7.84	7.845654
7.715	7.874428
7.773	7.7537665
7.811	7.827535
7.888	7.853443
8.042	7.961672
7.907	8.054248
7.504	7.9627867
7.196	7.5250072
7.071	7.274538
7.206	7.132593
7.138999999999999	7.2522206
7.216	7.1765566
7.302	7.2392235
7.312000000000001	7.3204546
7.206	7.3161364
7.11	7.240097
7.091000000000001	7.116063
7.206	7.1331396
7.475	7.1743364
7.187000000000001	7.461722
6.851000000000001	7.180891
6.600999999999999	6.887984
6.600999999999999	6.6353745
6.793	6.6380363
6.524000000000001	6.808442
6.447	6.557394
6.129999999999999	6.466503
5.986	6.185062
6.082000000000001	6.03601
6.197	6.117881
6.284000000000001	6.2204514
6.340999999999999	6.315872
6.379999999999999	6.3427215
6.495000000000001	6.3966093
6.696999999999999	6.515789
6.591000000000001	6.6993313
6.678	6.5990305
7.35	6.709334
7.388999999999999	7.363942
7.235	7.335765
7.062000000000001	7.24487
7.177	7.0875416
6.889	7.2013397
7.014	6.923118
7.1000000000000005	7.0426674
7.158000000000001	7.1189537
7.187000000000001	7.184229
7.235	7.175062
7.148	7.24312
7.033000000000001	7.14007
7.129	7.073848
7.225	7.1434937
7.273	7.243032
7.408000000000001	7.2854424
7.494	7.4001975
7.456	7.508176
7.619	7.49581
7.465	7.6332207
7.609999999999999	7.4698057
7.763000000000001	7.6447887
7.562	7.733926
7.456	7.5922027
7.408000000000001	7.4746933
7.484999999999999	7.4671097
7.398	7.5125623
7.504	7.430088
7.619	7.5238686
7.677	7.6135044
7.648	7.6806054
7.321000000000001	7.712918
7.273	7.3738623
8.003	7.332728
7.907	7.850521
8.003	7.9140463
7.686	8.010782
7.8020000000000005	7.680422
7.782	7.829056
7.542000000000001	7.7911386
7.629	7.5629706
7.677	7.6620193
7.523	7.6884565
7.552	7.508091
7.667	7.5828657
7.6	7.6882973
7.388999999999999	7.643074
7.638	7.433245
7.552	7.6731224
7.456	7.597768
7.033000000000001	7.518401
7.033000000000001	6.9937325
6.937000000000001	7.1136827
6.985	7.011889
7.033000000000001	7.0349264
7.081	7.0513506
7.11	7.12262
7.177	7.123624
7.023	7.1919947
7.11	7.049931
7.033000000000001	7.1176314
7.129	7.0538435
7.562	7.154194
7.59	7.5620065
7.59	7.6124625
8.148	7.6174707
7.677	7.977844
8.445	7.640293
9.291	8.41677
8.359000000000002	8.687402
7.888	8.332595
8.455000000000002	8.002241
8.666	8.429247
8.369	8.474558
8.57	8.254069
8.666	8.56698
8.887	8.676968
8.609	8.733333
8.186	8.637055
7.888	8.162039
8.042	7.926215
8.061	8.119174
7.417	8.049039
7.148	7.3848257
7.225	7.248129
7.263999999999999	7.222766
7.35	7.273019
7.35	7.3492427
7.456	7.3214045
7.59	7.440401
7.552	7.5811806
7.302	7.5707064
7.379	7.357459
7.465	7.4246483
7.619	7.5253725
7.773	7.612549
7.859	7.730174
7.7059999999999995	7.836107
7.677	7.7374487
7.936	7.7231255
7.888	7.8873267
7.984000000000001	7.8755465
7.955	8.011291
7.965	7.9716883
7.984000000000001	7.966111
7.8020000000000005	8.018567
7.975	7.8066244
8.109000000000002	8.006422
8.042	8.080575
7.475	8.0832205
7.552	7.4922886
7.6	7.638185
7.398	7.6149516
7.35	7.3804846
7.35	7.410275
7.12	7.377186
7.1000000000000005	7.128875
7.158000000000001	7.112912
6.956000000000001	7.209153
6.802	6.900446
6.678	6.7204494
6.725999999999999	6.606563
6.889	6.7860093
6.927	6.842821
6.995	6.975724
6.985	7.0099735
7.091000000000001	7.025255
6.9079999999999995	7.1037207
6.899	6.946498
7.379	6.8564563
7.388999999999999	7.3408337
7.216	7.3907156
7.302	7.285202
7.427	7.341905
7.456	7.4663215
7.254	7.529787
7.11	7.3175335
7.158000000000001	7.17474
7.1000000000000005	7.219096
6.802	7.1380033
6.851000000000001	6.819915
6.966000000000001	6.8643293
6.754	6.991869
6.821999999999999	6.807194
6.802	6.8717794
6.821999999999999	6.7926273
6.802	6.8232136
6.9079999999999995	6.853549
6.754	6.9377184
6.774	6.786173
6.899	6.800642
7.091000000000001	6.9104795
6.889	7.140139
6.716000000000001	6.842413
6.793	6.7569046
6.524000000000001	6.811881
6.312	6.5741153
6.322	6.3610115
6.370000000000001	6.3663177
6.370000000000001	6.410919
6.524000000000001	6.403499
6.591000000000001	6.5378556
6.600999999999999	6.613029
6.620000000000001	6.6230164
6.361	6.657921
6.379999999999999	6.3890753
6.063000000000001	6.3969393
5.947	6.1016016
6.023999999999999	5.9732084
6.168000000000001	6.0007515
6.158999999999999	6.186623
6.178000000000001	6.1952705
6.322	6.2235527
6.389000000000001	6.354538
6.332	6.452379
6.418	6.3440633
6.428000000000001	6.388819
6.668	6.46675
6.600999999999999	6.6937647
6.485000000000001	6.6242304
6.735	6.5229425
6.514	6.8454847
6.581000000000001	6.4977283
6.745000000000001	6.638934
6.725999999999999	6.766353
6.870000000000001	6.7641153
6.696999999999999	6.8685503
6.399000000000001	6.7158
6.409000000000001	6.409312
6.436999999999999	6.4183187
6.370000000000001	6.466914
6.379999999999999	6.413851
6.418	6.3449903
6.600999999999999	6.4935174
6.668	6.5795565
6.668	6.6861467
6.725999999999999	6.7018275
6.312	6.722293
6.188000000000001	6.320072
6.168000000000001	6.178318
6.168000000000001	6.172476
6.129999999999999	6.20173
5.976	6.1287136
5.898999999999999	5.975608
5.65	5.913949
5.477	5.6488276
5.409	5.5009866
5.525	5.4049163
5.563	5.5272894
5.477	5.563402
5.284	5.512854
5.054	5.3207645
5.121	5.0375237
5.16	5.1329737
5.025	5.216592
4.9	5.0507607
4.948	4.881796
5.035	4.9634333
4.91	5.0544143
4.698	4.9556646
4.698	4.709495
4.929	4.635394
5.102	4.909687
5.063	5.099714
5.054	5.0676446
5.025	5.050275
4.794	5.0413337
5.054	4.800718
5.083	5.01925
5.083	5.1330085
5.131	5.067221
5.131	5.1409364
5.102	5.1593595
5.025	5.121456
5.131	5.039485
5.179	5.1278667
5.236	5.1703353
5.092	5.240423
5.217	5.0982533
5.246	5.189947
5.323	5.255743
5.4	5.3383884
5.352	5.378328
5.467	5.3489056
5.486000000000001	5.449359
5.486000000000001	5.468084
5.515000000000001	5.5028353
5.534	5.5229125
5.591999999999999	5.520772
5.563	5.590411
5.591999999999999	5.5739717
5.621	5.5947857
5.563	5.6402426
5.448	5.5582647
5.477	5.467033
5.544	5.4811993
5.534	5.555966
5.456999999999999	5.550098
5.419	5.459401
5.909	5.4155865
5.861	5.8466587
5.774	5.7834077
5.812999999999999	5.744919
5.448	5.809201
5.8420000000000005	5.4935794
6.043000000000001	5.7938814
6.072	5.9954815
5.89	6.0238805
5.851	5.8996596
5.784	5.8270903
5.64	5.777749
5.707000000000001	5.6464605
5.716999999999999	5.6878686
5.294	5.7548428
5.15	5.337037
5.006	5.1350026
5.16	5.0054226
5.38	5.1398363
5.352	5.3812685
5.4	5.359097
5.39	5.332794
5.429	5.347551
5.515000000000001	5.366406
5.505	5.4870205
5.352	5.4834743
5.89	5.3578672
5.87	5.794794
6.457	5.815874
6.475999999999999	6.1942196
6.409000000000001	6.325952
6.457	6.3269258
6.465999999999999	6.3894777
6.351	6.424259
6.236	6.3313136
6.236	6.281226
6.543	6.287676
6.475999999999999	6.4642563
7.12	6.4509172
7.014	6.789268
7.35	6.95311
7.283000000000001	7.1605673
7.244	7.187441
7.273	7.2236233
7.206	7.2821007
7.927	7.2254515
7.927	7.4725704
7.792	7.6543827
7.283000000000001	7.759299
6.985	7.1017356
6.802	6.888732
6.678	6.8635817
6.793	6.7273397
6.802	6.7861476
6.764	6.7708597
6.812000000000001	6.779106
6.639	6.80991
6.244999999999999	6.6568065
6.361	6.236887
6.284000000000001	6.3470798
6.072	6.3229237
6.082000000000001	6.1346064
6.236	6.1354227
6.149000000000001	6.242992
6.293	6.1795325
6.322	6.2840924
6.485000000000001	6.3285465
6.447	6.5189967
6.284000000000001	6.4380846
6.111	6.303561
5.976	6.145958
5.794	5.99586
5.851	5.809402
5.765	5.8380785
5.611000000000001	5.792078
5.659	5.6367188
5.832000000000001	5.644053
5.802999999999999	5.86308
5.928000000000001	5.8261995
5.688	5.938792
5.909	5.704088
5.755	5.897443
5.591999999999999	5.784812
5.677999999999999	5.5952263
5.832000000000001	5.6766706
5.765	5.8273754
5.409	5.791789
5.456999999999999	5.4479637
5.467	5.447138
5.591999999999999	5.457822
5.505	5.60463
5.429	5.5172505
5.544	5.408049
5.486000000000001	5.5366793
5.4	5.50759
5.409	5.4319715
5.227	5.411461
5.063	5.262427
5.15	5.1040764
5.063	5.149262
5.208	5.063588
5.332	5.2108917
5.361	5.3244443
5.304	5.362418
5.477	5.314699
5.448	5.4588704
5.265	5.4636464
5.313	5.2805414
5.611000000000001	5.262813
5.534	5.6247206
5.544	5.5124354
5.486000000000001	5.537038
5.515000000000001	5.465383
5.39	5.51668
5.467	5.4014125
5.456999999999999	5.45675
5.198	5.4723487
5.217	5.2065935
5.188	5.1973886
5.131	5.2031803
5.15	5.121365
5.208	5.148573
5.14	5.2020164
5.169	5.177422
5.227	5.142739
5.409	5.2375016
5.669	5.440327
5.581999999999999	5.685638
5.611000000000001	5.566702
5.525	5.5982175
5.515000000000001	5.537244
5.409	5.534881
5.38	5.425215
5.477	5.4133754
5.323	5.4814067
5.16	5.359311
5.198	5.162083
5.131	5.183021
5.054	5.150747
5.169	5.0785184
5.332	5.1554832
5.217	5.3359165
5.352	5.2330723
5.429	5.3391027
5.284	5.4271183
5.284	5.2890463
5.284	5.2799954
5.294	5.2918453
5.4	5.310686
5.429	5.396148
5.409	5.4367003
5.438	5.4196296
5.352	5.4310865
5.313	5.3709707
5.313	5.3125806
5.131	5.331912
5.14	5.154295
5.169	5.1266117
5.169	5.174671
5.246	5.17599
5.332	5.251601
5.352	5.3353877
5.284	5.3433027
5.438	5.27403
5.208	5.421682
5.16	5.2112327
5.198	5.1324124
5.102	5.1912117
5.217	5.116288
5.131	5.2359324
5.015	5.1459074
5.006	5.031046
5.044	4.993003
5.083	5.072969
5.006	5.055209
5.025	5.018416
4.948	5.0420575
4.785	4.95455
4.612	4.799236
4.449	4.5989537
4.871	4.462603
4.679	4.841034
4.602	4.67174
4.756	4.516898
4.708	4.7171617
4.785	4.709682
4.862	4.7733774
4.823	4.8433757
4.814	4.83365
4.698	4.808245
4.862	4.699141
5.035	4.8534784
4.996	5.0398054
4.996	5.0151415
5.044	4.997494
5.131	5.018804
5.025	5.1696672
5.515000000000001	5.01129
6.033999999999999	5.4609065
5.919	5.845566
5.861	5.793238
6.351	5.796791
6.188000000000001	6.2019815
6.207000000000001	6.111692
6.158999999999999	6.1539965
6.178000000000001	6.1078453
6.119999999999999	6.1090765
6.111	6.107629
6.322	6.074908
6.399000000000001	6.213422
6.332	6.2945585
6.284000000000001	6.274205
6.303000000000001	6.264047
6.293	6.2860546
5.88	6.2756376
5.774	5.9022036
5.601	5.742422
5.669	5.631385
5.812999999999999	5.6712418
5.765	5.8720613
5.736000000000001	5.751196
5.63	5.7320476
5.707000000000001	5.636823
5.64	5.699251
5.736000000000001	5.669411
5.851	5.7339916
5.812999999999999	5.846219
5.812999999999999	5.834655
5.851	5.826751
5.688	5.8736506
5.957000000000001	5.711893
5.861	5.9217644
5.909	5.8726454
5.957000000000001	5.908641
5.736000000000001	5.9644785
5.659	5.767335
5.784	5.6510525
5.784	5.7682734
6.129999999999999	5.7841554
6.418	6.1198626
6.436999999999999	6.3197117
6.264000000000001	6.418395
6.111	6.293886
6.14	6.131526
5.898999999999999	6.1774178
5.832000000000001	5.9361176
5.851	5.82508
5.794	5.8530354
5.89	5.8267407
5.812999999999999	5.910916
6.082000000000001	5.809672
6.236	6.051997
6.168000000000001	6.2160635
6.332	6.1449566
6.236	6.3059397
6.197	6.1893587
5.832000000000001	6.19469
5.861	5.851632
5.88	5.885837
5.688	5.898815
5.669	5.71941
5.755	5.66389
5.784	5.7134466
5.89	5.799791
5.822	5.918481
5.669	5.8452625
5.448	5.6819663
5.4	5.457531
5.448	5.383902
5.361	5.4431076
5.552999999999999	5.367507
5.601	5.576873
5.4	5.588516
5.15	5.415804
5.054	5.104856
4.929	5.037761
4.987	4.9379463
5.073	4.983288
5.092	5.0998406
5.083	5.10026
5.063	5.081012
4.967	5.06754
5.179	4.9638543
5.16	5.1565385
5.063	5.1507473
5.131	5.068086
5.169	5.1375117
5.188	5.177289
5.496	5.1667137
5.467	5.4960175
5.419	5.433249
5.246	5.4254746
5.313	5.2625394
5.275	5.298332
5.352	5.277492
5.361	5.3356676
5.429	5.3632493
5.552999999999999	5.4072485
5.419	5.5604587
5.275	5.423332
5.342	5.2558346
5.198	5.347559
5.092	5.221337
4.958	5.1027365
4.996	4.921693
5.025	4.9917765
5.063	5.020527
5.246	5.0927324
5.015	5.29425
5.227	5.0038123
5.275	5.160964
5.092	5.267243
5.015	5.0228634
4.881	4.950946
4.91	4.9028206
5.092	4.887515
5.217	5.081741
5.429	5.234762
5.677999999999999	5.430991
5.591999999999999	5.6441107
5.736000000000001	5.573052
5.765	5.721847
5.765	5.7367544
5.755	5.7460003
5.919	5.6645846
6.168000000000001	5.9267755
6.101	6.139366
5.851	6.1208353
5.957000000000001	5.850146
5.994999999999999	5.955073
5.986	6.0094795
6.119999999999999	5.999855
6.178000000000001	6.0921526
6.215999999999999	6.180994
6.072	6.2754836
5.832000000000001	6.0777206
5.861	5.8498507
5.88	5.8435946
5.928000000000001	5.9236126
6.072	5.928524
6.361	6.0862975
6.351	6.4381795
6.870000000000001	6.331957
6.946999999999999	6.7907987
6.889	6.892374
7.091000000000001	6.938803
6.946999999999999	7.076318
6.937000000000001	6.980512
6.754	6.971901
6.639	6.794903
6.774	6.6939306
6.6579999999999995	6.778238
6.985	6.688348
7.014	6.92257
7.148	7.031313
7.408000000000001	7.1450634
7.167999999999999	7.40207
6.995	7.142815
7.062000000000001	7.0661964
7.052	7.1082153
6.9079999999999995	7.0805044
7.004	6.943801
7.235	7.0427265
7.734	7.2158623
7.715	7.64281
7.898	7.691885
7.8020000000000005	7.923792
7.542000000000001	7.846775
7.763000000000001	7.6024933
8.378	7.8231916
8.378	8.295376
8.714	8.400729
8.618	8.670212
8.714	8.68873
8.916	8.738721
8.542	8.893519
8.493	8.573458
8.83	8.614879
8.647	8.850098
9.022000000000002	8.635942
8.935	9.033723
9.349	8.930374
10.281000000000002	9.293939
10.511	10.095046
10.982	10.477012
11.001000000000001	10.988282
10.751000000000001	10.886292
10.742	10.808715
11.414000000000001	10.846182
11.317999999999998	11.407768
10.184	11.121543
9.877	10.219875
9.31	9.850082
8.916	9.382659
8.686	8.911381
8.83	8.636741
8.1	8.880192
8.128	7.9859
8.138000000000002	8.191874
8.397	8.19372
8.176	8.355514
7.85	8.156254
7.744	7.8605857
7.811	7.8300285
8.003	7.7796946
7.581	8.016349
7.715	7.599595
8.167	7.6868343
8.983	8.0772
8.609	8.70496
8.676000000000002	8.533548
8.772000000000002	8.787385
8.532	8.808532
8.167	8.610068
8.186	8.170746
8.09	8.299245
8.244	8.029316
8.196	8.276856
7.686	8.188717
7.8309999999999995	7.6542034
8.003	7.884857
8.003	8.012537
7.8309999999999995	8.014604
7.955	7.83918
8.196	7.9953575
8.205000000000002	8.151011
8.157	8.207649
7.994	8.2018385
7.8020000000000005	8.03767
7.792	7.817998
7.782	7.863511
7.715	7.8314533
7.792	7.7740774
7.638	7.789176
7.715	7.6639137
7.782	7.7660303
7.696	7.8068633
7.8020000000000005	7.731264
7.8020000000000005	7.8525505
7.84	7.851594
7.562	7.866401
7.35	7.529025
6.985	7.3978696
7.004	7.022913
7.341	7.042488
7.081	7.3497906
7.062000000000001	7.1180387
6.812000000000001	7.1203904
6.870000000000001	6.8501344
6.821999999999999	6.889811
6.802	6.754387
6.668	6.804631
6.457	6.690238
6.475999999999999	6.4789457
6.745000000000001	6.519389
6.812000000000001	6.7665033
6.975	6.868181
6.937000000000001	6.962838
6.841000000000001	6.9601836
6.899	6.8778696
6.9079999999999995	6.9539557
7.6	6.935155
7.6	7.512516
7.6	7.6582413
7.6	7.6347475
7.6	7.647339
7.6	7.647421
7.6	7.646272
7.6	7.6448717
7.6	7.644
7.6	7.6430054
7.6	7.6430054
7.6	7.6430054
7.6	7.6430054
7.6	7.6430054
7.6	7.6430054
7.6	7.6430054
7.6	7.6430054
8.359000000000002	7.6430054
8.119	8.415102
8.330000000000002	7.9647703
8.224	8.449281
8.013000000000002	8.328159
8.138000000000002	7.9961996
8.128	8.174341
8.397	8.170629
8.647	8.383294
8.57	8.556232
8.484	8.606795
8.167	8.492005
8.186	8.208927
8.253	8.283212
8.148	8.221368
8.34	8.156532
8.542	8.396979
8.224	8.507589
8.023	8.275848
8.023	8.071699
8.042	8.105889
7.888	8.078733
7.869	7.9142437
7.898	7.9041085
8.148	7.939322
8.138000000000002	8.15658
8.061	8.157051
8.042	8.062028
8.234000000000002	8.10326
8.148	8.252474
8.003	8.176961
8.071	8.029957
8.109000000000002	8.130832
8.148	8.138675
7.869	8.169022
8.08	7.886198
7.869	8.157866
7.187000000000001	7.906351
6.841000000000001	7.21097
6.975	6.9054317
7.187000000000001	7.0228825
7.456	7.226018
7.417	7.4803925
7.071	7.460351
7.014	7.0985785
6.841000000000001	7.0602427
7.023	6.8218374
6.937000000000001	7.0460687
6.927	6.9571767
6.821999999999999	6.964649
6.802	6.8800035
6.831000000000001	6.839024
6.821999999999999	6.871725
6.86	6.8544226
6.774	6.879465
6.745000000000001	6.8086343
6.821999999999999	6.772216
6.831000000000001	6.8586082
6.889	6.867833
6.831000000000001	6.903409
6.7829999999999995	6.8597507
6.706000000000001	6.8073606
6.754	6.745045
6.696999999999999	6.767127
6.561999999999999	6.7123775
6.620000000000001	6.5824785
6.581000000000001	6.630766
6.706000000000001	6.5850763
6.966000000000001	6.72859
6.889	6.9884434
7.071	6.8947577
6.966000000000001	7.123191
6.86	6.9705787
6.630000000000001	6.8961487
6.649000000000001	6.678941
6.851000000000001	6.6757107
6.889	6.882899
6.879	6.918997
6.889	6.905872
6.9079999999999995	6.9174423
6.946999999999999	6.9208293
6.841000000000001	6.982342
6.870000000000001	6.87426
6.879	6.8887787
6.966000000000001	6.8989487
6.851000000000001	6.9792366
7.11	6.8637757
6.927	7.088004
7.1000000000000005	6.9645777
7.11	7.127951
7.11	7.1549377
7.1000000000000005	7.1323943
7.014	7.119708
7.071	7.0532193
7.1000000000000005	7.102268
7.062000000000001	7.12315
7.033000000000001	7.0874605
6.851000000000001	7.0247498
6.917999999999999	6.856534
6.937000000000001	6.932296
7.129	6.9681177
7.148	7.112028
7.283000000000001	7.1868277
7.725	7.3172436
7.773	7.696945
7.859	7.7520647
7.84	7.9256077
7.811	7.895789
7.571	7.8562775
7.59	7.583415
7.648	7.6389294
7.907	7.6631317
7.84	7.9198256
7.782	7.8635845
7.936	7.824708
7.936	7.9574633
7.965	7.951902
8.08	7.9911165
8.244	8.090917
8.522	8.251137
8.369	8.519405
8.234000000000002	8.393988
8.330000000000002	8.283117
8.263	8.351088
8.167	8.351759
8.272	8.192494
8.474	8.318442
8.484	8.481813
8.657	8.503221
8.772000000000002	8.641362
8.791	8.768643
8.935	8.841633
8.878	8.929812
8.897000000000002	8.94827
8.983	8.930321
8.618	8.982341
8.753	8.63882
8.801000000000002	8.835221
8.811	8.842824
8.945	8.856715
8.993000000000002	8.953844
9.272	9.034111
9.204	9.256127
9.108	9.2402315
9.253	9.098523
9.233	9.348356
9.224	9.296288
9.406	9.254679
9.339000000000002	9.40633
8.926	9.310652
8.897000000000002	8.868237
8.878	9.046047
8.791	8.912228
8.561	8.817861
8.618	8.527919
8.513	8.72541
8.532	8.566092
8.628	8.5979805
8.59	8.711229
8.676000000000002	8.674267
8.743	8.701667
8.782	8.750588
8.561	8.805599
8.609	8.567273
8.561	8.652839
8.388	8.566978
8.282	8.422948
8.426000000000002	8.317705
8.272	8.492736
8.484	8.283096
8.196	8.5187845
8.311	8.206155
8.301	8.376595
8.455000000000002	8.318627
8.455000000000002	8.475626
8.349	8.499047
8.244	8.394083
8.071	8.304987
8.1	8.077752
8.263	8.102436
8.59	8.275155
8.647	8.545901
8.599	8.654774
8.686	8.618294
8.849	8.715876
8.849	8.863093
8.859	8.926397
8.82	8.829673
8.436	8.85434
8.330000000000002	8.427222
8.224	8.377804
8.465	8.284546
8.436	8.522664
8.609	8.44264
8.686	8.602849
8.618	8.710492
8.407	8.636991
8.369	8.439775
8.215	8.442151
7.955	8.249751
8.052	7.936015
8.09	8.131535
8.253	8.130697
8.388	8.261199
8.417	8.394039
8.34	8.420788
8.484	8.385952
8.522	8.535872
8.628	8.529844
8.513	8.623155
8.263	8.573793
8.234000000000002	8.300503
8.061	8.323648
8.157	8.115958
8.061	8.220695
8.09	8.098628
8.109000000000002	8.139383
7.888	8.142467
8.032	7.8895493
8.205000000000002	8.08798
8.282	8.227385
8.196	8.290228
8.465	8.216702
8.359000000000002	8.497587
8.282	8.368053
8.513	8.327129
8.580000000000002	8.536121
8.887	8.597788
8.907	8.783855
8.887	8.961922
8.926	8.92063
8.503	8.952042
8.493	8.556478
8.407	8.589929
8.599	8.476337
9.032	8.667433
9.041	8.996629
9.214000000000002	9.057909
9.137	9.260249
9.041	9.17182
9.349	9.062489
9.185	9.362883
9.301	9.170256
9.118000000000002	9.348886
9.032	9.151556
9.032	9.00213
9.31	9.108037
9.281	9.283629
9.262	9.319451
9.128	9.301528
9.08	9.121032
9.214000000000002	9.16346
9.627	9.24505
9.637	9.5966
9.867	9.626063
9.935	9.924661
9.915	9.962436
10.079	9.958655
9.791	10.053095
9.819000000000003	9.743756
10.127	9.944385
10.127	10.059983
10.367	10.166651
10.396	10.363306
10.578000000000001	10.405406
10.578000000000001	10.709902
10.713000000000001	10.5658
11.001000000000001	10.7801
10.809	10.979996
10.607	10.740809
10.915	10.646644
10.943999999999999	10.963474
10.962999999999997	10.895461
10.54	10.937793
10.588	10.584994
10.588	10.634142
10.319	10.58764
10.588	10.251777
10.742	10.770551
10.617	10.619765
10.54	10.547442
11.154999999999998	10.606623
10.646	11.002221
10.54	10.478569
10.588	10.669547
10.654999999999998	10.724879
9.992	10.698149
9.733	9.891414
9.579	9.944832
9.829	9.616443
10.079	9.870177
9.983	9.980337
10.060000000000002	9.911435
9.848	10.127427
9.685	9.790096
9.781000000000002	9.775217
9.964	9.831032
9.906	9.956236
10.127	9.809023
10.809	10.155712
11.337	10.502726
11.414000000000001	11.146568
11.952	11.341366
11.125999999999998	11.875444
12.241	11.044687
13.461000000000002	12.342096
13.969999999999999	13.506205
13.643	13.064269
14.806000000000001	14.049665
14.479	14.414775
13.864	13.968209
13.903000000000002	14.097591
13.96	14.063018
13.835999999999999	13.819306
14.190999999999999	13.866172
14.124000000000002	14.199661
13.932000000000002	13.936601
13.739	14.04468
13.240000000000002	13.643974
12.125	13.29177
12.259999999999998	12.094818
12.567	12.466133
11.759999999999998	12.368873
10.588	11.611179
10.212999999999997	10.63476
10.847	10.357213
10.098	10.7748165
9.089	9.908028
8.542	9.310085
8.945	8.687514
8.061	8.954166
7.658000000000001	8.057339
8.426000000000002	7.439152
9.272	8.50482
10.204	9.353968
9.627	9.854451
8.666	9.552888
8.878	8.801458
9.368000000000002	9.032416
9.339000000000002	9.422762
9.512	9.266329
9.896	9.503448
10.031000000000002	9.85278
9.751999999999999	9.912219
8.782	9.740057
8.983	8.869948
9.262	8.900907
8.935	9.320257
8.964	8.937313
9.368000000000002	9.002086
9.704	9.343624
9.493	9.673516
9.493	9.487582
9.685	9.573806
10.012	9.755625
10.29	9.952014
9.992	10.233481
10.108	10.015839
10.175	10.167697
10.396	10.249468
9.368000000000002	10.376067
9.560000000000002	9.350547
9.483	9.615034
8.983	9.473941
8.09	8.952371
7.283000000000001	8.1111
6.793	7.229066
7.273	6.848261
7.686	7.3426943
7.158000000000001	7.608554
6.639	7.162756
6.504999999999999	6.6994
6.696999999999999	6.5465984
7.359999999999999	6.817821
7.581	7.3387985
7.437000000000001	7.5157576
7.504	7.458602
6.946999999999999	7.508612
6.649000000000001	7.015833
7.187000000000001	6.6914663
6.966000000000001	7.206675
7.004	7.005177
7.004	7.026247
7.004	7.0513678
7.004	7.044813
7.004	7.0425014
7.004	7.0409994
7.004	7.040512
7.004	7.0098524
7.004	7.0438404
7.004	7.0404134
7.004	7.040401
7.004	7.0399075
7.004	7.039828
7.004	7.0397816
7.004	7.0397305
7.004	7.039542
7.004	7.039542
7.004	7.039542
7.004	7.039542
7.004	7.039542
7.004	7.039542
7.004	7.039542
7.004	7.039542
7.004	7.039542
7.004	7.039542
7.004	7.039542
7.004	7.039542
7.004	7.039542
7.004	7.039542
7.004	7.039542
7.004	7.039542
7.004	7.039542
7.004	7.039542
7.004	7.039542
7.004	7.039542
7.004	7.039542
7.004	7.039542
7.004	7.039542
7.004	7.039542
7.004	7.039542
7.004	7.039542
7.004	7.039542
7.004	7.039542
7.004	7.039542
7.004	7.039542
7.004	7.039542
7.004	7.039542
7.004	7.039542
7.004	7.039542
7.004	7.039542
7.004	7.039542
7.004	7.039542
7.004	7.039542
7.004	7.039542
7.004	7.039542
7.004	7.039542
7.004	7.039542
7.004	7.039542
7.004	7.039542
7.004	7.039542
7.004	7.039542
7.004	7.039542
7.004	7.039542
7.004	7.039542
7.004	7.039542
7.004	7.039542
7.004	7.0093617
7.004	7.0436516
7.004	7.0404134
7.004	7.040401
7.004	7.0399075
7.004	7.039828
7.004	7.0397816
7.004	7.0397305
7.004	7.039542
7.004	7.039542
7.004	7.039542
7.004	7.039542
7.004	7.039542
7.004	7.039542
7.004	7.039542
7.004	7.039542
7.004	7.039542
7.004	7.039542
7.004	7.039542
7.004	7.039542
7.004	7.039542
7.244	7.039542
6.524000000000001	7.143062
6.533	6.50953
6.015	6.417143
6.168000000000001	6.0187106
6.053000000000001	6.185111
6.244999999999999	6.0072837
6.533	6.2485075
6.725999999999999	6.5827775
6.946999999999999	6.65869
6.975	6.934439
6.841000000000001	6.927865
6.802	6.8749557
7.11	6.815571
6.966000000000001	7.121638
7.158000000000001	6.9819403
6.457	7.1555734
6.428000000000001	6.5038686
6.101	6.466925
6.312	6.118309
6.610000000000001	6.2977695
6.716000000000001	6.610277
6.447	6.7594767
6.600999999999999	6.459873
6.620000000000001	6.6033583
6.418	6.588457
6.361	6.334087
6.274000000000001	6.386625
6.457	6.2797184
6.457	6.4984903
6.418	6.4781094
6.620000000000001	6.4526806
6.802	6.621085
6.927	6.794635
6.879	6.927785
6.927	6.887306
6.754	6.954426
7.071	6.771204
6.899	7.082906
6.725999999999999	6.9339685
6.927	6.76525
6.966000000000001	6.95868
6.879	7.0169187
7.158000000000001	6.8771477
7.196	7.172949
7.042999999999999	7.1895313
6.917999999999999	7.0718613
7.071	6.927038
7.042999999999999	7.130795
7.12	7.0658803
7.235	7.1432667
7.359999999999999	7.2505503
7.138999999999999	7.361166
7.158000000000001	7.136835
6.696999999999999	7.215931
6.716000000000001	6.721901
6.793	6.761541
6.899	6.8189635
6.946999999999999	6.895663
7.062000000000001	6.9519777
7.148	7.068244
7.206	7.141176
7.494	7.216592
7.398	7.449051
7.437000000000001	7.4147024
7.062000000000001	7.4420576
6.917999999999999	7.106414
7.609999999999999	6.958659
8.369	7.502287
8.397	8.15788
8.34	8.165489
8.465	8.277064
8.215	8.391758
8.061	8.199556
8.128	8.022978
8.186	8.151305
8.349	8.125309
8.003	8.250005
8.013000000000002	7.9988604
7.869	8.082156
7.811	7.827079
7.686	7.854824
8.023	7.70684
8.052	7.963276
8.205000000000002	8.013459
8.292	8.138874
8.08	8.246525
8.119	8.106271
7.907	8.171138
7.263999999999999	7.937395
7.341	7.2747717
7.562	7.33486
7.504	7.5599947
7.513	7.4859877
7.417	7.5600595
7.244	7.4614005
7.369	7.2830715
7.263999999999999	7.409214
7.196	7.276605
7.379	7.1946874
7.408000000000001	7.380087
7.465	7.401945
7.523	7.510354
7.581	7.5465813
7.638	7.594694
7.552	7.63758
7.85	7.5656023
7.715	7.8197665
7.715	7.716112
7.754	7.770877
8.388	7.776083
8.176	8.2711315
8.196	8.148492
8.176	8.220274
8.08	8.156356
8.071	8.127154
8.311	8.053656
8.1	8.279091
7.936	8.149718
8.013000000000002	8.012877
8.244	8.096435
7.907	8.270727
8.157	7.88192
8.253	8.209479
8.378	8.259844
8.071	8.338075
8.061	8.007566
8.003	8.11912
7.888	8.054556
7.84	7.9280176
7.888	7.836198
7.946	7.9523296
7.734	7.9851427
7.811	7.762308
7.936	7.8663855
7.927	7.9542847
7.955	7.954603
7.927	8.008045
7.955	7.9668417
8.042	7.990676
7.936	8.0399
7.917	7.9734135
7.8309999999999995	7.977271
7.869	7.8385057
7.898	7.9229016
7.85	7.9271383
7.859	7.9103513
7.85	7.9035187
7.859	7.898872
7.994	7.895771
7.975	8.002431
8.061	7.969407
8.023	8.095011
7.869	8.048968
7.533000000000001	7.9047675
7.581	7.525324
7.494	7.6642084
7.59	7.534747
7.629	7.6451273
7.609999999999999	7.6546025
7.629	7.6482253
7.696	7.681802
7.609999999999999	7.7282953
7.562	7.6282997
7.629	7.6086187
7.677	7.695796
7.715	7.7101736
7.792	7.7466774
7.8020000000000005	7.7982883
7.782	7.8231964
7.744	7.805135
7.821	7.792771
7.744	7.858671
7.821	7.780278
7.84	7.850062
7.84	7.8801055
7.859	7.866025
7.946	7.8914924
7.965	7.9820414
8.061	7.99061
7.936	8.023913
7.936	7.972205
7.936	7.979253
8.032	7.956628
7.917	8.061209
8.08	7.9626493
8.052	8.080596
7.984000000000001	8.087839
8.042	8.020946
7.859	8.097572
8.042	7.871987
8.032	8.097962
8.061	8.066329
8.205000000000002	8.100342
8.157	8.252391
8.148	8.193954
8.052	8.193336
8.157	8.092016
8.167	8.180463
8.167	8.179228
8.224	8.183026
8.128	8.249436
8.052	8.141696
8.167	8.109341
7.917	8.145204
7.946	7.953351
7.763000000000001	8.011043
7.821	7.789629
7.821	7.854019
7.8309999999999995	7.8752913
7.8309999999999995	7.8643823
7.821	7.8686147
7.484999999999999	7.85921
7.494	7.5178337
7.427	7.528352
7.465	7.4780655
7.533000000000001	7.511695
7.523	7.5703306
7.465	7.539153
7.504	7.4979334
7.504	7.547717
7.427	7.550573
7.446	7.4664364
7.504	7.4655395
7.465	7.5378666
7.446	7.5033875
7.542000000000001	7.4937234
7.609999999999999	7.586403
7.638	7.6438975
7.648	7.6756897
7.638	7.694438
7.754	7.667507
7.792	7.7759905
7.667	7.8539815
7.581	7.7083483
7.475	7.630613
7.216	7.53118
7.206	7.2018433
7.206	7.2132826
7.244	7.251934
7.398	7.252819
7.408000000000001	7.4047513
7.513	7.439513
7.504	7.5228405
7.494	7.5180063
7.533000000000001	7.5370317
7.581	7.5431576
7.581	7.6026807
7.6	7.609168
7.754	7.620985
7.773	7.766012
7.927	7.795806
7.917	7.8631783
7.936	7.9609747
7.907	7.924078
7.811	7.948106
7.927	7.8528523
7.869	7.945595
7.946	7.8995485
7.859	7.973179
7.84	7.891366
7.936	7.886256
7.907	7.986886
7.859	7.951024
7.773	7.897067
7.782	7.8175316
7.821	7.8341103
8.013000000000002	7.8543253
7.927	8.006239
7.946	7.9556227
7.888	7.994442
7.917	7.9373293
7.879	7.940333
7.859	7.920237
7.879	7.8939104
7.821	7.914636
7.792	7.85509
7.821	7.8236494
7.8020000000000005	7.867009
7.879	7.830947
7.927	7.890727
7.965	7.947753
8.061	7.9746466
8.061	8.085688
7.946	8.084066
8.157	7.9277916
8.263	8.169123
8.167	8.334707
8.119	8.21096
8.522	8.1684065
8.964	8.489325
8.455000000000002	8.794702
8.407	8.432432
8.311	8.547561
8.263	8.352349
7.946	8.311083
7.571	7.9669724
7.523	7.581098
7.523	7.58655
7.244	7.5757427
7.331	7.2792516
7.254	7.388296
7.321000000000001	7.2918196
7.254	7.3176193
7.312000000000001	7.233918
7.437000000000001	7.3194504
7.369	7.442747
7.331	7.3992605
7.331	7.34225
7.263999999999999	7.324173
7.033000000000001	7.2833557
7.023	7.045335
6.966000000000001	7.0152683
6.937000000000001	7.0048604
7.004	6.9877357
6.985	7.0400515
6.831000000000001	7.0253286
6.9079999999999995	6.864775
6.754	6.9438276
6.465999999999999	6.78862
6.591000000000001	6.5133553
6.630000000000001	6.592416
6.639	6.6292753
6.572	6.642312
6.389000000000001	6.6062746
6.389000000000001	6.411725
6.399000000000001	6.3785334
6.361	6.437947
6.475999999999999	6.3656135
6.514	6.4763236
6.514	6.515218
6.436999999999999	6.513372
6.485000000000001	6.4571486
6.447	6.4995823
6.436999999999999	6.468959
6.361	6.446081
6.361	6.380313
6.332	6.391473
6.340999999999999	6.3535504
6.264000000000001	6.3612647
6.129999999999999	6.2901087
6.197	6.120978
6.284000000000001	6.2007513
6.207000000000001	6.298778
6.226	6.221171
6.274000000000001	6.2464013
6.340999999999999	6.2854567
6.322	6.356985
6.322	6.3410864
6.274000000000001	6.3332915
6.303000000000001	6.297757
6.244999999999999	6.3140354
6.101	6.2716656
6.082000000000001	6.117388
6.072	6.093736
6.072	6.097166
6.072	6.0843077
6.072	6.100028
6.072	6.0992393
6.072	6.0965457
6.072	6.0950766
6.072	6.09453
6.072	6.094329
6.072	6.0941715
6.072	6.0940323
6.072	6.0940323
6.678	6.0940323
6.821999999999999	6.7012386
6.553	6.7792177
6.428000000000001	6.539528
6.340999999999999	6.434535
6.322	6.362158
6.264000000000001	6.3013344
6.465999999999999	6.274128
6.389000000000001	6.4192076
6.215999999999999	6.3706427
6.293	6.228752
6.284000000000001	6.3111715
6.254999999999999	6.3011007
6.293	6.255601
6.389000000000001	6.2996883
6.465999999999999	6.390852
6.389000000000001	6.4676304
6.322	6.4053
6.274000000000001	6.342331
6.322	6.2930355
6.351	6.3321347
6.340999999999999	6.351381
6.340999999999999	6.3492002
6.409000000000001	6.3586097
6.389000000000001	6.442771
6.379999999999999	6.4123716
6.409000000000001	6.3955336
6.475999999999999	6.424037
6.447	6.47489
6.447	6.4690332
6.504999999999999	6.46918
6.447	6.5165954
6.504999999999999	6.4730387
6.533	6.5141654
6.572	6.536271
6.696999999999999	6.5775
6.620000000000001	6.682947
6.610000000000001	6.636774
6.504999999999999	6.6125154
6.543	6.53366
6.457	6.5374784
6.457	6.486809
6.465999999999999	6.4907475
6.447	6.4862595
6.6579999999999995	6.4671288
6.620000000000001	6.644431
6.649000000000001	6.624059
6.754	6.6614313
6.851000000000001	6.7582664
6.774	6.840558
6.620000000000001	6.8095493
6.610000000000001	6.64713
6.600999999999999	6.63745
6.485000000000001	6.642314
6.533	6.5118237
6.6579999999999995	6.566073
6.649000000000001	6.6744146
6.725999999999999	6.6535926
6.639	6.743491
6.610000000000001	6.6698794
6.399000000000001	6.6229534
6.361	6.4001417
6.389000000000001	6.368429
6.524000000000001	6.45854
6.524000000000001	6.518287
6.504999999999999	6.517179
6.543	6.5310545
6.553	6.550743
6.465999999999999	6.5724144
6.389000000000001	6.4779367
6.418	6.3993278
6.418	6.4432373
6.332	6.4412656
6.370000000000001	6.357751
6.215999999999999	6.369337
6.14	6.2354407
6.129999999999999	6.136029
6.168000000000001	6.1552057
6.111	6.1911316
6.072	6.1399546
6.023999999999999	6.088953
6.033999999999999	6.0225315
6.015	6.050479
5.986	6.0358734
6.053000000000001	6.0142
5.957000000000001	6.073138
5.812999999999999	5.985663
5.698	5.8366127
5.65	5.6831665
5.698	5.6603074
5.746	5.7145596
5.601	5.7562265
5.716999999999999	5.632049
5.9670000000000005	5.716693
5.9670000000000005	5.985438
6.005	5.9910173
6.043000000000001	6.0943646
6.101	6.0184
6.091	6.100218
6.082000000000001	6.0955353
6.043000000000001	6.0846357
6.053000000000001	6.0505576
6.053000000000001	6.0594754
6.082000000000001	6.0517874
6.158999999999999	6.078869
6.178000000000001	6.163232
6.149000000000001	6.181911
6.119999999999999	6.1719007
6.111	6.1388493
6.063000000000001	6.1074166
6.082000000000001	6.0891004
5.9670000000000005	6.1011553
6.082000000000001	5.958445
6.119999999999999	6.090494
6.033999999999999	6.124646
6.226	6.0457983
6.168000000000001	6.2166986
6.409000000000001	6.1914816
6.409000000000001	6.4339075
6.370000000000001	6.4208126
6.361	6.391504
6.293	6.367089
6.254999999999999	6.307346
6.244999999999999	6.2848043
6.149000000000001	6.275326
6.101	6.172416
5.986	6.120632
5.774	6.00856
5.802999999999999	5.78382
5.746	5.792968
5.552999999999999	5.750804
5.601	5.563934
5.736000000000001	5.6176987
5.573	5.7525806
5.621	5.5491233
5.621	5.6206017
5.677999999999999	5.6472635
5.736000000000001	5.6773176
5.726	5.741803
5.832000000000001	5.7389383
5.765	5.8400354
5.812999999999999	5.778302
5.832000000000001	5.8223286
5.802999999999999	5.858191
5.802999999999999	5.8189087
5.861	5.8137717
5.8420000000000005	5.8640475
5.861	5.8657484
5.89	5.883083
5.909	5.9018936
5.861	5.9248285
5.802999999999999	5.8822317
5.707000000000001	5.8288417
5.707000000000001	5.7272477
5.688	5.733612
5.698	5.703687
5.87	5.6961555
5.937999999999999	5.8736286
5.677999999999999	5.940043
5.707000000000001	5.677636
5.794	5.684842
5.677999999999999	5.7974715
5.707000000000001	5.688315
5.726	5.711171
5.698	5.735667
5.601	5.674526
5.621	5.601989
5.563	5.6399937
5.581999999999999	5.547162
5.611000000000001	5.583038
5.563	5.6248956
5.534	5.567278
5.486000000000001	5.5536346
5.419	5.4853
5.39	5.4462967
5.4	5.392277
5.323	5.400288
5.236	5.343772
5.332	5.2330127
5.342	5.340736
5.246	5.3400435
5.275	5.26379
5.323	5.271685
5.352	5.33937
5.39	5.3338995
5.429	5.387601
5.429	5.4256353
5.591999999999999	5.43381
5.591999999999999	5.589059
5.552999999999999	5.5789757
5.456999999999999	5.563332
5.525	5.464222
5.611000000000001	5.5269465
5.573	5.6257234
5.581999999999999	5.5874286
5.581999999999999	5.5866385
5.765	5.6007557
5.822	5.7740245
5.755	5.820535
5.63	5.800429
5.601	5.590136
5.581999999999999	5.619106
5.361	5.617872
5.688	5.336975
5.573	5.670698
5.611000000000001	5.58007
5.621	5.6385427
5.581999999999999	5.613197
5.477	5.5886927
5.409	5.499059
5.4	5.4158993
5.937999999999999	5.40068
[truncated: 905 more rows]
