# Supplementary material for: Stock market forecasting research based on GA-WOA-LSTM
Source: PLoS One. 2025 Aug 27;20(8):e0330324. doi: 10.1371/journal.pone.0330324 (PMC12385415; doi:10.1371/journal.pone.0330324)
Supplement: S1 File — (ZIP) [file pone.0330324.s001.zip › Paper Model/SY/SANYUAN-600429.SS/GA-WOA-LSTM/train_results/LSTM_evaluation_metrics.csv]

Dataset	MAE	MAPE (%)	RMSE	R2
Train	0.1618055603024717	2.323446185395489	0.235273930947354	0.974555189110079
Test	0.07990343298363124	1.7971279617242535	0.11254923319200542	0.9390618100851766
