# Supplementary material for: Stock market forecasting research based on GA-WOA-LSTM
Source: PLoS One. 2025 Aug 27;20(8):e0330324. doi: 10.1371/journal.pone.0330324 (PMC12385415; doi:10.1371/journal.pone.0330324)
Supplement: S1 File — (ZIP) [file pone.0330324.s001.zip › Paper Model/SY/SANYUAN-600429.SS/GA-WOA-LSTM/train_results/LSTM_test_prediction.csv]

Actual_Close	Predicted_Close
5.336	5.2397213
5.327	5.2763762
5.288	5.307546
5.239	5.3019247
5.229	5.262828
5.229	5.2421527
5.18	5.220287
5.219	5.2538404
5.21	5.2226706
5.268	5.209762
5.317	5.2065225
5.19	5.262295
5.122	5.23945
5.005	5.1856503
5.102	5.1080403
5.112	5.062344
5.239	5.08956
5.327	5.1621776
5.375	5.2534943
5.483	5.3223886
5.658000000000001	5.385248
5.463	5.531299
5.307	5.516717
4.897	5.401902
4.722	5.197223
4.771	4.9572496
4.585	4.8123817
4.644	4.69701
4.673	4.6382246
4.488	4.6529174
4.527	4.6062546
4.624	4.568348
4.585	4.583891
4.663	4.624926
4.663	4.653981
4.693	4.6694455
4.644	4.697439
4.644	4.6876674
4.624	4.6746325
4.741	4.657353
4.888	4.711843
4.683	4.8189526
4.741	4.8225274
4.722	4.7619843
4.702	4.748901
4.771	4.732854
4.879	4.7721267
4.899	4.842343
4.889	4.8777194
4.919	4.880134
4.879	4.9119754
4.869	4.899439
4.86	4.88129
4.899	4.869698
4.85	4.8891
4.909	4.8677897
4.948	4.878767
4.988	4.929972
4.988	4.968089
4.988	4.9848967
4.998	4.9842253
4.958	4.9862323
4.968	4.9746685
5.037	4.9642653
5.037	4.9963837
5.106	5.0360246
5.047	5.059386
5.165	5.0645866
5.106	5.145217
5.067	5.118338
5.007	5.080766
4.919	5.0425014
4.889	4.983696
4.909	4.926076
4.919	4.914752
4.86	4.924651
4.85	4.905012
4.86	4.876095
4.623	4.8719063
4.712	4.8032875
4.771	4.7258477
4.81	4.73358
4.791	4.7649407
4.8	4.7953334
4.771	4.812597
4.781	4.8031497
4.741	4.791889
4.741	4.780128
4.682	4.771969
4.692	4.7452755
4.524	4.720846
4.465	4.6566124
4.544	4.5684776
4.653	4.5383997
4.672	4.586353
4.633	4.640934
4.633	4.6625195
4.712	4.6610537
4.771	4.6901083
4.781	4.7353945
4.791	4.7606006
4.83	4.777024
4.751	4.8299503
4.712	4.811569
4.751	4.7690673
4.731	4.7646933
4.653	4.756237
4.751	4.727751
4.82	4.727615
4.899	4.7764006
4.919	4.8500576
4.889	4.891069
4.86	4.909866
4.869	4.8897843
4.86	4.8783765
4.86	4.870038
4.83	4.862733
4.761	4.8510776
4.761	4.824849
4.781	4.7929263
4.771	4.7906046
4.731	4.776841
4.505	4.77036
4.554	4.682092
4.544	4.611981
4.643	4.5812798
4.584	4.603662
4.524	4.6127934
4.416	4.5929737
4.603	4.5338717
4.564	4.5527377
4.524	4.5834093
4.485	4.5826373
4.386	4.553576
4.416	4.505735
4.446	4.4583044
4.505	4.447689
4.505	4.4837484
4.544	4.526447
4.505	4.5529127
4.446	4.55492
4.406	4.5279455
4.357	4.488798
4.258	4.4450836
4.189	4.396845
4.229	4.323223
4.278	4.2889986
4.12	4.2961793
4.091	4.268288
4.278	4.2056513
4.308	4.231725
4.288	4.290844
4.367	4.3174386
4.446	4.367874
4.446	4.4337378
4.465	4.4599457
4.436	4.4712105
4.495	4.47579
4.485	4.509701
4.524	4.525152
4.574	4.5429378
4.623	4.569132
4.524	4.6009536
4.564	4.5981884
4.495	4.587662
4.544	4.564886
4.455	4.571137
4.455	4.5450077
4.495	4.5057263
4.574	4.5098414
4.574	4.54786
5.027	4.573374
5.53	4.840919
5.392	5.5349255
5.274	5.5765467
5.362	5.271284
5.323	5.238254
5.421	5.212584
5.283	5.3643856
5.412	5.4107947
5.52	5.5256543
5.274	5.5202885
5.293	5.370816
5.175	5.254796
4.998	5.2301903
5.067	5.1577015
5.067	5.091804
5.116	5.092949
5.126	5.120931
5.195	5.1380563
5.264	5.1693077
5.136	5.2599783
5.244	5.1814938
5.086	5.1707287
5.067	5.15759
4.988	5.087798
4.86	5.0524497
4.899	5.0015144
4.83	4.9124
4.8	4.8676853
4.731	4.8434997
4.8	4.80968
4.869	4.7969403
4.761	4.8471274
4.771	4.8560257
4.771	4.79913
4.82	4.7752905
4.83	4.797557
4.869	4.8548493
4.879	4.868511
4.919	4.8914776
4.86	4.9085937
4.8	4.884959
4.86	4.8402314
4.8	4.8418937
4.83	4.8343253
4.938	4.836973
5.067	4.9221125
5.126	5.057148
5.165	5.1166644
5.126	5.1379666
5.165	5.164263
5.224	5.1457872
5.224	5.2019997
5.234	5.2020345
5.234	5.189322
5.185	5.2300444
5.283	5.2172236
5.254	5.2653127
5.214	5.248728
5.175	5.2232213
5.175	5.185805
5.274	5.162799
5.106	5.2339287
5.096	5.19965
5.126	5.1242957
5.076	5.1201296
5.037	5.1323643
5.067	5.080589
5.096	5.0575128
5.027	5.057578
5.027	5.0541306
4.889	5.046948
4.879	5.0074472
4.889	4.9432216
4.899	4.91166
4.879	4.8928723
4.85	4.887691
4.86	4.8860006
4.8	4.886816
4.83	4.8499613
4.84	4.8266473
4.879	4.852609
4.86	4.8710814
4.781	4.879989
4.791	4.856366
4.741	4.81948
4.692	4.789587
4.662	4.7543645
4.731	4.721689
4.682	4.719021
4.692	4.733796
4.751	4.7283387
4.692	4.73135
4.653	4.7230587
4.643	4.7001595
4.593	4.7091074
4.574	4.6649137
4.623	4.6202154
4.771	4.613378
4.81	4.7137084
4.84	4.78353
4.85	4.81788
4.86	4.8281155
4.869	4.8842883
4.889	4.8871965
4.899	4.87792
4.869	4.8818
4.879	4.883246
4.84	4.8836603
4.84	4.875882
4.791	4.8515005
4.781	4.835293
4.84	4.8068027
4.791	4.8260865
4.692	4.8333235
4.672	4.7896905
4.672	4.7303495
4.613	4.6904926
4.603	4.668337
4.534	4.637618
4.593	4.6075573
4.653	4.6024485
4.662	4.634316
4.643	4.6626377
4.662	4.6681843
4.672	4.6649256
4.653	4.6837063
4.731	4.6809297
4.731	4.711873
4.771	4.7235017
4.761	4.7638063
4.761	4.771181
4.712	4.771118
4.692	4.759109
4.653	4.740503
4.564	4.7126646
4.692	4.6569242
4.712	4.669237
4.692	4.6890855
4.702	4.69765
4.771	4.715182
4.771	4.7599664
4.751	4.7736154
4.731	4.7676454
4.761	4.7571726
4.741	4.760005
4.771	4.766388
4.761	4.773453
4.781	4.790534
4.771	4.8101726
4.85	4.7863073
4.938	4.8388968
4.988	4.9042063
4.978	4.946688
5.037	4.9743967
5.086	5.0154266
5.076	5.0433645
5.106	5.0670204
5.155	5.076365
5.224	5.117302
5.224	5.181296
5.313	5.2051153
5.402	5.2642283
5.5	5.3152165
5.382	5.4133697
5.343	5.43236
5.372	5.351036
5.372	5.317107
5.36	5.316608
5.272	5.3234553
5.232	5.3161716
5.222	5.2708664
5.193	5.2191315
5.212	5.1953387
5.153	5.1934524
5.183	5.188381
5.232	5.1879773
5.163	5.2049084
5.212	5.1800604
5.123	5.1745996
5.143	5.163107
5.123	5.223089
5.094	5.1763697
5.015	5.117339
5.163	5.072212
5.311	5.1142397
4.985	5.32248
4.926	5.2593713
4.808	5.0313725
4.817	4.868235
4.867	4.7977734
4.926	4.8478923
4.936	4.8933153
4.916	4.937143
4.985	4.9386945
4.985	4.975235
4.995	4.9715266
5.044	4.994731
4.965	5.029862
4.995	5.0099106
4.946	4.988627
4.926	4.9669704
4.956	4.9455557
4.906	4.9511156
4.857	4.9376173
4.808	4.923489
4.867	4.8647447
4.847	4.8704486
4.758	4.860946
4.738	4.8266635
4.748	4.7977157
4.679	4.770762
4.62	4.743573
4.59	4.7033005
4.541	4.661052
4.65	4.6257854
4.699	4.652387
4.699	4.679853
4.798	4.6868134
4.679	4.746019
4.659	4.797164
4.679	4.7497754
4.65	4.7074885
4.659	4.6659064
4.709	4.6843476
4.669	4.7084646
4.659	4.707877
4.64	4.6895223
4.64	4.6746593
4.659	4.665124
4.659	4.6673746
4.699	4.6803794
4.65	4.7162385
4.65	4.6960845
4.679	4.6844335
4.709	4.6931543
4.738	4.7299814
4.748	4.7724676
4.798	4.7735143
4.758	4.783188
4.748	4.783997
4.709	4.770887
4.738	4.7521334
4.729	4.7451496
4.699	4.749966
4.748	4.7460384
4.788	4.8073196
4.837	4.8234053
4.709	4.8345046
4.65	4.807744
4.689	4.7310386
4.61	4.6951604
4.59	4.675469
4.551	4.660328
4.492	4.6130557
4.452	4.580681
4.383	4.5251074
4.432	4.4752054
4.383	4.456626
4.344	4.446804
4.294	4.4173837
4.413	4.390868
4.432	4.4165516
4.403	4.445569
4.472	4.4639945
4.452	4.4823527
4.403	4.4775844
4.363	4.469805
4.294	4.4416013
4.304	4.405306
4.334	4.3645163
4.393	4.3644047
4.413	4.388326
4.383	4.4381275
4.383	4.450944
4.274	4.431715
4.186	4.386636
4.166	4.3344955
3.939	4.255432
3.939	4.177348
4.067	4.0749903
4.166	4.0581274
4.205	4.1179595
4.117	4.217761
4.047	4.225304
3.909	4.187294
3.87	4.117187
3.791	4.0272408
3.544	4.0004916
3.643	3.8727694
3.574	3.7620318
3.84	3.7216113
3.889	3.7817786
3.889	3.8834734
3.929	3.9107082
3.959	3.9623182
4.008	3.993477
3.998	4.0312986
4.028	4.0612946
3.9190000000000005	4.0728264
3.9780000000000006	4.090379
4.067	4.058
3.988	4.0819197
3.939	4.0826025
4.057	4.0485144
4.008	4.0899673
3.998	4.0992584
4.038	4.068201
4.077	4.069223
4.047	4.1055427
4.028	4.1251707
4.067	4.1169953
4.107	4.1103973
4.107	4.1326795
4.176	4.162346
4.205	4.2169385
4.117	4.222765
4.087	4.2092314
4.097	4.19619
4.067	4.1651425
4.067	4.152593
4.097	4.140908
4.156	4.1290975
4.205	4.172244
4.245	4.22538
4.245	4.2610164
4.245	4.2956576
4.186	4.29211
4.186	4.2659864
4.136	4.2419534
4.087	4.2288017
3.88	4.2032437
4.047	4.128331
4.047	4.0817676
4.057	4.082603
4.077	4.0927835
4.038	4.139349
4.057	4.130206
4.057	4.1140766
4.245	4.116515
4.274	4.229002
4.383	4.2792325
4.432	4.3675776
4.462	4.4182086
4.393	4.452432
4.403	4.4476795
4.403	4.444678
4.344	4.445176
4.373	4.438678
4.334	4.4169936
4.363	4.392996
4.383	4.392088
4.423	4.403345
4.403	4.449337
4.353	4.454278
4.255	4.431172
4.294	4.380215
4.265	4.3440657
4.205	4.323114
4.215	4.296762
4.166	4.2793975
4.166	4.2648625
4.077	4.236582
4.087	4.207238
3.968	4.1558294
3.8300000000000005	4.11085
3.959	4.0499787
3.87	4.0117803
3.889	3.9813654
3.84	3.959458
3.88	3.9423714
3.8300000000000005	3.9383113
3.82	3.929227
3.801	3.9174206
3.722	3.9009995
3.7410000000000005	3.8742201
3.643	3.8379312
3.702	3.7985914
3.7509999999999994	3.7806551
3.692	3.7921104
3.6820000000000004	3.7935913
3.791	3.791742
3.781	3.8205383
3.8300000000000005	3.8393078
3.7410000000000005	3.8743699
3.7410000000000005	3.8738744
3.692	3.8361306
3.662	3.819416
3.672	3.7974174
3.7710000000000004	3.772514
3.82	3.799748
3.8099999999999996	3.852965
3.79	3.8755965
3.8300000000000005	3.8776562
3.88	3.89254
3.82	3.9170768
3.82	3.925827
3.7599999999999993	3.9051254
3.74	3.8898442
3.7599999999999993	3.861838
3.79	3.8503158
3.7599999999999993	3.8517795
3.79	3.8623123
3.85	3.8616657
3.85	3.9130383
3.85	3.9306953
3.85	3.927824
3.92	3.9320757
3.9	3.9673395
3.95	3.9770372
3.95	3.9904058
3.99	4.0098453
3.9399999999999995	4.029749
3.88	4.027498
3.9	3.9989288
3.85	3.9855127
3.87	3.9622283
3.8099999999999996	3.945825
3.79	3.9297462
3.72	3.8991795
3.61	3.8758392
3.5999999999999996	3.8233566
3.61	3.7557027
3.62	3.7245333
3.6299999999999994	3.705547
3.6799999999999997	3.7093382
3.61	3.7407918
3.6299999999999994	3.742973
3.62	3.7357419
3.67	3.7243032
3.64	3.731893
3.64	3.7359087
3.65	3.7360573
3.59	3.741548
3.61	3.7277808
3.61	3.7124863
3.54	3.7071822
3.72	3.6872802
3.72	3.7371552
3.71	3.7695277
3.8099999999999996	3.7825656
3.84	3.827753
3.99	3.8999717
4.22	3.979713
4.49	4.2388635
4.52	4.496619
4.16	4.65182
4.22	4.4201846
4.22	4.2495213
4.24	4.2363706
4.16	4.248269
4.17	4.249504
4.13	4.2370453
4.16	4.223328
4.17	4.225076
4.23	4.232569
4.25	4.2546487
4.24	4.2832174
4.28	4.2859697
4.4	4.310933
4.33	4.397727
4.31	4.4595428
4.32	4.401581
4.29	4.3798394
4.36	4.3475547
4.4	4.360117
4.43	4.414004
4.61	4.451383
4.53	4.5707464
4.46	4.5936337
4.44	4.5462804
4.42	4.5000973
4.33	4.4604425
4.27	4.4206495
4.28	4.376889
4.32	4.3738894
4.36	4.3563848
4.37	4.3670125
4.21	4.37649
4.28	4.363601
4.4	4.3379626
4.4	4.392417
4.46	4.4159684
4.51	4.472107
4.56	4.5256443
4.55	4.5776787
4.5	4.5780315
4.5	4.5774813
4.6	4.5454497
4.65	4.5925407
4.69	4.727325
4.84	4.916497
5.32	4.867319
5.490000000000001	5.001617
5.48	5.806464
5.06	5.538422
4.89	5.1407557
4.85	4.8849864
4.8	4.798388
4.54	4.8631783
4.58	4.84215
4.49	4.7201147
4.56	4.6006236
4.63	4.567529
4.52	4.6142435
4.4	4.5969143
4.45	4.5606003
4.16	4.5604324
4.1	4.449328
4.11	4.2782183
4.15	4.1825676
4.07	4.1782823
3.95	4.176276
4.01	4.130173
4.14	4.085594
4.16	4.1380196
4.18	4.1775503
4.17	4.2141047
4.19	4.2165856
4.12	4.2375164
4.05	4.2429304
4.06	4.1829705
4.08	4.1578417
4.09	4.1383815
4.07	4.1573124
4.09	4.1566553
4.16	4.1608295
4.25	4.2162256
4.23	4.254294
4.22	4.267605
4.27	4.268158
4.22	4.341876
4.29	4.309095
4.16	4.3112316
4.18	4.2954636
4.21	4.2549314
4.17	4.2439446
4.22	4.2504554
4.18	4.281072
4.23	4.261373
4.32	4.260583
4.25	4.3581843
4.22	4.3498964
4.21	4.317565
4.17	4.263814
4.2	4.242793
4.17	4.248104
4.2	4.238052
4.23	4.2384267
4.2	4.267152
