# Supplementary material for: Stock market forecasting research based on GA-WOA-LSTM
Source: PLoS One. 2025 Aug 27;20(8):e0330324. doi: 10.1371/journal.pone.0330324 (PMC12385415; doi:10.1371/journal.pone.0330324)
Supplement: S1 File — (ZIP) [file pone.0330324.s001.zip › Paper Model/SY/SANYUAN-600429.SS/GA-WOA-LSTM/train_results/LSTM_train_prediction.csv]

Actual_Close_Train	Predicted_Close_Train
7.456	7.1634607
7.552	7.2009783
7.792	7.318041
7.6	7.504616
7.484999999999999	7.602765
7.484999999999999	7.4234133
7.504	7.345884
7.417	7.330716
7.475	7.3165207
7.388999999999999	7.3301744
7.484999999999999	7.289069
7.667	7.3028646
7.475	7.454691
7.667	7.3907223
7.7059999999999995	7.448741
7.754	7.5058584
7.302	7.553338
7.446	7.381302
7.562	7.2715473
7.388999999999999	7.3230696
7.283000000000001	7.317628
7.023	7.213809
6.774	7.057003
6.706000000000001	6.8196025
6.620000000000001	6.668191
6.639	6.5799036
6.678	6.5248213
6.802	6.5202026
6.639	6.594716
6.600999999999999	6.6092978
6.639	6.524526
6.572	6.5081882
6.119999999999999	6.526745
6.188000000000001	6.3021207
6.188000000000001	6.123785
5.726	6.0776243
5.8420000000000005	5.9184847
5.755	5.8117337
5.861	5.743074
6.015	5.7579618
6.572	5.8069377
6.361	6.0987263
6.332	6.2981467
6.351	6.2579412
6.284000000000001	6.231372
6.082000000000001	6.231766
5.89	6.1382055
5.994999999999999	5.961915
6.015	5.8989944
6.284000000000001	5.9477034
6.111	6.1310205
6.111	6.0729084
6.322	6.0189085
6.293	6.118289
6.197	6.1823277
6.197	6.158683
6.197	6.1215067
5.919	6.1121554
6.063000000000001	6.0052204
6.053000000000001	5.9438715
6.033999999999999	5.951658
6.063000000000001	5.9560385
5.976	5.9658804
5.861	5.9433618
5.552999999999999	5.8670607
5.323	5.7176776
5.236	5.4932528
5.294	5.327653
5.198	5.237223
5.294	5.1854696
5.621	5.2084894
5.544	5.470887
5.621	5.5104933
5.659	5.528159
5.467	5.558537
5.505	5.511484
5.352	5.480361
5.323	5.411646
5.456999999999999	5.332151
5.601	5.3372455
5.698	5.441287
5.794	5.576944
5.716999999999999	5.65619
5.726	5.669817
5.774	5.6558914
5.89	5.6878567
5.87	5.755857
5.88	5.7840767
5.9670000000000005	5.7910037
5.8420000000000005	5.85126
5.919	5.8420773
5.994999999999999	5.827499
6.158999999999999	5.880125
6.149000000000001	5.9745703
5.919	6.0468035
5.919	5.9870033
5.784	5.890869
5.87	5.8056636
6.053000000000001	5.770842
6.111	5.87925
6.428000000000001	5.9765882
6.620000000000001	6.185008
6.514	6.416048
6.293	6.4727926
6.370000000000001	6.3291445
6.063000000000001	6.241347
6.053000000000001	6.133563
6.111	6.025008
6.226	5.9986506
6.082000000000001	6.076789
6.236	6.072358
6.370000000000001	6.117836
6.457	6.224902
6.475999999999999	6.3076563
6.475999999999999	6.350464
6.409000000000001	6.384839
6.264000000000001	6.345922
6.6579999999999995	6.2760487
6.668	6.409459
7.216	6.5394573
7.254	6.873253
7.129	7.0759506
7.408000000000001	7.0572104
8.148	7.144755
7.811	7.652858
8.013000000000002	7.806302
7.879	7.7722726
7.859	7.7833304
7.773	7.7260056
7.869	7.63065
8.148	7.7218513
7.879	7.89045
7.715	7.807969
7.446	7.6409492
7.206	7.425787
7.11	7.219695
7.312000000000001	7.0476403
7.388999999999999	7.060151
7.369	7.1411777
7.484999999999999	7.19783
7.552	7.2898803
7.619	7.3694277
7.321000000000001	7.412409
7.811	7.3090153
7.686	7.475256
7.792	7.464345
7.638	7.544533
7.907	7.546691
8.003	7.661562
8.013000000000002	7.7341337
8.234000000000002	7.815151
8.34	7.9508247
8.686	8.106895
8.474	8.34413
7.763000000000001	8.372374
7.917	7.969282
7.571	7.738476
7.571	7.579157
7.484999999999999	7.426588
7.629	7.342047
7.792	7.399392
7.946	7.533769
8.167	7.686103
8.128	7.843624
8.167	7.951005
8.272	7.997719
7.898	8.032097
7.869	7.867384
8.08	7.7087193
7.744	7.8818936
7.59	7.720583
7.696	7.51221
7.696	7.4558463
7.504	7.534068
7.581	7.459756
7.782	7.394965
7.8309999999999995	7.511616
7.84	7.623083
7.715	7.6663923
7.773	7.620723
7.811	7.5823364
7.888	7.628501
8.042	7.75955
7.907	7.802406
7.504	7.7661376
7.196	7.5515566
7.071	7.277434
7.206	7.0456724
7.138999999999999	7.0018554
7.216	7.005103
7.302	7.0382586
7.312000000000001	7.1094394
7.206	7.147917
7.11	7.109243
7.091000000000001	7.023628
7.206	6.9710703
7.475	6.9770584
7.187000000000001	7.1582294
6.851000000000001	7.149127
6.600999999999999	6.925576
6.600999999999999	6.663473
6.793	6.5144744
6.524000000000001	6.5524054
6.447	6.513748
6.129999999999999	6.4321966
5.986	6.2668443
6.082000000000001	6.071335
6.197	5.994323
6.284000000000001	6.031743
6.340999999999999	6.1223164
6.379999999999999	6.192704
6.495000000000001	6.2506256
6.696999999999999	6.3393054
6.591000000000001	6.4574127
6.678	6.499977
7.35	6.5453296
7.388999999999999	6.917267
7.235	7.1581726
7.062000000000001	7.131474
7.177	7.013565
6.889	6.980139
7.014	6.8974075
7.1000000000000005	6.849435
7.158000000000001	6.9074063
7.187000000000001	6.9948425
7.235	7.011325
7.148	7.0541553
7.033000000000001	7.0176086
7.129	6.964413
7.225	6.944373
7.273	7.033223
7.408000000000001	7.0789638
7.494	7.1816635
7.456	7.3371897
7.619	7.3214808
7.465	7.3670063
7.609999999999999	7.355104
7.763000000000001	7.383836
7.562	7.5343647
7.456	7.4926014
7.408000000000001	7.360052
7.484999999999999	7.2745533
7.398	7.2824535
7.504	7.2781553
7.619	7.307787
7.677	7.377401
7.648	7.481908
7.321000000000001	7.5291715
7.273	7.3539467
8.003	7.1967564
7.907	7.5732355
8.003	7.6989584
7.686	7.7475033
7.8020000000000005	7.6741657
7.782	7.5870705
7.542000000000001	7.5773144
7.629	7.506879
7.677	7.4492283
7.523	7.46233
7.552	7.4074574
7.667	7.3781843
7.6	7.4488792
7.388999999999999	7.46416
7.638	7.3575554
7.552	7.470807
7.456	7.44036
7.033000000000001	7.377344
7.033000000000001	7.1164045
6.937000000000001	6.9157495
6.985	6.891025
7.033000000000001	6.8586454
7.081	6.8685236
7.11	6.920371
7.177	6.950254
7.023	6.997037
7.11	6.9588037
7.033000000000001	6.9402323
7.129	6.9145894
7.562	6.9570007
7.59	7.2461386
7.59	7.386286
8.148	7.418396
7.677	7.9471245
8.445	7.6888084
9.291	7.8782997
8.359000000000002	8.953357
7.888	8.469928
8.455000000000002	7.912187
8.666	8.083918
8.369	8.378816
8.57	8.251367
8.666	8.317629
8.887	8.520257
8.609	8.694494
8.186	8.569593
7.888	8.205199
8.042	7.8456287
8.061	7.824402
7.417	7.874239
7.148	7.615965
7.225	7.253702
7.263999999999999	7.0808897
7.35	7.0630655
7.35	7.1499615
7.456	7.1730204
7.59	7.266811
7.552	7.372401
7.302	7.393339
7.379	7.3000917
7.465	7.2466774
7.619	7.296589
7.773	7.416747
7.859	7.5386744
7.7059999999999995	7.621887
7.677	7.6085596
7.936	7.534176
7.888	7.6513524
7.984000000000001	7.7074823
7.955	7.758474
7.965	7.768717
7.984000000000001	7.7706833
7.8020000000000005	7.81703
7.975	7.717783
8.109000000000002	7.744772
8.042	7.8991957
7.475	7.8705063
7.552	7.5949244
7.6	7.4166884
7.398	7.3887506
7.35	7.3183327
7.35	7.2536716
7.12	7.208187
7.1000000000000005	7.1033916
7.158000000000001	6.9879827
6.956000000000001	6.994599
6.802	6.881754
6.678	6.7443314
6.725999999999999	6.5579877
6.889	6.5911026
6.927	6.62789
6.995	6.7472873
6.985	6.819043
7.091000000000001	6.8668966
6.9079999999999995	6.923295
6.899	6.876196
7.379	6.76324
7.388999999999999	7.1042223
7.216	7.150465
7.302	7.144305
7.427	7.138214
7.456	7.223768
7.254	7.416825
7.11	7.2554703
7.158000000000001	7.0876474
7.1000000000000005	7.0218983
6.802	6.985463
6.851000000000001	6.8392158
6.966000000000001	6.7403994
6.754	6.771573
6.821999999999999	6.7388906
6.802	6.708571
6.821999999999999	6.664256
6.802	6.663074
6.9079999999999995	6.6928806
6.754	6.7385044
6.774	6.703472
6.899	6.664905
7.091000000000001	6.703061
6.889	6.903751
6.716000000000001	6.8245826
6.793	6.6974382
6.524000000000001	6.64382
6.312	6.548367
6.322	6.3849497
6.370000000000001	6.2828226
6.370000000000001	6.265194
6.524000000000001	6.2648764
6.591000000000001	6.3351126
6.600999999999999	6.426735
6.620000000000001	6.4743676
6.361	6.5042553
6.379999999999999	6.40314
6.063000000000001	6.312837
5.947	6.1623344
6.023999999999999	5.994977
6.168000000000001	5.913411
6.158999999999999	5.974334
6.178000000000001	6.051095
6.322	6.0989842
6.389000000000001	6.1751404
6.332	6.274621
6.418	6.2683525
6.428000000000001	6.260911
6.668	6.325346
6.600999999999999	6.476147
6.485000000000001	6.499234
6.735	6.4490156
6.514	6.612917
6.581000000000001	6.513711
6.745000000000001	6.4850802
6.725999999999999	6.5520105
6.870000000000001	6.6088533
6.696999999999999	6.713048
6.399000000000001	6.6627045
6.409000000000001	6.4682937
6.436999999999999	6.3360276
6.370000000000001	6.314637
6.379999999999999	6.30933
6.418	6.2613497
6.600999999999999	6.3228664
6.668	6.389426
6.668	6.4897866
6.725999999999999	6.5243073
6.312	6.6142845
6.188000000000001	6.440188
6.168000000000001	6.2131357
6.168000000000001	6.0890408
6.129999999999999	6.066144
5.976	6.045513
5.898999999999999	5.974598
5.65	5.8956056
5.477	5.7502947
5.409	5.5815954
5.525	5.450751
5.563	5.426462
5.477	5.4559855
5.284	5.474903
5.054	5.398337
5.121	5.219489
5.16	5.131051
5.025	5.1411257
4.9	5.0948305
4.948	4.9965243
5.035	4.961294
4.91	4.988956
4.698	4.9762144
4.698	4.8697047
4.929	4.7529197
5.102	4.785087
5.063	4.9239197
5.054	5.010314
5.025	5.041046
4.794	5.0510306
5.054	4.9479156
5.083	4.9396696
5.083	5.025424
5.131	5.0483327
5.131	5.0881124
5.102	5.1209617
5.025	5.1247625
5.131	5.081998
5.179	5.080367
5.236	5.111225
5.092	5.164752
5.217	5.1459465
5.246	5.1493163
5.323	5.1924453
5.4	5.2554
5.352	5.303604
5.467	5.333179
5.486000000000001	5.369333
5.486000000000001	5.4021363
5.515000000000001	5.4453397
5.534	5.4698935
5.591999999999999	5.467615
5.563	5.4990797
5.591999999999999	5.5199604
5.621	5.5390177
5.563	5.5902033
5.448	5.554786
5.477	5.485994
5.544	5.444209
5.534	5.482785
5.456999999999999	5.506218
5.419	5.4784875
5.909	5.4288125
5.861	5.7020917
5.774	5.785779
5.812999999999999	5.711684
5.448	5.719841
5.8420000000000005	5.6248107
6.043000000000001	5.7195277
6.072	5.8960776
5.89	5.9101543
5.851	5.871624
5.784	5.82985
5.64	5.751483
5.707000000000001	5.6737742
5.716999999999999	5.6288805
5.294	5.661637
5.15	5.5252547
5.006	5.3089504
5.16	5.1439886
5.38	5.0904627
5.352	5.2113743
5.4	5.2785873
5.39	5.295574
5.429	5.310747
5.515000000000001	5.345148
5.505	5.407658
5.352	5.424723
5.89	5.390166
5.87	5.7251215
6.457	5.7684107
6.475999999999999	6.1628294
6.409000000000001	6.3572884
6.457	6.2131004
6.465999999999999	6.297496
6.351	6.417434
6.236	6.3368473
6.236	6.244134
6.543	6.134594
6.475999999999999	6.438138
7.12	6.369299
7.014	6.9314995
7.35	6.8392963
7.283000000000001	7.1011825
7.244	7.1674337
7.273	7.1064134
7.206	7.0253763
7.927	7.0463953
7.927	7.7215576
7.792	7.824009
7.283000000000001	7.6986856
6.985	7.5261374
6.802	7.114402
6.678	6.747373
6.793	6.6367025
6.802	6.6825414
6.764	6.7382855
6.812000000000001	6.716691
6.639	6.7138286
6.244999999999999	6.6697264
6.361	6.428954
6.284000000000001	6.2899017
6.072	6.221301
6.082000000000001	6.1450577
6.236	6.0887804
6.149000000000001	6.0924163
6.293	6.1002693
6.322	6.1583395
6.485000000000001	6.24986
6.447	6.4286623
6.284000000000001	6.36952
6.111	6.2600164
5.976	6.150957
5.794	6.016022
5.851	5.869649
5.765	5.791169
5.611000000000001	5.7505817
5.659	5.683022
5.832000000000001	5.611257
5.802999999999999	5.694366
5.928000000000001	5.740072
5.688	5.833346
5.909	5.760948
5.755	5.7718263
5.591999999999999	5.763218
5.677999999999999	5.6579046
5.832000000000001	5.604924
5.765	5.6724186
5.409	5.716951
5.456999999999999	5.5975323
5.467	5.4743757
5.591999999999999	5.426579
5.505	5.477982
5.429	5.4840307
5.544	5.4306655
5.486000000000001	5.4457197
5.4	5.461053
5.409	5.4355907
5.227	5.3944244
5.063	5.3234096
5.15	5.205718
5.063	5.1503487
5.208	5.091463
5.332	5.120437
5.361	5.20695
5.304	5.2839456
5.477	5.3024054
5.448	5.3605585
5.265	5.403263
5.313	5.3470917
5.611000000000001	5.2781568
5.534	5.47036
5.544	5.4933014
5.486000000000001	5.4801784
5.515000000000001	5.450035
5.39	5.464314
5.467	5.42701
5.456999999999999	5.4050603
5.198	5.4203444
5.217	5.3242884
5.188	5.2331142
5.131	5.1919765
5.15	5.1463943
5.208	5.1268463
5.14	5.140255
5.169	5.15926
5.227	5.1422977
5.409	5.1677155
5.669	5.292371
5.581999999999999	5.521104
5.611000000000001	5.547115
5.525	5.54124
5.515000000000001	5.5254083
5.409	5.5027165
5.38	5.450818
5.477	5.403472
5.323	5.4031134
5.16	5.373374
5.198	5.2778454
5.131	5.2015715
5.054	5.1502476
5.169	5.1080217
5.332	5.112075
5.217	5.197545
5.352	5.2270074
5.429	5.2666197
5.284	5.3285804
5.284	5.322915
5.284	5.28189
5.294	5.2590904
5.4	5.270074
5.429	5.316175
5.409	5.372737
5.438	5.3789277
5.352	5.379875
5.313	5.3674345
5.313	5.3260174
5.131	5.3050156
5.14	5.2376537
5.169	5.1588154
5.169	5.1400204
5.246	5.1373634
5.332	5.176182
5.352	5.243184
5.284	5.2842846
5.438	5.274609
5.208	5.3387165
5.16	5.2926188
5.198	5.1939435
5.102	5.155804
5.217	5.127619
5.131	5.1753483
5.015	5.165088
5.006	5.094818
5.044	5.027332
5.083	5.059816
5.006	5.0375357
5.025	5.020421
4.948	5.0262194
4.785	4.9939675
4.612	4.914077
4.449	4.7748685
4.871	4.6321225
4.679	4.7136517
4.602	4.732242
4.756	4.652513
4.708	4.664229
4.785	4.6909304
4.862	4.7498975
4.823	4.805539
4.814	4.8324466
4.698	4.83063
4.862	4.780896
5.035	4.807029
4.996	4.919975
4.996	4.9845104
5.044	4.998576
5.131	5.006443
5.025	5.1192465
5.515000000000001	5.0871325
6.033999999999999	5.3276525
5.919	5.76875
5.861	5.7855997
6.351	5.8218174
6.188000000000001	6.142042
6.207000000000001	6.1451874
6.158999999999999	6.1976986
6.178000000000001	6.1923313
6.119999999999999	6.0935
6.111	6.0684614
6.322	6.08735
6.399000000000001	6.273287
6.332	6.365752
6.284000000000001	6.31135
6.303000000000001	6.242337
6.293	6.255398
5.88	6.247935
5.774	6.0925875
5.601	5.8235106
5.669	5.665533
5.812999999999999	5.604543
5.765	5.711482
5.736000000000001	5.7250495
5.63	5.7072997
5.707000000000001	5.6505985
5.64	5.6420746
5.736000000000001	5.632463
5.851	5.6484976
5.812999999999999	5.722331
5.812999999999999	5.771559
5.851	5.7721
5.688	5.790495
5.957000000000001	5.739259
5.861	5.812931
5.909	5.824876
5.957000000000001	5.8202558
5.736000000000001	5.858306
5.659	5.8235807
5.784	5.707481
5.784	5.671815
6.129999999999999	5.684823
6.418	5.9900317
6.436999999999999	6.217634
6.264000000000001	6.302252
6.111	6.2594013
6.14	6.1331863
5.898999999999999	6.07191
5.832000000000001	5.980529
5.851	5.863245
5.794	5.79435
5.89	5.7757764
5.812999999999999	5.819933
6.082000000000001	5.7932377
6.236	5.8940916
6.168000000000001	6.0643167
6.332	6.0946436
6.236	6.16591
6.197	6.1547327
5.832000000000001	6.120612
5.861	5.97925
5.88	5.8580947
5.688	5.810276
5.669	5.7587748
5.755	5.6696734
5.784	5.633899
5.89	5.68034
5.822	5.7988772
5.669	5.7953777
5.448	5.7167635
5.4	5.5809155
5.448	5.453512
5.361	5.396049
5.552999999999999	5.357344
5.601	5.440227
5.4	5.493433
5.15	5.4645004
5.054	5.3337173
4.929	5.161253
4.987	5.0227175
5.073	4.964015
5.092	5.006565
5.083	5.0526104
5.063	5.0691257
4.967	5.0784006
5.179	5.0345144
5.16	5.0790515
5.063	5.1003923
5.131	5.0842166
5.169	5.1018095
5.188	5.155422
5.496	5.1633196
5.467	5.3383965
5.419	5.380528
5.246	5.422342
5.313	5.376236
5.275	5.2897806
5.352	5.2693863
5.361	5.2800303
5.429	5.307488
5.552999999999999	5.3564367
5.419	5.502008
5.275	5.4891315
5.342	5.3415775
5.198	5.2922583
5.092	5.2389965
4.958	5.1679945
4.996	5.04778
5.025	4.997917
5.063	4.9930425
5.246	5.0299187
5.015	5.18493
5.227	5.1296067
5.275	5.1251307
5.092	5.228244
5.015	5.1540394
4.881	5.0410123
4.91	4.963376
5.092	4.907104
5.217	4.974395
5.429	5.113912
5.677999999999999	5.330412
5.591999999999999	5.5460615
5.736000000000001	5.533577
5.765	5.63074
5.765	5.6492977
5.755	5.682729
5.919	5.657399
6.168000000000001	5.7920814
6.101	5.949835
5.851	6.035821
5.957000000000001	5.93798
5.994999999999999	5.912674
5.986	5.9110465
6.119999999999999	5.906973
6.178000000000001	5.983446
6.215999999999999	6.069767
6.072	6.156526
5.832000000000001	6.0785084
5.861	5.924425
5.88	5.823125
5.928000000000001	5.819802
6.072	5.848654
6.361	5.9293613
6.351	6.217452
6.870000000000001	6.2528353
6.946999999999999	6.5337744
6.889	6.7219343
7.091000000000001	6.8079195
6.946999999999999	6.9185104
6.937000000000001	6.8857126
6.754	6.8354974
6.639	6.741523
6.774	6.681009
6.6579999999999995	6.6244264
6.985	6.6132765
7.014	6.7173934
7.148	6.809213
7.408000000000001	6.966841
7.167999999999999	7.1250486
6.995	7.1202183
7.062000000000001	7.018535
7.052	6.9366426
6.9079999999999995	6.9198046
7.004	6.883704
7.235	6.8576593
7.734	6.9676943
7.715	7.3775544
7.898	7.477545
7.8020000000000005	7.6049185
7.542000000000001	7.663847
7.763000000000001	7.5526137
8.378	7.5344176
8.378	7.9155498
8.714	8.142783
8.618	8.371216
8.714	8.479029
8.916	8.460197
8.542	8.547671
8.493	8.492282
8.83	8.39809
8.647	8.505649
9.022000000000002	8.6549015
8.935	8.779324
9.349	8.762447
10.281000000000002	8.971531
10.511	9.587352
10.982	10.07589
11.001000000000001	10.543278
10.751000000000001	10.610703
10.742	10.515391
11.414000000000001	10.408426
11.317999999999998	10.824467
10.184	11.124649
9.877	10.314027
9.31	9.649866
8.916	9.298303
8.686	8.824274
8.83	8.526111
8.1	8.478524
8.128	8.198268
8.138000000000002	7.962843
8.397	7.9513426
8.176	8.038652
7.85	8.051194
7.744	7.8885
7.811	7.6700215
8.003	7.6162553
7.581	7.7074904
7.715	7.601904
8.167	7.5043993
8.983	7.787139
8.609	8.482011
8.676000000000002	8.505111
8.772000000000002	8.403273
8.532	8.535945
8.167	8.455544
8.186	8.19289
8.09	8.022857
8.244	7.941209
8.196	8.031644
7.686	8.0074415
7.8309999999999995	7.739623
8.003	7.638921
8.003	7.721323
7.8309999999999995	7.774473
7.955	7.7262154
8.196	7.722214
8.205000000000002	7.904607
8.157	7.965007
7.994	7.9948587
7.8020000000000005	7.8987713
7.792	7.7373934
7.782	7.627803
7.715	7.6085353
7.792	7.6004295
7.638	7.590179
7.715	7.5258436
7.782	7.539594
7.696	7.563407
7.8020000000000005	7.613865
7.8020000000000005	7.588534
7.84	7.616237
7.562	7.6427546
7.35	7.562834
6.985	7.328654
7.004	7.058447
7.341	6.898287
7.081	7.0347724
7.062000000000001	7.0257654
6.812000000000001	6.971361
6.870000000000001	6.840764
6.821999999999999	6.7637143
6.802	6.70965
6.668	6.6659174
6.457	6.603033
6.475999999999999	6.481892
6.745000000000001	6.4105244
6.812000000000001	6.516016
6.975	6.6536694
6.937000000000001	6.765433
6.841000000000001	6.8244886
6.899	6.7796793
6.9079999999999995	6.7755337
7.6	6.7644806
7.6	7.0966587
7.6	7.300085
7.6	7.4014387
7.6	7.4397235
7.6	7.4464226
7.6	7.4415774
7.6	7.435035
7.6	7.4303303
7.6	7.4285192
7.6	7.4285192
7.6	7.4285192
7.6	7.4285192
7.6	7.4285192
7.6	7.4285192
7.6	7.4285192
7.6	7.4285192
8.359000000000002	7.4285192
8.119	7.924175
8.330000000000002	8.295174
8.224	8.049047
8.013000000000002	8.034232
8.138000000000002	7.9270725
8.128	7.889603
8.397	7.929084
8.647	8.122468
8.57	8.338093
8.484	8.416088
8.167	8.334194
8.186	8.129744
8.253	8.007792
8.148	7.9897623
8.34	7.962413
8.542	8.1001625
8.224	8.246248
8.023	8.153187
8.023	7.962637
8.042	7.8394213
7.888	7.822886
7.869	7.7890325
7.898	7.725948
8.148	7.6938953
8.138000000000002	7.8357754
8.061	7.911809
8.042	7.8906517
8.234000000000002	7.878847
8.148	7.953294
8.003	7.9677362
8.071	7.891753
8.109000000000002	7.8557954
8.148	7.881057
7.869	7.948742
8.08	7.8430924
7.869	7.8110056
7.187000000000001	7.769741
6.841000000000001	7.435522
6.975	6.975816
7.187000000000001	6.8090143
7.456	6.90388
7.417	7.1590853
7.071	7.2718515
7.014	7.126408
6.841000000000001	6.9761972
7.023	6.81666
6.937000000000001	6.809039
6.927	6.809465
6.821999999999999	6.803804
6.802	6.7777843
6.831000000000001	6.722093
6.821999999999999	6.70514
6.86	6.7053585
6.774	6.709339
6.745000000000001	6.700757
6.821999999999999	6.6676655
6.831000000000001	6.6792088
6.889	6.6963186
6.831000000000001	6.7391605
6.7829999999999995	6.73059
6.706000000000001	6.6933317
6.754	6.6570454
6.696999999999999	6.6204853
6.561999999999999	6.5926447
6.620000000000001	6.5302525
6.581000000000001	6.4913845
6.706000000000001	6.4689445
6.966000000000001	6.5212717
6.889	6.7185073
7.071	6.763891
6.966000000000001	6.8799677
6.86	6.8662767
6.630000000000001	6.7957487
6.649000000000001	6.661216
6.851000000000001	6.562984
6.889	6.6235867
6.879	6.7120147
6.889	6.7479486
6.9079999999999995	6.764533
6.946999999999999	6.772073
6.841000000000001	6.80869
6.870000000000001	6.780793
6.879	6.748746
6.966000000000001	6.7415996
6.851000000000001	6.798319
7.11	6.781676
6.927	6.903875
7.1000000000000005	6.8602285
7.11	6.8933887
7.11	6.9743557
7.1000000000000005	6.968799
7.014	6.9661846
7.071	6.9295807
7.1000000000000005	6.9379964
7.062000000000001	6.946693
7.033000000000001	6.9526243
6.851000000000001	6.9155226
6.917999999999999	6.8343425
6.937000000000001	6.7873306
7.129	6.78049
7.148	6.9131007
7.283000000000001	7.003376
7.725	7.097783
7.773	7.353341
7.859	7.576598
7.84	7.651943
7.811	7.669186
7.571	7.6657014
7.59	7.563607
7.648	7.4510107
7.907	7.4447994
7.84	7.6524153
7.782	7.662076
7.936	7.6257157
7.936	7.6822476
7.965	7.737567
8.08	7.7896852
8.244	7.867055
8.522	7.977212
8.369	8.193825
8.234000000000002	8.190198
8.330000000000002	8.101682
8.263	8.093477
8.167	8.093844
8.272	8.014655
8.474	8.056687
8.484	8.170386
8.657	8.272467
8.772000000000002	8.360395
8.791	8.481028
8.935	8.595287
8.878	8.637472
8.897000000000002	8.648904
8.983	8.633785
8.618	8.6850395
8.753	8.561336
8.801000000000002	8.49582
8.811	8.536615
8.945	8.5599985
8.993000000000002	8.667341
9.272	8.71397
9.204	8.876623
9.108	8.95516
9.253	8.885808
9.233	8.9684
9.224	8.978095
9.406	8.975962
9.339000000000002	9.070766
8.926	9.094464
8.897000000000002	8.858076
8.878	8.675728
8.791	8.610288
8.561	8.58605
8.618	8.463998
8.513	8.389923
8.532	8.337719
8.628	8.32476
8.59	8.442808
8.676000000000002	8.416041
8.743	8.38986
8.782	8.471225
8.561	8.531213
8.609	8.468425
8.561	8.3706455
8.388	8.337281
8.282	8.25843
8.426000000000002	8.155648
8.272	8.142764
8.484	8.124112
8.196	8.185953
8.311	8.110466
8.301	8.052394
8.455000000000002	8.078742
8.455000000000002	8.164682
8.349	8.244401
8.244	8.201221
8.071	8.112577
8.1	7.9863367
8.263	7.910035
8.59	8.003611
8.647	8.198277
8.599	8.34979
8.686	8.389576
8.849	8.456696
8.849	8.59853
8.859	8.631767
8.82	8.661669
8.436	8.624875
8.330000000000002	8.416825
8.224	8.217034
8.465	8.131493
8.436	8.115315
8.609	8.178952
8.686	8.312997
8.618	8.432564
8.407	8.419349
8.369	8.304766
8.215	8.200594
7.955	8.104615
8.052	7.9142303
8.09	7.8344994
8.253	7.8447
8.388	7.965952
8.417	8.089507
8.34	8.204
8.484	8.184141
8.522	8.201976
8.628	8.280577
8.513	8.391569
8.263	8.348743
8.234000000000002	8.200482
8.061	8.073989
8.157	7.955146
8.061	7.920046
8.09	7.9054003
8.109000000000002	7.901724
7.888	7.9172106
8.032	7.808407
8.205000000000002	7.8034687
8.282	7.908787
8.196	8.009486
8.465	8.035078
8.359000000000002	8.14485
8.282	8.173307
8.513	8.122161
8.580000000000002	8.24727
8.887	8.302461
8.907	8.540276
8.887	8.601185
8.926	8.643242
8.503	8.696575
8.493	8.489397
8.407	8.309401
8.599	8.243934
9.032	8.303074
9.041	8.60249
9.214000000000002	8.799402
9.137	8.90978
9.041	8.896415
9.349	8.8056135
9.185	8.948625
9.301	8.970705
9.118000000000002	9.035778
9.032	8.93421
9.032	8.848681
9.31	8.786647
9.281	8.918047
9.262	9.023215
9.128	9.019444
9.08	8.950829
9.214000000000002	8.869284
9.627	8.900707
9.637	9.214172
9.867	9.3367605
9.935	9.492189
9.915	9.624022
10.079	9.637807
9.791	9.733146
9.819000000000003	9.598518
10.127	9.525194
10.127	9.708893
10.367	9.801838
10.396	9.975242
10.578000000000001	10.155316
10.578000000000001	10.208247
10.713000000000001	10.244168
11.001000000000001	10.369279
10.809	10.555847
10.607	10.505861
10.915	10.339517
10.943999999999999	10.456166
10.962999999999997	10.619791
10.54	10.584827
10.588	10.334763
10.588	10.185629
10.319	10.253031
10.588	10.182687
10.742	10.153913
10.617	10.370122
10.54	10.385351
11.154999999999998	10.21201
10.646	10.618774
10.54	10.471218
10.588	10.303465
10.654999999999998	10.291296
9.992	10.291822
9.733	9.990108
9.579	9.608896
9.829	9.359834
10.079	9.43749
9.983	9.661385
10.060000000000002	9.737197
9.848	9.745016
9.685	9.6673975
9.781000000000002	9.470741
9.964	9.442952
9.906	9.59151
10.127	9.719785
10.809	9.783261
11.337	10.308699
11.414000000000001	10.769539
11.952	10.963782
11.125999999999998	11.435321
12.241	11.107635
13.461000000000002	11.417988
13.969999999999999	12.651828
13.643	13.490039
14.806000000000001	13.107373
14.479	13.719878
13.864	14.029769
13.903000000000002	13.453364
13.96	13.374148
13.835999999999999	13.390789
14.190999999999999	13.332478
14.124000000000002	13.647277
13.932000000000002	13.670918
13.739	13.522281
13.240000000000002	13.097256
12.125	12.874325
12.259999999999998	11.965057
12.567	11.642905
11.759999999999998	11.947343
10.588	11.573273
10.212999999999997	10.682339
10.847	10.106985
10.098	10.128702
9.089	9.987512
8.542	9.384899
8.945	8.728389
8.061	8.609288
7.658000000000001	8.222218
8.426000000000002	7.840794
9.272	7.8567686
10.204	8.554631
9.627	9.569185
8.666	9.681255
8.878	8.963633
9.368000000000002	8.615403
9.339000000000002	8.901158
9.512	9.079758
9.896	9.192202
10.031000000000002	9.537139
9.751999999999999	9.690918
8.782	9.580314
8.983	8.971515
9.262	8.693072
8.935	8.797315
8.964	8.805642
9.368000000000002	8.728527
9.704	8.908743
9.493	9.258403
9.493	9.307446
9.685	9.22716
10.012	9.363842
10.29	9.619735
9.992	9.879112
10.108	9.796285
10.175	9.740937
10.396	9.905238
9.368000000000002	9.979436
9.560000000000002	9.569943
9.483	9.149403
8.983	9.219614
8.09	8.91059
7.283000000000001	8.302288
6.793	7.5465393
7.273	7.043901
7.686	6.966824
7.158000000000001	7.230001
6.639	7.172495
6.504999999999999	6.848695
6.696999999999999	6.5695195
7.359999999999999	6.588243
7.581	6.8403983
7.437000000000001	7.207528
7.504	7.297171
6.946999999999999	7.320295
6.649000000000001	7.1183977
7.187000000000001	6.783396
6.966000000000001	6.811298
7.004	6.8771386
7.004	6.8661695
7.004	6.863775
7.004	6.8740835
7.004	6.881178
7.004	6.877036
7.004	6.8733635
7.004	6.8730164
7.004	6.860035
7.004	6.861033
7.004	6.865517
7.004	6.868347
7.004	6.869347
7.004	6.86931
7.004	6.86889
7.004	6.867757
7.004	6.867757
7.004	6.867757
7.004	6.867757
7.004	6.867757
7.004	6.867757
7.004	6.867757
7.004	6.867757
7.004	6.867757
7.004	6.867757
7.004	6.867757
7.004	6.867757
7.004	6.867757
7.004	6.867757
7.004	6.867757
7.004	6.867757
7.004	6.867757
7.004	6.867757
7.004	6.867757
7.004	6.867757
7.004	6.867757
7.004	6.867757
7.004	6.867757
7.004	6.867757
7.004	6.867757
7.004	6.867757
7.004	6.867757
7.004	6.867757
7.004	6.867757
7.004	6.867757
7.004	6.867757
7.004	6.867757
7.004	6.867757
7.004	6.867757
7.004	6.867757
7.004	6.867757
7.004	6.867757
7.004	6.867757
7.004	6.867757
7.004	6.867757
7.004	6.867757
7.004	6.867757
7.004	6.867757
7.004	6.867757
7.004	6.867757
7.004	6.867757
7.004	6.867757
7.004	6.867757
7.004	6.867757
7.004	6.867757
7.004	6.867757
7.004	6.8683767
7.004	6.858903
7.004	6.861033
7.004	6.865517
7.004	6.868347
7.004	6.869347
7.004	6.86931
7.004	6.86889
7.004	6.867757
7.004	6.867757
7.004	6.867757
7.004	6.867757
7.004	6.867757
7.004	6.867757
7.004	6.867757
7.004	6.867757
7.004	6.867757
7.004	6.867757
7.004	6.867757
7.004	6.867757
7.004	6.867757
7.244	6.867757
6.524000000000001	7.1425667
6.533	6.7816887
6.015	6.4757504
6.168000000000001	6.1511345
6.053000000000001	6.0517187
6.244999999999999	5.983636
6.533	6.0852957
6.725999999999999	6.3593035
6.946999999999999	6.4681263
6.975	6.686428
6.841000000000001	6.791086
6.802	6.7827945
7.11	6.7305717
6.966000000000001	6.865122
7.158000000000001	6.8660526
6.457	6.9234147
6.428000000000001	6.6984315
6.101	6.4599986
6.312	6.218869
6.610000000000001	6.1421766
6.716000000000001	6.294334
6.447	6.5187693
6.600999999999999	6.493635
6.620000000000001	6.4749603
6.418	6.4611673
6.361	6.3317943
6.274000000000001	6.2873816
6.457	6.2287455
6.457	6.306331
6.418	6.342308
6.620000000000001	6.347624
6.802	6.4298525
6.927	6.590464
6.879	6.730173
6.927	6.7655373
6.754	6.7824874
7.071	6.731717
6.899	6.818883
6.725999999999999	6.864369
6.927	6.721309
6.966000000000001	6.72593
6.879	6.8179617
7.158000000000001	6.802033
7.196	6.9418488
7.042999999999999	7.002586
6.917999999999999	6.9884844
7.071	6.854418
7.042999999999999	6.8996572
7.12	6.9095473
7.235	6.998657
7.359999999999999	7.0434294
7.138999999999999	7.150781
7.158000000000001	7.096057
6.696999999999999	7.0315456
6.716000000000001	6.8498898
6.793	6.6694584
6.899	6.621994
6.946999999999999	6.6851654
7.062000000000001	6.757426
7.148	6.8921127
7.206	6.9594855
7.494	7.0225735
7.398	7.2131186
7.437000000000001	7.247135
7.062000000000001	7.247052
6.917999999999999	7.1358376
7.609999999999999	6.93472
8.369	7.1369295
8.397	7.8221636
8.34	8.166571
8.465	8.171943
8.215	8.171816
8.061	8.119123
8.128	7.9904194
8.186	7.9627523
8.349	7.9373074
8.003	8.136992
8.013000000000002	7.9638004
7.869	7.847787
7.811	7.7442646
7.686	7.6790752
8.023	7.5774174
8.052	7.758809
8.205000000000002	7.8766947
8.292	7.99774
8.08	8.073729
8.119	7.958578
7.907	7.9002438
7.263999999999999	7.8290887
7.341	7.4716406
7.562	7.2114964
7.504	7.277026
7.513	7.3189344
7.417	7.385321
7.244	7.3260365
7.369	7.2200785
7.263999999999999	7.1828175
7.196	7.1546335
7.379	7.0975122
7.408000000000001	7.1298785
7.465	7.2066245
7.523	7.29222
7.581	7.3465977
7.638	7.382535
7.552	7.4442015
7.85	7.4321117
7.715	7.5591545
7.715	7.5701866
7.754	7.55029
8.388	7.5957932
8.176	7.995199
8.196	8.0126
8.176	7.963727
8.08	7.9538965
8.071	7.911047
8.311	7.8727007
8.1	8.041743
7.936	8.069028
8.013000000000002	7.858699
8.244	7.7898455
7.907	7.9836245
8.157	7.8820972
8.253	7.8807116
8.378	8.023707
8.071	8.114149
8.061	7.9770536
8.003	7.878795
7.888	7.833067
7.84	7.7803726
7.888	7.7063284
7.946	7.708198
7.734	7.731531
7.811	7.6659827
7.936	7.6188784
7.927	7.6861286
7.955	7.7604
7.927	7.7618647
7.955	7.7596297
8.042	7.7562914
7.936	7.876047
7.917	7.790599
7.8309999999999995	7.743535
7.869	7.68222
7.898	7.682499
7.85	7.7193074
7.859	7.695793
7.85	7.6901207
7.859	7.6837726
7.994	7.6820126
7.975	7.7800713
8.061	7.8010607
8.023	7.8350353
7.869	7.832215
7.533000000000001	7.757846
7.581	7.557658
7.494	7.439373
7.59	7.3823833
7.629	7.3860264
7.609999999999999	7.422614
7.629	7.441788
7.696	7.472148
7.609999999999999	7.4976215
7.562	7.476778
7.629	7.4268265
7.677	7.4488926
7.715	7.4782286
7.792	7.513944
7.8020000000000005	7.576522
7.782	7.606852
7.744	7.6082535
7.821	7.584771
7.744	7.6128864
7.821	7.595921
7.84	7.611312
7.84	7.6413465
7.859	7.6516433
7.946	7.6815615
7.965	7.733834
8.061	7.748904
7.936	7.8411655
7.936	7.784442
7.936	7.755992
8.032	7.7282276
7.917	7.813452
8.08	7.7766314
8.052	7.82971
7.984000000000001	7.851069
8.042	7.817422
7.859	7.8420405
8.042	7.7683306
8.032	7.79922
8.061	7.8418317
8.205000000000002	7.861559
8.157	7.9815674
8.148	7.9787664
8.052	7.950405
8.157	7.9157963
8.167	7.9187307
8.167	7.945611
8.224	7.9626245
8.128	8.022047
8.052	7.9599895
8.167	7.9159822
7.917	7.991765
7.946	7.8486137
7.763000000000001	7.765541
7.821	7.6715927
7.821	7.627098
7.8309999999999995	7.626768
7.8309999999999995	7.642724
7.821	7.661718
7.484999999999999	7.6488657
7.494	7.501766
7.427	7.370963
7.465	7.2937665
7.533000000000001	7.2903504
7.523	7.326475
7.465	7.358341
7.504	7.3317995
7.504	7.336512
7.427	7.348534
7.446	7.314722
7.504	7.2745237
7.465	7.300743
7.446	7.310727
7.542000000000001	7.306928
7.609999999999999	7.345393
7.638	7.4214535
7.648	7.455654
7.638	7.4805107
7.754	7.4798446
7.792	7.521538
7.667	7.644634
7.581	7.5601406
7.475	7.47408
7.216	7.38336
7.206	7.1848707
7.206	7.064105
7.244	7.044036
7.398	7.054364
7.408000000000001	7.1457024
7.513	7.2175183
7.504	7.284853
7.494	7.3189716
7.533000000000001	7.3395576
7.581	7.344599
7.581	7.3839526
7.6	7.4033337
7.754	7.4023075
7.773	7.50784
7.927	7.5747004
7.917	7.6993036
7.936	7.6982107
7.907	7.7398567
7.811	7.698086
7.927	7.6589365
7.869	7.711629
7.946	7.724142
7.859	7.7420406
7.84	7.703335
7.936	7.670946
7.907	7.7658663
7.859	7.7391505
7.773	7.714533
7.782	7.644559
7.821	7.6047487
8.013000000000002	7.620843
7.927	7.757521
7.946	7.7541614
7.888	7.7711015
7.917	7.7394195
7.879	7.728524
7.859	7.706135
7.879	7.6774836
7.821	7.68853
7.792	7.6682587
7.821	7.6308117
7.8020000000000005	7.6258774
7.879	7.618983
7.927	7.664876
7.965	7.711359
8.061	7.791207
8.061	7.8260546
7.946	7.84102
8.157	7.789086
8.263	7.8597593
8.167	8.078464
8.119	8.0194435
8.522	7.953944
8.964	8.138067
8.455000000000002	8.619886
8.407	8.431374
8.311	8.24869
8.263	8.16389
7.946	8.109258
7.571	7.9417553
7.523	7.638035
7.523	7.4220247
7.244	7.3653326
7.331	7.2416553
7.254	7.188776
7.321000000000001	7.1516585
7.254	7.1392293
7.312000000000001	7.102214
7.437000000000001	7.115018
7.369	7.2061014
7.331	7.231454
7.331	7.195863
7.263999999999999	7.155648
7.033000000000001	7.1216097
7.023	7.004977
6.966000000000001	6.896586
6.937000000000001	6.849429
7.004	6.8333435
6.985	6.841843
6.831000000000001	6.8686624
6.9079999999999995	6.802968
6.754	6.773122
6.465999999999999	6.709163
6.591000000000001	6.5447154
6.630000000000001	6.4591656
6.639	6.456381
6.572	6.4904656
6.389000000000001	6.497486
6.389000000000001	6.4032373
6.399000000000001	6.3082404
6.361	6.298354
6.475999999999999	6.2791305
6.514	6.314011
6.514	6.3734417
6.436999999999999	6.3859477
6.485000000000001	6.362626
6.447	6.357906
6.436999999999999	6.355907
6.361	6.354656
6.361	6.3165903
6.332	6.268451
6.340999999999999	6.269411
6.264000000000001	6.256151
6.129999999999999	6.241333
6.197	6.1501565
6.284000000000001	6.0864134
6.207000000000001	6.126606
6.226	6.1324577
6.274000000000001	6.134078
6.340999999999999	6.161151
6.322	6.210398
6.322	6.228141
6.274000000000001	6.2332864
6.303000000000001	6.2230577
6.244999999999999	6.204546
6.101	6.195732
6.082000000000001	6.1261525
6.072	6.046404
6.072	6.017285
6.072	5.997698
6.072	5.9787955
6.072	5.9831142
6.072	5.9922333
6.072	5.9965744
6.072	5.996434
6.072	5.9953327
6.072	5.9938307
6.072	5.9926147
6.072	5.9926147
6.678	5.9926147
6.821999999999999	6.3368196
6.553	6.7126384
6.428000000000001	6.583741
6.340999999999999	6.4157257
6.322	6.3189507
6.264000000000001	6.24673
6.465999999999999	6.2290926
6.389000000000001	6.364887
6.215999999999999	6.3247876
6.293	6.210885
6.284000000000001	6.1673985
6.254999999999999	6.187076
6.293	6.185834
6.389000000000001	6.196492
6.465999999999999	6.2820787
6.389000000000001	6.3278723
6.322	6.3231163
6.274000000000001	6.269228
6.322	6.2171183
6.351	6.209752
6.340999999999999	6.24982
6.340999999999999	6.255808
6.409000000000001	6.2516694
6.389000000000001	6.3150673
6.379999999999999	6.306426
6.409000000000001	6.2867546
6.475999999999999	6.298002
6.447	6.3616667
6.447	6.3928056
6.504999999999999	6.353321
6.447	6.368143
6.504999999999999	6.3745418
6.533	6.3832445
6.572	6.4127254
6.696999999999999	6.430822
6.620000000000001	6.513609
6.610000000000001	6.52697
6.504999999999999	6.504429
6.543	6.4591713
6.457	6.4278955
6.457	6.388014
6.465999999999999	6.362922
6.447	6.3561907
6.6579999999999995	6.367446
6.620000000000001	6.462633
6.649000000000001	6.4983683
6.754	6.510079
6.851000000000001	6.6089687
6.774	6.688997
6.620000000000001	6.6703434
6.610000000000001	6.5956087
6.600999999999999	6.52013
6.485000000000001	6.5132785
6.533	6.4582396
6.6579999999999995	6.4279346
6.649000000000001	6.476904
6.725999999999999	6.511694
6.639	6.5680466
6.610000000000001	6.5843277
6.399000000000001	6.536806
6.361	6.4224935
6.389000000000001	6.312195
6.524000000000001	6.3079515
6.524000000000001	6.3419905
6.504999999999999	6.3762226
6.543	6.398141
6.553	6.417881
6.465999999999999	6.444763
6.389000000000001	6.4145327
6.418	6.3472905
6.418	6.3138056
6.332	6.3112106
6.370000000000001	6.2811165
6.215999999999999	6.265437
6.14	6.2224293
6.129999999999999	6.1292143
6.168000000000001	6.0619264
6.111	6.0583305
6.072	6.0509224
6.023999999999999	6.024661
6.033999999999999	5.9843397
6.015	5.956935
5.986	5.9456463
6.053000000000001	5.9308567
5.957000000000001	5.946105
5.812999999999999	5.9345517
5.698	5.8629284
5.65	5.7424984
5.698	5.641179
5.746	5.621866
5.601	5.645722
5.716999999999999	5.6257505
5.9670000000000005	5.627939
5.9670000000000005	5.778657
6.005	5.841015
6.043000000000001	5.959801
6.101	5.9606676
6.091	5.9752502
6.082000000000001	5.9900675
6.043000000000001	5.9936333
6.053000000000001	5.9860153
6.053000000000001	5.9686418
6.082000000000001	5.9650173
6.158999999999999	5.97077
6.178000000000001	6.0165744
6.149000000000001	6.0566187
6.119999999999999	6.0719843
6.111	6.059661
6.063000000000001	6.0336056
6.082000000000001	6.0115066
5.9670000000000005	6.000678
6.082000000000001	5.947622
6.119999999999999	5.9573793
6.033999999999999	5.987838
6.226	5.986519
6.168000000000001	6.054662
6.409000000000001	6.0936413
6.409000000000001	6.2103167
6.370000000000001	6.277131
6.361	6.287595
6.293	6.2697678
6.254999999999999	6.239212
6.244999999999999	6.202318
6.149000000000001	6.1809177
6.101	6.1259375
5.986	6.059893
5.774	5.986449
5.802999999999999	5.8597608
5.746	5.756612
5.552999999999999	5.7010937
5.601	5.6177707
5.736000000000001	5.565891
5.573	5.5991163
5.621	5.570344
5.621	5.5563183
5.677999999999999	5.5688667
5.736000000000001	5.5850306
5.726	5.626023
5.832000000000001	5.6538033
5.765	5.7095656
5.812999999999999	5.7232103
5.832000000000001	5.7321625
5.802999999999999	5.757497
5.802999999999999	5.7535257
5.861	5.744912
5.8420000000000005	5.764277
5.861	5.7782936
5.89	5.7907534
5.909	5.811655
5.861	5.832632
5.802999999999999	5.823452
5.707000000000001	5.7923207
5.707000000000001	5.7255964
5.688	5.681512
5.698	5.6505575
5.87	5.632849
5.937999999999999	5.713259
5.677999999999999	5.801959
5.707000000000001	5.7396092
5.794	5.661605
5.677999999999999	5.669565
5.707000000000001	5.6559634
5.726	5.646381
5.698	5.65502
5.601	5.655468
5.621	5.601731
5.563	5.57623
5.581999999999999	5.5332775
5.611000000000001	5.5204573
5.563	5.5365524
5.534	5.531738
5.486000000000001	5.515365
5.419	5.478242
5.39	5.4415045
5.4	5.3957443
5.323	5.3636475
5.236	5.3315935
5.332	5.271894
5.342	5.268248
5.246	5.279062
5.275	5.2640038
5.323	5.2500963
5.352	5.2692223
5.39	5.281325
5.429	5.311342
5.429	5.3479223
5.591999999999999	5.375152
5.591999999999999	5.4575047
5.552999999999999	5.501252
5.456999999999999	5.5112715
5.525	5.4747057
5.611000000000001	5.46371
5.573	5.509878
5.581999999999999	5.5273695
5.581999999999999	5.527369
5.765	5.5378237
5.822	5.631584
5.755	5.727971
5.63	5.768816
5.601	5.6509795
5.581999999999999	5.5768075
5.361	5.556428
5.688	5.4468727
5.573	5.5036716
5.611000000000001	5.5270195
5.621	5.552131
5.581999999999999	5.55699
5.477	5.5439353
5.409	5.5040116
5.4	5.433919
5.937999999999999	5.3802757
[truncated: 905 more rows]
