# Supplementary material for: Stock market forecasting research based on GA-WOA-LSTM
Source: PLoS One. 2025 Aug 27;20(8):e0330324. doi: 10.1371/journal.pone.0330324 (PMC12385415; doi:10.1371/journal.pone.0330324)
Supplement: S1 File — (ZIP) [file pone.0330324.s001.zip › Paper Model/SY/SANYUAN-600429.SS/GA-WOA-LSTM/train_results/RNN_evaluation_metrics.csv]

Dataset	MAE	MAPE (%)	RMSE	R2
Train	0.16183492945048436	2.3450992379228714	0.24845532903313447	0.9716241916361632
Test	0.07989368596652345	1.7598462574627525	0.11949639258446823	0.9313067508689281
