# Supplementary material for: Stock market forecasting research based on GA-WOA-LSTM
Source: PLoS One. 2025 Aug 27;20(8):e0330324. doi: 10.1371/journal.pone.0330324 (PMC12385415; doi:10.1371/journal.pone.0330324)
Supplement: S1 File — (ZIP) [file pone.0330324.s001.zip › Paper Model/SY/SANYUAN-600429.SS/GA-WOA-LSTM/train_results/RNN_test_prediction.csv]

Actual_Close	Predicted_Close
5.336	5.280579
5.327	5.2886577
5.288	5.305026
5.239	5.30445
5.229	5.251272
5.229	5.216064
5.18	5.2043157
5.219	5.232231
5.21	5.229803
5.268	5.201949
5.317	5.1820908
5.19	5.2357426
5.122	5.2267394
5.005	5.190663
5.102	5.1067524
5.112	5.066267
5.239	5.0669403
5.327	5.160325
5.375	5.233616
5.483	5.277431
5.658000000000001	5.3322897
5.463	5.449532
5.307	5.4374256
4.897	5.390606
4.722	5.213339
4.771	5.04935
4.585	4.939993
4.644	4.794431
4.673	4.751668
4.488	4.7548623
4.527	4.688031
4.624	4.6363564
4.585	4.601631
4.663	4.5876145
4.663	4.6296415
4.693	4.6119986
4.644	4.6457095
4.644	4.63093
4.624	4.6235156
4.741	4.6190243
4.888	4.6698003
4.683	4.7580223
4.741	4.772482
4.722	4.7431254
4.702	4.7217293
4.771	4.69482
4.879	4.7504973
4.899	4.802757
4.889	4.821241
4.919	4.81219
4.879	4.8602004
4.869	4.854902
4.86	4.8363814
4.899	4.8217163
4.85	4.8649364
4.909	4.8488727
4.948	4.867486
4.988	4.8968134
4.988	4.939589
4.988	4.950786
4.998	4.945307
4.958	4.9357195
4.968	4.9276695
5.037	4.9267054
5.037	4.9564123
5.106	4.9873066
5.047	5.022211
5.165	5.014857
5.106	5.1048794
5.067	5.080718
5.007	5.042367
4.919	5.006874
4.889	4.9632735
4.909	4.930414
4.919	4.9107695
4.86	4.9064975
4.85	4.89566
4.86	4.8700795
4.623	4.8523374
4.712	4.7730207
4.771	4.72849
4.81	4.722202
4.791	4.737099
4.8	4.771
4.771	4.7909975
4.781	4.767664
4.741	4.738285
4.741	4.7308235
4.682	4.736892
4.692	4.7086453
4.524	4.6893306
4.465	4.6234803
4.544	4.559688
4.653	4.543254
4.672	4.5709553
4.633	4.614089
4.633	4.6359034
4.712	4.6252923
4.771	4.6261067
4.781	4.6576777
4.791	4.6856036
4.83	4.714406
4.751	4.778835
4.712	4.7596025
4.751	4.727255
4.731	4.721466
4.653	4.7140365
4.751	4.682197
4.82	4.689856
4.899	4.7205296
4.919	4.802321
4.889	4.833592
4.86	4.858187
4.869	4.843343
4.86	4.83992
4.86	4.8311934
4.83	4.8306875
4.761	4.811995
4.761	4.8010435
4.781	4.760128
4.771	4.7636704
4.731	4.7470264
4.505	4.73297
4.554	4.655757
4.544	4.6272917
4.643	4.578536
4.584	4.595556
4.524	4.5830317
4.416	4.578904
4.603	4.5188155
4.564	4.531146
4.524	4.526853
4.485	4.539974
4.386	4.5297937
4.416	4.471882
4.446	4.4272594
4.505	4.403823
4.505	4.4419694
4.544	4.492672
4.505	4.531077
4.446	4.507623
4.406	4.468915
4.357	4.432687
4.258	4.3964787
4.189	4.355968
4.229	4.3024764
4.278	4.270703
4.12	4.2717967
4.091	4.2281566
4.278	4.190384
4.308	4.2121377
4.288	4.241928
4.367	4.2768474
4.446	4.3328347
4.446	4.376462
4.465	4.372732
4.436	4.380316
4.495	4.4015617
4.485	4.4403124
4.524	4.4613514
4.574	4.4717393
4.623	4.4926114
4.524	4.5286293
4.564	4.5300617
4.495	4.544448
4.544	4.5193477
4.455	4.5333633
4.455	4.5000186
4.495	4.4836054
4.574	4.4818482
4.574	4.5003104
5.027	4.5122595
5.53	4.778369
5.392	5.5085998
5.274	5.7365255
5.362	5.2961254
5.323	5.045267
5.421	5.102726
5.283	5.4474974
5.412	5.54777
5.52	5.6254153
5.274	5.5292215
5.293	5.3769236
5.175	5.2318616
4.998	5.262596
5.067	5.2230873
5.067	5.1810837
5.116	5.1011496
5.126	5.1099606
5.195	5.147398
5.264	5.1718054
5.136	5.249958
5.244	5.1556683
5.086	5.1441374
5.067	5.1451826
4.988	5.1218333
4.86	5.0822163
4.899	5.030575
4.83	4.9373736
4.8	4.86063
4.731	4.841648
4.8	4.8193555
4.869	4.809733
4.761	4.834923
4.771	4.8073163
4.771	4.7853503
4.82	4.755122
4.83	4.7584434
4.869	4.8196025
4.879	4.8339505
4.919	4.8499947
4.86	4.847853
4.8	4.8377094
4.86	4.7991724
4.8	4.8196597
4.83	4.79469
4.938	4.816682
5.067	4.8986397
5.126	5.022195
5.165	5.0596995
5.126	5.0542307
5.165	5.0859046
5.224	5.091562
5.224	5.152066
5.234	5.145646
5.234	5.140837
5.185	5.184793
5.283	5.19891
5.254	5.25027
5.214	5.2289987
5.175	5.1870594
5.175	5.1632833
5.274	5.151743
5.106	5.212174
5.096	5.1772256
5.126	5.1219044
5.076	5.1139574
5.037	5.118642
5.067	5.0819807
5.096	5.0545244
5.027	5.024196
5.027	5.0286145
4.889	5.0285234
4.879	5.0001926
4.889	4.9347367
4.899	4.9032545
4.879	4.8681817
4.85	4.863592
4.86	4.873348
4.8	4.879245
4.83	4.825489
4.84	4.7933526
4.879	4.8221846
4.86	4.849946
4.781	4.849111
4.791	4.8158164
4.741	4.786708
4.692	4.756938
4.662	4.72536
4.731	4.702487
4.682	4.7021136
4.692	4.701664
4.751	4.7090607
4.692	4.7090635
4.653	4.6782303
4.643	4.657983
4.593	4.67922
4.574	4.641536
4.623	4.5892916
4.771	4.5690746
4.81	4.6719913
4.84	4.7494907
4.85	4.7734027
4.86	4.75456
4.869	4.825286
4.889	4.839866
4.899	4.819845
4.869	4.8010345
4.879	4.8272505
4.84	4.8534036
4.84	4.8494573
4.791	4.8080673
4.781	4.788098
4.84	4.7792625
4.791	4.8083377
4.692	4.804597
4.672	4.767088
4.672	4.713718
4.613	4.675064
4.603	4.6410975
4.534	4.6240635
4.593	4.597243
4.653	4.5958595
4.662	4.610048
4.643	4.619405
4.662	4.627039
4.672	4.615039
4.653	4.627247
4.731	4.6294336
4.731	4.662752
4.771	4.660933
4.761	4.719113
4.761	4.723769
4.712	4.7249722
4.692	4.7120175
4.653	4.698271
4.564	4.66697
4.692	4.626887
4.712	4.632094
4.692	4.642541
4.702	4.655487
4.771	4.6881037
4.771	4.7230487
4.751	4.7223835
4.731	4.704289
4.761	4.7028284
4.741	4.7171392
4.771	4.718341
4.761	4.725935
4.781	4.738836
4.771	4.7649937
4.85	4.739104
4.938	4.7816706
4.988	4.8399224
4.978	4.8863907
5.037	4.9033628
5.086	4.9621396
5.076	4.982353
5.106	5.005932
5.155	5.015865
5.224	5.0616374
5.224	5.1324015
5.313	5.148986
5.402	5.2091646
5.5	5.2575016
5.382	5.347268
5.343	5.378177
5.372	5.330343
5.372	5.2822514
5.36	5.28466
5.272	5.308108
5.232	5.302457
5.222	5.2850733
5.193	5.2229695
5.212	5.1934886
5.153	5.1935906
5.183	5.194008
5.232	5.1963944
5.163	5.1981707
5.212	5.1506567
5.123	5.154875
5.143	5.128411
5.123	5.1803036
5.094	5.1720824
5.015	5.096323
5.163	5.036016
5.311	5.0985503
4.985	5.3218617
4.926	5.2997684
4.808	5.068672
4.817	4.848958
4.867	4.789646
4.926	4.887775
4.936	4.9343214
4.916	4.9356713
4.985	4.885873
4.985	4.9382734
4.995	4.919161
5.044	4.9428477
4.965	4.9734035
4.995	4.9607754
4.946	4.949417
4.926	4.928094
4.956	4.913611
4.906	4.9316807
4.857	4.9069095
4.808	4.904062
4.867	4.8509126
4.847	4.8548255
4.758	4.832237
4.738	4.807741
4.748	4.778246
4.679	4.764967
4.62	4.7093563
4.59	4.683092
4.541	4.6477447
4.65	4.612541
4.699	4.6331034
4.699	4.6430373
4.798	4.648186
4.679	4.701127
4.659	4.7528267
4.679	4.7277975
4.65	4.6707363
4.659	4.599779
4.709	4.6499214
4.669	4.6907964
4.659	4.6941757
4.64	4.6467056
4.64	4.627674
4.659	4.6201105
4.659	4.6375246
4.699	4.645
4.65	4.6822786
4.65	4.654631
4.679	4.643055
4.709	4.6467795
4.738	4.6867046
4.748	4.7290597
4.798	4.724542
4.758	4.7237477
4.748	4.73079
4.709	4.7257557
4.738	4.715864
4.729	4.7101283
4.699	4.70949
4.748	4.712855
4.788	4.7924423
4.837	4.8003435
4.709	4.7912316
4.65	4.745836
4.689	4.71723
4.61	4.6908917
4.59	4.6725183
4.551	4.6504397
4.492	4.615128
4.452	4.5625963
4.383	4.5096507
4.432	4.4596043
4.383	4.4505553
4.344	4.431809
4.294	4.398047
4.413	4.376791
4.432	4.3949203
4.403	4.409045
4.472	4.4235983
4.452	4.4385743
4.403	4.417144
4.363	4.41327
4.294	4.395506
4.304	4.3686175
4.334	4.341532
4.393	4.333562
4.413	4.346728
4.383	4.405619
4.383	4.4110265
4.274	4.3876677
4.186	4.323245
4.166	4.297479
3.939	4.231649
3.939	4.1671724
4.067	4.0893826
4.166	4.0796723
4.205	4.105343
4.117	4.2121444
4.047	4.196488
3.909	4.1643834
3.87	4.07121
3.791	3.9941642
3.544	3.9681106
3.643	3.8710942
3.574	3.7894099
3.84	3.7451658
3.889	3.80626
3.889	3.879827
3.929	3.8802803
3.959	3.9363976
4.008	3.9298518
3.998	3.9737868
4.028	3.9857578
3.9190000000000005	4.002283
3.9780000000000006	4.0261083
4.067	4.0229344
3.988	4.030179
3.939	4.017262
4.057	4.0159616
4.008	4.066794
3.998	4.054909
4.038	4.0204797
4.077	4.019552
4.047	4.0495105
4.028	4.079834
4.067	4.064266
4.107	4.052655
4.107	4.0743475
4.176	4.109017
4.205	4.1713796
4.117	4.1617336
4.087	4.137063
4.097	4.1398306
4.067	4.128495
4.067	4.10628
4.097	4.0970182
4.156	4.0835276
4.205	4.1310472
4.245	4.177349
4.245	4.1985292
4.245	4.2239265
4.186	4.2223716
4.186	4.193802
4.136	4.1926727
4.087	4.19309
3.88	4.1704326
4.047	4.1070495
4.047	4.073767
4.057	4.0524845
4.077	4.060831
4.038	4.1186185
4.057	4.093824
4.057	4.062776
4.245	4.042953
4.274	4.170437
4.383	4.213432
4.432	4.2941427
4.462	4.32154
4.393	4.372292
4.403	4.3685503
4.403	4.3866615
4.344	4.3833747
4.373	4.388204
4.334	4.3634615
4.363	4.3438187
4.383	4.345173
4.423	4.364986
4.403	4.406061
4.353	4.4112034
4.255	4.374183
4.294	4.329114
4.265	4.314436
4.205	4.2818093
4.215	4.2634473
4.166	4.2596827
4.166	4.2450504
4.077	4.209191
4.087	4.1703444
3.968	4.120888
3.8300000000000005	4.085492
3.959	4.0361814
3.87	4.02023
3.889	3.9586244
3.84	3.9380038
3.88	3.9225156
3.8300000000000005	3.9176784
3.82	3.9042213
3.801	3.8765635
3.722	3.8640563
3.7410000000000005	3.8327785
3.643	3.7995646
3.702	3.7601588
3.7509999999999994	3.7511246
3.692	3.7610853
3.6820000000000004	3.750895
3.791	3.768944
3.781	3.7885706
3.8300000000000005	3.7861066
3.7410000000000005	3.818637
3.7410000000000005	3.8095124
3.692	3.7848296
3.662	3.7667341
3.672	3.743024
3.7710000000000004	3.7248845
3.82	3.7541406
3.8099999999999996	3.794385
3.79	3.8269224
3.8300000000000005	3.8253815
3.88	3.8342962
3.82	3.84647
3.82	3.8564265
3.7599999999999993	3.853474
3.74	3.8374865
3.7599999999999993	3.8116033
3.79	3.809577
3.7599999999999993	3.8046498
3.79	3.8144186
3.85	3.8193712
3.85	3.8711298
3.85	3.8775392
3.85	3.8677013
3.92	3.8630686
3.9	3.9131262
3.95	3.9129913
3.95	3.9295695
3.99	3.9328642
3.9399999999999995	3.961812
3.88	3.9616897
3.9	3.9456336
3.85	3.9419105
3.87	3.9177241
3.8099999999999996	3.903909
3.79	3.8817294
3.72	3.8634744
3.61	3.8339536
3.5999999999999996	3.7983503
3.61	3.7366726
3.62	3.7015994
3.6299999999999994	3.6708255
3.6799999999999997	3.6858265
3.61	3.709194
3.6299999999999994	3.702671
3.62	3.6850157
3.67	3.6772344
3.64	3.6750946
3.64	3.6789546
3.65	3.6843705
3.59	3.6913419
3.61	3.6786623
3.61	3.6657302
3.54	3.6519427
3.72	3.6317413
3.72	3.6969943
3.71	3.7154384
3.8099999999999996	3.7285185
3.84	3.774759
3.99	3.834238
4.22	3.9195604
4.49	4.142332
4.52	4.4223747
4.16	4.508355
4.22	4.280726
4.22	4.1429043
4.24	4.1691074
4.16	4.275832
4.17	4.2835712
4.13	4.247722
4.16	4.200948
4.17	4.1937656
4.23	4.1999383
4.25	4.2108407
4.24	4.220667
4.28	4.228563
4.4	4.264455
4.33	4.3523517
4.31	4.3798695
4.32	4.343531
4.29	4.316693
4.36	4.284658
4.4	4.3164134
4.43	4.3766675
4.61	4.4133563
4.53	4.5225306
4.46	4.5037956
4.44	4.4885054
4.42	4.4596195
4.33	4.4313245
4.27	4.387381
4.28	4.3722253
4.32	4.3659334
4.36	4.3502245
4.37	4.325469
4.21	4.326286
4.28	4.3211737
4.4	4.319084
4.4	4.3664775
4.46	4.360342
4.51	4.4261603
4.56	4.4823227
4.55	4.5282297
4.5	4.507478
4.5	4.5085692
4.6	4.4947405
4.65	4.558891
4.69	4.6913433
4.84	4.9008684
5.32	4.881437
5.490000000000001	4.9067316
5.48	5.826426
5.06	5.90623
4.89	5.2506504
4.85	4.6480346
4.8	4.793148
4.54	5.0074606
4.58	5.164013
4.49	4.7966905
4.56	4.599873
4.63	4.554532
4.52	4.6268625
4.4	4.6089983
4.45	4.570988
4.16	4.5601125
4.1	4.436508
4.11	4.2793794
4.15	4.1914163
4.07	4.193819
3.95	4.205451
4.01	4.1496243
4.14	4.0941806
4.16	4.1124415
4.18	4.137614
4.17	4.173039
4.19	4.1689873
4.12	4.186215
4.05	4.185375
4.06	4.1384377
4.08	4.1161075
4.09	4.0986457
4.07	4.113795
4.09	4.1175575
4.16	4.132498
4.25	4.1746173
4.23	4.196063
4.22	4.1859255
4.27	4.196795
4.22	4.2943025
4.29	4.262696
4.16	4.2531886
4.18	4.219299
4.21	4.2200336
4.17	4.211795
4.22	4.201466
4.18	4.2407494
4.23	4.231709
4.32	4.2165594
4.25	4.31106
4.22	4.298708
4.21	4.2704744
4.17	4.2061234
4.2	4.1912503
4.17	4.214876
4.2	4.219765
4.23	4.1940827
4.2	4.2274203
