# Supplementary material for: Stock market forecasting research based on GA-WOA-LSTM
Source: PLoS One. 2025 Aug 27;20(8):e0330324. doi: 10.1371/journal.pone.0330324 (PMC12385415; doi:10.1371/journal.pone.0330324)
Supplement: S1 File — (ZIP) [file pone.0330324.s001.zip › Paper Model/SY/SANYUAN-600429.SS/GA-WOA-LSTM/train_results/RNN_train_prediction.csv]

Actual_Close_Train	Predicted_Close_Train
7.456	7.2165284
7.552	7.2261934
7.792	7.2628117
7.6	7.509465
7.484999999999999	7.623949
7.484999999999999	7.5648384
7.504	7.403927
7.417	7.3548203
7.475	7.3658037
7.388999999999999	7.4036627
7.484999999999999	7.3860865
7.667	7.3604574
7.475	7.4848785
7.667	7.4242887
7.7059999999999995	7.5024896
7.754	7.5462155
7.302	7.600149
7.446	7.469166
7.562	7.426064
7.388999999999999	7.4223566
7.283000000000001	7.4206257
7.023	7.3430805
6.774	7.2273126
6.706000000000001	7.0088406
6.620000000000001	6.8843145
6.639	6.7656064
6.678	6.7047095
6.802	6.6511517
6.639	6.678646
6.600999999999999	6.6612587
6.639	6.632558
6.572	6.5760045
6.119999999999999	6.5626554
6.188000000000001	6.405262
6.188000000000001	6.262516
5.726	6.2040625
5.8420000000000005	6.043029
5.755	5.963849
5.861	5.8877316
6.015	5.866239
6.572	5.847935
6.361	6.0487967
6.332	6.227316
6.351	6.3077807
6.284000000000001	6.2629156
6.082000000000001	6.1824884
5.89	6.132673
5.994999999999999	6.006218
6.015	5.9774733
6.284000000000001	5.9942346
6.111	6.1297436
6.111	6.1212006
6.322	6.045724
6.293	6.085661
6.197	6.1429925
6.197	6.15224
6.197	6.1536016
5.919	6.1298914
6.063000000000001	6.012425
6.053000000000001	5.970356
6.033999999999999	5.9785633
6.063000000000001	6.003988
5.976	6.012204
5.861	5.974201
5.552999999999999	5.900613
5.323	5.7590218
5.236	5.5938444
5.294	5.452503
5.198	5.344501
5.294	5.2645273
5.621	5.2900076
5.544	5.479804
5.621	5.515047
5.659	5.4824295
5.467	5.473621
5.505	5.4522095
5.352	5.4679217
5.323	5.4112816
5.456999999999999	5.34929
5.601	5.3475957
5.698	5.4325976
5.794	5.5629306
5.716999999999999	5.6431303
5.726	5.6264563
5.774	5.6204844
5.89	5.6349263
5.87	5.709154
5.88	5.7489586
5.9670000000000005	5.7703977
5.8420000000000005	5.8304114
5.919	5.8254337
5.994999999999999	5.8400416
6.158999999999999	5.860372
6.149000000000001	5.9371367
5.919	5.998742
5.919	5.9778395
5.784	5.92801
5.87	5.831836
6.053000000000001	5.7993736
6.111	5.878488
6.428000000000001	5.965377
6.620000000000001	6.167429
6.514	6.330167
6.293	6.4194922
6.370000000000001	6.341603
6.063000000000001	6.2432084
6.053000000000001	6.1616716
6.111	6.1149645
6.226	6.0785093
6.082000000000001	6.1225715
6.236	6.0998583
6.370000000000001	6.1558347
6.457	6.2335296
6.475999999999999	6.277839
6.475999999999999	6.305379
6.409000000000001	6.3469787
6.264000000000001	6.3387146
6.6579999999999995	6.2800236
6.668	6.3978662
7.216	6.491197
7.254	6.827117
7.129	6.9762383
7.408000000000001	6.9918127
8.148	7.097953
7.811	7.4941874
8.013000000000002	7.643347
7.879	7.7448964
7.859	7.7458973
7.773	7.7540402
7.869	7.7057524
8.148	7.777434
7.879	7.903771
7.715	7.8930035
7.446	7.7991633
7.206	7.6315165
7.11	7.425845
7.312000000000001	7.258782
7.388999999999999	7.237158
7.369	7.274955
7.484999999999999	7.2959156
7.552	7.3969507
7.619	7.4391785
7.321000000000001	7.4608727
7.811	7.3498907
7.686	7.4816313
7.792	7.4902143
7.638	7.5739326
7.907	7.624097
8.003	7.7561173
8.013000000000002	7.74883
8.234000000000002	7.819144
8.34	7.941986
8.686	8.064225
8.474	8.296763
7.763000000000001	8.334091
7.917	8.127957
7.571	8.008977
7.571	7.7891755
7.484999999999999	7.660982
7.629	7.57849
7.792	7.555549
7.946	7.642311
8.167	7.7394695
8.128	7.862811
8.167	7.9583416
8.272	8.024357
7.898	8.034545
7.869	7.899253
8.08	7.828631
7.744	7.984873
7.59	7.8874664
7.696	7.717952
7.696	7.6300755
7.504	7.641353
7.581	7.629015
7.782	7.577938
7.8309999999999995	7.5927544
7.84	7.6441107
7.715	7.707203
7.773	7.6719885
7.811	7.6367617
7.888	7.629506
8.042	7.744829
7.907	7.864592
7.504	7.8037386
7.196	7.66818
7.071	7.4831657
7.206	7.3010645
7.138999999999999	7.212733
7.216	7.149812
7.302	7.1765738
7.312000000000001	7.220695
7.206	7.2104797
7.11	7.157973
7.091000000000001	7.1009197
7.206	7.0559583
7.475	7.0570374
7.187000000000001	7.168435
6.851000000000001	7.2053814
6.600999999999999	7.0775957
6.600999999999999	6.867597
6.793	6.702746
6.524000000000001	6.6825643
6.447	6.603747
6.129999999999999	6.5859585
5.986	6.445202
6.082000000000001	6.2361956
6.197	6.135932
6.284000000000001	6.1123466
6.340999999999999	6.1518908
6.379999999999999	6.2152953
6.495000000000001	6.25581
6.696999999999999	6.320178
6.591000000000001	6.4018965
6.678	6.4387574
7.35	6.531683
7.388999999999999	6.8118486
7.235	6.9851985
7.062000000000001	7.035704
7.177	7.0004377
6.889	6.996745
7.014	6.934085
7.1000000000000005	6.935369
7.158000000000001	6.995599
7.187000000000001	7.0450754
7.235	7.077797
7.148	7.0837183
7.033000000000001	7.059718
7.129	7.014104
7.225	7.0164614
7.273	7.0754156
7.408000000000001	7.112496
7.494	7.19788
7.456	7.3134766
7.619	7.3455753
7.465	7.3853474
7.609999999999999	7.354945
7.763000000000001	7.423834
7.562	7.567685
7.456	7.5250425
7.408000000000001	7.4726644
7.484999999999999	7.386904
7.398	7.376177
7.504	7.354903
7.619	7.3849583
7.677	7.4311104
7.648	7.508881
7.321000000000001	7.5647526
7.273	7.454656
8.003	7.3366137
7.907	7.6283407
8.003	7.657156
7.686	7.763611
7.8020000000000005	7.721672
7.782	7.687295
7.542000000000001	7.661881
7.629	7.591836
7.677	7.5757885
7.523	7.5957413
7.552	7.5270233
7.667	7.499995
7.6	7.5377946
7.388999999999999	7.5321817
7.638	7.4521065
7.552	7.5491548
7.456	7.5229654
7.033000000000001	7.4583864
7.033000000000001	7.2723317
6.937000000000001	7.118023
6.985	7.0649433
7.033000000000001	7.006959
7.081	6.9837728
7.11	7.007099
7.177	7.017251
7.023	7.031509
7.11	6.9989605
7.033000000000001	6.9884176
7.129	6.9518776
7.562	7.004256
7.59	7.228902
7.59	7.338649
8.148	7.4075785
7.677	7.886867
8.445	7.763137
9.291	7.8268824
8.359000000000002	8.578865
7.888	8.615055
8.455000000000002	8.205013
8.666	8.10804
8.369	8.361281
8.57	8.417402
8.666	8.554179
8.887	8.543936
8.609	8.749337
8.186	8.66805
7.888	8.397743
8.042	8.109739
8.061	8.019807
7.417	8.030965
7.148	7.8771095
7.225	7.6021986
7.263999999999999	7.424034
7.35	7.262842
7.35	7.283105
7.456	7.3197403
7.59	7.3863153
7.552	7.428246
7.302	7.4315042
7.379	7.357183
7.465	7.347288
7.619	7.3489265
7.773	7.4404945
7.859	7.53973
7.7059999999999995	7.6068153
7.677	7.6169434
7.936	7.600095
7.888	7.6936564
7.984000000000001	7.7351
7.955	7.8088284
7.965	7.8216677
7.984000000000001	7.8335047
7.8020000000000005	7.8673067
7.975	7.8089094
8.109000000000002	7.8142653
8.042	7.9317884
7.475	7.927168
7.552	7.7481503
7.6	7.6246815
7.398	7.5814238
7.35	7.4838676
7.35	7.4234915
7.12	7.369462
7.1000000000000005	7.2553444
7.158000000000001	7.174353
6.956000000000001	7.125923
6.802	7.043199
6.678	6.9016676
6.725999999999999	6.749257
6.889	6.7617464
6.927	6.8063736
6.995	6.8223658
6.985	6.8928394
7.091000000000001	6.9138317
6.9079999999999995	6.916944
6.899	6.877775
7.379	6.818039
7.388999999999999	7.0802135
7.216	7.13867
7.302	7.139694
7.427	7.1592193
7.456	7.233202
7.254	7.372363
7.11	7.315858
7.158000000000001	7.1713333
7.1000000000000005	7.1059093
6.802	7.056898
6.851000000000001	6.953395
6.966000000000001	6.9069786
6.754	6.8686705
6.821999999999999	6.810155
6.802	6.809244
6.821999999999999	6.773958
6.802	6.730646
6.9079999999999995	6.732768
6.754	6.78207
6.774	6.7471743
6.899	6.717437
7.091000000000001	6.7262235
6.889	6.867259
6.716000000000001	6.86938
6.793	6.815338
6.524000000000001	6.7630634
6.312	6.6116295
6.322	6.499557
6.370000000000001	6.4148707
6.370000000000001	6.380192
6.524000000000001	6.335272
6.591000000000001	6.369767
6.600999999999999	6.417284
6.620000000000001	6.475231
6.361	6.502365
6.379999999999999	6.405938
6.063000000000001	6.3533826
5.947	6.2156014
6.023999999999999	6.1009703
6.168000000000001	6.03125
6.158999999999999	6.045228
6.178000000000001	6.1023903
6.322	6.1489506
6.389000000000001	6.201729
6.332	6.23578
6.418	6.2250996
6.428000000000001	6.227699
6.668	6.272463
6.600999999999999	6.4379177
6.485000000000001	6.4714007
6.735	6.4389834
6.514	6.578183
6.581000000000001	6.5294423
6.745000000000001	6.5078464
6.725999999999999	6.537397
6.870000000000001	6.574685
6.696999999999999	6.711104
6.399000000000001	6.6637573
6.409000000000001	6.529291
6.436999999999999	6.4194565
6.370000000000001	6.3934717
6.379999999999999	6.3841734
6.418	6.3518443
6.600999999999999	6.355139
6.668	6.4300537
6.668	6.479599
6.725999999999999	6.5155106
6.312	6.618108
6.188000000000001	6.476165
6.168000000000001	6.303583
6.168000000000001	6.183436
6.129999999999999	6.153993
5.976	6.1523943
5.898999999999999	6.0865135
5.65	5.999567
5.477	5.862358
5.409	5.690818
5.525	5.5734277
5.563	5.529755
5.477	5.5142446
5.284	5.5027695
5.054	5.4416347
5.121	5.2725735
5.16	5.179099
5.025	5.16477
4.9	5.11116
4.948	5.0321293
5.035	4.9949064
4.91	4.9929504
4.698	4.940414
4.698	4.855485
4.929	4.7770953
5.102	4.785501
5.063	4.8747134
5.054	4.9773755
5.025	5.043558
4.794	5.02143
5.054	4.898597
5.083	4.902111
5.083	4.967851
5.131	5.0263677
5.131	5.069026
5.102	5.072904
5.025	5.0676165
5.131	5.0162725
5.179	5.02115
5.236	5.0530686
5.092	5.1081147
5.217	5.106731
5.246	5.13326
5.323	5.154888
5.4	5.209797
5.352	5.2580147
5.467	5.2841783
5.486000000000001	5.3306303
5.486000000000001	5.3461294
5.515000000000001	5.3913317
5.534	5.4343023
5.591999999999999	5.4291005
5.563	5.4526505
5.591999999999999	5.469339
5.621	5.5114093
5.563	5.5632615
5.448	5.5313606
5.477	5.4582543
5.544	5.4399614
5.534	5.4891195
5.456999999999999	5.500102
5.419	5.4716363
5.909	5.429374
5.861	5.6951723
5.774	5.750618
5.812999999999999	5.6920414
5.448	5.682179
5.8420000000000005	5.598464
6.043000000000001	5.770525
6.072	5.918558
5.89	5.8699574
5.851	5.8295608
5.784	5.841363
5.64	5.7897725
5.707000000000001	5.715087
5.716999999999999	5.6529703
5.294	5.679248
5.15	5.5780625
5.006	5.422674
5.16	5.2488794
5.38	5.1831675
5.352	5.262109
5.4	5.2901216
5.39	5.309363
5.429	5.3099756
5.515000000000001	5.3417687
5.505	5.3828974
5.352	5.4111094
5.89	5.3745694
5.87	5.744606
6.457	5.7484407
6.475999999999999	6.144755
6.409000000000001	6.290678
6.457	6.200577
6.465999999999999	6.2044163
6.351	6.420977
6.236	6.3962917
6.236	6.2952394
6.543	6.13459
6.475999999999999	6.43639
7.12	6.4047475
7.014	6.9820147
7.35	6.8316016
7.283000000000001	7.0762
7.244	7.099243
7.273	7.1778975
7.206	6.9727597
7.927	7.068183
7.927	7.682051
7.792	8.013727
7.283000000000001	7.7949543
6.985	7.6603413
6.802	7.423897
6.678	7.018821
6.793	6.7993565
6.802	6.807211
6.764	6.951771
6.812000000000001	6.9318676
6.639	6.7949953
6.244999999999999	6.683939
6.361	6.5690546
6.284000000000001	6.4498453
6.072	6.311748
6.082000000000001	6.2168674
6.236	6.2129536
6.149000000000001	6.214595
6.293	6.1484404
6.322	6.1716723
6.485000000000001	6.2501564
6.447	6.415105
6.284000000000001	6.3650637
6.111	6.229208
5.976	6.139866
5.794	6.0911403
5.851	5.9757204
5.765	5.9042964
5.611000000000001	5.82234
5.659	5.7647657
5.832000000000001	5.713402
5.802999999999999	5.7335644
5.928000000000001	5.741282
5.688	5.8344316
5.909	5.74601
5.755	5.763598
5.591999999999999	5.723032
5.677999999999999	5.667323
5.832000000000001	5.650582
5.765	5.683067
5.409	5.6913176
5.456999999999999	5.62558
5.467	5.546814
5.591999999999999	5.4790792
5.505	5.481963
5.429	5.477311
5.544	5.467369
5.486000000000001	5.4710903
5.4	5.448718
5.409	5.418705
5.227	5.3988705
5.063	5.3209
5.15	5.206702
5.063	5.1857867
5.208	5.1204224
5.332	5.1301446
5.361	5.1938467
5.304	5.2553754
5.477	5.2785444
5.448	5.327931
5.265	5.321115
5.313	5.298832
5.611000000000001	5.267008
5.534	5.4398036
5.544	5.4703255
5.486000000000001	5.4775677
5.515000000000001	5.4315786
5.39	5.441682
5.467	5.414516
5.456999999999999	5.393543
5.198	5.384505
5.217	5.3215113
5.188	5.2679987
5.131	5.215043
5.15	5.1632013
5.208	5.1467233
5.14	5.158934
5.169	5.1427336
5.227	5.13457
5.409	5.1382723
5.669	5.2398076
5.581999999999999	5.441509
5.611000000000001	5.4694943
5.525	5.4926004
5.515000000000001	5.4714227
5.409	5.452066
5.38	5.423396
5.477	5.383712
5.323	5.387764
5.16	5.3565626
5.198	5.3001666
5.131	5.2393465
5.054	5.169895
5.169	5.117445
5.332	5.1361833
5.217	5.187105
5.352	5.1958714
5.429	5.245056
5.284	5.287617
5.284	5.262423
5.284	5.2443395
5.294	5.218981
5.4	5.23691
5.429	5.2843995
5.409	5.331333
5.438	5.3482614
5.352	5.348982
5.313	5.321331
5.313	5.311721
5.131	5.2899623
5.14	5.2246776
5.169	5.1740665
5.169	5.1533823
5.246	5.131502
5.332	5.162094
5.352	5.2059374
5.284	5.2417336
5.438	5.2284865
5.208	5.294901
5.16	5.251309
5.198	5.197634
5.102	5.164009
5.217	5.1227384
5.131	5.17663
5.015	5.1648774
5.006	5.0965753
5.044	5.0423717
5.083	5.0521
5.006	5.029735
5.025	4.9837933
4.948	4.9892354
4.785	4.9826527
4.612	4.8999505
4.449	4.788675
4.871	4.6392465
4.679	4.7413855
4.602	4.7311025
4.756	4.6813903
4.708	4.68034
4.785	4.670923
4.862	4.750034
4.823	4.785288
4.814	4.768462
4.698	4.7737308
4.862	4.7176185
5.035	4.7613544
4.996	4.8620386
4.996	4.9070826
5.044	4.9497285
5.131	4.9570117
5.025	5.052554
5.515000000000001	5.038247
6.033999999999999	5.2892294
5.919	5.713659
5.861	5.706497
6.351	5.7427034
6.188000000000001	6.076956
6.207000000000001	6.1018343
6.158999999999999	6.1832237
6.178000000000001	6.1763735
6.119999999999999	6.047951
6.111	6.0599685
6.322	6.107313
6.399000000000001	6.3224716
6.332	6.469613
6.284000000000001	6.3697624
6.303000000000001	6.2322903
6.293	6.261689
5.88	6.293593
5.774	6.16724
5.601	5.9127855
5.669	5.7549143
5.812999999999999	5.7114844
5.765	5.803147
5.736000000000001	5.80228
5.63	5.7535954
5.707000000000001	5.6610327
5.64	5.6584992
5.736000000000001	5.624487
5.851	5.6488457
5.812999999999999	5.7112284
5.812999999999999	5.744964
5.851	5.7620983
5.688	5.771286
5.957000000000001	5.7103024
5.861	5.8011975
5.909	5.789681
5.957000000000001	5.8103952
5.736000000000001	5.850032
5.659	5.828959
5.784	5.748037
5.784	5.7002125
6.129999999999999	5.669902
6.418	5.9795475
6.436999999999999	6.201949
6.264000000000001	6.2505026
6.111	6.198678
6.14	6.1097383
5.898999999999999	6.092382
5.832000000000001	6.012845
5.851	5.917349
5.794	5.8764377
5.89	5.832555
5.812999999999999	5.865987
6.082000000000001	5.83518
6.236	5.923515
6.168000000000001	6.0405736
6.332	6.0667596
6.236	6.142125
6.197	6.1178493
5.832000000000001	6.097986
5.861	6.0135603
5.88	5.9372053
5.688	5.8940573
5.669	5.822663
5.755	5.7531967
5.784	5.7066526
5.89	5.695117
5.822	5.8108296
5.669	5.8103995
5.448	5.731294
5.4	5.6061583
5.448	5.5060062
5.361	5.449065
5.552999999999999	5.3849707
5.601	5.44932
5.4	5.5075173
5.15	5.4601474
5.054	5.38647
4.929	5.2190967
4.987	5.072399
5.073	4.9933667
5.092	5.0403347
5.083	5.0796165
5.063	5.0861297
4.967	5.0524297
5.179	4.999345
5.16	5.0455623
5.063	5.0380287
5.131	5.037837
5.169	5.0802155
5.188	5.14017
5.496	5.142867
5.467	5.2790422
5.419	5.288897
5.246	5.375757
5.313	5.354521
5.275	5.2739296
5.352	5.2400365
5.361	5.2511997
5.429	5.277364
5.552999999999999	5.3494434
5.419	5.4714284
5.275	5.4414673
5.342	5.333921
5.198	5.2754254
5.092	5.2259674
4.958	5.19048
4.996	5.09703
5.025	5.0417514
5.063	5.022082
5.246	5.026886
5.015	5.163321
5.227	5.112739
5.275	5.1119604
5.092	5.178087
5.015	5.132777
4.881	5.0590544
4.91	5.008032
5.092	4.971574
5.217	4.997777
5.429	5.100689
5.677999999999999	5.298382
5.591999999999999	5.4910507
5.736000000000001	5.429779
5.765	5.5261474
5.765	5.5669246
5.755	5.6407166
5.919	5.622448
6.168000000000001	5.7255063
6.101	5.925129
5.851	6.0201607
5.957000000000001	5.9308825
5.994999999999999	5.9546413
5.986	5.9033675
6.119999999999999	5.896475
6.178000000000001	5.976668
6.215999999999999	6.068168
6.072	6.1447487
5.832000000000001	6.0567007
5.861	5.9277596
5.88	5.8802223
5.928000000000001	5.8683424
6.072	5.8892565
6.361	5.9256053
6.351	6.1315703
6.870000000000001	6.2174473
6.946999999999999	6.4538975
6.889	6.570545
7.091000000000001	6.725674
6.946999999999999	6.8725533
6.937000000000001	6.8507013
6.754	6.8255177
6.639	6.7386417
6.774	6.724616
6.6579999999999995	6.7267027
6.985	6.67523
7.014	6.7624183
7.148	6.8191333
7.408000000000001	6.976075
7.167999999999999	7.10819
6.995	7.0902653
7.062000000000001	7.0579767
7.052	7.005848
6.9079999999999995	6.9656067
7.004	6.9505816
7.235	6.928791
7.734	7.0160165
7.715	7.3073254
7.898	7.4260874
7.8020000000000005	7.565899
7.542000000000001	7.6245737
7.763000000000001	7.5898194
8.378	7.60585
8.378	7.8474054
8.714	7.9890795
8.618	8.307257
8.714	8.430141
8.916	8.479602
8.542	8.523362
8.493	8.444051
8.83	8.494699
8.647	8.619537
9.022000000000002	8.652223
8.935	8.897121
9.349	8.919288
10.281000000000002	9.013134
10.511	9.360123
10.982	9.647448
11.001000000000001	10.159571
10.751000000000001	10.362148
10.742	10.376575
11.414000000000001	10.408687
11.317999999999998	10.60812
10.184	10.877944
9.877	10.664816
9.31	10.295985
8.916	9.791234
8.686	9.419479
8.83	9.071845
8.1	8.923741
8.128	8.712953
8.138000000000002	8.512418
8.397	8.321059
8.176	8.297424
7.85	8.223251
7.744	8.146923
7.811	7.984602
8.003	7.826845
7.581	7.7986984
7.715	7.7351213
8.167	7.715251
8.983	7.903672
8.609	8.370797
8.676000000000002	8.477016
8.772000000000002	8.45898
8.532	8.477982
8.167	8.440435
8.186	8.345228
8.09	8.235911
8.244	8.143485
8.196	8.1676035
7.686	8.166517
7.8309999999999995	7.9696703
8.003	7.9085116
8.003	7.8989964
7.8309999999999995	7.9059124
7.955	7.866024
8.196	7.854124
8.205000000000002	7.956992
8.157	7.9700813
7.994	7.9977856
7.8020000000000005	7.994955
7.792	7.8983727
7.782	7.7752028
7.715	7.7395887
7.792	7.7150555
7.638	7.7329574
7.715	7.6615095
7.782	7.6578536
7.696	7.6471024
7.8020000000000005	7.677337
7.8020000000000005	7.678871
7.84	7.6630144
7.562	7.6824703
7.35	7.6480722
6.985	7.4879384
7.004	7.275714
7.341	7.119215
7.081	7.202308
7.062000000000001	7.1446576
6.812000000000001	7.1393166
6.870000000000001	7.0041637
6.821999999999999	6.9068203
6.802	6.849306
6.668	6.754739
6.457	6.70275
6.475999999999999	6.6202908
6.745000000000001	6.55731
6.812000000000001	6.607889
6.975	6.6575127
6.937000000000001	6.755948
6.841000000000001	6.8086796
6.899	6.7853885
6.9079999999999995	6.7647038
7.6	6.762142
7.6	7.027708
7.6	7.1457987
7.6	7.353947
7.6	7.4345217
7.6	7.4201593
7.6	7.4123006
7.6	7.399806
7.6	7.4228315
7.6	7.479007
7.6	7.479007
7.6	7.479007
7.6	7.479007
7.6	7.479007
7.6	7.479007
7.6	7.479007
7.6	7.479007
8.359000000000002	7.479007
8.119	7.775195
8.330000000000002	8.144695
8.224	8.148983
8.013000000000002	8.011754
8.138000000000002	7.9076543
8.128	8.013959
8.397	8.07348
8.647	8.265819
8.57	8.34382
8.484	8.416149
8.167	8.412544
8.186	8.254742
8.253	8.150239
8.148	8.106601
8.34	8.068346
8.542	8.206029
8.224	8.34038
8.023	8.24443
8.023	8.129451
8.042	8.015609
7.888	7.9726667
7.869	7.925106
7.898	7.9021893
8.148	7.8496284
8.138000000000002	7.9155436
8.061	7.9390526
8.042	7.9764576
8.234000000000002	7.973133
8.148	8.013153
8.003	8.004018
8.071	7.975177
8.109000000000002	7.956683
8.148	7.960265
7.869	8.00334
8.08	7.957244
7.869	7.954405
7.187000000000001	7.88231
6.841000000000001	7.643533
6.975	7.3182173
7.187000000000001	7.1413565
7.456	7.12588
7.417	7.242272
7.071	7.3426476
7.014	7.291186
6.841000000000001	7.1221867
7.023	6.948819
6.937000000000001	6.890293
6.927	6.8798156
6.821999999999999	6.9079523
6.802	6.891448
6.831000000000001	6.811366
6.821999999999999	6.765413
6.86	6.7497153
6.774	6.7567124
6.745000000000001	6.7407327
6.821999999999999	6.72962
6.831000000000001	6.7280583
6.889	6.72023
6.831000000000001	6.761876
6.7829999999999995	6.7478304
6.706000000000001	6.7358236
6.754	6.7003136
6.696999999999999	6.672262
6.561999999999999	6.637952
6.620000000000001	6.589548
6.581000000000001	6.571559
6.706000000000001	6.539609
6.966000000000001	6.5668926
6.889	6.7137794
7.071	6.7570205
6.966000000000001	6.8651524
6.86	6.848608
6.630000000000001	6.8000755
6.649000000000001	6.7083488
6.851000000000001	6.6455736
6.889	6.682145
6.879	6.7357535
6.889	6.7802334
6.9079999999999995	6.815508
6.946999999999999	6.8005304
6.841000000000001	6.8101482
6.870000000000001	6.789259
6.879	6.7898364
6.966000000000001	6.792445
6.851000000000001	6.8223763
7.11	6.8101444
6.927	6.9332995
7.1000000000000005	6.8827095
7.11	6.9249115
7.11	6.981517
7.1000000000000005	7.004738
7.014	7.0043297
7.071	6.9624586
7.1000000000000005	6.963174
7.062000000000001	6.9781103
7.033000000000001	6.9805794
6.851000000000001	6.9724207
6.917999999999999	6.924117
6.937000000000001	6.8927565
7.129	6.8504043
7.148	6.947837
7.283000000000001	7.0180764
7.725	7.10353
7.773	7.287646
7.859	7.4626956
7.84	7.592266
7.811	7.646466
7.571	7.631366
7.59	7.589094
7.648	7.5258417
7.907	7.511175
7.84	7.6530538
7.782	7.70838
7.936	7.730093
7.936	7.767484
7.965	7.76437
8.08	7.819213
8.244	7.885584
8.522	7.956711
8.369	8.14952
8.234000000000002	8.171708
8.330000000000002	8.163824
8.263	8.189625
8.167	8.148264
8.272	8.110127
8.474	8.150372
8.484	8.244797
8.657	8.311013
8.772000000000002	8.412181
8.791	8.485344
8.935	8.576999
8.878	8.656057
8.897000000000002	8.635697
8.983	8.669347
8.618	8.749646
8.753	8.669075
8.801000000000002	8.659451
8.811	8.663359
8.945	8.641074
8.993000000000002	8.736196
9.272	8.773434
9.204	8.899578
9.108	8.941833
9.253	8.952212
9.233	9.005198
9.224	9.026975
9.406	9.04128
9.339000000000002	9.111737
8.926	9.1487
8.897000000000002	9.047177
8.878	8.921008
8.791	8.8345
8.561	8.77882
8.618	8.694489
8.513	8.626904
8.532	8.547837
8.628	8.489904
8.59	8.541194
8.676000000000002	8.528874
8.743	8.49982
8.782	8.519908
8.561	8.572646
8.609	8.559866
8.561	8.500806
8.388	8.454869
8.282	8.398371
8.426000000000002	8.347289
8.272	8.308155
8.484	8.260408
8.196	8.297803
8.311	8.239262
8.301	8.207191
8.455000000000002	8.20071
8.455000000000002	8.245806
8.349	8.298928
8.244	8.289024
8.071	8.238263
8.1	8.140822
8.263	8.075939
8.59	8.110529
8.647	8.240623
8.599	8.349033
8.686	8.427983
8.849	8.521114
8.849	8.610264
8.859	8.619171
8.82	8.682048
8.436	8.677415
8.330000000000002	8.559525
8.224	8.429854
8.465	8.345564
8.436	8.286447
8.609	8.30476
8.686	8.419225
8.618	8.515813
8.407	8.493477
8.369	8.3963375
8.215	8.32076
7.955	8.2470665
8.052	8.130554
8.09	8.031336
8.253	7.9949303
8.388	8.071984
8.417	8.171536
8.34	8.249014
8.484	8.254867
8.522	8.250979
8.628	8.296378
8.513	8.408105
8.263	8.393485
8.234000000000002	8.319819
8.061	8.253529
8.157	8.125933
8.061	8.067523
8.09	8.040808
8.109000000000002	8.033394
7.888	8.055084
8.032	7.9396496
8.205000000000002	7.920475
8.282	7.984972
8.196	8.048252
8.465	8.092392
8.359000000000002	8.184177
8.282	8.187503
8.513	8.185526
8.580000000000002	8.287127
8.887	8.3121605
8.907	8.535796
8.887	8.589706
8.926	8.652098
8.503	8.731114
8.493	8.592393
8.407	8.491728
8.599	8.406897
9.032	8.421976
9.041	8.635969
9.214000000000002	8.783774
9.137	8.923944
9.041	8.919501
9.349	8.841247
9.185	8.946891
9.301	8.980853
9.118000000000002	9.095516
9.032	9.071207
9.032	9.019893
9.31	8.958649
9.281	8.99727
9.262	9.043982
9.128	9.128002
9.08	9.0967245
9.214000000000002	9.024111
9.627	8.995995
9.637	9.173336
9.867	9.300969
9.935	9.473212
9.915	9.5673485
10.079	9.611857
9.791	9.742382
9.819000000000003	9.661246
10.127	9.629054
10.127	9.750303
10.367	9.793918
10.396	9.991869
10.578000000000001	10.128375
10.578000000000001	10.202337
10.713000000000001	10.229292
11.001000000000001	10.29213
10.809	10.451121
10.607	10.455836
10.915	10.395278
10.943999999999999	10.495391
10.962999999999997	10.583136
10.54	10.643064
10.588	10.467599
10.588	10.380244
10.319	10.376873
10.588	10.375581
10.742	10.359041
10.617	10.423949
10.54	10.452782
11.154999999999998	10.365103
10.646	10.536209
10.54	10.47954
10.588	10.4871645
10.654999999999998	10.461086
9.992	10.359136
9.733	10.1425705
9.579	9.937301
9.829	9.7409315
10.079	9.67437
9.983	9.743624
10.060000000000002	9.845375
9.848	9.898458
9.685	9.809605
9.781000000000002	9.657076
9.964	9.603402
9.906	9.638033
10.127	9.782168
10.809	9.889054
11.337	10.218555
11.414000000000001	10.517704
11.952	10.7147255
11.125999999999998	11.056159
12.241	11.004075
13.461000000000002	11.3195915
13.969999999999999	11.807946
13.643	12.534524
14.806000000000001	12.792175
14.479	13.03892
13.864	13.157817
13.903000000000002	13.300127
13.96	13.238579
13.835999999999999	13.129707
14.190999999999999	12.996688
14.124000000000002	13.156345
13.932000000000002	13.324397
13.739	13.311646
13.240000000000002	13.064282
12.125	12.75888
12.259999999999998	12.309811
12.567	11.987357
11.759999999999998	11.988378
10.588	11.810149
10.212999999999997	11.373926
10.847	10.830968
10.098	10.59942
9.089	10.357649
8.542	10.034493
8.945	9.638103
8.061	9.257522
7.658000000000001	8.802627
8.426000000000002	8.669215
9.272	8.3872385
10.204	8.542896
9.627	9.245739
8.666	9.614431
8.878	9.309021
9.368000000000002	8.875254
9.339000000000002	8.774753
9.512	9.029162
9.896	9.301955
10.031000000000002	9.507839
9.751999999999999	9.658251
8.782	9.596097
8.983	9.225166
9.262	9.086061
8.935	8.993957
8.964	9.007825
9.368000000000002	9.035721
9.704	9.111099
9.493	9.227558
9.493	9.297184
9.685	9.3065405
10.012	9.387966
10.29	9.563568
9.992	9.74801
10.108	9.758222
10.175	9.8009615
10.396	9.862407
9.368000000000002	9.980325
9.560000000000002	9.733642
9.483	9.594044
8.983	9.517635
8.09	9.31636
7.283000000000001	8.875392
6.793	8.328358
7.273	7.736805
7.686	7.45473
7.158000000000001	7.51445
6.639	7.465835
6.504999999999999	7.237168
6.696999999999999	6.9187326
7.359999999999999	6.7620926
7.581	6.9143443
7.437000000000001	7.172613
7.504	7.3039675
6.946999999999999	7.387977
6.649000000000001	7.113268
7.187000000000001	6.9150715
6.966000000000001	6.9347296
7.004	6.940235
7.004	7.0052814
7.004	7.0309463
7.004	6.940688
7.004	6.9113173
7.004	6.8556423
7.004	6.8814178
7.004	6.8985825
7.004	6.8845024
7.004	6.904148
7.004	6.9058166
7.004	6.900893
7.004	6.9003744
7.004	6.89553
7.004	6.8930106
7.004	6.896138
7.004	6.896138
7.004	6.896138
7.004	6.896138
7.004	6.896138
7.004	6.896138
7.004	6.896138
7.004	6.896138
7.004	6.896138
7.004	6.896138
7.004	6.896138
7.004	6.896138
7.004	6.896138
7.004	6.896138
7.004	6.896138
7.004	6.896138
7.004	6.896138
7.004	6.896138
7.004	6.896138
7.004	6.896138
7.004	6.896138
7.004	6.896138
7.004	6.896138
7.004	6.896138
7.004	6.896138
7.004	6.896138
7.004	6.896138
7.004	6.896138
7.004	6.896138
7.004	6.896138
7.004	6.896138
7.004	6.896138
7.004	6.896138
7.004	6.896138
7.004	6.896138
7.004	6.896138
7.004	6.896138
7.004	6.896138
7.004	6.896138
7.004	6.896138
7.004	6.896138
7.004	6.896138
7.004	6.896138
7.004	6.896138
7.004	6.896138
7.004	6.896138
7.004	6.896138
7.004	6.896138
7.004	6.896138
7.004	6.896138
7.004	6.896138
7.004	6.897281
7.004	6.8876314
7.004	6.904148
7.004	6.9058166
7.004	6.900893
7.004	6.9003744
7.004	6.89553
7.004	6.8930106
7.004	6.896138
7.004	6.896138
7.004	6.896138
7.004	6.896138
7.004	6.896138
7.004	6.896138
7.004	6.896138
7.004	6.896138
7.004	6.896138
7.004	6.896138
7.004	6.896138
7.004	6.896138
7.004	6.896138
7.244	6.896138
6.524000000000001	7.1262026
6.533	6.917119
6.015	6.7528906
6.168000000000001	6.3690596
6.053000000000001	6.313251
6.244999999999999	6.277232
6.533	6.2915196
6.725999999999999	6.419489
6.946999999999999	6.4764066
6.975	6.5992017
6.841000000000001	6.738459
6.802	6.737566
7.11	6.715625
6.966000000000001	6.815732
7.158000000000001	6.787122
6.457	6.902295
6.428000000000001	6.7480164
6.101	6.634595
6.312	6.4358716
6.610000000000001	6.3243675
6.716000000000001	6.399603
6.447	6.5586257
6.600999999999999	6.5675063
6.620000000000001	6.5734677
6.418	6.471431
6.361	6.3394866
6.274000000000001	6.31373
6.457	6.3626976
6.457	6.4210014
6.418	6.401222
6.620000000000001	6.3837466
6.802	6.4464197
6.927	6.556822
6.879	6.671143
6.927	6.720783
6.754	6.746069
7.071	6.7184763
6.899	6.800655
6.725999999999999	6.8280716
6.927	6.7789364
6.966000000000001	6.8177357
6.879	6.835102
7.158000000000001	6.8513656
7.196	6.9463253
7.042999999999999	6.989973
6.917999999999999	6.9931483
7.071	6.9264917
7.042999999999999	6.942954
7.12	6.947694
7.235	7.02711
7.359999999999999	7.074874
7.138999999999999	7.1438694
7.158000000000001	7.099534
6.696999999999999	7.0872855
6.716000000000001	6.938747
6.793	6.8289804
6.899	6.772666
6.946999999999999	6.776251
7.062000000000001	6.819726
7.148	6.9431076
7.206	6.9893312
7.494	7.0262403
7.398	7.1736603
7.437000000000001	7.204632
7.062000000000001	7.2507505
6.917999999999999	7.1752024
7.609999999999999	7.0807686
8.369	7.2483964
8.397	7.6587024
8.34	8.075074
8.465	8.248941
8.215	8.191428
8.061	8.094277
8.128	8.066239
8.186	8.098012
8.349	8.093312
8.003	8.207621
8.013000000000002	8.11592
7.869	8.029639
7.811	7.9011545
7.686	7.8338823
8.023	7.779191
8.052	7.9071712
8.205000000000002	7.958207
8.292	8.089667
8.08	8.113879
8.119	8.011996
7.907	7.9759645
7.263999999999999	7.926959
7.341	7.702156
7.562	7.538289
7.504	7.482005
7.513	7.457405
7.417	7.5482426
7.244	7.505965
7.369	7.3470316
7.263999999999999	7.273594
7.196	7.204102
7.379	7.1891627
7.408000000000001	7.232506
7.465	7.2739115
7.523	7.3429804
7.581	7.3953037
7.638	7.4042974
7.552	7.4524617
7.85	7.4444437
7.715	7.578579
7.715	7.5829983
7.754	7.606866
8.388	7.6676073
8.176	7.9706116
8.196	7.9918175
8.176	8.007508
8.08	7.982291
8.071	7.9553804
8.311	7.97338
8.1	8.09398
7.936	8.095772
8.013000000000002	8.05104
8.244	7.9644995
7.907	8.01145
8.157	7.963645
8.253	8.002504
8.378	8.080423
8.071	8.185844
8.061	8.09094
8.003	8.024632
7.888	7.9591618
7.84	7.904434
7.888	7.8712077
7.946	7.8525906
7.734	7.8293085
7.811	7.7555494
7.936	7.7470293
7.927	7.7841535
7.955	7.8103275
7.927	7.820072
7.955	7.8232255
8.042	7.812887
7.936	7.9091387
7.917	7.858609
7.8309999999999995	7.8145866
7.869	7.7653503
7.898	7.7758913
7.85	7.8017373
7.859	7.7783194
7.85	7.761079
7.859	7.761592
7.994	7.763739
7.975	7.827757
8.061	7.8606772
8.023	7.896273
7.869	7.889297
7.533000000000001	7.832985
7.581	7.728075
7.494	7.615353
7.59	7.5370893
7.629	7.5047884
7.609999999999999	7.525342
7.629	7.5280333
7.696	7.5407543
7.609999999999999	7.5341635
7.562	7.511883
7.629	7.4856052
7.677	7.5125175
7.715	7.5440865
7.792	7.564485
7.8020000000000005	7.6113367
7.782	7.642433
7.744	7.6511383
7.821	7.6329484
7.744	7.660354
7.821	7.6402397
7.84	7.671468
7.84	7.7005067
7.859	7.71482
7.946	7.7376885
7.965	7.7782993
8.061	7.7859616
7.936	7.8796144
7.936	7.8444686
7.936	7.841259
8.032	7.806633
7.917	7.8613324
8.08	7.855259
8.052	7.9238415
7.984000000000001	7.902711
8.042	7.890194
7.859	7.9085255
8.042	7.8610725
8.032	7.882255
8.061	7.9128733
8.205000000000002	7.9278355
8.157	8.001344
8.148	8.019366
8.052	8.020002
8.157	7.976042
8.167	7.9865274
8.167	8.015207
8.224	8.043308
8.128	8.102243
8.052	8.048748
8.167	8.013094
7.917	8.111366
7.946	7.997407
7.763000000000001	7.912223
7.821	7.808709
7.821	7.767422
7.8309999999999995	7.7523575
7.8309999999999995	7.7556295
7.821	7.7453814
7.484999999999999	7.74275
7.494	7.605908
7.427	7.5242343
7.465	7.4411616
7.533000000000001	7.415917
7.523	7.4222584
7.465	7.4443827
7.504	7.421404
7.504	7.4161644
7.427	7.3962607
7.446	7.372695
7.504	7.3423886
7.465	7.3545837
7.446	7.3645487
7.542000000000001	7.37508
7.609999999999999	7.406225
7.638	7.4521184
7.648	7.4781885
7.638	7.494674
7.754	7.507158
7.792	7.5523453
7.667	7.633182
7.581	7.6225996
7.475	7.559802
7.216	7.473221
7.206	7.309146
7.206	7.2208104
7.244	7.2233424
7.398	7.2153473
7.408000000000001	7.239579
7.513	7.278144
7.504	7.3398366
7.494	7.353239
7.533000000000001	7.3636284
7.581	7.3827024
7.581	7.4024615
7.6	7.431134
7.754	7.4407396
7.773	7.521084
7.927	7.5881753
7.917	7.7272034
7.936	7.724517
7.907	7.7644
7.811	7.731763
7.927	7.721825
7.869	7.7766976
7.946	7.8085814
7.859	7.8073215
7.84	7.784394
7.936	7.741191
7.907	7.822665
7.859	7.8174148
7.773	7.8070364
7.782	7.7545633
7.821	7.693507
8.013000000000002	7.695037
7.927	7.789485
7.946	7.804943
7.888	7.8437343
7.917	7.8160357
7.879	7.8024516
7.859	7.773952
7.879	7.7579513
7.821	7.7594433
7.792	7.747079
7.821	7.723202
7.8020000000000005	7.71527
7.879	7.6943665
7.927	7.7325983
7.965	7.7675514
8.061	7.840897
8.061	7.883503
7.946	7.8751163
8.157	7.8483915
8.263	7.9166303
8.167	8.055123
8.119	8.096284
8.522	8.053589
8.964	8.1552925
8.455000000000002	8.511928
8.407	8.494834
8.311	8.439428
8.263	8.326627
7.946	8.23177
7.571	8.126715
7.523	7.9042454
7.523	7.708419
7.244	7.6071463
7.331	7.451005
7.254	7.409467
7.321000000000001	7.3465614
7.254	7.288298
7.312000000000001	7.2144337
7.437000000000001	7.209156
7.369	7.277749
7.331	7.294223
7.331	7.2787404
7.263999999999999	7.23491
7.033000000000001	7.174057
7.023	7.0832257
6.966000000000001	7.036395
6.937000000000001	6.9896765
7.004	6.967328
6.985	6.94386
6.831000000000001	6.9396787
6.9079999999999995	6.893825
6.754	6.861678
6.465999999999999	6.761456
6.591000000000001	6.6269
6.630000000000001	6.578416
6.639	6.5553427
6.572	6.5725
6.389000000000001	6.588827
6.389000000000001	6.5029316
6.399000000000001	6.4034157
6.361	6.355486
6.475999999999999	6.3315687
6.514	6.364663
6.514	6.406049
6.436999999999999	6.4149303
6.485000000000001	6.39178
6.447	6.3815274
6.436999999999999	6.3768063
6.361	6.3878765
6.361	6.3561687
6.332	6.3076496
6.340999999999999	6.2966576
6.264000000000001	6.2811804
6.129999999999999	6.2768064
6.197	6.20138
6.284000000000001	6.1382017
6.207000000000001	6.156257
6.226	6.157306
6.274000000000001	6.1713533
6.340999999999999	6.195248
6.322	6.2130504
6.322	6.209129
6.274000000000001	6.226427
6.303000000000001	6.22857
6.244999999999999	6.2130647
6.101	6.198844
6.082000000000001	6.158984
6.072	6.102208
6.072	6.0683193
6.072	6.032856
6.072	6.00595
6.072	6.0071144
6.072	6.0061164
6.072	5.9999943
6.072	5.990679
6.072	5.982892
6.072	5.979545
6.072	5.983184
6.072	5.983184
6.678	5.983184
6.821999999999999	6.2375746
6.553	6.582692
6.428000000000001	6.5579166
6.340999999999999	6.4103127
6.322	6.2999077
6.264000000000001	6.299579
6.465999999999999	6.2992764
6.389000000000001	6.458664
6.215999999999999	6.379405
6.293	6.2768536
6.284000000000001	6.2109118
6.254999999999999	6.2241087
6.293	6.234912
6.389000000000001	6.2425337
6.465999999999999	6.2731676
6.389000000000001	6.3111386
6.322	6.3125534
6.274000000000001	6.280947
6.322	6.2508774
6.351	6.2439284
6.340999999999999	6.2666903
6.340999999999999	6.2664227
6.409000000000001	6.270089
6.389000000000001	6.311243
6.379999999999999	6.3054986
6.409000000000001	6.2864575
6.475999999999999	6.296279
6.447	6.35363
6.447	6.3888674
6.504999999999999	6.3730536
6.447	6.3703537
6.504999999999999	6.368433
6.533	6.3994923
6.572	6.419689
6.696999999999999	6.4291563
6.620000000000001	6.499939
6.610000000000001	6.513641
6.504999999999999	6.5328693
6.543	6.4910946
6.457	6.4678044
6.457	6.422714
6.465999999999999	6.41615
6.447	6.406718
6.6579999999999995	6.40998
6.620000000000001	6.48806
6.649000000000001	6.4927945
6.754	6.5094013
6.851000000000001	6.6041746
6.774	6.6778426
6.620000000000001	6.6681485
6.610000000000001	6.6099844
6.600999999999999	6.561213
6.485000000000001	6.569915
6.533	6.5184417
6.6579999999999995	6.4855013
6.649000000000001	6.512544
6.725999999999999	6.533524
6.639	6.5758696
6.610000000000001	6.596808
6.399000000000001	6.573188
6.361	6.478679
6.389000000000001	6.3955126
6.524000000000001	6.366584
6.524000000000001	6.3930507
6.504999999999999	6.408949
6.543	6.434803
6.553	6.4580684
6.465999999999999	6.458579
6.389000000000001	6.4343767
6.418	6.3916664
6.418	6.349729
6.332	6.3364196
6.370000000000001	6.320321
6.215999999999999	6.3244185
6.14	6.273266
6.129999999999999	6.201953
6.168000000000001	6.119925
6.111	6.099741
6.072	6.0894585
6.023999999999999	6.0697837
6.033999999999999	6.0283813
6.015	5.9938087
5.986	5.9639845
6.053000000000001	5.951431
5.957000000000001	5.9651337
5.812999999999999	5.9361196
5.698	5.8835917
5.65	5.7904625
5.698	5.7034864
5.746	5.6779704
5.601	5.67482
5.716999999999999	5.6443596
5.9670000000000005	5.6653814
5.9670000000000005	5.764109
6.005	5.7806506
6.043000000000001	5.883351
6.101	5.9168468
6.091	5.9333553
6.082000000000001	5.943329
6.043000000000001	5.9545302
6.053000000000001	5.9715943
6.053000000000001	5.971303
6.082000000000001	5.977037
6.158999999999999	5.967801
6.178000000000001	6.0093327
6.149000000000001	6.05095
6.119999999999999	6.074984
6.111	6.071946
6.063000000000001	6.038184
6.082000000000001	6.005142
5.9670000000000005	6.010998
6.082000000000001	5.970031
6.119999999999999	5.9763584
6.033999999999999	6.00373
6.226	6.003224
6.168000000000001	6.065975
6.409000000000001	6.0761003
6.409000000000001	6.1835384
6.370000000000001	6.2381988
6.361	6.269698
6.293	6.289216
6.254999999999999	6.241592
6.244999999999999	6.205122
6.149000000000001	6.189373
6.101	6.1432734
5.986	6.105978
5.774	6.042758
5.802999999999999	5.9366245
5.746	5.843281
5.552999999999999	5.7777467
5.601	5.6997414
5.736000000000001	5.655628
5.573	5.647417
5.621	5.593744
5.621	5.588113
5.677999999999999	5.594981
5.736000000000001	5.585777
5.726	5.589569
5.832000000000001	5.611906
5.765	5.681442
5.812999999999999	5.684971
5.832000000000001	5.7030787
5.802999999999999	5.7205787
5.802999999999999	5.723706
5.861	5.7365155
5.8420000000000005	5.7512693
5.861	5.753701
5.89	5.767669
5.909	5.791613
5.861	5.8128157
5.802999999999999	5.7997823
5.707000000000001	5.778192
5.707000000000001	5.7266273
5.688	5.698411
5.698	5.672717
5.87	5.642226
5.937999999999999	5.699665
5.677999999999999	5.7756844
5.707000000000001	5.735443
5.794	5.686607
5.677999999999999	5.6743326
5.707000000000001	5.659646
5.726	5.6654654
5.698	5.667713
5.601	5.6586385
5.621	5.602832
5.563	5.5820503
5.581999999999999	5.5449305
5.611000000000001	5.527851
5.563	5.5427794
5.534	5.53871
5.486000000000001	5.5090065
5.419	5.4794245
5.39	5.4391537
5.4	5.4025407
5.323	5.374422
5.236	5.345368
5.332	5.283167
5.342	5.278407
5.246	5.273816
5.275	5.2465034
5.323	5.2587357
5.352	5.256097
5.39	5.2450547
5.429	5.259007
5.429	5.3131847
5.591999999999999	5.3443794
5.591999999999999	5.4156685
5.552999999999999	5.4378247
5.456999999999999	5.4615726
5.525	5.453698
5.611000000000001	5.442706
5.573	5.4744477
5.581999999999999	5.484237
5.581999999999999	5.5217133
5.765	5.5402308
5.822	5.6001062
5.755	5.6644435
5.63	5.7011604
5.601	5.6438465
5.581999999999999	5.565264
5.361	5.556282
5.688	5.475189
5.573	5.5273046
5.611000000000001	5.538319
5.621	5.570802
5.581999999999999	5.5735564
5.477	5.5281377
5.409	5.4854927
5.4	5.4182944
5.937999999999999	5.378642
[truncated: 905 more rows]
