# Supplementary material for: Stock market forecasting research based on GA-WOA-LSTM
Source: PLoS One. 2025 Aug 27;20(8):e0330324. doi: 10.1371/journal.pone.0330324 (PMC12385415; doi:10.1371/journal.pone.0330324)
Supplement: S1 File — (ZIP) [file pone.0330324.s001.zip › Paper Model/SY/SANYUAN-600429.SS/GA-WOA-LSTM/train_results/WOA_LSTM_optimization_history.csv]

Generation	units	dropout	batch_size	learning_rate	val_loss(RMSE)
1	160	0.27496885690827855	56	0.009043334250380442	0.00013629831664729863
2	160	0.27496885690827855	56	0.009043334250380442	0.00013629831664729863
3	160	0.27496885690827855	56	0.009043334250380442	0.00013629831664729863
4	128	0.05	16	0.001591369876520316	0.00013487394608091563
5	128	0.05	16	0.000995773065585728	0.0001333789259660989
6	128	0.05	16	0.000995773065585728	0.0001333789259660989
7	128	0.05	16	0.0007272597104711583	0.00013307157496456057
8	192	0.07227942806224702	24	0.001092663035161662	0.00013252779899630696
9	192	0.07227942806224702	24	0.001092663035161662	0.00013252779899630696
10	176	0.06881939611726899	24	0.0010533986801674288	0.00013191123434808105
11	176	0.06881939611726899	24	0.0010533986801674288	0.00013191123434808105
12	176	0.06881939611726899	24	0.0010533986801674288	0.00013191123434808105
13	176	0.06881939611726899	24	0.0010533986801674288	0.00013191123434808105
14	176	0.06881939611726899	24	0.0010533986801674288	0.00013191123434808105
15	176	0.06881939611726899	24	0.0010533986801674288	0.00013191123434808105
