# Supplementary material for: Stock market forecasting research based on GA-WOA-LSTM
Source: PLoS One. 2025 Aug 27;20(8):e0330324. doi: 10.1371/journal.pone.0330324 (PMC12385415; doi:10.1371/journal.pone.0330324)
Supplement: S1 File — (ZIP) [file pone.0330324.s001.zip › Paper Model/SY/SANYUAN-600429.SS/GA-WOA-LSTM/train_results/WOA_LSTM_test_prediction.csv]

Actual_Close	Predicted_Close
5.336	5.2666893
5.327	5.327308
5.288	5.331583
5.239	5.2945
5.229	5.233408
5.229	5.248986
5.18	5.218382
5.219	5.218291
5.21	5.209224
5.268	5.2258406
5.317	5.2425284
5.19	5.3026905
5.122	5.2015114
5.005	5.128802
5.102	5.028373
5.112	5.0719147
5.239	5.130003
5.327	5.2271953
5.375	5.302552
5.483	5.3638916
5.658000000000001	5.446976
5.463	5.615431
5.307	5.460262
4.897	5.2752004
4.722	4.9664536
4.771	4.7524137
4.585	4.7227573
4.644	4.5885487
4.673	4.6150017
4.488	4.672744
4.527	4.5072618
4.624	4.5414963
4.585	4.599484
4.663	4.6219807
4.663	4.6652946
4.693	4.66891
4.644	4.7015743
4.644	4.6561513
4.624	4.654332
4.741	4.6260834
4.888	4.733041
4.683	4.8781834
4.741	4.7221413
4.722	4.731019
4.702	4.7177715
4.771	4.7010427
4.879	4.788222
4.899	4.870284
4.889	4.896461
4.919	4.8806157
4.879	4.9138308
4.869	4.8782473
4.86	4.8628454
4.899	4.854746
4.85	4.8962336
4.909	4.8524237
4.948	4.8929625
4.988	4.9606442
4.988	5.0025024
4.988	4.9847136
4.998	4.9902773
4.958	4.9973726
4.968	4.971162
5.037	4.966819
5.037	5.030772
5.106	5.058643
5.047	5.098366
5.165	5.056084
5.106	5.1798177
5.067	5.0972776
5.007	5.067962
4.919	5.0054445
4.889	4.9269047
4.909	4.904811
4.919	4.931988
4.86	4.9423413
4.85	4.8844156
4.86	4.862306
4.623	4.8604646
4.712	4.6768637
4.771	4.707665
4.81	4.773445
4.791	4.807483
4.8	4.816174
4.771	4.8161097
4.781	4.796624
4.741	4.7829914
4.741	4.762412
4.682	4.7656527
4.692	4.7115264
4.524	4.6945925
4.465	4.547141
4.544	4.5032167
4.653	4.541706
4.672	4.647927
4.633	4.6870356
4.633	4.6596947
4.712	4.649118
4.771	4.719694
4.781	4.7751846
4.791	4.7767725
4.83	4.797183
4.751	4.8560505
4.712	4.7769814
4.751	4.739563
4.731	4.7758703
4.653	4.7555285
4.751	4.6888833
4.82	4.747412
4.899	4.8197966
4.919	4.8912206
4.889	4.9215517
4.86	4.8942633
4.869	4.877395
4.86	4.8780007
4.86	4.872003
4.83	4.867057
4.761	4.8443136
4.761	4.788216
4.781	4.779724
4.771	4.797874
4.731	4.7713203
4.505	4.7390556
4.554	4.566474
4.544	4.5629086
4.643	4.572266
4.584	4.639081
4.524	4.611069
4.416	4.5527787
4.603	4.4569297
4.564	4.592475
4.524	4.597086
4.485	4.5640435
4.386	4.512836
4.416	4.4320083
4.446	4.421076
4.505	4.4460373
4.505	4.522156
4.544	4.5466337
4.505	4.5581055
4.446	4.5354886
4.406	4.4824142
4.357	4.4357834
4.258	4.396692
4.189	4.319842
4.229	4.229891
4.278	4.264954
4.12	4.3011165
4.091	4.1806226
4.278	4.1250734
4.308	4.269445
4.288	4.3283815
4.367	4.310153
4.446	4.380258
4.446	4.4572206
4.465	4.4623003
4.436	4.4750824
4.495	4.457183
4.485	4.517496
4.524	4.51743
4.574	4.5419054
4.623	4.58859
4.524	4.629629
4.564	4.5669594
4.495	4.5703692
4.544	4.5323257
4.455	4.5698905
4.455	4.4945593
4.495	4.4752955
4.574	4.501915
4.574	4.5824747
5.027	4.5941153
5.53	4.9805064
5.392	5.3705406
5.274	5.1664834
5.362	5.193469
5.323	5.192765
5.421	5.20007
5.283	5.298326
5.412	5.2774
5.52	5.390635
5.274	5.4334683
5.293	5.231434
5.175	5.241839
4.998	5.1661725
5.067	4.998474
5.067	5.0655394
5.116	5.097969
5.126	5.1316385
5.195	5.141828
5.264	5.1622334
5.136	5.234628
5.244	5.078491
5.086	5.1702585
5.067	5.068465
4.988	5.0645986
4.86	4.999814
4.899	4.8856483
4.83	4.8847175
4.8	4.8447714
4.731	4.815697
4.8	4.752267
4.869	4.8052983
4.761	4.874495
4.771	4.7959027
4.771	4.7791176
4.82	4.772443
4.83	4.8205376
4.869	4.852648
4.879	4.881064
4.919	4.8758326
4.86	4.9126873
4.8	4.860243
4.86	4.8085485
4.8	4.859685
4.83	4.8229246
4.938	4.8391585
5.067	4.9362354
5.126	5.070414
5.165	5.114465
5.126	5.142764
5.165	5.1233125
5.224	5.150767
5.224	5.2055883
5.234	5.2104273
5.234	5.2155857
5.185	5.24739
5.283	5.1942844
5.254	5.2786717
5.214	5.244752
5.175	5.211243
5.175	5.173727
5.274	5.169962
5.106	5.272603
5.096	5.137519
5.126	5.106468
5.076	5.138967
5.037	5.1167383
5.067	5.046997
5.096	5.060463
5.027	5.100175
5.027	5.0378847
4.889	5.0477533
4.879	4.9252515
4.889	4.8839793
4.899	4.90399
4.879	4.898956
4.85	4.88877
4.86	4.857486
4.8	4.876989
4.83	4.8202167
4.84	4.825476
4.879	4.8625617
4.86	4.888583
4.781	4.8779736
4.791	4.8058724
4.741	4.804143
4.692	4.7630463
4.662	4.710803
4.731	4.676887
4.682	4.7314625
4.692	4.721654
4.751	4.7029676
4.692	4.750724
4.653	4.711484
4.643	4.6695566
4.593	4.6839733
4.574	4.6127577
4.623	4.586674
4.771	4.6269636
4.81	4.773435
4.84	4.814658
4.85	4.83908
4.86	4.8406315
4.869	4.8622303
4.889	4.8678107
4.899	4.8973494
4.869	4.9002237
4.879	4.886418
4.84	4.8749223
4.84	4.857521
4.791	4.8455386
4.781	4.813191
4.84	4.792949
4.791	4.850588
4.692	4.8300924
4.672	4.7296906
4.672	4.679483
4.613	4.674583
4.603	4.640191
4.534	4.6117635
4.593	4.562603
4.653	4.6070867
4.662	4.663992
4.643	4.675096
4.662	4.661594
4.672	4.666943
4.653	4.680629
4.731	4.668451
4.731	4.7285166
4.771	4.7426357
4.761	4.78435
4.761	4.7715864
4.712	4.7748985
4.692	4.7379117
4.653	4.713997
4.564	4.6795278
4.692	4.588818
4.712	4.702631
4.692	4.7100344
4.702	4.7074556
4.771	4.7290783
4.771	4.7837505
4.751	4.7831225
4.731	4.7708216
4.761	4.750516
4.741	4.769488
4.771	4.7672806
4.761	4.7861643
4.781	4.793357
4.771	4.799305
4.85	4.7799835
4.938	4.853843
4.988	4.9353123
4.978	4.990111
5.037	4.9853945
5.086	5.0337353
5.076	5.073682
5.106	5.0835867
5.155	5.1001315
5.224	5.155824
5.224	5.219608
5.313	5.21854
5.402	5.299717
5.5	5.373511
5.382	5.4642296
5.343	5.3857775
5.372	5.3215685
5.372	5.3432846
5.36	5.3601823
5.272	5.3428144
5.232	5.2886567
5.222	5.238982
5.193	5.22344
5.212	5.2015095
5.153	5.206425
5.183	5.1813893
5.232	5.204869
5.163	5.2310214
5.212	5.172644
5.123	5.1975107
5.143	5.1360826
5.123	5.1909847
5.094	5.1298566
5.015	5.111228
5.163	5.041422
5.311	5.1554418
4.985	5.328026
4.926	5.0014944
4.808	4.908869
4.817	4.7966824
4.867	4.8052797
4.926	4.869246
4.936	4.9305677
4.916	4.9594374
4.985	4.933879
4.985	4.996778
4.995	4.9698505
5.044	5.0122533
4.965	5.0508432
4.995	4.9845552
4.946	4.9867992
4.926	4.960945
4.956	4.936009
4.906	4.9582963
4.857	4.9303975
4.808	4.8709044
4.867	4.829835
4.847	4.880043
4.758	4.864003
4.738	4.780402
4.748	4.764628
4.679	4.75629
4.62	4.7095103
4.59	4.653825
4.541	4.621412
4.65	4.574252
4.699	4.6568336
4.699	4.709653
4.798	4.70041
4.679	4.795076
4.659	4.7169023
4.679	4.655242
4.65	4.671867
4.659	4.659276
4.709	4.681243
4.669	4.704371
4.659	4.6828046
4.64	4.6710577
4.64	4.653587
4.659	4.6484976
4.659	4.665716
4.699	4.6763797
4.65	4.71454
4.65	4.674142
4.679	4.661601
4.709	4.6816077
4.738	4.7321777
4.748	4.7639527
4.798	4.750668
4.758	4.792884
4.748	4.7608333
4.709	4.7498903
4.738	4.7260337
4.729	4.738965
4.699	4.7523184
4.748	4.7172837
4.788	4.7714534
4.837	4.8000784
4.709	4.809364
4.65	4.737774
4.689	4.632934
4.61	4.674253
4.59	4.6257744
4.551	4.602916
4.492	4.5665364
4.452	4.516526
4.383	4.4704328
4.432	4.41353
4.383	4.4347467
4.344	4.4083138
4.294	4.376426
4.413	4.3346224
4.432	4.418684
4.403	4.4487348
4.472	4.4298573
4.452	4.4725695
4.403	4.458347
4.363	4.419854
4.294	4.3887877
4.304	4.3303967
4.334	4.3223195
4.393	4.3469424
4.413	4.4033966
4.383	4.4483304
4.383	4.4131827
4.274	4.3857613
4.186	4.3129916
4.166	4.203222
3.939	4.1843715
3.939	4.0066
4.067	3.9468923
4.166	4.051308
4.205	4.1684732
4.117	4.238599
4.047	4.1655617
3.909	4.0947995
3.87	3.9702673
3.791	3.9037135
3.544	3.8852136
3.643	3.6157138
3.574	3.6262324
3.84	3.6045663
3.889	3.7964888
3.889	3.9079633
3.929	3.8868644
3.959	3.9503486
4.008	3.9659984
3.998	4.0152674
4.028	4.023371
3.9190000000000005	4.0392604
3.9780000000000006	3.9975543
4.067	3.9860296
3.988	4.0726476
3.939	4.020965
4.057	3.9716337
4.008	4.0779815
3.998	4.0380473
4.038	4.0165443
4.077	4.051869
4.047	4.0953674
4.028	4.0781946
4.067	4.0552826
4.107	4.081884
4.107	4.1243258
4.176	4.1458874
4.205	4.2037706
4.117	4.2090025
4.087	4.15702
4.097	4.1243324
4.067	4.1089473
4.067	4.1092987
4.097	4.0957427
4.156	4.114434
4.205	4.1795063
4.245	4.2258224
4.245	4.259622
4.245	4.267793
4.186	4.254166
4.186	4.2114096
4.136	4.209246
4.087	4.177419
3.88	4.1239157
4.047	3.9608645
4.047	4.0422783
4.057	4.079673
4.077	4.0764
4.038	4.116382
4.057	4.075402
4.057	4.071686
4.245	4.0887384
4.274	4.262987
4.383	4.2780204
4.432	4.3916254
4.462	4.440337
4.393	4.455164
4.403	4.411595
4.403	4.4213295
4.344	4.4308386
4.373	4.3751163
4.334	4.3917694
4.363	4.365267
4.383	4.377648
4.423	4.3981686
4.403	4.4579754
4.353	4.431303
4.255	4.383606
4.294	4.290102
4.265	4.3090267
4.205	4.292549
4.215	4.243827
4.166	4.249108
4.166	4.2096496
4.077	4.191651
4.087	4.1162186
3.968	4.0947447
3.8300000000000005	4.022147
3.959	3.8949072
3.87	3.9691703
3.889	3.9115267
3.84	3.9133575
3.88	3.8760164
3.8300000000000005	3.8995824
3.82	3.8718576
3.801	3.8623312
3.722	3.8412535
3.7410000000000005	3.7800612
3.643	3.776215
3.702	3.6972222
3.7509999999999994	3.730833
3.692	3.7728107
3.6820000000000004	3.7430706
3.791	3.734931
3.781	3.8055801
3.8300000000000005	3.813218
3.7410000000000005	3.8612883
3.7410000000000005	3.8034256
3.692	3.77354
3.662	3.7448206
3.672	3.6991198
3.7710000000000004	3.7121396
3.82	3.799921
3.8099999999999996	3.8599944
3.79	3.8465593
3.8300000000000005	3.8302715
3.88	3.8592417
3.82	3.898211
3.82	3.8665395
3.7599999999999993	3.8496954
3.74	3.8173618
3.7599999999999993	3.785079
3.79	3.8054812
3.7599999999999993	3.8244402
3.79	3.8091173
3.85	3.8182921
3.85	3.8839726
3.85	3.887591
3.85	3.8834717
3.92	3.8907664
3.9	3.9421961
3.95	3.934519
3.95	3.9639053
3.99	3.9876976
3.9399999999999995	4.009895
3.88	3.9751034
3.9	3.9250765
3.85	3.9334133
3.87	3.8949893
3.8099999999999996	3.9055493
3.79	3.861647
3.72	3.8261237
3.61	3.7885277
3.5999999999999996	3.6769776
3.61	3.649341
3.62	3.6628659
3.6299999999999994	3.6567264
3.6799999999999997	3.6657324
3.61	3.720886
3.6299999999999994	3.6708822
3.62	3.6729193
3.67	3.6652164
3.64	3.6989686
3.64	3.6877124
3.65	3.6823213
3.59	3.686057
3.61	3.6449175
3.61	3.651639
3.54	3.655833
3.72	3.596672
3.72	3.7334995
3.71	3.750953
3.8099999999999996	3.7444875
3.84	3.8267562
3.99	3.8947365
4.22	3.9930778
4.49	4.2816257
4.52	4.4596205
4.16	4.5189595
4.22	4.163168
4.22	4.1732497
4.24	4.2097254
4.16	4.221018
4.17	4.196855
4.13	4.19712
4.16	4.1750355
4.17	4.190656
4.23	4.191692
4.25	4.245589
4.24	4.277239
4.28	4.2626987
4.4	4.299415
4.33	4.396876
4.31	4.391475
4.32	4.326673
4.29	4.334722
4.36	4.2991114
4.4	4.3540688
4.43	4.4107847
4.61	4.433211
4.53	4.5950727
4.46	4.5500813
4.44	4.4582877
4.42	4.445906
4.33	4.4174604
4.27	4.354517
4.28	4.308931
4.32	4.3261275
4.36	4.325031
4.37	4.36631
4.21	4.377867
4.28	4.275312
4.4	4.2951746
4.4	4.404731
4.46	4.388764
4.51	4.4629097
4.56	4.5145273
4.55	4.5658493
4.5	4.550151
4.5	4.524579
4.6	4.4884386
4.65	4.5878687
4.69	4.678878
4.84	4.7554893
5.32	4.7591863
5.490000000000001	5.169261
5.48	5.129529
5.06	5.2901344
4.89	4.9408703
4.85	4.817956
4.8	4.756897
4.54	4.8002396
4.58	4.6056223
4.49	4.5948205
4.56	4.4965587
4.63	4.555515
4.52	4.6273804
4.4	4.53704
4.45	4.454316
4.16	4.493055
4.1	4.2305703
4.11	4.114296
4.15	4.1053977
4.07	4.14801
3.95	4.106193
4.01	4.0051427
4.14	4.0121346
4.16	4.142182
4.18	4.169362
4.17	4.2046714
4.19	4.1750956
4.12	4.202224
4.05	4.156651
4.06	4.0816827
4.08	4.098686
4.09	4.1001186
4.07	4.138657
4.09	4.1085105
4.16	4.1110735
4.25	4.185788
4.23	4.251356
4.22	4.242876
4.27	4.2323737
4.22	4.3183646
4.29	4.2412763
4.16	4.2910657
4.18	4.2041426
4.21	4.1899076
4.17	4.2202845
4.22	4.199956
4.18	4.246801
4.23	4.2107654
4.32	4.242073
4.25	4.340777
4.22	4.2789025
4.21	4.2434764
4.17	4.2139854
4.2	4.184781
4.17	4.211057
4.2	4.198376
4.23	4.221274
4.2	4.2472167
