# Supplementary material for: Stock market forecasting research based on GA-WOA-LSTM
Source: PLoS One. 2025 Aug 27;20(8):e0330324. doi: 10.1371/journal.pone.0330324 (PMC12385415; doi:10.1371/journal.pone.0330324)
Supplement: S1 File — (ZIP) [file pone.0330324.s001.zip › Paper Model/SY/SANYUAN-600429.SS/GA-WOA-LSTM/train_results/WOA_LSTM_train_prediction.csv]

Actual_Close_Train	Predicted_Close_Train
7.456	7.2855177
7.552	7.337536
7.792	7.496316
7.6	7.702495
7.484999999999999	7.529698
7.484999999999999	7.4910917
7.504	7.4732633
7.417	7.469035
7.475	7.390583
7.388999999999999	7.470666
7.484999999999999	7.3676085
7.667	7.4702883
7.475	7.620136
7.667	7.4198923
7.7059999999999995	7.629134
7.754	7.666952
7.302	7.698674
7.446	7.2763863
7.562	7.413776
7.388999999999999	7.51018
7.283000000000001	7.328121
7.023	7.29513
6.774	6.996172
6.706000000000001	6.7494154
6.620000000000001	6.6994915
6.639	6.6283293
6.678	6.606295
6.802	6.650207
6.639	6.750595
6.600999999999999	6.647379
6.639	6.573975
6.572	6.59342
6.119999999999999	6.601356
6.188000000000001	6.122593
6.188000000000001	6.1334066
5.726	6.179117
5.8420000000000005	5.7807994
5.755	5.832707
5.861	5.753495
6.015	5.847457
6.572	5.945464
6.361	6.481758
6.332	6.3517456
6.351	6.2989106
6.284000000000001	6.2958183
6.082000000000001	6.289729
5.89	6.111277
5.994999999999999	5.870775
6.015	5.981264
6.284000000000001	6.0567136
6.111	6.311755
6.111	6.060501
6.322	6.064387
6.293	6.278242
6.197	6.282799
6.197	6.1928067
6.197	6.1889753
5.919	6.1900644
6.063000000000001	5.925623
6.053000000000001	6.0238857
6.033999999999999	6.0387917
6.063000000000001	6.0261626
5.976	6.0452275
5.861	5.982716
5.552999999999999	5.855873
5.323	5.597368
5.236	5.3500557
5.294	5.268296
5.198	5.2432184
5.294	5.1968627
5.621	5.289612
5.544	5.6821456
5.621	5.5334873
5.659	5.598124
5.467	5.6255875
5.505	5.466929
5.352	5.5021877
5.323	5.3686066
5.456999999999999	5.3089848
5.601	5.4342923
5.698	5.568431
5.794	5.6817813
5.716999999999999	5.755704
5.726	5.6955805
5.774	5.6870646
5.89	5.7516437
5.87	5.85458
5.88	5.8451877
5.9670000000000005	5.8382554
5.8420000000000005	5.9557886
5.919	5.845524
5.994999999999999	5.8926687
6.158999999999999	5.9744425
6.149000000000001	6.101193
5.919	6.131091
5.919	5.930493
5.784	5.9033365
5.87	5.7867165
6.053000000000001	5.842519
6.111	6.0405054
6.428000000000001	6.0806828
6.620000000000001	6.378201
6.514	6.5435333
6.293	6.4729233
6.370000000000001	6.299316
6.063000000000001	6.3132567
6.053000000000001	6.0595236
6.111	6.0388393
6.226	6.0798016
6.082000000000001	6.217922
6.236	6.0748997
6.370000000000001	6.2294817
6.457	6.3598843
6.475999999999999	6.4303856
6.475999999999999	6.442168
6.409000000000001	6.466498
6.264000000000001	6.388442
6.6579999999999995	6.2733145
6.668	6.6141148
7.216	6.660428
7.254	7.1327515
7.129	7.20397
7.408000000000001	7.0970755
8.148	7.339851
7.811	7.9925404
8.013000000000002	7.7787986
7.879	7.962783
7.859	7.9057198
7.773	7.796096
7.869	7.6936865
8.148	7.9081326
7.879	8.076939
7.715	7.8430004
7.446	7.6719418
7.206	7.38217
7.11	7.186043
7.312000000000001	7.065667
7.388999999999999	7.2733455
7.369	7.3262606
7.484999999999999	7.337713
7.552	7.450833
7.619	7.5333633
7.321000000000001	7.5435286
7.811	7.2926197
7.686	7.742979
7.792	7.5744057
7.638	7.7209716
7.907	7.5863786
8.003	7.878439
8.013000000000002	7.934001
8.234000000000002	7.9751406
8.34	8.173606
8.686	8.301721
8.474	8.599985
7.763000000000001	8.437663
7.917	7.741884
7.571	7.9262915
7.571	7.5272827
7.484999999999999	7.5795383
7.629	7.368576
7.792	7.617894
7.946	7.755611
8.167	7.9201813
8.128	8.09803
8.167	8.102636
8.272	8.129195
7.898	8.207701
7.869	7.7897444
8.08	7.859672
7.744	8.059398
7.59	7.6555653
7.696	7.60103
7.696	7.626099
7.504	7.7162004
7.581	7.4974136
7.782	7.544947
7.8309999999999995	7.7525
7.84	7.7914963
7.715	7.813463
7.773	7.6831884
7.811	7.749995
7.888	7.764291
8.042	7.9185677
7.907	7.9864826
7.504	7.8823156
7.196	7.4620647
7.071	7.213435
7.206	7.0634127
7.138999999999999	7.167617
7.216	7.121536
7.302	7.193489
7.312000000000001	7.2708645
7.206	7.266528
7.11	7.187707
7.091000000000001	7.0657244
7.206	7.0762453
7.475	7.110897
7.187000000000001	7.4197035
6.851000000000001	7.142832
6.600999999999999	6.8404045
6.600999999999999	6.5863943
6.793	6.582009
6.524000000000001	6.744055
6.447	6.5199766
6.129999999999999	6.444186
5.986	6.168081
6.082000000000001	6.007102
6.197	6.077919
6.284000000000001	6.1714783
6.340999999999999	6.2788386
6.379999999999999	6.305336
6.495000000000001	6.3701653
6.696999999999999	6.4848356
6.591000000000001	6.656946
6.678	6.55847
7.35	6.668676
7.388999999999999	7.2989607
7.235	7.2923403
7.062000000000001	7.188601
7.177	7.0261903
6.889	7.1315355
7.014	6.8682127
7.1000000000000005	6.9968834
7.158000000000001	7.064801
7.187000000000001	7.1417384
7.235	7.1260877
7.148	7.1932273
7.033000000000001	7.0898943
7.129	7.0232573
7.225	7.0854015
7.273	7.1888237
7.408000000000001	7.2272654
7.494	7.3551707
7.456	7.477478
7.619	7.4334774
7.465	7.5652404
7.609999999999999	7.408244
7.763000000000001	7.583563
7.562	7.703677
7.456	7.5276737
7.408000000000001	7.4022465
7.484999999999999	7.3842616
7.398	7.443524
7.504	7.3727903
7.619	7.4715004
7.677	7.5630846
7.648	7.6405773
7.321000000000001	7.663662
7.273	7.299985
8.003	7.2658052
7.907	7.8730936
8.003	7.856812
7.686	7.938093
7.8020000000000005	7.61668
7.782	7.7537384
7.542000000000001	7.7241325
7.629	7.513589
7.677	7.603629
7.523	7.626009
7.552	7.4552336
7.667	7.526469
7.6	7.632842
7.388999999999999	7.5791006
7.638	7.3657055
7.552	7.647444
7.456	7.531228
7.033000000000001	7.454048
7.033000000000001	6.936541
6.937000000000001	7.043601
6.985	6.9438963
7.033000000000001	6.98306
7.081	7.004056
7.11	7.0731177
7.177	7.072356
7.023	7.143594
7.11	7.007662
7.033000000000001	7.06723
7.129	7.000052
7.562	7.110423
7.59	7.5395565
7.59	7.5648355
8.148	7.5336075
7.677	8.055913
8.445	7.5616693
9.291	8.381368
8.359000000000002	8.871063
7.888	8.237506
8.455000000000002	7.898303
8.666	8.4120455
8.369	8.514139
8.57	8.200722
8.666	8.566839
8.887	8.652913
8.609	8.782748
8.186	8.586455
7.888	8.053325
8.042	7.850156
8.061	8.045083
7.417	8.005596
7.148	7.364619
7.225	7.2013216
7.263999999999999	7.1550045
7.35	7.2068458
7.35	7.30842
7.456	7.288059
7.59	7.4177055
7.552	7.541456
7.302	7.5129986
7.379	7.297784
7.465	7.3691816
7.619	7.4528637
7.773	7.5785437
7.859	7.7018547
7.7059999999999995	7.788316
7.677	7.685137
7.936	7.6413193
7.888	7.852055
7.984000000000001	7.8333015
7.955	7.9566507
7.965	7.897917
7.984000000000001	7.904693
7.8020000000000005	7.9613647
7.975	7.7442493
8.109000000000002	7.9475937
8.042	8.057677
7.475	8.006026
7.552	7.415905
7.6	7.5653987
7.398	7.533044
7.35	7.341116
7.35	7.365197
7.12	7.308267
7.1000000000000005	7.0811563
7.158000000000001	7.073085
6.956000000000001	7.147575
6.802	6.882907
6.678	6.7029676
6.725999999999999	6.578824
6.889	6.729458
6.927	6.799754
6.995	6.92547
6.985	6.9556303
7.091000000000001	6.976493
6.9079999999999995	7.063207
6.899	6.9001513
7.379	6.8231907
7.388999999999999	7.347513
7.216	7.312357
7.302	7.2089434
7.427	7.263487
7.456	7.4046226
7.254	7.5039682
7.11	7.2568526
7.158000000000001	7.108452
7.1000000000000005	7.148849
6.802	7.070127
6.851000000000001	6.789445
6.966000000000001	6.825924
6.754	6.931897
6.821999999999999	6.7669544
6.802	6.829552
6.821999999999999	6.747279
6.802	6.7702975
6.9079999999999995	6.808753
6.754	6.879974
6.774	6.7440643
6.899	6.75875
7.091000000000001	6.860056
6.889	7.1167707
6.716000000000001	6.812749
6.793	6.7185802
6.524000000000001	6.743277
6.312	6.525941
6.322	6.333252
6.370000000000001	6.3299303
6.370000000000001	6.370494
6.524000000000001	6.3647118
6.591000000000001	6.4989204
6.600999999999999	6.574356
6.620000000000001	6.581517
6.361	6.6138597
6.379999999999999	6.363785
6.063000000000001	6.3602495
5.947	6.0804157
6.023999999999999	5.965876
6.168000000000001	5.9640894
6.158999999999999	6.149534
6.178000000000001	6.169072
6.322	6.1918564
6.389000000000001	6.309825
6.332	6.4067163
6.418	6.320056
6.428000000000001	6.361017
6.668	6.4318857
6.600999999999999	6.6568375
6.485000000000001	6.5820785
6.735	6.4813585
6.514	6.8037825
6.581000000000001	6.4789686
6.745000000000001	6.600683
6.725999999999999	6.7076025
6.870000000000001	6.711176
6.696999999999999	6.837858
6.399000000000001	6.691338
6.409000000000001	6.388117
6.436999999999999	6.3760347
6.370000000000001	6.420101
6.379999999999999	6.372446
6.418	6.313168
6.600999999999999	6.4523225
6.668	6.54455
6.668	6.639391
6.725999999999999	6.6515703
6.312	6.6943254
6.188000000000001	6.3166637
6.168000000000001	6.1583595
6.168000000000001	6.1366444
6.129999999999999	6.1557856
5.976	6.0967965
5.898999999999999	5.963504
5.65	5.9027247
5.477	5.654051
5.409	5.5152025
5.525	5.4087267
5.563	5.5106726
5.477	5.542219
5.284	5.50624
5.054	5.3294764
5.121	5.0701423
5.16	5.1366053
5.025	5.199144
4.9	5.0606766
4.948	4.9128003
5.035	4.9766607
4.91	5.042209
4.698	4.9586506
4.698	4.7515
4.929	4.6799297
5.102	4.8938866
5.063	5.0721855
5.054	5.0716314
5.025	5.0696993
4.794	5.048376
5.054	4.8410215
5.083	5.0182157
5.083	5.116488
5.131	5.0828924
5.131	5.1361837
5.102	5.1509476
5.025	5.126889
5.131	5.0546055
5.179	5.1279106
5.236	5.1645484
5.092	5.233241
5.217	5.1106358
5.246	5.194876
5.323	5.249086
5.4	5.3286924
5.352	5.374731
5.467	5.3502584
5.486000000000001	5.4427648
5.486000000000001	5.458412
5.515000000000001	5.499877
5.534	5.5105176
5.591999999999999	5.510022
5.563	5.56901
5.591999999999999	5.5576096
5.621	5.5843925
5.563	5.633156
5.448	5.557518
5.477	5.4608116
5.544	5.4751782
5.534	5.542445
5.456999999999999	5.5416183
5.419	5.462544
5.909	5.429745
5.861	5.8360043
5.774	5.797679
5.812999999999999	5.7429705
5.448	5.7788944
5.8420000000000005	5.4741306
6.043000000000001	5.793096
6.072	5.9886656
5.89	6.0020657
5.851	5.8724365
5.784	5.798585
5.64	5.7635865
5.707000000000001	5.633622
5.716999999999999	5.6758213
5.294	5.7365875
5.15	5.3536487
5.006	5.177943
5.16	5.020182
5.38	5.1339207
5.352	5.349343
5.4	5.354645
5.39	5.3253245
5.429	5.3596888
5.515000000000001	5.360469
5.505	5.4794164
5.352	5.4812117
5.89	5.3595448
5.87	5.7875047
6.457	5.8353496
6.475999999999999	6.193275
6.409000000000001	6.353205
6.457	6.296558
6.465999999999999	6.3395348
6.351	6.4108334
6.236	6.327178
6.236	6.2344303
6.543	6.233563
6.475999999999999	6.472845
7.12	6.429903
7.014	6.847704
7.35	6.9832616
7.283000000000001	7.1534667
7.244	7.181362
7.273	7.166709
7.206	7.1909833
7.927	7.1503816
7.927	7.6288824
7.792	7.7163467
7.283000000000001	7.754193
6.985	7.018682
6.802	6.876313
6.678	6.8147783
6.793	6.6452823
6.802	6.766652
6.764	6.7620926
6.812000000000001	6.7711754
6.639	6.7939973
6.244999999999999	6.636015
6.361	6.238282
6.284000000000001	6.3292546
6.072	6.279288
6.082000000000001	6.0986505
6.236	6.1136427
6.149000000000001	6.2101245
6.293	6.1544228
6.322	6.2614193
6.485000000000001	6.3173995
6.447	6.5073376
6.284000000000001	6.401845
6.111	6.265996
5.976	6.1102495
5.794	5.98193
5.851	5.8017397
5.765	5.8320603
5.611000000000001	5.7788115
5.659	5.6311893
5.832000000000001	5.645391
5.802999999999999	5.827272
5.928000000000001	5.811451
5.688	5.924564
5.909	5.700042
5.755	5.8725395
5.591999999999999	5.7613487
5.677999999999999	5.596856
5.832000000000001	5.660186
5.765	5.792902
5.409	5.775259
5.456999999999999	5.4585457
5.467	5.457142
5.591999999999999	5.439107
5.505	5.584242
5.429	5.512463
5.544	5.4174027
5.486000000000001	5.522966
5.4	5.5023155
5.409	5.423275
5.227	5.408433
5.063	5.267398
5.15	5.1129313
5.063	5.1583824
5.208	5.070575
5.332	5.2025003
5.361	5.311331
5.304	5.3587976
5.477	5.319424
5.448	5.448852
5.265	5.4522223
5.313	5.2968454
5.611000000000001	5.270599
5.534	5.6078644
5.544	5.526624
5.486000000000001	5.5324697
5.515000000000001	5.4538965
5.39	5.506611
5.467	5.3987865
5.456999999999999	5.450344
5.198	5.463973
5.217	5.2317624
5.188	5.213048
5.131	5.2020164
5.15	5.128588
5.208	5.153164
5.14	5.201845
5.169	5.175876
5.227	5.1516786
5.409	5.227275
5.669	5.4194846
5.581999999999999	5.672451
5.611000000000001	5.574546
5.525	5.5855536
5.515000000000001	5.5216036
5.409	5.5169597
5.38	5.424016
5.477	5.4140043
5.323	5.4704194
5.16	5.3534303
5.198	5.1871653
5.131	5.194947
5.054	5.155699
5.169	5.0885887
5.332	5.157853
5.217	5.3216434
5.352	5.2406693
5.429	5.338971
5.284	5.412397
5.284	5.2913265
5.284	5.2865963
5.294	5.281283
5.4	5.3056335
5.429	5.3865404
5.409	5.43235
5.438	5.417144
5.352	5.4272594
5.313	5.3674335
5.313	5.32252
5.131	5.332657
5.14	5.170841
5.169	5.1467967
5.169	5.169205
5.246	5.176814
5.332	5.246263
5.352	5.3254743
5.284	5.340433
5.438	5.2777233
5.208	5.4149055
5.16	5.228471
5.198	5.157731
5.102	5.185956
5.217	5.1163607
5.131	5.2338076
5.015	5.161344
5.006	5.050251
5.044	5.0067596
5.083	5.0706444
5.006	5.0623903
5.025	5.022941
4.948	5.048048
4.785	4.971659
4.612	4.829815
4.449	4.657348
4.871	4.5088477
4.679	4.8273807
4.602	4.7059803
4.756	4.566492
4.708	4.7284207
4.785	4.7101765
4.862	4.7833343
4.823	4.851081
4.814	4.850219
4.698	4.8266478
4.862	4.727092
5.035	4.856085
4.996	5.025438
4.996	5.0217323
5.044	5.018773
5.131	5.0278187
5.025	5.171561
5.515000000000001	5.0463247
6.033999999999999	5.439989
5.919	5.8493342
5.861	5.833024
6.351	5.77792
6.188000000000001	6.190132
6.207000000000001	6.1075983
6.158999999999999	6.1389093
6.178000000000001	6.0978565
6.119999999999999	6.0898685
6.111	6.085821
6.322	6.0494413
6.399000000000001	6.2267466
6.332	6.3184204
6.284000000000001	6.2768316
6.303000000000001	6.248528
6.293	6.2590146
5.88	6.2597437
5.774	5.885039
5.601	5.750636
5.669	5.6074986
5.812999999999999	5.6539054
5.765	5.839941
5.736000000000001	5.749241
5.63	5.7277565
5.707000000000001	5.6393805
5.64	5.6872296
5.736000000000001	5.653391
5.851	5.719724
5.812999999999999	5.828373
5.812999999999999	5.826017
5.851	5.815754
5.688	5.851608
5.957000000000001	5.703984
5.861	5.9100723
5.909	5.864109
5.957000000000001	5.892267
5.736000000000001	5.94047
5.659	5.7604465
5.784	5.6554165
5.784	5.7446685
6.129999999999999	5.7566967
6.418	6.1167116
6.436999999999999	6.3199606
6.264000000000001	6.4047694
6.111	6.259426
6.14	6.091526
5.898999999999999	6.129158
5.832000000000001	5.8973575
5.851	5.8287444
5.794	5.838384
5.89	5.807297
5.812999999999999	5.897083
6.082000000000001	5.796321
6.236	6.0371003
6.168000000000001	6.1977224
6.332	6.128877
6.236	6.270623
6.197	6.1635284
5.832000000000001	6.16798
5.861	5.8454885
5.88	5.8776016
5.688	5.8670917
5.669	5.712615
5.755	5.6624327
5.784	5.7002683
5.89	5.769197
5.822	5.903184
5.669	5.830701
5.448	5.6823025
5.4	5.4673023
5.448	5.4004207
5.361	5.430074
5.552999999999999	5.3610916
5.601	5.561263
5.4	5.5812945
5.15	5.4173613
5.054	5.1523004
4.929	5.0700955
4.987	4.9486885
5.073	4.9802547
5.092	5.0870104
5.083	5.1038632
5.063	5.094663
4.967	5.0813885
5.179	4.983517
5.16	5.155213
5.063	5.1480737
5.131	5.076014
5.169	5.1415033
5.188	5.181183
5.496	5.1759524
5.467	5.480374
5.419	5.4345527
5.246	5.4228377
5.313	5.278589
5.275	5.304716
5.352	5.271175
5.361	5.326761
5.429	5.355338
5.552999999999999	5.4045577
5.419	5.556556
5.275	5.428801
5.342	5.273821
5.198	5.330359
5.092	5.2144213
4.958	5.114083
4.996	4.9549484
5.025	5.006281
5.063	5.02246
5.246	5.0883665
5.015	5.280562
5.227	5.0424004
5.275	5.169194
5.092	5.259761
5.015	5.0370445
4.881	4.9666204
4.91	4.9118395
5.092	4.8974285
5.217	5.0641375
5.429	5.2175345
5.677999999999999	5.422776
5.591999999999999	5.650572
5.736000000000001	5.5751615
5.765	5.6967096
5.765	5.7189445
5.755	5.713831
5.919	5.6320705
6.168000000000001	5.9147005
6.101	6.1170406
5.851	6.090581
5.957000000000001	5.8412495
5.994999999999999	5.94488
5.986	5.9766836
6.119999999999999	5.9736786
6.178000000000001	6.070942
6.215999999999999	6.1631517
6.072	6.2567673
5.832000000000001	6.0497003
5.861	5.8421173
5.88	5.823039
5.928000000000001	5.892654
6.072	5.907463
6.361	6.0532722
6.351	6.3804574
6.870000000000001	6.3192043
6.946999999999999	6.7758217
6.889	6.86753
7.091000000000001	6.907792
6.946999999999999	7.0247183
6.937000000000001	6.9260206
6.754	6.9172354
6.639	6.7422266
6.774	6.6640353
6.6579999999999995	6.742588
6.985	6.650611
7.014	6.894258
7.148	6.9756007
7.408000000000001	7.1160097
7.167999999999999	7.3514843
6.995	7.1046963
7.062000000000001	7.0288625
7.052	7.033126
6.9079999999999995	7.0313244
7.004	6.894784
7.235	6.993956
7.734	7.1659846
7.715	7.6612816
7.898	7.6424546
7.8020000000000005	7.8544664
7.542000000000001	7.766822
7.763000000000001	7.530596
8.378	7.7411423
8.378	8.296416
8.714	8.3540535
8.618	8.637156
8.714	8.620373
8.916	8.62166
8.542	8.810761
8.493	8.497199
8.83	8.535596
8.647	8.7892
9.022000000000002	8.630354
8.935	9.041115
9.349	8.850792
10.281000000000002	9.282704
10.511	10.153774
10.982	10.4237385
11.001000000000001	11.007078
10.751000000000001	10.7331505
10.742	10.702872
11.414000000000001	10.645611
11.317999999999998	11.438135
10.184	11.176072
9.877	10.008602
9.31	9.701363
8.916	9.292779
8.686	8.776592
8.83	8.530785
8.1	8.794089
8.128	7.9267836
8.138000000000002	8.120674
8.397	8.110419
8.176	8.291038
7.85	8.113918
7.744	7.816002
7.811	7.75099
8.003	7.7139783
7.581	7.959652
7.715	7.5339384
8.167	7.6212196
8.983	8.076666
8.609	8.772853
8.676000000000002	8.462694
8.772000000000002	8.690011
8.532	8.723245
8.167	8.499857
8.186	8.085016
8.09	8.211912
8.244	7.9696274
8.196	8.261901
7.686	8.106461
7.8309999999999995	7.611193
8.003	7.8358173
8.003	7.941843
7.8309999999999995	7.9462786
7.955	7.7698426
8.196	7.9208565
8.205000000000002	8.115549
8.157	8.136984
7.994	8.121849
7.8020000000000005	7.9656515
7.792	7.7449074
7.782	7.783288
7.715	7.759721
7.792	7.7148104
7.638	7.7262836
7.715	7.60761
7.782	7.7119207
7.696	7.730098
7.8020000000000005	7.6984057
7.8020000000000005	7.7716293
7.84	7.7707305
7.562	7.801482
7.35	7.4891815
6.985	7.332448
7.004	6.9618587
7.341	6.9910474
7.081	7.2965755
7.062000000000001	7.067845
6.812000000000001	7.0709906
6.870000000000001	6.793975
6.821999999999999	6.8454733
6.802	6.7306185
6.668	6.766731
6.457	6.651951
6.475999999999999	6.448288
6.745000000000001	6.48683
6.812000000000001	6.711896
6.975	6.82847
6.937000000000001	6.926276
6.841000000000001	6.9217987
6.899	6.8270845
6.9079999999999995	6.8844795
7.6	6.8791533
7.6	7.4863663
7.6	7.5754366
7.6	7.5654507
7.6	7.5746536
7.6	7.57596
7.6	7.578129
7.6	7.57899
7.6	7.579444
7.6	7.577131
7.6	7.577131
7.6	7.577131
7.6	7.577131
7.6	7.577131
7.6	7.577131
7.6	7.577131
7.6	7.577131
8.359000000000002	7.577131
8.119	8.33709
8.330000000000002	7.961794
8.224	8.36301
8.013000000000002	8.215802
8.138000000000002	7.911179
8.128	8.0970745
8.397	8.084688
8.647	8.369311
8.57	8.535205
8.484	8.566346
8.167	8.390679
8.186	8.12574
8.253	8.185255
8.148	8.136082
8.34	8.096622
8.542	8.357597
8.224	8.453381
8.023	8.188194
8.023	7.983756
8.042	7.996377
7.888	7.9982414
7.869	7.8581986
7.898	7.8407063
8.148	7.8607383
8.138000000000002	8.106143
8.061	8.089469
8.042	7.9953175
8.234000000000002	8.029944
8.148	8.180423
8.003	8.102171
8.071	7.956953
8.109000000000002	8.046614
8.148	8.060428
7.869	8.120236
8.08	7.825385
7.869	8.071166
7.187000000000001	7.828779
6.841000000000001	7.169704
6.975	6.8361807
7.187000000000001	6.947852
7.456	7.155163
7.417	7.4271975
7.071	7.4097815
7.014	7.0467205
6.841000000000001	7.0120416
7.023	6.7803793
6.937000000000001	6.990933
6.927	6.900381
6.821999999999999	6.916883
6.802	6.833624
6.831000000000001	6.7931867
6.821999999999999	6.8116503
6.86	6.8016043
6.774	6.82901
6.745000000000001	6.768779
6.821999999999999	6.734698
6.831000000000001	6.8081903
6.889	6.8173966
6.831000000000001	6.8655643
6.7829999999999995	6.811063
6.706000000000001	6.768488
6.754	6.699766
6.696999999999999	6.721161
6.561999999999999	6.6691437
6.620000000000001	6.548437
6.581000000000001	6.5905333
6.706000000000001	6.541103
6.966000000000001	6.6812654
6.889	6.937334
7.071	6.8520203
6.966000000000001	7.07203
6.86	6.9156246
6.630000000000001	6.8527055
6.649000000000001	6.6286
6.851000000000001	6.622881
6.889	6.819728
6.879	6.8693647
6.889	6.861212
6.9079999999999995	6.8722153
6.946999999999999	6.8727093
6.841000000000001	6.934841
6.870000000000001	6.8310566
6.879	6.839719
6.966000000000001	6.8520145
6.851000000000001	6.9370327
7.11	6.826545
6.927	7.062637
7.1000000000000005	6.9111176
7.11	7.067389
7.11	7.105776
7.1000000000000005	7.071457
7.014	7.062274
7.071	7.003668
7.1000000000000005	7.0515966
7.062000000000001	7.071582
7.033000000000001	7.04395
6.851000000000001	6.9850693
6.917999999999999	6.828475
6.937000000000001	6.894972
7.129	6.9042625
7.148	7.0767365
7.283000000000001	7.1362987
7.725	7.2655897
7.773	7.6537733
7.859	7.740079
7.84	7.8553047
7.811	7.8041267
7.571	7.775762
7.59	7.5225706
7.648	7.572739
7.907	7.5903196
7.84	7.9066553
7.782	7.7899914
7.936	7.7553215
7.936	7.884247
7.965	7.886427
8.08	7.9394493
8.244	8.042086
8.522	8.194076
8.369	8.479354
8.234000000000002	8.293721
8.330000000000002	8.193157
8.263	8.269208
8.167	8.269243
8.272	8.104361
8.474	8.263454
8.484	8.421363
8.657	8.450215
8.772000000000002	8.576318
8.791	8.707074
8.935	8.768323
8.878	8.848178
8.897000000000002	8.852614
8.983	8.824171
8.618	8.909357
8.753	8.5633
8.801000000000002	8.736309
8.811	8.7582245
8.945	8.772275
8.993000000000002	8.899533
9.272	8.940508
9.204	9.195932
9.108	9.147508
9.253	9.002211
9.233	9.239521
9.224	9.185331
9.406	9.164781
9.339000000000002	9.345307
8.926	9.238657
8.897000000000002	8.7764
8.878	8.925232
8.791	8.792059
8.561	8.753688
8.618	8.458746
8.513	8.63958
8.532	8.470834
8.628	8.525898
8.59	8.6580305
8.676000000000002	8.56977
8.743	8.597892
8.782	8.691137
8.561	8.7294235
8.609	8.50175
8.561	8.554509
8.388	8.484231
8.282	8.34924
8.426000000000002	8.2419405
8.272	8.400049
8.484	8.216991
8.196	8.445814
8.311	8.127503
8.301	8.281385
8.455000000000002	8.238396
8.455000000000002	8.404854
8.349	8.419336
8.244	8.310853
8.071	8.2213745
8.1	8.01005
8.263	8.039437
8.59	8.220951
8.647	8.496427
8.599	8.597009
8.686	8.534803
8.849	8.651326
8.849	8.8167305
8.859	8.830415
8.82	8.782974
8.436	8.7697935
8.330000000000002	8.347549
8.224	8.311222
8.465	8.223324
8.436	8.412311
8.609	8.372151
8.686	8.550597
8.618	8.656751
8.407	8.556208
8.369	8.35936
8.215	8.35035
7.955	8.166477
8.052	7.8912067
8.09	8.044955
8.253	8.037788
8.388	8.204221
8.417	8.334637
8.34	8.369983
8.484	8.300813
8.522	8.441875
8.628	8.472812
8.513	8.578925
8.263	8.476774
8.234000000000002	8.2172575
8.061	8.234621
8.157	8.021586
8.061	8.135484
8.09	8.0246525
8.109000000000002	8.0707655
7.888	8.0786085
8.032	7.8308463
8.205000000000002	8.02225
8.282	8.153766
8.196	8.224402
8.465	8.15932
8.359000000000002	8.4257145
8.282	8.293458
8.513	8.247441
8.580000000000002	8.493468
8.887	8.507185
8.907	8.783026
8.887	8.8468075
8.926	8.83143
8.503	8.875432
8.493	8.454466
8.407	8.485085
8.599	8.378873
9.032	8.587248
9.041	8.967203
9.214000000000002	9.016693
9.137	9.171603
9.041	9.060752
9.349	8.947722
9.185	9.298018
9.301	9.084508
9.118000000000002	9.2849655
9.032	9.033742
9.032	8.935551
9.31	9.010796
9.281	9.226676
9.262	9.253909
9.128	9.210496
9.08	9.0379925
9.214000000000002	9.067816
9.627	9.158704
9.637	9.587161
9.867	9.542301
9.935	9.859135
9.915	9.872505
10.079	9.848807
9.791	9.990441
9.819000000000003	9.636083
10.127	9.830783
10.127	10.017646
10.367	10.073188
10.396	10.318147
10.578000000000001	10.37905
10.578000000000001	10.57063
10.713000000000001	10.468042
11.001000000000001	10.700635
10.809	10.90495
10.607	10.641804
10.915	10.518095
10.943999999999999	10.8914175
10.962999999999997	10.839215
10.54	10.826904
10.588	10.42733
10.588	10.501613
10.319	10.523726
10.588	10.215314
10.742	10.622184
10.617	10.601903
10.54	10.502425
11.154999999999998	10.452453
10.646	11.087503
10.54	10.363238
10.588	10.596361
10.654999999999998	10.595755
9.992	10.59009
9.733	9.80115
9.579	9.769909
9.829	9.487966
10.079	9.807742
9.983	9.951328
10.060000000000002	9.8701
9.848	10.027551
9.685	9.71008
9.781000000000002	9.646553
9.964	9.7309065
9.906	9.905765
10.127	9.80902
10.809	10.081217
11.337	10.618385
11.414000000000001	11.203307
11.952	11.254329
11.125999999999998	11.935817
12.241	10.854731
13.461000000000002	12.375785
13.969999999999999	13.555774
13.643	13.291342
14.806000000000001	13.681815
14.479	14.5017605
13.864	14.063705
13.903000000000002	13.7048235
13.96	13.957572
13.835999999999999	13.753461
14.190999999999999	13.715682
14.124000000000002	14.204269
13.932000000000002	13.861949
13.739	13.886255
13.240000000000002	13.313379
12.125	13.248971
12.259999999999998	11.734366
12.567	12.247032
11.759999999999998	12.367678
10.588	11.457311
10.212999999999997	10.392671
10.847	10.145796
10.098	10.65794
9.089	9.881595
8.542	9.102265
8.945	8.532175
8.061	8.759051
7.658000000000001	8.00905
8.426000000000002	7.5204744
9.272	8.462974
10.204	9.258352
9.627	9.987005
8.666	9.561322
8.878	8.615253
9.368000000000002	8.878098
9.339000000000002	9.368144
9.512	9.222859
9.896	9.450302
10.031000000000002	9.852329
9.751999999999999	9.870433
8.782	9.643963
8.983	8.733057
9.262	8.838016
8.935	9.217917
8.964	8.880139
9.368000000000002	8.917358
9.704	9.272219
9.493	9.653919
9.493	9.404475
9.685	9.462536
10.012	9.667039
10.29	9.9193735
9.992	10.2022505
10.108	9.90263
10.175	10.031828
10.396	10.1916485
9.368000000000002	10.290846
9.560000000000002	9.246168
9.483	9.432405
8.983	9.437575
8.09	8.846009
7.283000000000001	8.020467
6.793	7.2329206
7.273	6.8018827
7.686	7.24512
7.158000000000001	7.522359
6.639	7.1217575
6.504999999999999	6.6584597
6.696999999999999	6.5195837
7.359999999999999	6.7532396
7.581	7.2526927
7.437000000000001	7.5026455
7.504	7.411721
6.946999999999999	7.4407797
6.649000000000001	6.9483385
7.187000000000001	6.6692286
6.966000000000001	7.1233954
7.004	6.9544487
7.004	6.9730983
7.004	6.986823
7.004	6.9868307
7.004	6.9911275
7.004	6.9909477
7.004	6.991315
7.004	6.96744
7.004	6.9915004
7.004	6.9852123
7.004	6.987517
7.004	6.988183
7.004	6.9888134
7.004	6.989055
7.004	6.9890747
7.004	6.9883566
7.004	6.9883566
7.004	6.9883566
7.004	6.9883566
7.004	6.9883566
7.004	6.9883566
7.004	6.9883566
7.004	6.9883566
7.004	6.9883566
7.004	6.9883566
7.004	6.9883566
7.004	6.9883566
7.004	6.9883566
7.004	6.9883566
7.004	6.9883566
7.004	6.9883566
7.004	6.9883566
7.004	6.9883566
7.004	6.9883566
7.004	6.9883566
7.004	6.9883566
7.004	6.9883566
7.004	6.9883566
7.004	6.9883566
7.004	6.9883566
7.004	6.9883566
7.004	6.9883566
7.004	6.9883566
7.004	6.9883566
7.004	6.9883566
7.004	6.9883566
7.004	6.9883566
7.004	6.9883566
7.004	6.9883566
7.004	6.9883566
7.004	6.9883566
7.004	6.9883566
7.004	6.9883566
7.004	6.9883566
7.004	6.9883566
7.004	6.9883566
7.004	6.9883566
7.004	6.9883566
7.004	6.9883566
7.004	6.9883566
7.004	6.9883566
7.004	6.9883566
7.004	6.9883566
7.004	6.9883566
7.004	6.9883566
7.004	6.9883566
7.004	6.965021
7.004	6.990782
7.004	6.9852123
7.004	6.987517
7.004	6.988183
7.004	6.9888134
7.004	6.989055
7.004	6.9890747
7.004	6.9883566
7.004	6.9883566
7.004	6.9883566
7.004	6.9883566
7.004	6.9883566
7.004	6.9883566
7.004	6.9883566
7.004	6.9883566
7.004	6.9883566
7.004	6.9883566
7.004	6.9883566
7.004	6.9883566
7.004	6.9883566
7.244	6.9883566
6.524000000000001	7.152768
6.533	6.513441
6.015	6.4170504
6.168000000000001	5.9889264
6.053000000000001	6.142882
6.244999999999999	5.987582
6.533	6.2188864
6.725999999999999	6.5604706
6.946999999999999	6.644828
6.975	6.9038076
6.841000000000001	6.8850985
6.802	6.819271
7.11	6.7610044
6.966000000000001	7.074677
7.158000000000001	6.9221487
6.457	7.1127644
6.428000000000001	6.469755
6.101	6.436672
6.312	6.0755987
6.610000000000001	6.26507
6.716000000000001	6.551937
6.447	6.7173967
6.600999999999999	6.4372463
6.620000000000001	6.57033
6.418	6.5248833
6.361	6.301688
6.274000000000001	6.3515263
6.457	6.2614756
6.457	6.460087
6.418	6.4367743
6.620000000000001	6.4216504
6.802	6.582041
6.927	6.762219
6.879	6.888877
6.927	6.8488774
6.754	6.897092
7.071	6.728725
6.899	7.0330176
6.725999999999999	6.890485
6.927	6.7157674
6.966000000000001	6.89856
6.879	6.9629126
7.158000000000001	6.84326
7.196	7.136483
7.042999999999999	7.1435814
6.917999999999999	7.0312138
7.071	6.874217
7.042999999999999	7.074827
7.12	7.0064054
7.235	7.11865
7.359999999999999	7.1974707
7.138999999999999	7.318603
7.158000000000001	7.08851
6.696999999999999	7.158038
6.716000000000001	6.672799
6.793	6.7241554
6.899	6.7453256
6.946999999999999	6.8508606
7.062000000000001	6.9130864
7.148	7.0449224
7.206	7.0875063
7.494	7.1642323
7.398	7.415263
7.437000000000001	7.361211
7.062000000000001	7.370667
6.917999999999999	7.0550194
7.609999999999999	6.928308
8.369	7.4810414
8.397	8.189162
8.34	8.180023
8.465	8.252218
8.215	8.317316
8.061	8.132425
8.128	7.9704475
8.186	8.109821
8.349	8.055842
8.003	8.273322
8.013000000000002	7.927919
7.869	7.999666
7.811	7.7506895
7.686	7.806636
8.023	7.652217
8.052	7.9589987
8.205000000000002	7.9891663
8.292	8.134413
8.08	8.210509
8.119	8.024272
7.907	8.083073
7.263999999999999	7.8585334
7.341	7.238041
7.562	7.301914
7.504	7.520466
7.513	7.429701
7.417	7.525322
7.244	7.38778
7.369	7.220873
7.263999999999999	7.3441973
7.196	7.218604
7.379	7.1484985
7.408000000000001	7.3337045
7.465	7.357337
7.523	7.456028
7.581	7.489336
7.638	7.5346394
7.552	7.588088
7.85	7.5061016
7.715	7.788129
7.715	7.6580462
7.754	7.698307
8.388	7.7282014
8.176	8.303671
8.196	8.076577
8.176	8.140749
8.08	8.069052
8.071	8.050326
8.311	7.9738073
8.1	8.266163
7.936	8.0715685
8.013000000000002	7.934236
8.244	7.995517
7.907	8.219125
8.157	7.813199
8.253	8.149638
8.378	8.206302
8.071	8.289557
8.061	7.950446
8.003	8.039239
7.888	7.9573784
7.84	7.862585
7.888	7.778537
7.946	7.8922615
7.734	7.913387
7.811	7.701714
7.936	7.790874
7.927	7.889312
7.955	7.906026
7.927	7.931176
7.955	7.9003177
8.042	7.915544
7.936	8.018966
7.917	7.889509
7.8309999999999995	7.8947983
7.869	7.7669306
7.898	7.858494
7.85	7.8589115
7.859	7.8316145
7.85	7.834502
7.859	7.8283234
7.994	7.830614
7.975	7.967806
8.061	7.9152822
8.023	8.032842
7.869	7.9725046
7.533000000000001	7.837852
7.581	7.489415
7.494	7.5928955
7.59	7.4686985
7.629	7.5789557
7.609999999999999	7.58428
7.629	7.586199
7.696	7.621188
7.609999999999999	7.659487
7.562	7.5664163
7.629	7.54373
7.677	7.6251154
7.715	7.644571
7.792	7.680558
7.8020000000000005	7.738729
7.782	7.763907
7.744	7.738167
7.821	7.7204494
7.744	7.791629
7.821	7.7078643
7.84	7.781657
7.84	7.8140783
7.859	7.798114
7.946	7.837861
7.965	7.91623
8.061	7.9126854
7.936	7.985671
7.936	7.8934326
7.936	7.9103594
8.032	7.8702435
7.917	8.011437
8.08	7.8814106
8.052	8.030325
7.984000000000001	8.011212
8.042	7.941243
7.859	8.024351
8.042	7.8024526
8.032	8.032828
8.061	7.99292
8.205000000000002	8.036255
8.157	8.181913
8.148	8.113176
8.052	8.11094
8.157	8.01792
8.167	8.10555
8.167	8.108868
8.224	8.116975
8.128	8.198412
8.052	8.059591
8.167	8.037488
7.917	8.122143
7.946	7.8753595
7.763000000000001	7.9276257
7.821	7.7145834
7.821	7.7876196
7.8309999999999995	7.7993293
7.8309999999999995	7.7985315
7.821	7.80824
7.484999999999999	7.7907104
7.494	7.4584436
7.427	7.4665923
7.465	7.4043913
7.533000000000001	7.4483004
7.523	7.5040956
7.465	7.483011
7.504	7.438614
7.504	7.48348
7.427	7.485829
7.446	7.4057493
7.504	7.3983774
7.465	7.4760456
7.446	7.440522
7.542000000000001	7.433599
7.609999999999999	7.519994
7.638	7.5877438
7.648	7.6152534
7.638	7.6326485
7.754	7.6068044
7.792	7.7089777
7.667	7.797909
7.581	7.6313176
7.475	7.5588303
7.216	7.464776
7.206	7.129882
7.206	7.157992
7.244	7.1833277
7.398	7.1956596
7.408000000000001	7.3541517
7.513	7.38354
7.504	7.466926
7.494	7.4578047
7.533000000000001	7.47875
7.581	7.470601
7.581	7.547818
7.6	7.5451775
7.754	7.549961
7.773	7.710895
7.927	7.7338324
7.917	7.8389454
7.936	7.8836513
7.907	7.865766
7.811	7.8532104
7.927	7.775934
7.869	7.891071
7.946	7.8408613
7.859	7.911854
7.84	7.8210554
7.936	7.813898
7.907	7.9506598
7.859	7.869335
7.773	7.8303165
7.782	7.7401896
7.821	7.7648773
8.013000000000002	7.780709
7.927	7.9675255
7.946	7.891141
7.888	7.931448
7.917	7.8605576
7.879	7.8766084
7.859	7.841039
7.879	7.823242
7.821	7.849683
7.792	7.785436
7.821	7.755296
7.8020000000000005	7.796566
7.879	7.759291
7.927	7.837899
7.965	7.880401
8.061	7.9367647
8.061	8.017804
7.946	8.004014
8.157	7.858121
8.263	8.109348
8.167	8.281262
8.119	8.116069
8.522	8.082184
8.964	8.447487
8.455000000000002	8.878056
8.407	8.341085
8.311	8.44966
8.263	8.240247
7.946	8.239129
7.571	7.896735
7.523	7.518456
7.523	7.517302
7.244	7.510187
7.331	7.2207127
7.254	7.330038
7.321000000000001	7.2341175
7.254	7.2696595
7.312000000000001	7.197694
7.437000000000001	7.2689924
7.369	7.3976912
7.331	7.347128
7.331	7.284127
7.263999999999999	7.26891
7.033000000000001	7.2249637
7.023	6.9875445
6.966000000000001	6.9686856
6.937000000000001	6.948061
7.004	6.9379997
6.985	6.981683
6.831000000000001	6.976962
6.9079999999999995	6.8278356
6.754	6.8940725
6.465999999999999	6.7362146
6.591000000000001	6.4828706
6.630000000000001	6.547916
6.639	6.5809593
6.572	6.5998116
6.389000000000001	6.572463
6.389000000000001	6.3795385
6.399000000000001	6.340687
6.361	6.3966856
6.475999999999999	6.327759
6.514	6.4460735
6.514	6.4839287
6.436999999999999	6.4788876
6.485000000000001	6.4254065
6.447	6.4582005
6.436999999999999	6.4282513
6.361	6.423216
6.361	6.3553085
6.332	6.3537807
6.340999999999999	6.322937
6.264000000000001	6.330148
6.129999999999999	6.2693024
6.197	6.105975
6.284000000000001	6.172925
6.207000000000001	6.256051
6.226	6.1904593
6.274000000000001	6.2182846
6.340999999999999	6.253036
6.322	6.3229685
6.322	6.307287
6.274000000000001	6.3034344
6.303000000000001	6.2727523
6.244999999999999	6.282361
6.101	6.24296
6.082000000000001	6.105994
6.072	6.0717964
6.072	6.0717163
6.072	6.05672
6.072	6.068376
6.072	6.0686893
6.072	6.071518
6.072	6.072281
6.072	6.071821
6.072	6.0712214
6.072	6.070277
6.072	6.0694504
6.072	6.0694504
6.678	6.0694504
6.821999999999999	6.633878
6.553	6.786913
6.428000000000001	6.525299
6.340999999999999	6.406163
6.322	6.3171787
6.264000000000001	6.265124
6.465999999999999	6.245862
6.389000000000001	6.4232073
6.215999999999999	6.361471
6.293	6.207945
6.284000000000001	6.2693405
6.254999999999999	6.2594748
6.293	6.230708
6.389000000000001	6.2742863
6.465999999999999	6.3786707
6.389000000000001	6.4363637
6.322	6.375329
6.274000000000001	6.307666
6.322	6.2633896
6.351	6.299801
6.340999999999999	6.3285418
6.340999999999999	6.32485
6.409000000000001	6.330456
6.389000000000001	6.413638
6.379999999999999	6.3745356
6.409000000000001	6.3591127
6.475999999999999	6.3918214
6.447	6.449322
6.447	6.4492903
6.504999999999999	6.4341125
6.447	6.478097
6.504999999999999	6.435502
6.533	6.4804244
6.572	6.4992647
6.696999999999999	6.541212
6.620000000000001	6.646744
6.610000000000001	6.5989046
6.504999999999999	6.574118
6.543	6.4956827
6.457	6.4987907
6.457	6.448901
6.465999999999999	6.4552193
6.447	6.4483027
6.6579999999999995	6.436846
6.620000000000001	6.6178303
6.649000000000001	6.584614
6.754	6.618132
6.851000000000001	6.726454
6.774	6.808899
6.620000000000001	6.759264
6.610000000000001	6.60213
6.600999999999999	6.5907764
6.485000000000001	6.603258
6.533	6.479303
6.6579999999999995	6.5241203
6.649000000000001	6.630103
6.725999999999999	6.6150937
6.639	6.7047157
6.610000000000001	6.637762
6.399000000000001	6.5861645
6.361	6.371413
6.389000000000001	6.351859
6.524000000000001	6.396652
6.524000000000001	6.4717455
6.504999999999999	6.4799337
6.543	6.501046
6.553	6.5125685
6.465999999999999	6.537161
6.389000000000001	6.4462347
6.418	6.3761983
6.418	6.405218
6.332	6.40126
6.370000000000001	6.327641
6.215999999999999	6.3387294
6.14	6.216346
6.129999999999999	6.1218567
6.168000000000001	6.1264567
6.111	6.149511
6.072	6.116048
6.023999999999999	6.063138
6.033999999999999	6.0047626
6.015	6.0279894
5.986	6.0089226
6.053000000000001	5.990078
5.957000000000001	6.0433245
5.812999999999999	5.96374
5.698	5.827934
5.65	5.681584
5.698	5.6551685
5.746	5.692667
5.601	5.732335
5.716999999999999	5.624297
5.9670000000000005	5.707179
5.9670000000000005	5.9507484
6.005	5.960436
6.043000000000001	6.0633745
6.101	6.0038466
6.091	6.0699234
6.082000000000001	6.0638847
6.043000000000001	6.058601
6.053000000000001	6.0255623
6.053000000000001	6.0334754
6.082000000000001	6.0339823
6.158999999999999	6.052396
6.178000000000001	6.1340423
6.149000000000001	6.149536
6.119999999999999	6.145797
6.111	6.115945
6.063000000000001	6.0793757
6.082000000000001	6.0639234
5.9670000000000005	6.0760508
6.082000000000001	5.940981
6.119999999999999	6.059313
6.033999999999999	6.0876656
6.226	6.0254426
6.168000000000001	6.1875324
6.409000000000001	6.1611767
6.409000000000001	6.395446
6.370000000000001	6.3863435
6.361	6.364813
6.293	6.331545
6.254999999999999	6.282528
6.244999999999999	6.2552867
6.149000000000001	6.245572
6.101	6.141562
5.986	6.1024427
5.774	5.989183
5.802999999999999	5.790264
5.746	5.7805176
5.552999999999999	5.732766
5.601	5.5681562
5.736000000000001	5.613489
5.573	5.719699
5.621	5.552129
5.621	5.615068
5.677999999999999	5.629222
5.736000000000001	5.6589947
5.726	5.717552
5.832000000000001	5.7212696
5.765	5.8150487
5.812999999999999	5.7652636
5.832000000000001	5.80403
5.802999999999999	5.8369827
5.802999999999999	5.804204
5.861	5.7960653
5.8420000000000005	5.8398786
5.861	5.846326
5.89	5.8574877
5.909	5.8851004
5.861	5.905361
5.802999999999999	5.8655243
5.707000000000001	5.8138084
5.707000000000001	5.7184534
5.688	5.721967
5.698	5.6936393
5.87	5.6823997
5.937999999999999	5.846608
5.677999999999999	5.9190755
5.707000000000001	5.6845555
5.794	5.684333
5.677999999999999	5.7657895
5.707000000000001	5.6769753
5.726	5.6977177
5.698	5.7187767
5.601	5.6714487
5.621	5.6077113
5.563	5.6275773
5.581999999999999	5.542716
5.611000000000001	5.5706897
5.563	5.606613
5.534	5.562901
5.486000000000001	5.5493956
5.419	5.487395
5.39	5.450648
5.4	5.390026
5.323	5.3962107
5.236	5.346489
5.332	5.244391
5.342	5.33575
5.246	5.334392
5.275	5.2654924
5.323	5.277176
5.352	5.331579
5.39	5.3262367
5.429	5.3804307
5.429	5.4173517
5.591999999999999	5.4271493
5.591999999999999	5.571657
5.552999999999999	5.5662813
5.456999999999999	5.554145
5.525	5.463992
5.611000000000001	5.5152807
5.573	5.608084
5.581999999999999	5.572837
5.581999999999999	5.576709
5.765	5.5900383
5.822	5.7514033
5.755	5.806672
5.63	5.7895927
5.601	5.59384
5.581999999999999	5.5973024
5.361	5.6014395
5.688	5.354597
5.573	5.6520333
5.611000000000001	5.576337
5.621	5.622065
5.581999999999999	5.5959797
5.477	5.573318
5.409	5.4948044
5.4	5.4152737
5.937999999999999	5.395453
[truncated: 905 more rows]
