# Supplementary material for: Stock market forecasting research based on GA-WOA-LSTM
Source: PLoS One. 2025 Aug 27;20(8):e0330324. doi: 10.1371/journal.pone.0330324 (PMC12385415; doi:10.1371/journal.pone.0330324)
Supplement: S1 File — (ZIP) [file pone.0330324.s001.zip › Paper Model/SY/SANYUAN-600429.SS/test_model_evaluation_summary.csv]

Model	MAE	MAPE	RMSE	R2
BP	0.2755	6.4113	0.3258	0.4894
CNN	0.2647	6.2306	0.3465	0.4223
RNN	0.0799	1.7598	0.1195	0.9313
LSTM	0.0799	1.7971	0.1125	0.9391
WOA-LSTM	0.0592	1.3125	0.0855	0.9648
GA-LSTM	0.0612	1.3506	0.0885	0.9623
GA-WOA-LSTM	0.0581	1.2802	0.0847	0.9655
