# Supplementary material for: Stock market forecasting research based on GA-WOA-LSTM
Source: PLoS One. 2025 Aug 27;20(8):e0330324. doi: 10.1371/journal.pone.0330324 (PMC12385415; doi:10.1371/journal.pone.0330324)
Supplement: S1 File — (ZIP) [file pone.0330324.s001.zip › Paper Model/SY/SANYUAN-600429.SS/train_model_evaluation_summary.csv]

Model	MAE	MAPE	RMSE	R2
BP	0.2046	2.916	0.2937	0.9603
CNN	0.2552	3.9043	0.3579	0.9411
RNN	0.1618	2.3451	0.2485	0.9716
LSTM	0.1618	2.3234	0.2353	0.9746
WOA-LSTM	0.1146	1.6904	0.179	0.9853
GA-LSTM	0.1159	1.7168	0.1827	0.9847
GA-WOA-LSTM	0.114	1.6936	0.1778	0.9855
