# Supplementary material for: Stock market forecasting research based on GA-WOA-LSTM
Source: PLoS One. 2025 Aug 27;20(8):e0330324. doi: 10.1371/journal.pone.0330324 (PMC12385415; doi:10.1371/journal.pone.0330324)
Supplement: S1 File — (ZIP) [file pone.0330324.s001.zip › Paper Model/V V/V V-600300/actual_vs_predicted_7models.py]

import os
import numpy as np
import matplotlib.pyplot as plt
from matplotlib import gridspec
from sklearn.metrics import mean_absolute_error, mean_squared_error, r2_score

# ✅ 模型路径配置
model_paths = {
    "BP": (
        "GA-WOA-LSTM/train_results/y_test_BP.npy",
        "GA-WOA-LSTM/train_results/y_pred_BP.npy"
    ),
    "CNN": (
        "GA-WOA-LSTM/train_results/y_test_CNN.npy",
        "GA-WOA-LSTM/train_results/y_pred_CNN.npy"
    ),
    "RNN": (
        "GA-WOA-LSTM/train_results/y_test_RNN.npy",
        "GA-WOA-LSTM/train_results/y_pred_RNN.npy"
    ),
    "LSTM": (
        "GA-WOA-LSTM/train_results/y_test_LSTM.npy",
        "GA-WOA-LSTM/train_results/y_pred_LSTM.npy"
    ),
    "WOA-LSTM": (
        "GA-WOA-LSTM/train_results/y_test_WOA_LSTM.npy",
        "GA-WOA-LSTM/train_results/y_pred_WOA_LSTM.npy"
    ),
    "GA-LSTM": (
        "GA-WOA-LSTM/train_results/y_test_GA_LSTM.npy",
        "GA-WOA-LSTM/train_results/y_pred_GA_LSTM.npy"
    ),
    "GA-WOA-LSTM": (
        "GA-WOA-LSTM/train_results/y_test_GA_WOA_LSTM.npy",
        "GA-WOA-LSTM/train_results/y_pred_GA_WOA_LSTM.npy"
    )
}

# ✅ 加载数据
predictions = {}
actual_values = None

for model_name, (y_test_path, y_pred_path) in model_paths.items():
    if os.path.exists(y_test_path) and os.path.exists(y_pred_path):
        y_test = np.load(y_test_path)
        y_pred = np.load(y_pred_path)
        predictions[model_name] = y_pred
        if actual_values is None:
            actual_values = y_test
    else:
        print(f"[❌] 缺失文件：{model_name}\n- {y_test_path}\n- {y_pred_path}")

# ✅ 创建图像保存目录
os.makedirs("figures", exist_ok=True)

# ✅ 子图排布设置：6 + 1合并
fig = plt.figure(figsize=(15, 10))
gs = gridspec.GridSpec(3, 3, figure=fig)

model_names = list(predictions.keys())
main_models = model_names[:-1]       # 前6个模型
final_model = model_names[-1]        # 最后一个模型（GA-WOA-LSTM）

# ✅ 前6个模型子图（2行×3列）
for i, model_name in enumerate(main_models):
    ax = fig.add_subplot(gs[i // 3, i % 3])
    ax.plot(actual_values, label="Actual", color='black', linewidth=1)
    ax.plot(predictions[model_name], label="Predicted", linestyle='-', linewidth=1.2)
    ax.set_title(model_name, fontsize=11)
    ax.set_xlabel("Sample Index")
    ax.set_ylabel("Value")
    ax.legend(fontsize=8)

# ✅ 最后一行跨3列展示 GA-WOA-LSTM
ax_final = fig.add_subplot(gs[2, :])
ax_final.plot(actual_values, label="Actual", color='black', linewidth=1.2)
ax_final.plot(predictions[final_model], label="Predicted", linestyle='-', linewidth=1.5, color='#E74C3C')
ax_final.set_title("GA-WOA-LSTM ", fontsize=13)
ax_final.set_xlabel("Sample Index")
ax_final.set_ylabel("Value")
ax_final.legend(fontsize=10)

# ✅ 总标题与导出
plt.suptitle("Actual vs Predicted Trends (V V)", fontsize=16)
plt.tight_layout(rect=[0, 0, 1, 0.95])
plt.savefig("figures/actual_vs_predicted_7models_highlighted.png", dpi=300)
plt.show()
