# Supplementary material for: Stock market forecasting research based on GA-WOA-LSTM
Source: PLoS One. 2025 Aug 27;20(8):e0330324. doi: 10.1371/journal.pone.0330324 (PMC12385415; doi:10.1371/journal.pone.0330324)
Supplement: S1 File — (ZIP) [file pone.0330324.s001.zip › Paper Model/V V/V V-600300/GA-WOA-LSTM/LSTM.py]

import numpy as np
import pandas as pd
import joblib
import matplotlib.pyplot as plt
from sklearn.metrics import mean_absolute_error, mean_squared_error, r2_score

from tensorflow.keras.models import Sequential
from tensorflow.keras.layers import LSTM, Dense, Dropout
from tensorflow.keras.callbacks import EarlyStopping
import os

# ========== 路径配置 ==========
data_dir = './processed_data'
os.makedirs(data_dir, exist_ok=True)
os.makedirs('train_results', exist_ok=True)
os.makedirs('figures', exist_ok=True)

# ========== 1. 加载数据 ==========
X_train = np.load(os.path.join(data_dir, 'X_train.npy'))
X_test = np.load(os.path.join(data_dir, 'X_test.npy'))
y_train = np.load(os.path.join(data_dir, 'y_train.npy'))
y_test = np.load(os.path.join(data_dir, 'y_test.npy'))
scaler = joblib.load(os.path.join(data_dir, 'scaler.save'))

# ========== 2. 构建模型 ==========
model = Sequential([
    LSTM(64, return_sequences=True, input_shape=(X_train.shape[1], X_train.shape[2])),
    Dropout(0.2),
    LSTM(64),
    Dropout(0.2),
    Dense(1)
])
model.compile(optimizer='adam', loss='mean_squared_error')

# ========== 3. 模型训练 ==========
early_stop = EarlyStopping(monitor='val_loss', patience=15, restore_best_weights=True)
history = model.fit(
    X_train, y_train,
    epochs=80,
    batch_size=64,
    validation_split=0.1,
    callbacks=[early_stop],
    verbose=1
)

# ========== 4. 可视化训练过程（Loss） ==========
plt.figure(figsize=(16, 6))
plt.plot(history.history['loss'], label='Train Loss', color='blue')
plt.plot(history.history['val_loss'], label='Validation Loss', color='orange')
plt.title('Training & Validation Loss Over Epochs')
plt.xlabel('Epoch')
plt.ylabel('Loss')
plt.legend()
plt.tight_layout()
plt.savefig('figures/LSTM_training_loss.png')
plt.show()

# ========== 5. 模型预测（训练集） ==========
y_train_pred = model.predict(X_train).flatten()
y_train_pred_inv = y_train_pred * (scaler.data_max_[-1] - scaler.data_min_[-1]) + scaler.data_min_[-1]
y_train_inv = y_train * (scaler.data_max_[-1] - scaler.data_min_[-1]) + scaler.data_min_[-1]

# ========== 6. 训练集评估 ==========
train_mae = mean_absolute_error(y_train_inv, y_train_pred_inv)
train_mape = np.mean(np.abs((y_train_inv - y_train_pred_inv) / y_train_inv)) * 100
train_rmse = np.sqrt(mean_squared_error(y_train_inv, y_train_pred_inv))
train_r2 = r2_score(y_train_inv, y_train_pred_inv)

print("训练集评估结果：")
print(f"Train MAE  = {train_mae:.4f}")
print(f"Train MAPE = {train_mape:.2f}%")
print(f"Train RMSE = {train_rmse:.4f}")
print(f"Train R²   = {train_r2:.4f}")

# ========== 7. 保存训练集预测结果 ==========
train_results = pd.DataFrame({
    'Actual_Close_Train': y_train_inv,
    'Predicted_Close_Train': y_train_pred_inv
})
train_results.to_csv('train_results/LSTM_train_prediction.csv', index=False)

# ========== 8. 可视化训练集预测效果 ==========
plt.figure(figsize=(16, 6))
plt.plot(y_train_inv, label='Actual Train', color='green')
plt.plot(y_train_pred_inv, label='Predicted Train', color='purple', alpha=0.7)
plt.title('LSTM Training Prediction Performance')
plt.xlabel('Time Step')
plt.ylabel('Close Price')
plt.legend()
plt.tight_layout()
plt.savefig('figures/LSTM_train_fit_plot.png')
plt.show()

# ========== 9. 模型预测（测试集） ==========
y_pred = model.predict(X_test).flatten()
y_pred_inv = y_pred * (scaler.data_max_[-1] - scaler.data_min_[-1]) + scaler.data_min_[-1]
y_test_inv = y_test * (scaler.data_max_[-1] - scaler.data_min_[-1]) + scaler.data_min_[-1]

# ========== 10. 测试集评估 ==========
mae = mean_absolute_error(y_test_inv, y_pred_inv)
mape = np.mean(np.abs((y_test_inv - y_pred_inv) / y_test_inv)) * 100
rmse = np.sqrt(mean_squared_error(y_test_inv, y_pred_inv))
r2 = r2_score(y_test_inv, y_pred_inv)

print("测试集评估结果：")
print(f"Test MAE  = {mae:.4f}")
print(f"Test MAPE = {mape:.2f}%")
print(f"Test RMSE = {rmse:.4f}")
print(f"Test R²   = {r2:.4f}")

# ========== 11. 保存测试集预测结果 ==========
test_results = pd.DataFrame({
    'Actual_Close': y_test_inv,
    'Predicted_Close': y_pred_inv
})
test_results.to_csv('train_results/LSTM_test_prediction.csv', index=False)

# ========== 12. 可视化测试集预测效果 ==========
plt.figure(figsize=(16, 6))
plt.plot(y_test_inv, label='Actual Test', color='blue')
plt.plot(y_pred_inv, label='Predicted Test', color='red', alpha=0.7)
plt.title('LSTM Test Prediction Performance')
plt.xlabel('Time Step')
plt.ylabel('Close Price')
plt.legend()
plt.tight_layout()
plt.savefig('figures/LSTM_test_fit_plot.png')
plt.show()

# ========== 13. 保存评估指标 ==========
evaluation_metrics = pd.DataFrame({
    'Dataset': ['Train', 'Test'],
    'MAE': [train_mae, mae],
    'MAPE (%)': [train_mape, mape],
    'RMSE': [train_rmse, rmse],
    'R2': [train_r2, r2]
})
evaluation_metrics.to_csv('train_results/LSTM_evaluation_metrics.csv', index=False)

# ========== 14. 保存模型 ==========
model.save('train_results/LSTM_model.h5')

# ========== 15. 保存预测数组 ==========
np.save("train_results/y_pred_train_LSTM.npy", y_train_pred_inv)
np.save("train_results/y_train_LSTM.npy", y_train_inv)
np.save("train_results/y_pred_LSTM.npy", y_pred_inv)
np.save("train_results/y_test_LSTM.npy", y_test_inv)
