# Supplementary material for: Stock market forecasting research based on GA-WOA-LSTM
Source: PLoS One. 2025 Aug 27;20(8):e0330324. doi: 10.1371/journal.pone.0330324 (PMC12385415; doi:10.1371/journal.pone.0330324)
Supplement: S1 File — (ZIP) [file pone.0330324.s001.zip › Paper Model/V V/V V-600300/GA-WOA-LSTM/train_results/BP_evaluation_metrics.csv]

Dataset	MAE	MAPE (%)	RMSE	R2
Train	0.23340268874628162	4.409157029732294	0.36392389884439585	0.9396690318111328
Test	0.1405084496496784	4.864812880961895	0.166980107194062	0.784940955747696
