# Supplementary material for: Stock market forecasting research based on GA-WOA-LSTM
Source: PLoS One. 2025 Aug 27;20(8):e0330324. doi: 10.1371/journal.pone.0330324 (PMC12385415; doi:10.1371/journal.pone.0330324)
Supplement: S1 File — (ZIP) [file pone.0330324.s001.zip › Paper Model/V V/V V-600300/GA-WOA-LSTM/train_results/BP_test_prediction.csv]

Actual_Close	Predicted_Close
4.071	3.861765
4.235	3.8833084
4.244	3.9760265
4.351	3.9340494
4.273	4.091236
4.061	4.1995277
4.167	4.197447
4.216	4.102972
4.283000000000001	4.0841126
4.302	4.170769
4.293	4.1038647
4.312000000000001	4.097108
4.341000000000001	4.121391
4.341000000000001	4.195738
4.148	4.155007
4.138	4.3660955
3.8970000000000002	4.3349323
3.7430000000000003	4.1744
3.7720000000000002	3.892098
3.8390000000000004	3.8579133
4.138	3.7787023
3.801	3.9424615
3.7140000000000004	3.9022357
3.347	3.8268092
3.183	3.669001
3.232	3.4372787
3.125	3.3934283
3.318	3.2915735
3.28	3.3269415
3.1450000000000005	3.2340097
3.1740000000000004	3.2008152
3.2030000000000003	3.2158723
3.193	3.2482738
3.183	3.255499
3.232	3.2771554
3.367	3.263786
3.28	3.3066764
3.261	3.3288245
3.3280000000000003	3.3697221
3.367	3.3798473
3.4050000000000002	3.3700435
3.279	3.4267416
3.327	3.4320846
3.308	3.345698
3.2880000000000003	3.3697355
3.376	3.3694258
3.551	3.3690383
3.503	3.4691672
3.532	3.5282693
3.551	3.5025578
3.464	3.5320253
3.4540000000000006	3.5117345
3.3860000000000006	3.496273
3.4150000000000005	3.4773376
3.4050000000000002	3.419629
3.4050000000000002	3.4144282
3.4150000000000005	3.4134603
3.434	3.4155278
3.395	3.4399438
3.3860000000000006	3.4345548
3.4050000000000002	3.440464
3.376	3.4372377
3.376	3.4316373
3.4150000000000005	3.4264548
3.434	3.4309802
3.434	3.4300485
3.376	3.4477348
3.493	3.4585562
3.425	3.4621384
3.4150000000000005	3.4848766
3.366	3.4807262
3.2880000000000003	3.4435878
3.2880000000000003	3.3583903
3.318	3.3657935
3.2880000000000003	3.39008
3.2300000000000004	3.327115
3.25	3.3152661
3.211	3.3303318
3.1330000000000005	3.3143082
3.2010000000000005	3.2855308
3.2300000000000004	3.2912467
3.24	3.2983427
3.2300000000000004	3.294243
3.269	3.306175
3.2300000000000004	3.3265872
3.269	3.3331034
3.25	3.346753
3.25	3.3495867
3.211	3.335134
3.1910000000000003	3.332172
3.0940000000000003	3.317415
3.065	3.271045
3.1330000000000005	3.249228
3.1910000000000003	3.2462308
3.24	3.246211
3.2010000000000005	3.2560875
3.2010000000000005	3.2757287
3.25	3.3009593
3.2590000000000003	3.3143039
3.25	3.3396835
3.279	3.3455696
3.308	3.360052
3.425	3.3612432
3.337	3.4
3.327	3.434506
3.308	3.4364746
3.376	3.4277973
3.366	3.3721523
3.4150000000000005	3.449604
3.503	3.460479
3.4730000000000003	3.4535081
3.464	3.4529378
3.434	3.4817266
3.561	3.506113
3.5410000000000004	3.5229433
3.8920000000000003	3.5142622
3.6579999999999995	3.7749848
3.5999999999999996	3.7708805
3.5120000000000005	3.6862993
3.532	3.5421293
3.434	3.5637798
3.464	3.5933878
3.269	3.5195546
3.2300000000000004	3.5264022
3.327	3.400677
3.318	3.362867
3.308	3.3292398
3.22	3.3353407
3.123	3.3329067
3.211	3.2726722
3.2010000000000005	3.291232
3.143	3.3063798
3.152	3.2621646
3.1040000000000005	3.2595875
3.1330000000000005	3.2450547
3.181	3.2275875
3.181	3.256282
3.22	3.2633216
3.2300000000000004	3.276772
3.24	3.2968836
3.1620000000000004	3.3166976
3.143	3.308062
3.1330000000000005	3.2969542
3.055	3.2874641
3.016	3.2397459
3.036	3.1966329
3.036	3.1861215
2.928	3.1674085
2.9770000000000003	3.1209965
3.045	3.1189375
3.065	3.1360528
3.084	3.1537762
3.113	3.1711488
3.123	3.1940436
3.113	3.2201252
3.113	3.2389565
3.152	3.2558882
3.2300000000000004	3.2500656
3.211	3.2815464
3.2300000000000004	3.308789
3.279	3.3209982
3.2880000000000003	3.3355243
3.2300000000000004	3.3299701
3.1910000000000003	3.35923
3.181	3.3451083
3.1720000000000006	3.2945805
3.1720000000000006	3.3041208
3.181	3.2957091
3.1910000000000003	3.2724764
3.24	3.269042
3.2300000000000004	3.2926097
3.318	3.3117793
3.347	3.3352199
3.376	3.3751812
3.395	3.4175797
3.395	3.4468045
3.3570000000000007	3.434167
3.395	3.4301825
3.337	3.4385211
3.4440000000000004	3.422319
3.493	3.435049
3.4050000000000002	3.4667315
3.4540000000000006	3.471302
3.376	3.4818947
3.298	3.4535549
3.347	3.409606
3.366	3.432454
3.4150000000000005	3.4219766
3.376	3.4137146
3.434	3.4363322
3.434	3.4308891
3.3860000000000006	3.4467368
3.464	3.4486825
3.4440000000000004	3.4587119
3.4730000000000003	3.4695942
3.4440000000000004	3.459388
3.337	3.4837003
3.337	3.4434314
3.308	3.4190464
3.2590000000000003	3.4037454
3.22	3.360852
3.25	3.3261032
3.279	3.3158693
3.22	3.324698
3.22	3.3098931
3.211	3.309632
3.2590000000000003	3.307918
3.279	3.3152208
3.2880000000000003	3.3381097
3.318	3.351368
3.337	3.363238
3.308	3.3788824
3.279	3.3887167
3.279	3.3866696
3.24	3.3701606
3.25	3.353617
3.327	3.3470411
3.395	3.3512568
3.395	3.3711758
3.366	3.4109018
3.308	3.4333642
3.327	3.4104955
3.3570000000000007	3.4013734
3.347	3.4212317
3.366	3.4115353
3.3570000000000007	3.3988008
3.318	3.3935866
3.298	3.3985207
3.327	3.3938859
3.347	3.3890424
3.327	3.3852975
3.347	3.3906374
3.3570000000000007	3.3895173
3.279	3.396762
3.269	3.3889751
3.2590000000000003	3.3776937
3.2010000000000005	3.367436
3.1720000000000006	3.329149
3.1330000000000005	3.3019083
3.143	3.278047
3.1330000000000005	3.2557154
3.1330000000000005	3.2383413
3.084	3.2288642
3.152	3.2222228
3.152	3.233176
3.143	3.245853
3.1330000000000005	3.2396235
3.1040000000000005	3.245149
3.1040000000000005	3.2371757
3.055	3.2313
3.065	3.225391
3.074	3.198331
3.084	3.198533
3.074	3.192679
3.036	3.1886106
3.045	3.1864684
2.997	3.1810837
3.026	3.166294
3.0060000000000002	3.152543
3.036	3.1621914
3.036	3.1530623
3.055	3.1484115
3.065	3.162877
3.016	3.1820831
2.987	3.1753774
2.9770000000000003	3.1659896
2.9770000000000003	3.1518898
2.967	3.137117
2.987	3.132281
2.987	3.1238892
3.026	3.1160872
3.084	3.129668
3.084	3.158029
3.084	3.1865423
3.065	3.2055964
3.065	3.2077527
3.084	3.2002976
3.065	3.2115655
3.074	3.2146182
3.026	3.1896553
3.026	3.1860175
3.016	3.1762733
3.0060000000000002	3.1681771
3.045	3.1624122
3.0060000000000002	3.1525345
2.9770000000000003	3.159875
2.987	3.1409502
2.987	3.1341653
3.0060000000000002	3.1313856
3.036	3.133002
3.036	3.1431386
3.055	3.149499
3.065	3.1660552
3.045	3.1829352
2.987	3.1803458
3.0060000000000002	3.1792274
3.0240000000000005	3.170197
3.014	3.1614623
3.034	3.1567905
3.0630000000000006	3.1532974
3.073	3.1638505
3.034	3.174168
3.0530000000000004	3.1844764
2.9950000000000006	3.1890411
2.975	3.165844
2.965	3.1513116
2.946	3.147747
2.985	3.1185234
2.9550000000000005	3.100863
2.946	3.1050973
2.975	3.0980031
2.9950000000000006	3.103313
2.9950000000000006	3.1187475
2.975	3.1217537
2.975	3.126977
2.975	3.1309338
2.985	3.1220284
2.985	3.1291213
2.9550000000000005	3.1280172
2.975	3.118339
2.9950000000000006	3.1187713
2.985	3.1288335
2.9950000000000006	3.1308522
3.014	3.1276693
3.0240000000000005	3.1387362
3.083	3.144246
3.0630000000000006	3.1597605
3.0920000000000005	3.1838222
3.112	3.1951714
3.1320000000000006	3.2058926
3.1320000000000006	3.2103615
3.2	3.228486
3.1900000000000004	3.254263
3.171	3.2548304
3.2	3.2773108
3.171	3.2765841
3.141	3.2753582
3.171	3.2740839
3.141	3.274014
3.1510000000000002	3.2486072
3.073	3.2499075
3.083	3.239192
3.083	3.2067003
3.102	3.2082014
3.1220000000000003	3.2077253
3.0530000000000004	3.2038965
3.044	3.2051446
3.034	3.1958919
3.014	3.1816735
3.0240000000000005	3.1658208
3.044	3.1646082
3.0920000000000005	3.1624346
3.112	3.1700168
3.0630000000000006	3.1922483
3.0240000000000005	3.2096033
3.0920000000000005	3.1912522
3.112	3.1737304
3.0530000000000004	3.1996787
3.0530000000000004	3.1973991
2.9950000000000006	3.1775148
3.004	3.155119
3.014	3.1410234
3.014	3.157733
2.9950000000000006	3.1407757
3.004	3.1259696
3.0240000000000005	3.1294053
3.0920000000000005	3.143758
3.073	3.1568017
3.034	3.1914392
3.004	3.1938045
3.014	3.1722672
3.014	3.1455574
2.9950000000000006	3.1547186
3.004	3.1560667
3.014	3.1199653
2.985	3.1268632
2.9950000000000006	3.1318188
2.975	3.1369781
2.9950000000000006	3.1297948
2.975	3.1285546
2.975	3.1301749
2.985	3.123925
2.946	3.1239648
2.936	3.1126273
2.8970000000000002	3.1047716
2.809	3.0911722
2.867	3.0551252
2.9260000000000006	3.041178
2.936	3.049556
2.985	3.0542321
3.073	3.0814004
3.112	3.1093607
3.1320000000000006	3.1610975
3.112	3.2181041
3.1220000000000003	3.2397346
3.0920000000000005	3.2237275
3.073	3.2257283
3.083	3.227118
3.044	3.2084374
3.0530000000000004	3.185162
3.073	3.1710396
3.0630000000000006	3.1749992
3.083	3.1768992
3.0530000000000004	3.1848388
3.083	3.1893885
3.0920000000000005	3.188076
3.0920000000000005	3.2041287
3.102	3.2021196
3.112	3.2094004
3.1610000000000005	3.2245834
3.1510000000000002	3.2270753
3.1510000000000002	3.247539
3.141	3.253913
3.171	3.2607865
3.1610000000000005	3.2462208
3.141	3.2504559
3.1510000000000002	3.2746
3.181	3.2475555
3.1610000000000005	3.2558348
3.0920000000000005	3.2529693
3.0920000000000005	3.2606568
3.1320000000000006	3.2177567
3.112	3.2069023
3.083	3.2243443
3.083	3.201804
3.0530000000000004	3.1967542
3.0630000000000006	3.1844838
3.0240000000000005	3.1861908
3.0530000000000004	3.1837947
3.014	3.1695287
3.014	3.1627603
2.975	3.149493
3.0240000000000005	3.1434581
3.034	3.1357892
3.044	3.14545
3.073	3.1577668
3.102	3.167848
3.0920000000000005	3.1846714
3.0240000000000005	3.2044673
2.985	3.2033188
3.004	3.1757553
3.034	3.1618698
3.0630000000000006	3.164268
3.0530000000000004	3.160484
3.083	3.1662602
3.0920000000000005	3.183279
3.004	3.191073
2.965	3.183862
2.9260000000000006	3.1574106
2.76	3.1351466
2.73	3.070115
2.809	2.9831636
2.936	2.9636526
2.946	2.9782064
2.8970000000000002	3.0168233
2.858	3.0251758
2.75	3.0418053
2.681	3.00894
2.593	2.9749112
2.378	2.929403
2.417	2.7924538
2.388	2.7153077
2.564	2.679973
2.623	2.6785216
2.603	2.7777963
2.642	2.7614577
2.652	2.8131628
2.681	2.8705523
2.701	2.8778737
2.76	2.916826
2.672	2.9028463
2.7400000000000007	2.9176695
2.711	2.9359753
2.672	2.926409
2.603	2.9164991
2.623	2.8536758
2.642	2.8591065
2.642	2.8587842
2.76	2.8310597
2.75	2.8624043
2.75	2.9013333
2.75	2.9180894
2.809	2.9446402
2.799	2.9487274
2.818	2.9661016
2.838	3.0034401
2.848	2.9926586
2.799	2.9979725
2.7400000000000007	2.9888434
2.7690000000000006	2.9847906
2.73	2.9706612
2.75	2.9373157
2.779	2.9348981
2.818	2.9508686
2.818	2.9472933
2.848	2.9534113
2.848	2.989779
2.838	3.0102282
2.7890000000000006	3.004951
2.7890000000000006	3.0032692
2.75	3.006103
2.681	2.9721599
2.564	2.9398205
2.662	2.8825207
2.652	2.868136
2.681	2.870378
2.662	2.839445
2.672	2.857887
2.691	2.865025
2.691	2.8756733
2.721	2.889307
2.906	2.897396
2.965	2.9583485
2.946	3.0414536
2.9550000000000005	3.0860612
2.946	3.1065016
2.9550000000000005	3.1016948
2.965	3.118126
2.9260000000000006	3.1423907
2.936	3.082777
2.9260000000000006	3.076639
2.936	3.0803714
2.9550000000000005	3.0814967
2.975	3.0854237
2.9700000000000006	3.0853598
2.9200000000000004	3.1051755
2.8400000000000003	3.1003664
2.86	3.0667226
2.87	3.056543
2.83	3.0481985
2.83	3.0177763
2.8	2.9993691
2.79	2.9860673
2.76	2.9764826
2.7400000000000007	2.96738
2.68	2.9442277
2.6	2.9265924
2.67	2.8841941
2.65	2.8614566
2.65	2.8629203
2.53	2.8506312
2.47	2.8032365
2.43	2.7619567
2.45	2.7482984
2.46	2.716146
2.43	2.6925495
2.45	2.6825285
2.37	2.6812654
2.39	2.6687546
2.45	2.6642776
2.41	2.6811483
2.4	2.6816626
2.42	2.6730163
2.45	2.6880004
2.48	2.6915166
2.44	2.7194936
2.44	2.7268617
2.38	2.7092407
2.38	2.6850493
2.39	2.673638
2.44	2.6738148
2.44	2.6912534
2.41	2.6896853
2.41	2.689645
2.4	2.6772642
2.4	2.682413
2.39	2.675308
2.38	2.6697922
2.36	2.6527648
2.3	2.64584
2.32	2.6299942
2.35	2.6195083
2.34	2.6122317
2.36	2.6161425
2.42	2.623439
2.42	2.6521215
2.42	2.6783197
2.4	2.696811
2.44	2.6998298
2.43	2.702689
2.48	2.7028465
2.44	2.713092
2.44	2.715507
2.42	2.7073092
2.39	2.703038
2.44	2.6869643
2.41	2.6863353
2.43	2.6938298
2.4	2.6808012
2.38	2.6806962
2.35	2.6673772
2.33	2.6601782
2.36	2.639371
2.36	2.632712
2.38	2.6360936
2.39	2.6331537
2.43	2.6472335
2.37	2.6687021
2.36	2.6775455
2.34	2.6671658
2.36	2.65412
2.34	2.6409538
2.34	2.635197
2.35	2.6267254
2.32	2.6199248
2.32	2.6186185
2.3	2.6138716
2.29	2.607189
2.36	2.5928066
2.36	2.612087
2.37	2.6368065
2.43	2.630356
2.45	2.6675797
2.55	2.7059944
2.64	2.7596653
2.8400000000000003	2.8250482
2.94	2.9398334
2.66	3.0908723
2.7200000000000006	3.0775712
2.66	3.036663
2.68	3.016237
2.62	2.977636
2.63	2.919736
2.58	2.8281636
2.63	2.7700932
2.65	2.7963865
2.7000000000000006	2.823185
2.71	2.8521345
2.71	2.8719096
2.76	2.8844163
2.9300000000000006	2.9086616
2.8400000000000003	2.9740837
2.87	3.032765
2.9	3.0360334
2.8900000000000006	3.0386276
2.9600000000000004	3.033041
3.01	3.0785313
3.0400000000000005	3.106673
3.16	3.0864081
3.17	3.139008
3.1	3.2555387
3.0700000000000003	3.227757
3.0400000000000005	3.2096238
2.9600000000000004	3.1799707
2.91	3.1476378
2.91	3.1273773
2.9300000000000006	3.0613694
2.9600000000000004	3.0307982
2.94	3.0392103
2.8500000000000005	3.0436099
2.9	3.0323725
2.99	3.0377696
2.9700000000000006	3.0573144
3.02	3.0785718
3.1100000000000003	3.0959864
3.2300000000000004	3.1165352
3.2300000000000004	3.2222476
3.1900000000000004	3.2967594
3.16	3.2929697
3.33	3.2775311
3.28	3.3581665
3.3400000000000003	3.3808093
3.49	3.4354591
3.84	3.495095
3.9799999999999995	3.7487597
3.86	3.9989028
3.52	3.664285
3.4300000000000006	3.600914
3.3900000000000006	3.602324
3.42	3.466569
3.2	3.4055593
3.3000000000000003	3.4562263
3.3400000000000003	3.5239663
3.3400000000000003	3.5732245
3.37	3.4413862
3.28	3.345197
3.22	3.2868457
3.2700000000000005	3.263689
3.0700000000000003	3.3434932
3.01	3.3188515
3.0300000000000002	3.1838884
3.01	3.1393347
3.0000000000000004	3.0755882
2.8800000000000003	3.102189
2.86	3.0757108
3.0000000000000004	2.9994051
2.99	3.0118945
3.0400000000000005	3.0666325
3.0400000000000005	3.0942693
3.05	3.1153455
3.0400000000000005	3.126092
2.9700000000000006	3.1542206
2.9600000000000004	3.1522763
2.99	3.1205719
3.29	3.1156254
3.3000000000000003	3.2100198
3.3100000000000005	3.3060703
3.3500000000000005	3.3443935
3.4700000000000006	3.4078321
3.41	3.43064
3.3900000000000006	3.5487921
3.33	3.4493768
3.3000000000000003	3.3891842
3.3500000000000005	3.3787093
3.2300000000000004	3.3548818
3.2600000000000002	3.341797
3.28	3.2957807
3.25	3.3040316
3.3000000000000003	3.284217
3.2300000000000004	3.2992773
3.2600000000000002	3.3102567
3.3500000000000005	3.3015656
3.3000000000000003	3.3235812
3.25	3.3754704
3.22	3.3542514
3.17	3.3050833
3.21	3.2576022
3.17	3.2823281
3.17	3.2883515
3.1900000000000004	3.2296686
3.18	3.2145529
