# Supplementary material for: Stock market forecasting research based on GA-WOA-LSTM
Source: PLoS One. 2025 Aug 27;20(8):e0330324. doi: 10.1371/journal.pone.0330324 (PMC12385415; doi:10.1371/journal.pone.0330324)
Supplement: S1 File — (ZIP) [file pone.0330324.s001.zip › Paper Model/V V/V V-600300/GA-WOA-LSTM/train_results/BP_train_prediction.csv]

Actual_Close_Train	Predicted_Close_Train
6.446	6.0805283
6.508000000000001	6.0110407
6.613	5.9778423
6.613	5.987821
6.499	6.013488
6.534	6.0144396
6.552	6.005517
6.771	5.9847593
6.674	6.107691
6.595000000000001	6.053161
6.788	6.0857735
6.806000000000001	6.145191
6.674	6.1288023
6.639000000000001	6.1592197
6.639000000000001	6.127532
6.578	6.0636168
6.2010000000000005	6.019253
6.235999999999999	5.92488
6.297000000000001	5.8390207
6.218	5.761651
6.157	5.751075
6.034000000000001	5.729493
6.034000000000001	5.710209
5.815	5.6512613
5.508	5.560587
5.368	5.442451
5.28	5.246618
5.376000000000001	5.098448
5.227	5.129177
5.14	5.083641
5.14	5.0648117
5.078000000000001	5.0128365
5.034	5.0041137
5.166	4.9418445
5.166	4.994887
4.701	5.0082216
4.657	4.8676
4.578	4.72952
4.464	4.635751
4.49	4.5238705
4.938	4.542821
4.868	4.6813545
4.911	4.817996
4.938	4.8604097
4.947	4.866493
4.675000000000001	4.9070044
4.534	4.7192106
4.649	4.622481
5.119	4.6346316
5.367	4.9014683
5.296000000000001	5.143051
5.269	5.1858625
5.438	5.238841
5.296000000000001	5.2305655
5.252000000000001	5.137552
5.252000000000001	5.150474
5.278	5.0845146
5.057	5.1216207
5.278	5.0004215
5.349	5.062777
5.261000000000001	5.145556
5.269	5.1271505
5.128	5.1393127
5.1370000000000005	5.038929
4.844	5.0201015
5.013	4.912304
5.013	4.9247217
5.305	4.9027047
5.331	5.051731
5.385	5.120484
5.349	5.1957664
5.252000000000001	5.1920385
5.606	5.1411943
5.641	5.3089867
5.5	5.3102555
5.633	5.368292
5.385	5.444747
5.455	5.243889
5.544	5.2130375
5.659000000000001	5.245658
5.579000000000001	5.3303328
5.686	5.346388
5.588	5.425673
5.597	5.3886795
5.783	5.3934374
5.801	5.4613295
5.783	5.4383984
5.712	5.512165
5.801	5.495408
5.615	5.4642515
5.668000000000001	5.431992
5.721	5.4176273
5.987	5.437297
5.9510000000000005	5.5480375
5.633	5.556155
5.686	5.546688
5.491	5.461932
5.588	5.312337
5.712	5.273814
5.721	5.3520036
5.641	5.4315124
5.633	5.4149323
5.535	5.4104486
5.526	5.3518095
5.677	5.314372
5.491	5.370022
5.526	5.3327312
5.553	5.3251896
5.668000000000001	5.311718
5.571	5.33934
5.517	5.3511524
5.641	5.3641987
5.721	5.377123
5.721	5.3953533
5.693999999999999	5.4231668
5.827	5.4370756
5.783	5.5010023
5.721	5.5083237
5.783	5.4812393
5.748000000000001	5.51413
5.597	5.477597
5.5	5.375658
5.429	5.347147
5.482	5.2726507
5.447000000000001	5.223879
5.509	5.225562
5.509	5.2677755
5.287	5.263199
5.331	5.2505918
5.455	5.1639175
5.553	5.206328
5.491	5.2924376
5.5	5.291685
5.376000000000001	5.2921
5.411	5.24435
5.553	5.2062807
5.606	5.2572536
5.73	5.309929
5.624	5.39769
6.19	5.399275
6.155000000000001	5.753126
6.049000000000001	5.7372923
5.925000000000001	5.7055807
5.996	5.7876167
5.898	5.5685368
6.066	5.52686
6.12	5.6852427
5.996	5.7913613
6.075000000000001	5.702833
6.111000000000001	5.7431755
6.323	5.722597
6.244	5.7496195
6.421000000000001	5.786352
6.332	5.9650097
5.836	5.9647717
5.978	5.6961837
5.853999999999999	5.631023
5.606	5.5527477
5.641	5.3544264
5.739	5.373526
5.693999999999999	5.391816
5.482	5.405524
5.597	5.341848
5.659000000000001	5.3627496
5.907	5.339097
5.88	5.4981346
5.615	5.505972
5.606	5.5001297
5.827	5.4315195
5.721	5.4592075
5.773999999999999	5.416479
5.721	5.497797
5.703	5.4691734
5.491	5.416033
5.553	5.3576226
5.668000000000001	5.3398848
5.721	5.3462353
5.65	5.399006
5.677	5.4080954
5.641	5.4368753
5.517	5.404894
5.571	5.3694963
5.509	5.3256025
5.509	5.29319
5.42	5.3025384
5.252000000000001	5.259037
5.252000000000001	5.189122
5.19	5.1010065
5.119	5.0424075
5.225	5.0203266
5.252000000000001	5.0453095
5.19	5.0914526
5.181000000000001	5.0858364
5.269	5.0640984
5.083	5.0853066
5.013	5.0291605
5.101000000000001	4.9582458
5.181000000000001	4.9632745
5.101000000000001	4.9777017
4.924	5.0046015
4.986000000000001	4.956796
5.021000000000001	4.8934636
4.747	4.874373
4.827	4.824645
4.72	4.797357
4.667	4.7243705
4.72	4.6436872
4.765	4.6437273
4.8	4.640362
4.827	4.6629386
4.835	4.6946607
5.066000000000001	4.7513127
5.101000000000001	4.9150095
5.066000000000001	4.945113
5.11	4.99903
5.1370000000000005	5.0220823
5.119	5.0096116
5.1370000000000005	5.0152807
5.1370000000000005	5.0340576
5.243	5.034827
5.0920000000000005	5.0412097
5.083	5.0287094
5.11	5.0043736
5.145	4.9667907
5.181000000000001	4.9780297
5.278	5.02174
5.261000000000001	5.082814
5.252000000000001	5.0814943
5.252000000000001	5.159504
5.314	5.1005573
5.42	5.106806
5.376000000000001	5.1823716
5.287	5.185437
5.296000000000001	5.1896954
5.287	5.1559515
5.1370000000000005	5.0889645
5.181000000000001	5.041463
5.261000000000001	5.018485
5.216000000000001	5.0654044
5.1370000000000005	5.064747
5.119	5.073578
5.154	5.0117273
5.145	4.981494
5.19	4.9829745
5.19	5.032497
5.252000000000001	5.0580134
5.261000000000001	5.0819726
5.11	5.122262
5.154	5.0581555
5.243	5.020626
5.278	5.054901
5.261000000000001	5.0510693
5.172000000000001	5.0929384
5.305	5.1041718
5.402	5.0959454
5.34	5.182454
5.509	5.166529
5.606	5.2983217
5.5	5.3401766
5.455	5.2973747
5.526	5.3119173
5.438	5.2672467
5.367	5.2091036
5.491	5.213269
5.491	5.258424
5.066000000000001	5.2450542
5.075	5.1655297
5.11	4.987508
4.951	4.9540157
4.977	4.926219
4.995	4.921855
5.004	4.869294
5.030000000000001	4.9345894
5.11	4.9013534
5.075	4.9710283
5.145	4.9756794
5.163	5.021982
5.163	5.025926
5.333	5.030855
5.28	5.106593
5.154	5.127736
5.002	5.137457
4.993	5.0319223
4.975	4.9227486
5.477	4.8688765
5.315	5.233629
4.787	5.1794567
4.877000000000001	5.0150204
4.966	4.913886
4.796000000000001	4.8279896
4.841000000000001	4.7460127
4.904	4.786291
4.886	4.8075376
4.77	4.769412
4.814	4.708514
4.787	4.723462
4.841000000000001	4.702832
4.841000000000001	4.7311296
4.734	4.7496324
4.609	4.6843305
4.519	4.628378
4.5280000000000005	4.5369983
4.501000000000001	4.5064335
4.564	4.4775977
4.6530000000000005	4.485693
4.68	4.514283
4.671	4.5402966
4.573	4.5230446
4.609	4.5196605
4.635	4.5192523
4.734	4.5128713
4.743	4.6079845
4.725	4.662878
4.734	4.6215897
4.743	4.644126
4.779	4.621836
4.68	4.669196
4.805	4.642727
4.859	4.7097044
4.993	4.7516103
5.28	4.8535933
5.136000000000001	5.1423607
5.324	5.0656195
5.468	5.222547
5.5120000000000005	5.2841063
5.253	5.236352
5.136000000000001	5.2373433
5.477	5.102322
5.459	5.0898733
5.45	5.220848
5.45	5.2401404
5.441000000000001	5.24448
5.306	5.1904283
5.289	5.123045
5.083	5.1336946
4.796000000000001	5.0654984
4.743	4.9690146
4.832000000000001	4.781973
5.315	4.7986097
5.333	5.0372562
5.494	5.13735
5.414	5.280463
5.414	5.298756
5.396000000000001	5.2605786
5.503	5.234399
5.396000000000001	5.248829
5.432	5.2330627
5.521000000000001	5.26661
5.566	5.2702875
5.638	5.2484417
5.521000000000001	5.3948565
5.405000000000001	5.35676
5.423	5.3206005
5.324	5.252125
5.244	5.1750135
5.271	5.0827427
5.405000000000001	5.103711
5.5120000000000005	5.120345
5.45	5.1914954
5.423	5.259429
5.244	5.2815027
5.324	5.170388
5.271	5.145445
5.199	5.1114397
5.199	5.096438
5.074	5.051253
5.2170000000000005	5.014461
4.984	5.0239725
4.975	4.967434
4.832000000000001	4.91885
4.868	4.8667526
4.796000000000001	4.798213
4.752	4.7651553
4.814	4.7355022
4.832000000000001	4.7265453
4.895	4.7196198
5.011	4.816092
5.074	4.839044
4.975	4.937547
4.975	4.9279623
4.752	4.9322643
4.707	4.8266563
4.644	4.6947374
4.644	4.641259
4.779	4.647024
4.823	4.6616874
4.787	4.6634088
4.796000000000001	4.703945
4.841000000000001	4.6919527
4.859	4.7657986
4.868	4.7659025
4.868	4.7749496
4.966	4.7753634
4.957000000000001	4.873233
4.931	4.8363876
4.832000000000001	4.875429
4.868	4.836958
4.725	4.7743926
4.752	4.69252
4.859	4.717097
4.886	4.759955
4.743	4.7685375
4.689	4.74391
4.6	4.6448345
4.6	4.579439
4.68	4.535128
4.698	4.589052
4.796000000000001	4.6000376
4.707	4.6733103
4.609	4.6051087
4.68	4.600252
4.474	4.5715504
4.5280000000000005	4.4918933
4.43	4.510805
4.26	4.441433
4.197	4.3459783
4.206	4.2349896
4.063	4.1451197
4.054	4.0870075
3.902	4.004814
3.7940000000000005	3.9449196
3.7140000000000004	3.8051715
3.562	3.7374032
3.642	3.6487994
3.6060000000000003	3.5829918
3.6689999999999996	3.5743842
3.508	3.5693939
3.436	3.5704496
3.4720000000000004	3.5214705
3.633	3.5217054
3.526	3.5483341
3.4270000000000005	3.5570612
3.436	3.5322604
3.4450000000000003	3.4998763
3.409	3.4802842
3.3110000000000004	3.4728723
3.347	3.465064
3.481	3.4155273
3.6060000000000003	3.4328463
3.5700000000000003	3.5066042
3.5700000000000003	3.5466168
3.383	3.57241
3.302	3.5516195
3.481	3.4739263
3.4	3.5101335
3.4450000000000003	3.4914975
3.49	3.4411707
3.4720000000000004	3.491373
3.4990000000000006	3.4781234
3.4720000000000004	3.495728
3.526	3.540097
3.5790000000000006	3.522933
3.642	3.551529
3.5790000000000006	3.587535
3.642	3.5879147
3.633	3.6044304
3.651	3.626551
3.7140000000000004	3.6243296
3.7670000000000003	3.6629736
3.785	3.6864498
3.732	3.6940112
3.723	3.7216673
3.7140000000000004	3.701096
3.785	3.6859875
3.8210000000000006	3.705359
3.8210000000000006	3.7167568
3.902	3.738625
3.9280000000000004	3.7695746
3.9109999999999996	3.8132124
3.803	3.803614
3.848	3.7961469
3.902	3.7580094
4.027	3.7726498
3.973	3.8871336
4.045	3.8637185
4.161	3.904256
4.582	3.973309
5.038	4.354554
5.539	4.843937
6.093999999999999	5.340475
6.093999999999999	5.921137
6.702	5.9824486
6.890000000000001	6.4185553
7.06	7.012933
6.702	6.3840246
6.622000000000001	6.416378
6.497	6.4347286
6.219	5.9410267
6.148	5.9313393
6.103	5.734914
5.996	5.7203655
5.396000000000001	5.5691957
5.539	5.443823
6.093999999999999	5.2851286
6.282	5.521406
6.443	5.7107196
6.291	5.7609186
6.694	5.85246
6.523	6.1210628
6.344999999999999	5.9861956
6.327	5.942025
6.282	6.029623
6.282	5.8512897
6.166	5.68958
5.978	5.899458
6.388999999999999	5.7413993
6.282	5.7263327
6.434	5.9168177
6.318	5.913969
6.300000000000001	5.9256
6.926	5.78467
6.908000000000001	6.180422
7.239000000000001	6.237014
7.553	6.4478436
7.481000000000001	6.770281
7.463	6.7149057
8.206	6.846677
8.125	7.126917
8.161000000000001	7.257663
8.242	7.3245068
8.26	7.5014315
8.125	7.2823935
8.134	7.12146
7.839	7.2615986
7.794	6.9863777
7.588000000000001	6.8510437
7.213	6.724162
7.06	6.6046257
7.275	6.369749
7.365000000000001	6.402381
8.098	6.515725
8.895	6.9573145
8.251	7.500944
8.0	7.512355
8.313000000000002	7.578375
8.116	7.4110003
7.839	7.1690044
8.036	7.212453
7.946	7.0673256
8.495000000000001	7.023942
8.549	7.3293724
8.503999999999998	7.415884
8.909	7.453044
8.828	7.7201033
8.585	7.625265
8.549	7.661311
8.423000000000002	7.5090666
8.297000000000002	7.4377537
8.45	7.2605486
8.369000000000002	7.3020506
8.531000000000002	7.3306866
8.765	7.334854
9.359	7.5604734
9.215	7.8689795
9.233	7.9109783
9.323	8.078333
8.818999999999999	8.05557
8.711	7.8393564
9.089	7.7287292
9.233	7.731042
9.188000000000002	7.900733
8.936	7.8173056
9.053	7.9166775
9.008	7.8263254
8.918	7.702326
8.09	7.7639885
7.748	7.5323277
7.865	6.940795
7.892	6.8707514
7.289	6.7831945
7.298	6.6006966
7.082	6.4670496
6.965	6.363637
7.136	6.2020025
7.289	6.292393
7.325	6.3570967
7.496000000000001	6.506548
7.487	6.621459
7.298	6.663042
7.820000000000001	6.6430874
7.5680000000000005	6.83294
7.415	6.706295
7.406000000000001	6.7446814
7.2170000000000005	6.666585
7.109	6.472165
7.064	6.465283
7.181000000000001	6.3850107
7.289	6.3871326
7.163	6.458523
7.136	6.4415045
6.974	6.4234004
6.479000000000001	6.361437
6.515000000000001	6.1894474
6.290000000000001	6.0278444
6.173	5.8804555
6.182	5.713501
6.424999999999999	5.6123514
6.290000000000001	5.7590666
6.308	5.7936807
6.56	5.8476896
6.704000000000001	5.9738417
6.839	6.064238
6.731	6.2114086
6.74	6.1948485
6.659	6.188963
6.569	6.131139
6.461	6.058401
6.416	6.029343
6.461	5.960822
6.100999999999999	5.9368076
6.3260000000000005	5.8238745
6.614	5.8358483
6.578	5.9085617
6.424999999999999	5.985861
6.659	6.0306244
6.668000000000001	6.077238
6.695	5.9890494
6.812	6.1536856
6.74	6.219468
6.479000000000001	6.10756
6.488	6.104876
6.542000000000001	5.9979286
6.695	5.965223
6.578	6.0785027
6.659	6.021829
6.632	6.1333075
6.551	6.080121
6.515000000000001	6.016078
6.515000000000001	6.0059395
6.380000000000001	5.972048
6.254	5.9675074
6.3260000000000005	5.877514
6.398	5.8346815
6.398	5.824859
6.479000000000001	5.8547506
7.127	5.9284625
7.316	6.304553
7.406000000000001	6.503664
8.108	6.7132015
8.09	7.2279367
7.910000000000001	7.1636457
7.820000000000001	7.134823
7.658000000000001	7.177023
7.46	7.020933
7.415	6.614855
7.388	6.7579384
7.433	6.549488
7.343000000000001	6.6601734
6.785	6.6017075
6.335	6.4577675
6.461	6.0812073
6.380000000000001	5.774055
6.002000000000001	5.7916985
5.66	5.674471
5.525	5.4845996
5.615	5.315177
5.129	5.232924
5.579000000000001	5.159411
5.642000000000001	5.2014503
5.651	5.2618065
5.911999999999999	5.3129816
6.011	5.53778
5.849	5.563125
5.93	5.616543
5.732	5.6513424
5.9030000000000005	5.4960012
6.119	5.522456
6.02	5.6651897
6.235999999999999	5.6777105
6.146	5.863846
6.0649999999999995	5.7315626
5.9750000000000005	5.708017
6.0649999999999995	5.6580257
6.227	5.592494
6.235999999999999	5.7428355
6.245000000000001	5.8288527
6.199999999999999	5.844223
6.388999999999999	5.8260384
6.551	5.8494425
6.515000000000001	5.915286
6.497	5.9955363
6.47	6.0739436
6.173	5.998744
6.281000000000001	5.8948236
6.388999999999999	5.8268714
6.281000000000001	5.849223
6.272	5.843626
6.290000000000001	5.8383884
6.245000000000001	5.824604
6.074	5.8130217
6.686	5.7531347
6.497	6.0076647
6.218	6.002206
6.254	5.9014215
6.344000000000001	5.8658032
6.371	5.8061647
6.254	5.827628
6.830000000000001	5.8892794
6.542000000000001	6.1856184
6.632	6.0847044
6.515000000000001	6.063236
6.515000000000001	6.0976644
6.542000000000001	5.9586253
6.65	6.031639
6.551	6.1295667
6.623	6.1436567
6.686	6.11649
6.821	6.207143
6.803000000000001	6.178591
6.524	6.166438
6.380000000000001	6.2027364
6.434	5.9535456
6.416	5.812132
6.299	5.9224367
6.398	5.90281
6.587	5.841197
6.47	5.982795
6.434	5.9924345
6.380000000000001	6.002417
6.272	5.9432454
6.128000000000001	5.8682356
6.0649999999999995	5.783118
5.885	5.713299
5.849	5.646428
5.741	5.5120745
5.93	5.407011
6.011	5.496125
5.939000000000001	5.546151
5.84	5.6021194
5.759	5.5758038
5.669	5.5404763
5.381	5.454024
5.345	5.3131485
5.372	5.177225
5.246	5.1201477
5.183	5.1140747
5.345	5.0395136
5.327	5.0884457
5.408	5.110071
5.336	5.22791
5.354000000000001	5.1669297
5.192	5.2073526
5.219	5.1090918
5.228	5.0374594
5.165000000000001	5.0256853
5.273	5.0359125
5.210000000000001	5.0807085
5.066000000000001	5.056612
5.111	5.0318575
4.922	4.9934564
4.841000000000001	4.92951
4.697000000000001	4.8384247
4.76	4.77569
4.859	4.740647
4.994	4.7414913
5.039	4.800213
5.066000000000001	4.8941746
5.039	4.9485583
5.174000000000001	4.921894
5.057	5.022787
5.066000000000001	4.9749527
5.066000000000001	4.9643464
5.309	4.964704
5.309	5.101143
5.3	5.0954647
5.354000000000001	5.183609
5.210000000000001	5.240501
5.264	5.1099052
5.246	5.063941
5.327	5.051616
5.327	5.091688
5.273	5.1153326
5.210000000000001	5.1363587
5.12	5.1109157
4.949	5.023323
5.021000000000001	4.9244523
4.94	4.902972
4.823	4.899387
4.659000000000001	4.843958
4.723	4.7132745
4.723	4.652013
4.705	4.6292133
4.769	4.6508007
4.578	4.6845074
4.496	4.571846
4.095000000000001	4.4714065
3.941	4.3589997
3.995	4.193146
3.8680000000000003	4.007295
3.8680000000000003	3.9333477
3.886	3.8301039
4.004	3.7682157
3.9219999999999997	3.7461476
3.931	3.7847025
4.013	3.8314095
3.8680000000000003	3.881413
3.8590000000000004	3.8140364
3.995	3.8253868
4.123	3.8536062
4.013	3.908504
4.086	3.9531546
4.15	3.953681
4.059000000000001	3.9983373
4.032	3.9623394
3.886	3.9524822
3.941	3.9305427
4.032	3.839245
4.022	3.8832679
4.059000000000001	3.9177523
3.977	3.932181
3.8500000000000005	3.9017525
3.8590000000000004	3.8456478
3.886	3.8128467
3.9219999999999997	3.8130436
4.068	3.7983193
4.123	3.9119022
4.323	3.9796624
4.259	4.147685
4.341000000000001	4.154256
4.268000000000001	4.234841
4.332	4.155658
4.359	4.17304
4.286	4.1808624
4.177	4.1585293
4.168	4.144961
4.232000000000001	4.1133175
4.25	4.103759
4.223	4.1223383
4.241	4.114733
4.159	4.10841
4.241	4.069002
4.323	4.0899267
4.259	4.17842
4.277	4.1512313
4.223	4.139618
4.159	4.134137
4.232000000000001	4.08076
4.268000000000001	4.103709
4.459	4.1419125
4.414	4.392193
4.432	4.3308177
4.505	4.339095
4.532	4.411939
4.514000000000001	4.5063195
4.596	4.365129
4.487	4.507807
4.341000000000001	4.505984
4.368	4.3412666
4.405	4.3022575
4.323	4.2644076
4.305	4.24961
4.241	4.2397337
4.259	4.190509
4.323	4.147085
4.386	4.162017
4.405	4.2279987
4.332	4.236691
4.414	4.231659
4.532	4.269936
4.669	4.3988237
4.532	4.546498
4.496	4.528628
4.578	4.49674
4.614	4.4741464
4.532	4.433003
4.432	4.426977
4.35	4.4203844
4.341000000000001	4.305158
4.341000000000001	4.2467356
4.113	4.255116
4.132	4.208003
4.141	4.0951996
4.095000000000001	4.075859
4.113	4.017597
4.123	4.0194044
4.132	3.9815946
4.059000000000001	3.9862704
3.977	3.9735234
4.013	3.9430695
4.123	3.9288697
4.041	3.9914846
4.041	3.986044
4.086	3.9553196
4.496	3.9652457
4.459	4.2287407
4.487	4.518973
4.441	4.4182405
4.450000000000001	4.476841
4.368	4.35698
4.396	4.359186
4.414	4.326159
4.441	4.348255
4.405	4.3342733
4.159	4.2760277
4.232000000000001	4.21642
4.305	4.145583
4.25	4.175452
4.314	4.186331
4.405	4.199891
4.368	4.19971
4.332	4.178467
4.396	4.2225385
4.450000000000001	4.2692413
4.295	4.2975564
4.25	4.2485023
4.25	4.2287083
4.295	4.181285
4.204	4.1727014
4.259	4.1678686
4.223	4.15872
4.25	4.13781
4.123	4.11179
4.15	4.101116
4.168	4.07072
4.35	4.0598917
4.268000000000001	4.1951933
4.141	4.200409
3.986	4.135515
4.022	4.0273356
3.995	3.9562125
4.013	3.9609814
3.959	3.9480162
3.941	3.8950682
3.986	3.8394222
3.977	3.8483517
3.986	3.8674283
3.913	3.902647
3.886	3.869965
3.941	3.8358417
4.004	3.8381095
4.004	3.86871
4.041	3.9007177
4.05	3.909265
4.013	3.9389381
3.977	3.925582
3.904	3.917273
3.9680000000000004	3.8857465
4.041	3.8629584
4.068	3.9199066
4.104	3.9500892
4.041	3.9728427
4.086	3.9587893
4.141	3.953226
4.068	3.9885035
4.104	3.9868138
4.077	3.9950318
3.9680000000000004	3.9894834
3.913	3.9345422
3.822	3.89124
3.804	3.846025
3.7950000000000004	3.763409
3.8680000000000003	3.7499058
3.886	3.7375808
3.84	3.7388463
3.8770000000000002	3.7505522
3.8590000000000004	3.7773952
3.831	3.7773266
3.722	3.7742329
3.7490000000000006	3.7521956
3.74	3.706335
3.8500000000000005	3.6930933
3.786	3.7241917
3.813	3.74002
3.84	3.7235794
3.804	3.758655
3.74	3.7245185
3.822	3.7378922
3.831	3.7530222
3.8590000000000004	3.728979
3.895	3.7616773
3.8770000000000002	3.7890296
3.931	3.786477
3.977	3.8201041
4.032	3.8636427
3.959	3.9220319
3.895	3.8783655
3.913	3.8455086
3.931	3.819068
3.931	3.8138924
3.931	3.818828
3.9500000000000006	3.8266025
3.9219999999999997	3.8478317
3.8770000000000002	3.8254685
3.8590000000000004	3.8170853
3.84	3.8072996
3.84	3.7803316
3.786	3.7704542
3.786	3.751625
3.804	3.7211888
3.7490000000000006	3.7282481
3.695	3.713943
3.567	3.6889527
3.595	3.6500204
3.604	3.6020477
3.622	3.5965471
3.6399999999999997	3.5779178
3.6579999999999995	3.582797
3.649	3.6038616
3.613	3.6192293
3.695	3.6253214
3.6860000000000004	3.6386523
3.6579999999999995	3.647688
3.604	3.6421905
3.595	3.6331
3.5770000000000004	3.5970185
3.595	3.5879092
3.604	3.5914304
3.595	3.5838728
3.595	3.583702
3.613	3.5861902
3.5860000000000003	3.5951498
3.622	3.5960338
3.604	3.5975575
3.5860000000000003	3.6032615
3.5860000000000003	3.5911736
3.558	3.592227
3.5770000000000004	3.5821579
3.613	3.574398
3.5860000000000003	3.5876398
3.613	3.5867987
3.631	3.5952458
3.604	3.6045208
3.6399999999999997	3.599777
3.677	3.6083188
3.768	3.6283665
3.7120000000000006	3.648112
3.7490000000000006	3.683021
3.786	3.6884217
3.768	3.7097716
3.758	3.7124426
3.694	3.7105606
3.694	3.6908262
3.7120000000000006	3.6399224
3.722	3.6605673
3.74	3.6498394
3.74	3.6628077
3.7490000000000006	3.67211
3.722	3.68166
3.7030000000000003	3.6898491
3.731	3.6791458
3.648	3.674334
3.6289999999999996	3.6558068
3.6570000000000005	3.6308823
3.731	3.6303864
3.8230000000000004	3.634123
3.768	3.6796741
3.731	3.7320945
3.758	3.7041063
3.74	3.7116046
3.758	3.6774268
3.758	3.6985855
3.786	3.7243323
3.804	3.6877866
3.851	3.7148674
3.851	3.7514725
3.832	3.7617052
3.878	3.7670746
3.8230000000000004	3.771611
3.8870000000000005	3.7691808
3.924	3.7711763
3.933	3.8148847
3.878	3.7924185
3.8870000000000005	3.8121567
3.9610000000000003	3.7988086
3.952	3.8326201
3.989	3.824872
4.026	3.8613484
4.062	3.9697685
4.155	3.911299
4.118	4.000842
4.127	4.0008345
4.0440000000000005	3.9863477
4.072	3.9727664
4.026	3.9106882
3.906	3.9372392
3.933	3.9128065
3.8970000000000002	3.8669684
3.952	3.8373854
3.9790000000000005	3.8229523
4.099	3.8523672
4.210000000000001	3.9461532
4.210000000000001	4.0931315
4.182	4.0773025
4.145	4.0821004
4.237	4.0535564
4.173	4.102686
4.247	4.0612173
4.422	4.0979505
4.274	4.348528
4.422	4.2442827
4.514000000000001	4.2580557
4.56	4.406331
4.44	4.3990493
4.449	4.344301
4.68	4.328779
4.597	4.5544996
4.956000000000001	4.5318074
4.947	4.9920387
5.048	4.9403105
5.048	4.926962
5.131	5.044442
5.02	4.978422
4.974	4.9220247
4.836	4.8780766
4.928000000000001	4.895812
4.855	4.8152485
4.726000000000001	4.7872314
4.947	4.737527
4.984	4.7971473
4.864	4.8625326
4.781000000000001	4.8211384
4.855	4.7553673
4.855	4.760719
5.039	4.7029114
5.048	4.873246
5.269	4.9385586
5.205	5.0868144
5.38	5.058727
5.334	5.1831923
5.232000000000001	5.1693525
5.26	5.108368
5.205	5.089164
5.205	5.0495358
5.205	5.0332127
5.205	5.023548
5.205	5.0266724
5.205	5.028442
5.205	5.082071
5.205	5.0783386
5.205	5.0988274
5.205	5.0655537
5.205	5.0655537
5.205	5.0655537
5.205	5.0655537
5.417	5.0655537
5.251	5.421418
5.177	5.2240973
5.334	5.0857697
5.288	5.300643
5.288	5.1112766
5.361000000000001	5.1062374
5.085000000000001	5.1363683
5.103	5.085597
4.873	4.9753
4.965	4.9150496
5.066000000000001	4.841202
5.085000000000001	4.8604856
5.14	4.8793316
5.113	4.9293213
4.974	4.945786
4.947	4.930246
4.9190000000000005	4.8782864
4.67	4.8601685
4.7620000000000005	4.80219
4.772	4.7433295
4.799	4.689366
4.827	4.6926804
4.836	4.71947
4.698	4.715785
4.698	4.631714
4.827	4.67742
4.882	4.744004
4.845	4.736426
4.882	4.753598
4.965	4.805364
4.790000000000001	4.968874
4.772	4.785493
4.772	4.7728834
4.809	4.760436
4.818	4.701444
4.597	4.6684055
4.689	4.647832
4.799	4.675331
4.855	4.6699486
4.9190000000000005	4.7531986
5.011	4.943081
5.076	4.872453
5.048	4.9723806
5.002	4.98539
4.956000000000001	4.918678
4.938	4.8685045
5.011	4.8321757
4.956000000000001	4.8360014
4.882	4.85627
4.7620000000000005	4.8537607
4.781000000000001	4.78126
4.809	4.7104087
4.845	4.708705
4.836	4.7537713
4.91	4.745234
4.993	4.7903686
4.984	4.862655
5.039	4.8943744
5.066000000000001	4.9256053
5.066000000000001	4.9481754
5.113	4.949315
5.039	4.973425
5.545	4.9526815
5.9510000000000005	5.349638
5.647	5.7185388
5.656000000000001	5.470854
5.739	5.528693
5.711	5.5271597
5.628	5.405665
5.711	5.4668646
5.849	5.421438
5.84	5.581037
6.061	5.499565
5.997000000000001	5.689872
6.209	5.644607
6.273	5.777496
6.08	5.79589
6.015	5.7758846
6.025	5.668521
6.015	5.641288
6.08	5.615702
6.227	5.650294
6.457000000000001	5.780219
6.881000000000001	5.888148
6.863	6.20045
6.918	6.2213445
6.918	6.37444
6.78	6.4113955
6.890000000000001	6.2275834
7.148	6.2729416
7.075	6.440934
6.789	6.3670487
7.029	6.345745
6.992000000000001	6.370987
6.78	6.2995567
7.333	6.2618775
7.406000000000001	6.5364504
7.406000000000001	6.5447655
7.296	6.6712313
7.323	6.659189
6.973000000000001	6.505844
7.268000000000001	6.4904613
7.121000000000001	6.52044
7.406000000000001	6.491392
7.204	6.619626
7.0840000000000005	6.515506
7.793	6.4873486
8.235	6.8450584
8.327000000000002	7.1432705
8.401	7.320568
8.373999999999999	7.5300837
8.07	7.334238
8.106	7.414667
8.429000000000002	7.4342136
8.456000000000001	7.3946276
8.447	7.3805695
8.558	7.51871
8.549	7.501397
8.825	7.445222
9.120000000000001	7.604622
9.562	7.6960535
8.962999999999997	8.034414
9.083	8.072337
9.562	7.953685
10.52	8.013377
10.953	8.531405
11.478000000000002	9.126616
12.629000000000001	9.606807
12.003	10.335145
11.607000000000001	10.73281
12.768	10.413253
12.749	10.519309
13.745	10.61459
13.395	11.177446
13.164	11.32406
12.869	11.129105
12.823000000000002	11.012475
11.541000000000002	10.840569
11.384	10.161829
11.633	9.597858
11.245000000000001	9.266958
10.119999999999997	9.214389
9.105	8.653048
9.363	8.1160965
8.431999999999999	7.517214
7.5920000000000005	7.07528
6.836	6.669854
6.153	6.018547
5.535	5.7195053
5.535	5.2664843
5.535	5.0997047
5.535	5.0528145
6.089	4.898986
6.697000000000001	5.4665422
6.235999999999999	6.0112267
6.43	6.452874
7.03	6.1469793
7.297000000000001	6.3254905
7.4350000000000005	6.7114305
7.583000000000001	6.5888567
7.841	6.8091536
7.712	6.9445953
6.937000000000001	7.0565987
6.836	6.82467
7.509	6.4827404
7.297000000000001	6.5188265
7.325	6.465688
6.679	6.5272646
7.177	6.3026934
7.334	6.371227
7.297000000000001	6.4144044
7.509	6.53236
7.906	6.746871
7.814	6.913024
7.703	6.8828106
7.924	6.949049
8.035	6.9978466
8.238	7.0495167
7.417	7.101101
7.491	7.0467854
7.205000000000001	6.7931814
6.596	6.5496807
5.940999999999999	6.254335
5.351	5.7177596
4.816	5.281978
5.055	4.9721117
5.489	4.884615
5.231	5.0043135
4.769	5.0219836
4.982	4.874463
5.018	4.8257256
5.268000000000001	4.7887845
5.470000000000001	4.941614
5.249	5.19374
5.341000000000001	5.139949
4.816	5.169222
4.428000000000001	5.0231647
4.862	4.7740564
4.677	4.728708
4.769	4.7729187
4.963000000000001	4.732669
5.12	4.7801514
4.926	4.9202633
5.074	4.858691
4.834	4.9432077
5.175	4.880543
5.074	4.920619
5.0280000000000005	4.9732094
5.203000000000001	4.918871
5.277	5.0731006
5.618	5.0489573
5.646000000000001	5.2314615
5.747	5.3440857
5.8950000000000005	5.50558
5.8950000000000005	5.5369043
5.821	5.560332
5.913	5.574441
5.323	5.555481
5.526	5.388797
5.775	5.2153063
5.83	5.3147225
5.83	5.4383745
5.683	5.481447
5.940999999999999	5.4825826
6.531	5.597538
6.301	5.838902
6.052	6.0430827
6.255	5.799325
6.319000000000001	5.848892
6.375	5.8716555
6.328	5.767471
6.384	5.8471317
6.531	5.9005966
6.347	5.9347286
6.089	5.934613
6.273	5.84103
6.227	5.800577
6.181000000000001	5.791339
6.3100000000000005	5.802947
6.356	5.806072
6.411	5.880171
6.402000000000001	5.940339
6.439	5.907104
6.393	5.9548125
5.802999999999999	5.9504175
5.729000000000001	5.7017574
5.775	5.512785
5.867000000000001	5.438657
5.969000000000001	5.3688664
5.849	5.4863195
5.978	5.5470204
5.7379999999999995	5.6487246
5.72	5.550128
5.655	5.5305023
5.618	5.4236736
5.756	5.386643
6.015	5.392581
5.913	5.549197
6.006	5.5953684
6.015	5.651181
6.273	5.645705
6.208	5.765538
6.218	5.751451
6.144	5.8224325
6.301	5.785862
6.292	5.805353
6.578	5.9441977
6.531	5.95595
6.614	6.0112667
6.015	6.129468
6.181000000000001	5.8633327
6.475999999999999	5.750314
5.83	5.8147793
5.867000000000001	5.6279545
5.286	5.634115
5.231	5.2951436
5.111	5.029984
5.268000000000001	5.050026
4.945	5.061305
4.889	4.92925
5.111	4.8593745
5.037000000000001	4.9022074
4.732000000000001	4.922489
4.797000000000001	4.823601
4.862	4.7379503
4.483	4.7528586
4.41	4.5850267
4.161	4.5626593
4.345	4.343948
4.253	4.2417274
4.4	4.2317343
4.4	4.255444
4.493	4.1563168
4.483	4.2236805
4.391	4.30513
4.566000000000001	4.2759304
4.668000000000001	4.392221
4.64	4.489208
4.649	4.5766935
4.797000000000001	4.5689573
4.779	4.656825
4.788	4.65479
4.308	4.738526
4.345	4.551218
4.105	4.436457
4.207	4.259965
4.483	4.232094
4.502	4.318863
4.327	4.4090667
4.437	4.3092523
4.41	4.21793
4.290000000000001	4.239024
4.244	4.206932
4.244	4.266271
4.373	4.150192
4.327	4.17743
4.28	4.2006
4.41	4.207914
4.585	4.256494
4.677	4.3470845
4.732000000000001	4.514785
4.742	4.6700735
4.649	4.691938
4.723	4.5937552
4.862	4.602435
4.723	4.788476
4.871	4.694373
4.871	4.760396
5.018	4.821892
5.083	4.8695602
5.055	4.9299803
4.945	4.9426365
4.852	4.9173374
4.954	4.8330646
5.065000000000001	4.8219223
5.166	4.8980246
5.231	4.97863
5.185	5.057066
5.286	5.055487
5.277	5.071769
4.945	5.0901413
5.0	5.0297194
4.945	4.955055
5.018	4.888344
5.185	4.8555636
5.046	5.011552
4.908	4.962122
5.249	4.9461074
5.397	5.0336704
5.341000000000001	5.122996
5.351	5.153612
5.074	5.185132
4.982	5.0825005
5.046	4.8925176
5.268000000000001	4.895864
5.0	5.1185646
4.816	4.999788
5.295	4.922941
5.351	4.9912653
5.276	5.1720214
5.36	5.1030936
5.425000000000001	5.2111034
5.453	5.1737957
5.323	5.1515284
5.425000000000001	5.150285
5.508	5.1612096
5.5920000000000005	5.2245064
5.545	5.3656464
5.74	5.34817
5.693999999999999	5.4522076
5.712	5.441305
5.721	5.4502306
5.675000000000001	5.479414
5.675000000000001	5.4084787
5.564	5.40954
5.313	5.3841753
5.369	5.240306
5.49	5.152776
5.48	5.2080517
5.443	5.2348833
5.378	5.2518024
5.351	5.2255344
5.555	5.1886406
5.508	5.261854
5.48	5.286768
5.564	5.3161488
5.517	5.3139715
5.545	5.2791204
5.508	5.323633
5.462	5.3218727
5.4990000000000006	5.3234944
5.555	5.27868
5.721	5.294239
5.74	5.391994
5.638	5.4188204
5.749	5.427714
5.823	5.5096436
5.795999999999999	5.463095
5.786	5.4894075
5.703	5.5331435
5.619	5.4655414
5.647	5.398818
5.61	5.3838654
5.61	5.3709803
5.573	5.370175
5.582	5.3482823
5.619	5.334735
5.313	5.364643
5.184	5.280963
5.184	5.124826
5.072000000000001	5.0294495
5.1	5.007841
5.1	4.958748
5.082	4.9330273
5.091	4.9753404
5.286	4.9646616
5.249	5.064807
5.23	5.063173
5.147	5.1106563
5.184	5.0758276
5.267000000000001	5.0213823
5.276	5.0815473
5.267000000000001	5.1020775
5.276	5.1285133
5.276	5.1320066
5.295	5.0994983
5.304	5.15864
5.295	5.130847
5.332000000000001	5.129828
5.295	5.1501803
5.378	5.130727
5.36	5.181551
5.351	5.1783714
5.36	5.186181
5.415	5.1855154
5.638	5.1881313
5.629	5.3693113
5.555	5.343953
5.555	5.390732
5.564	5.375251
5.36	5.3027554
5.369	5.237149
5.313	5.213747
5.425000000000001	5.148073
5.397	5.1754327
5.453	5.1971483
5.4990000000000006	5.2528887
5.545	5.275766
5.388	5.3243656
5.415	5.290072
5.425000000000001	5.2523823
5.415	5.2338567
5.406	5.216263
5.536	5.233581
5.5920000000000005	5.2884283
5.666	5.317191
5.675000000000001	5.3833065
5.647	5.4044456
5.638	5.411667
5.675000000000001	5.4029865
5.712	5.3909254
5.879	5.4217386
5.805	5.5343647
5.833	5.4940248
5.759	5.54887
6.018	5.4969945
6.12	5.590035
6.148	5.6556807
6.343	5.766451
6.695	5.85912
6.519	6.002171
6.584	6.097707
6.453999999999999	6.1289663
6.463	6.092912
6.463	5.937662
6.473	5.9241138
6.769	5.949586
6.63	6.0823584
6.482000000000001	6.1056566
6.612000000000001	6.0945425
6.556	6.0604486
6.565	5.9763045
6.5	6.020914
6.547	5.9999323
6.649	6.0069504
6.64	6.081584
6.695	6.0873756
7.057	6.0960474
6.890000000000001	6.293515
6.973000000000001	6.2953753
6.881000000000001	6.3852224
6.862	6.2958784
6.732	6.2212315
6.751	6.1685867
6.649	6.112599
6.538	6.1032815
6.565	6.099086
6.547	5.9882393
6.361	5.9997506
6.426	5.966281
6.453999999999999	5.90133
6.519	5.909023
6.538	5.942318
6.621	5.9776373
6.63	6.0682926
6.63	6.047371
6.6770000000000005	6.085886
6.612000000000001	6.084738
6.463	6.0440574
6.426	6.026517
6.324	5.952841
6.176	5.8913374
6.194000000000001	5.808559
6.286999999999999	5.734781
6.286999999999999	5.7707577
6.315000000000001	5.7705083
6.148	5.8255005
6.315000000000001	5.8027086
6.76	5.829189
6.769	6.0395665
6.704000000000001	6.0770016
6.547	6.1828847
6.259	6.126411
6.343	5.912757
6.269	5.8696938
6.286999999999999	5.7941895
6.296000000000001	5.8310676
6.436	5.817635
6.5	5.8789835
6.463	5.9324474
6.473	5.958174
6.482000000000001	5.9690924
6.695	5.9648657
6.667	6.044426
6.6770000000000005	6.0739937
6.686	6.118061
6.63	6.095847
6.816	6.0863028
6.769	6.15606
6.621	6.142557
6.686	6.1378183
6.621	6.09023
6.704000000000001	6.041671
6.769	6.0930767
6.853	6.1112995
6.723	6.1903663
6.76	6.164448
6.575	6.167716
6.482000000000001	6.0914955
6.5	6.000066
6.398	5.9547663
6.398	5.9333944
6.417	5.9018583
6.463	5.8809443
6.343	5.922075
6.361	5.897601
6.306	5.8779545
6.352	5.8507137
6.306	5.8386216
6.25	5.8288727
6.2780000000000005	5.834992
6.269	5.830082
6.176	5.8222604
6.213000000000001	5.7926846
6.074	5.779128
6.269	5.71786
6.334	5.7850037
6.306	5.794669
6.315000000000001	5.833783
6.167	5.8310204
6.027000000000001	5.807787
6.046000000000001	5.7311954
6.129999999999999	5.6817513
6.111000000000001	5.6775274
6.074	5.6719375
6.139	5.6854854
6.194000000000001	5.7116766
6.129999999999999	5.7282686
6.12	5.7354703
6.139	5.7304735
5.953	5.716732
5.657	5.6764965
5.267000000000001	5.584929
5.304	5.3151083
5.276	5.158057
5.119	5.050536
5.045	5.0136647
5.072000000000001	4.993352
5.054	4.918682
5.249	4.898075
5.202	5.0233407
5.239000000000001	5.048724
5.202	5.0899763
5.063	5.071362
4.896	5.036456
4.989	4.925969
4.794	4.895638
4.85	4.8478293
4.813	4.809026
4.794	4.7865067
4.803000000000001	4.743449
4.961	4.709264
4.813	4.767173
4.794	4.743122
4.701	4.751543
4.46	4.720808
4.488	4.552908
4.5440000000000005	4.460004
4.516	4.5078664
4.497	4.515683
4.423	4.48258
4.451	4.34135
4.488	4.2688518
4.776	4.3225183
5.091	4.647854
5.295	4.9950943
5.341000000000001	5.1985693
5.267000000000001	5.2465577
5.267000000000001	5.206299
5.184	5.251852
5.184	5.0486345
4.988	4.968192
5.063	4.94541
5.053	4.924912
5.1	4.8804617
4.932	4.8838205
5.007	4.8780212
5.063	4.863554
5.025	4.886714
4.988	4.925205
4.988	4.90256
4.970000000000001	4.8643904
5.025	4.86421
4.970000000000001	4.876911
4.979000000000001	4.8881254
4.970000000000001	4.8902674
5.146	4.8767056
5.063	5.028411
4.746	4.95339
4.709	4.8947544
5.063	4.7937565
4.988	4.8653326
4.756	4.8336396
5.016	4.8292227
5.333	4.885394
5.36	5.1049128
5.36	5.1440516
5.714	5.1919556
5.77	5.5734825
5.388	5.5291405
5.351	5.287774
5.239000000000001	5.1641946
5.323	5.056798
5.277	5.0134335
5.128	5.052488
5.146	5.063663
5.072000000000001	5.0579357
5.212	5.008437
5.212	5.0031786
5.36	5.013044
5.388	5.158658
5.146	5.176466
5.212	5.0870323
5.174000000000001	5.0567203
5.128	5.0142746
5.174000000000001	4.93575
5.1370000000000005	4.9753256
5.165000000000001	4.9945283
5.1370000000000005	5.0241127
5.146	5.013508
4.979000000000001	5.0117736
5.053	4.975812
5.063	4.9300146
5.0440000000000005	4.9425583
5.035	4.9423475
4.988	4.9319525
4.998	4.8967533
4.96	4.8742423
4.970000000000001	4.872337
4.951	4.873393
5.0440000000000005	4.872983
4.979000000000001	4.926737
4.998	4.864706
4.979000000000001	4.886573
5.091	4.908393
5.053	4.962333
5.016	4.905812
5.081	4.9357176
5.025	4.9887934
5.035	4.923592
4.932	4.90576
4.877000000000001	4.908471
4.793	4.846593
4.811	4.7594833
4.793	4.759948
4.783000000000001	4.7492676
4.802	4.6972284
4.849	4.7133417
4.858	4.750669
4.932	4.766799
4.877000000000001	4.911523
5.146	4.795476
5.128	5.0965157
5.184	5.051273
5.1370000000000005	5.0359497
5.184	5.0541124
4.970000000000001	5.081188
4.718	4.962827
4.718	4.7917714
4.718	4.600345
4.793	4.5426784
4.774000000000001	4.7089787
4.607	4.637568
4.644	4.6250277
4.542	4.544618
4.402	4.580662
4.43	4.4374332
4.458	4.379742
4.523	4.3441477
4.514000000000001	4.383118
4.514000000000001	4.3556066
4.542	4.3753967
4.421000000000001	4.3881793
4.495	4.382918
4.607	4.3849792
4.514000000000001	4.5388503
4.327	4.451823
4.281	4.389049
4.253	4.2579484
4.206	4.1833243
4.123	4.1746387
4.206	4.1107025
4.206	4.0820093
4.225	4.0670233
4.216	4.0506988
4.206	4.080747
4.216	4.0673857
4.169	4.060828
4.104	4.079992
4.179	4.071704
4.197	4.051057
4.225	4.0753183
4.253	4.0843673
4.197	4.106468
4.206	4.083564
4.169	4.0597305
4.197	4.072992
4.225	4.089311
4.216	4.09618
4.169	4.105672
4.169	4.0824795
4.151	4.0539446
4.02	4.0502715
4.039	4.0276594
4.039	3.9887075
4.039	3.9736876
4.067	3.9556298
4.113	3.9619064
4.197	3.973662
4.309	4.0186586
4.272	4.109266
4.281	4.1235623
4.290000000000001	4.1475983
4.225	4.154477
4.290000000000001	4.124584
4.281	4.1698093
4.179	4.168163
4.421000000000001	4.1565337
4.327	4.28703
4.309	4.264495
4.262	4.2425385
4.3	4.222858
4.309	4.156399
4.318	4.147815
4.281	4.1664143
4.309	4.2134905
4.337	4.176161
4.290000000000001	4.2115545
4.169	4.2177906
4.011	4.173614
3.974	4.087887
3.974	3.9804177
3.723	3.9301202
3.816	3.847539
3.8709999999999996	3.766293
3.769	3.7453637
3.8340000000000005	3.6938167
3.8340000000000005	3.7180457
3.8340000000000005	3.7350895
3.8810000000000002	3.7388377
3.8900000000000006	3.7777023
3.9370000000000003	3.7831063
3.8990000000000005	3.8155808
3.8810000000000002	3.835867
3.909	3.8187978
3.909	3.8180795
3.9370000000000003	3.820173
3.955	3.8288143
3.918	3.8552139
3.9270000000000005	3.8424306
4.048	3.8328958
4.067	3.9090142
4.02	3.9437623
3.992	3.9422002
3.955	3.928063
3.946	3.8752599
3.918	3.866118
3.909	3.8656712
3.909	3.844477
3.965	3.8415155
4.113	3.8574839
3.844	4.0210943
3.8900000000000006	3.934328
3.825	3.8143187
3.862	3.814342
3.862	3.7379694
3.853	3.7904024
3.825	3.7440019
3.853	3.736108
3.8709999999999996	3.7653568
3.853	3.7732186
3.862	3.7877593
3.797	3.7818184
3.797	3.7633634
3.7780000000000005	3.7471251
3.713	3.7358694
3.723	3.7093
3.713	3.681737
3.695	3.669868
3.7410000000000005	3.659195
3.75	3.659441
3.695	3.6715682
3.583	3.6667852
3.304	3.6340964
3.462	3.559548
3.49	3.5304022
3.4990000000000006	3.5399384
3.5460000000000003	3.4929218
3.5360000000000005	3.4888802
3.509	3.4961648
3.5460000000000003	3.5193825
3.471	3.544568
3.527	3.5338416
3.6109999999999998	3.536431
3.648	3.5870554
3.574	3.6002417
3.5460000000000003	3.6053138
3.5920000000000005	3.5932047
3.602	3.571107
3.555	3.575232
3.518	3.5851483
3.425	3.5706313
3.4430000000000005	3.5157948
3.5460000000000003	3.5053663
3.453	3.5320752
3.797	3.512403
3.6570000000000005	3.566854
3.676	3.6205492
3.76	3.6261356
3.6390000000000002	3.670205
3.5360000000000005	3.6194763
3.4430000000000005	3.5991127
3.462	3.5797048
3.509	3.4773815
[truncated: 905 more rows]
