# Supplementary material for: Stock market forecasting research based on GA-WOA-LSTM
Source: PLoS One. 2025 Aug 27;20(8):e0330324. doi: 10.1371/journal.pone.0330324 (PMC12385415; doi:10.1371/journal.pone.0330324)
Supplement: S1 File — (ZIP) [file pone.0330324.s001.zip › Paper Model/V V/V V-600300/GA-WOA-LSTM/train_results/CNN_evaluation_metrics.csv]

Dataset	MAE	MAPE (%)	RMSE	R2
Train	0.14672620778241433	3.016417290136558	0.2501509624762133	0.9714948390100722
Test	0.11047212407856809	3.827458675516161	0.1559574342988699	0.8123967299621073
