# Supplementary material for: Stock market forecasting research based on GA-WOA-LSTM
Source: PLoS One. 2025 Aug 27;20(8):e0330324. doi: 10.1371/journal.pone.0330324 (PMC12385415; doi:10.1371/journal.pone.0330324)
Supplement: S1 File — (ZIP) [file pone.0330324.s001.zip › Paper Model/V V/V V-600300/GA-WOA-LSTM/train_results/CNN_test_prediction.csv]

Actual_Close	Predicted_Close
4.071	3.8799045
4.235	3.9072614
4.244	3.9480338
4.351	4.018803
4.273	4.0684986
4.061	4.153976
4.167	4.255611
4.216	4.2153606
4.283000000000001	4.1879396
4.302	4.1692305
4.293	4.2144985
4.312000000000001	4.1804085
4.341000000000001	4.1975155
4.341000000000001	4.232593
4.148	4.2902884
4.138	4.490301
3.8970000000000002	4.5371456
3.7430000000000003	4.5862055
3.7720000000000002	4.323877
3.8390000000000004	4.0981245
4.138	3.8775518
3.801	4.097869
3.7140000000000004	4.016768
3.347	4.0486083
3.183	3.7702527
3.232	3.7041826
3.125	3.472485
3.318	3.4145818
3.28	3.35614
3.1450000000000005	3.3448572
3.1740000000000004	3.301132
3.2030000000000003	3.2520463
3.193	3.2278507
3.183	3.2331347
3.232	3.2000954
3.367	3.2071152
3.28	3.2293878
3.261	3.19728
3.3280000000000003	3.2414496
3.367	3.240831
3.4050000000000002	3.3065732
3.279	3.3406537
3.327	3.3454828
3.308	3.3730416
3.2880000000000003	3.3527708
3.376	3.353126
3.551	3.343829
3.503	3.4639015
3.532	3.4399705
3.551	3.5278425
3.464	3.4463067
3.4540000000000006	3.5103319
3.3860000000000006	3.4246383
3.4150000000000005	3.4565494
3.4050000000000002	3.4357452
3.4050000000000002	3.4505072
3.4150000000000005	3.4221885
3.434	3.4217923
3.395	3.4246666
3.3860000000000006	3.408968
3.4050000000000002	3.4004097
3.376	3.4004204
3.376	3.3982725
3.4150000000000005	3.3948019
3.434	3.392738
3.434	3.4138656
3.376	3.4114199
3.493	3.407333
3.425	3.4661832
3.4150000000000005	3.425797
3.366	3.4341674
3.2880000000000003	3.4278917
3.2880000000000003	3.4301133
3.318	3.4215388
3.2880000000000003	3.362559
3.2300000000000004	3.3478913
3.25	3.3188891
3.211	3.2714498
3.1330000000000005	3.2415228
3.2010000000000005	3.2092545
3.2300000000000004	3.1868804
3.24	3.1653633
3.2300000000000004	3.1691606
3.269	3.1707184
3.2300000000000004	3.1802397
3.269	3.1837578
3.25	3.1890686
3.25	3.1996298
3.211	3.203507
3.1910000000000003	3.2051568
3.0940000000000003	3.191232
3.065	3.1712356
3.1330000000000005	3.1229122
3.1910000000000003	3.1003408
3.24	3.1036942
3.2010000000000005	3.1023939
3.2010000000000005	3.1131818
3.25	3.120777
3.2590000000000003	3.1337168
3.25	3.1530077
3.279	3.166688
3.308	3.1872933
3.425	3.2015572
3.337	3.2829616
3.327	3.2692158
3.308	3.3048818
3.376	3.3019104
3.366	3.414164
3.4150000000000005	3.3249772
3.503	3.3721733
3.4730000000000003	3.4054224
3.464	3.4548697
3.434	3.44812
3.561	3.4357142
3.5410000000000004	3.5331736
3.8920000000000003	3.499732
3.6579999999999995	3.7446136
3.5999999999999996	3.8580985
3.5120000000000005	3.855115
3.532	3.653358
3.434	3.6029975
3.464	3.4259367
3.269	3.4320273
3.2300000000000004	3.394976
3.327	3.4188678
3.318	3.392472
3.308	3.381386
3.22	3.3296916
3.123	3.3174953
3.211	3.2413173
3.2010000000000005	3.2311888
3.143	3.1901474
3.152	3.185196
3.1040000000000005	3.1648436
3.1330000000000005	3.1342328
3.181	3.1079443
3.181	3.09967
3.22	3.1045382
3.2300000000000004	3.1036797
3.24	3.117093
3.1620000000000004	3.1300254
3.143	3.142117
3.1330000000000005	3.140322
3.055	3.1403022
3.016	3.1269655
3.036	3.0920398
3.036	3.0787442
2.928	3.0519958
2.9770000000000003	3.0336614
3.045	3.0025122
3.065	2.9901352
3.084	2.9874287
3.113	2.9878445
3.123	3.0130534
3.113	3.0181756
3.113	3.0387754
3.152	3.0507674
3.2300000000000004	3.060053
3.211	3.0932024
3.2300000000000004	3.0672379
3.279	3.1029403
3.2880000000000003	3.1435933
3.2300000000000004	3.155558
3.1910000000000003	3.1811395
3.181	3.1821847
3.1720000000000006	3.1934433
3.1720000000000006	3.170673
3.181	3.1589808
3.1910000000000003	3.1501834
3.24	3.1309803
3.2300000000000004	3.1338665
3.318	3.130534
3.347	3.162653
3.376	3.174884
3.395	3.2303095
3.395	3.2687645
3.3570000000000007	3.3325248
3.395	3.358994
3.337	3.377182
3.4440000000000004	3.3540823
3.493	3.3695784
3.4050000000000002	3.3760939
3.4540000000000006	3.4036407
3.376	3.3907144
3.298	3.4183345
3.347	3.4180188
3.366	3.4101985
3.4150000000000005	3.3967462
3.376	3.388301
3.434	3.3794348
3.434	3.3750422
3.3860000000000006	3.39008
3.464	3.3962202
3.4440000000000004	3.4052715
3.4730000000000003	3.4115262
3.4440000000000004	3.4338362
3.337	3.434425
3.337	3.4182687
3.308	3.3975368
3.2590000000000003	3.3730106
3.22	3.3681068
3.25	3.3311384
3.279	3.302122
3.22	3.2548945
3.22	3.2488222
3.211	3.2079237
3.2590000000000003	3.193748
3.279	3.187273
3.2880000000000003	3.182346
3.318	3.1950266
3.337	3.2024722
3.308	3.2296057
3.279	3.2416258
3.279	3.2566745
3.24	3.2564862
3.25	3.256613
3.327	3.23972
3.395	3.2423916
3.395	3.2853267
3.366	3.2885818
3.308	3.2915194
3.327	3.324185
3.3570000000000007	3.337233
3.347	3.3581984
3.366	3.3301952
3.3570000000000007	3.3455162
3.318	3.3500364
3.298	3.3361325
3.327	3.3216913
3.347	3.3068237
3.327	3.3034937
3.347	3.3000605
3.3570000000000007	3.2971172
3.279	3.312869
3.269	3.301801
3.2590000000000003	3.295815
3.2010000000000005	3.280556
3.1720000000000006	3.269824
3.1330000000000005	3.244627
3.143	3.206316
3.1330000000000005	3.1753983
3.1330000000000005	3.136854
3.084	3.123243
3.152	3.106717
3.152	3.0957634
3.143	3.0918446
3.1330000000000005	3.0911505
3.1040000000000005	3.0892613
3.1040000000000005	3.088561
3.055	3.0905874
3.065	3.0786183
3.074	3.0732398
3.084	3.059985
3.074	3.0507379
3.036	3.0511959
3.045	3.0349307
2.997	3.039629
3.026	3.0227714
3.0060000000000002	3.0058668
3.036	3.003328
3.036	2.9961069
3.055	2.9932802
3.065	3.0024076
3.016	3.0010138
2.987	3.008804
2.9770000000000003	3.0018735
2.9770000000000003	2.996635
2.967	2.9920459
2.987	2.984379
2.987	2.9788165
3.026	2.9663591
3.084	2.9677484
3.084	2.983983
3.084	2.9697125
3.065	2.9984221
3.065	3.007618
3.084	3.0091763
3.065	3.023762
3.074	3.0271502
3.026	3.03326
3.026	3.0264754
3.016	3.0205662
3.0060000000000002	3.0202808
3.045	3.0106142
3.0060000000000002	3.0044513
2.9770000000000003	3.0000567
2.987	2.9922395
2.987	2.9854457
3.0060000000000002	2.9694834
3.036	2.9691224
3.036	2.9689393
3.055	2.9581943
3.065	2.9839435
3.045	2.992116
2.987	2.9951036
3.0060000000000002	3.0077553
3.0240000000000005	3.0051596
3.014	3.002336
3.034	2.9956973
3.0630000000000006	2.9940765
3.073	2.997778
3.034	3.0026736
3.0530000000000004	2.9976573
2.9950000000000006	3.0096612
2.975	3.00708
2.965	2.9894729
2.946	2.9943175
2.985	2.977353
2.9550000000000005	2.960844
2.946	2.957372
2.975	2.9533768
2.9950000000000006	2.9436045
2.9950000000000006	2.9545224
2.975	2.9525878
2.975	2.9646773
2.975	2.9653325
2.985	2.9708123
2.985	2.969876
2.9550000000000005	2.960463
2.975	2.9583993
2.9950000000000006	2.9524517
2.985	2.959516
2.9950000000000006	2.9606638
3.014	2.9664893
3.0240000000000005	2.9634538
3.083	2.9807048
3.0630000000000006	2.9844785
3.0920000000000005	2.9636664
3.112	3.0019422
3.1320000000000006	3.016252
3.1320000000000006	3.0325508
3.2	3.070912
3.1900000000000004	3.0913763
3.171	3.098104
3.2	3.1028986
3.171	3.1147811
3.141	3.1265774
3.171	3.1378481
3.141	3.1421297
3.1510000000000002	3.138691
3.073	3.1200035
3.083	3.1071758
3.083	3.0886316
3.102	3.0833962
3.1220000000000003	3.0657668
3.0530000000000004	3.066636
3.044	3.0536523
3.034	3.0534089
3.014	3.047984
3.0240000000000005	3.0340166
3.044	3.0334766
3.0920000000000005	3.0300374
3.112	3.0338929
3.0630000000000006	3.013484
3.0240000000000005	3.0285323
3.0920000000000005	3.040674
3.112	3.029427
3.0530000000000004	3.0542645
3.0530000000000004	3.0385134
2.9950000000000006	3.055394
3.004	3.0295372
3.014	3.017414
3.014	3.0087056
2.9950000000000006	3.0033705
3.004	2.999124
3.0240000000000005	3.0013683
3.0920000000000005	2.9962618
3.073	3.0120173
3.034	2.985787
3.004	3.015882
3.014	3.0245364
3.014	3.0160234
2.9950000000000006	3.0325236
3.004	3.0169318
3.014	3.0196874
2.985	3.0041769
2.9950000000000006	2.9976916
2.975	2.9884837
2.9950000000000006	2.985
2.975	2.9806623
2.975	2.9814317
2.985	2.978383
2.946	2.9767365
2.936	2.9768248
2.8970000000000002	2.9716854
2.809	2.9587436
2.867	2.9491417
2.9260000000000006	2.9265373
2.936	2.921954
2.985	2.9180167
3.073	2.9289157
3.112	2.9506805
3.1320000000000006	2.9659512
3.112	3.004829
3.1220000000000003	3.0513453
3.0920000000000005	3.0651226
3.073	3.0819297
3.083	3.079292
3.044	3.083091
3.0530000000000004	3.0733469
3.073	3.0581546
3.0630000000000006	3.0494857
3.083	3.0418286
3.0530000000000004	3.0421891
3.083	3.036827
3.0920000000000005	3.038423
3.0920000000000005	3.0375247
3.102	3.0447454
3.112	3.0515864
3.1610000000000005	3.0340722
3.1510000000000002	3.0448046
3.1510000000000002	3.0269222
3.141	3.0435672
3.171	3.075014
3.1610000000000005	3.085702
3.141	3.1230066
3.1510000000000002	3.1019914
3.181	3.1138828
3.1610000000000005	3.1307344
3.0920000000000005	3.120926
3.0920000000000005	3.1481662
3.1320000000000006	3.1444998
3.112	3.130993
3.083	3.1210046
3.083	3.1092372
3.0530000000000004	3.0989308
3.0630000000000006	3.0768852
3.0240000000000005	3.0585508
3.0530000000000004	3.0521972
3.014	3.0379393
3.014	3.029857
2.975	3.020148
3.0240000000000005	3.0152712
3.034	3.0059104
3.044	3.0006998
3.073	3.001426
3.102	3.0064836
3.0920000000000005	3.0124342
3.0240000000000005	3.0179753
2.985	3.0281224
3.004	3.0252743
3.034	3.0228481
3.0630000000000006	3.0098233
3.0530000000000004	3.0136094
3.083	3.0108166
3.0920000000000005	3.0212455
3.004	3.0227363
2.965	3.0366855
2.9260000000000006	3.0249908
2.76	2.9962528
2.73	2.9834785
2.809	2.938416
2.936	2.9363358
2.946	2.9384804
2.8970000000000002	2.9517531
2.858	2.9677196
2.75	2.9684248
2.681	2.963409
2.593	2.9467041
2.378	2.9199827
2.417	2.8828182
2.388	2.824009
2.564	2.808436
2.623	2.7769785
2.603	2.7704735
2.642	2.7929235
2.652	2.7868347
2.681	2.7975483
2.701	2.8089447
2.76	2.8295395
2.672	2.8450546
2.7400000000000007	2.860507
2.711	2.8263824
2.672	2.848348
2.603	2.8530533
2.623	2.8635411
2.642	2.8897066
2.642	2.8487072
2.76	2.8408403
2.75	2.8056798
2.75	2.814108
2.75	2.8302257
2.809	2.853576
2.799	2.8604453
2.818	2.897859
2.838	2.8889093
2.848	2.9124763
2.799	2.9137094
2.7400000000000007	2.915338
2.7690000000000006	2.9264724
2.73	2.91441
2.75	2.9086823
2.779	2.8889658
2.818	2.8838758
2.818	2.854749
2.848	2.8572664
2.848	2.8615403
2.838	2.8900878
2.7890000000000006	2.8810873
2.7890000000000006	2.9120727
2.75	2.8986423
2.681	2.8964112
2.564	2.8876557
2.662	2.8775501
2.652	2.85409
2.681	2.8500586
2.662	2.823305
2.672	2.8249893
2.691	2.827621
2.691	2.8375542
2.721	2.8266952
2.906	2.82849
2.965	2.8172915
2.946	2.8203647
2.9550000000000005	2.8883202
2.946	2.9801378
2.9550000000000005	2.9985201
2.965	3.022983
2.9260000000000006	3.0232868
2.936	3.014458
2.9260000000000006	2.9928527
2.936	2.9719753
2.9550000000000005	2.9758086
2.975	2.9628973
2.9700000000000006	2.9685402
2.9200000000000004	2.968769
2.8400000000000003	2.973264
2.86	2.9659848
2.87	2.9594905
2.83	2.9604745
2.83	2.9498959
2.8	2.9374583
2.79	2.9250872
2.76	2.9157438
2.7400000000000007	2.8888085
2.68	2.8799765
2.6	2.8663456
2.67	2.8649886
2.65	2.8402498
2.65	2.861065
2.53	2.8325963
2.47	2.8137383
2.43	2.7917953
2.45	2.7467785
2.46	2.777204
2.43	2.7316303
2.45	2.7375464
2.37	2.7152226
2.39	2.7088447
2.45	2.6875162
2.41	2.6740298
2.4	2.677006
2.42	2.6595035
2.45	2.681692
2.48	2.6765118
2.44	2.6946304
2.44	2.7015488
2.38	2.69015
2.38	2.6767564
2.39	2.664598
2.44	2.6442454
2.44	2.669218
2.41	2.635813
2.41	2.6829176
2.4	2.6889231
2.4	2.6969724
2.39	2.690647
2.38	2.6806772
2.36	2.6826744
2.3	2.6661365
2.32	2.6484435
2.35	2.611351
2.34	2.6202023
2.36	2.5997198
2.42	2.6143713
2.42	2.6186316
2.42	2.635011
2.4	2.6516201
2.44	2.6685064
2.43	2.6730025
2.48	2.6917305
2.44	2.684954
2.44	2.7016292
2.42	2.7004192
2.39	2.7055404
2.44	2.6923847
2.41	2.688701
2.43	2.6817956
2.4	2.6812413
2.38	2.681353
2.35	2.6730127
2.33	2.672552
2.36	2.654375
2.36	2.648942
2.38	2.6429243
2.39	2.641835
2.43	2.642752
2.37	2.6462333
2.36	2.6524076
2.34	2.65393
2.36	2.6562927
2.34	2.6513703
2.34	2.6477733
2.35	2.639935
2.32	2.639725
2.32	2.635562
2.3	2.6294205
2.29	2.6205502
2.36	2.6171021
2.36	2.6083422
2.37	2.5957034
2.43	2.6145248
2.45	2.6172643
2.55	2.652587
2.64	2.6645763
2.8400000000000003	2.7138705
2.94	2.7623963
2.66	2.8695803
2.7200000000000006	2.865793
2.66	2.9652681
2.68	2.9731188
2.62	2.9293442
2.63	2.9068418
2.58	2.8897576
2.63	2.8804288
2.65	2.859288
2.7000000000000006	2.8430672
2.71	2.8403401
2.71	2.8485665
2.76	2.8610935
2.9300000000000006	2.8733816
2.8400000000000003	2.8947194
2.87	2.8665543
2.9	2.9456131
2.8900000000000006	2.9694142
2.9600000000000004	2.9861097
3.01	3.0315847
3.0400000000000005	3.032016
3.16	3.0690055
3.17	3.0839088
3.1	3.106413
3.0700000000000003	3.1511765
3.0400000000000005	3.1894007
2.9600000000000004	3.198036
2.91	3.1977425
2.91	3.1497326
2.9300000000000006	3.1390176
2.9600000000000004	3.0907755
2.94	3.0566301
2.8500000000000005	3.0315342
2.9	3.004965
2.99	2.9943318
2.9700000000000006	2.980847
3.02	2.9635751
3.1100000000000003	3.0033302
3.2300000000000004	3.051884
3.2300000000000004	3.0963821
3.1900000000000004	3.1655557
3.16	3.2067919
3.33	3.2482612
3.28	3.270409
3.3400000000000003	3.2488453
3.49	3.382997
3.84	3.4630578
3.9799999999999995	3.7046137
3.86	4.0751486
3.52	3.8348627
3.4300000000000006	3.9979796
3.3900000000000006	3.7302597
3.42	3.6585505
3.2	3.3843746
3.3000000000000003	3.286571
3.3400000000000003	3.3772473
3.3400000000000003	3.3421202
3.37	3.3694725
3.28	3.355363
3.22	3.3381963
3.2700000000000005	3.313912
3.0700000000000003	3.362615
3.01	3.3195925
3.0300000000000002	3.3457825
3.01	3.2681184
3.0000000000000004	3.2399058
2.8800000000000003	3.1933646
2.86	3.1687465
3.0000000000000004	3.098251
2.99	3.0863895
3.0400000000000005	3.0711243
3.0400000000000005	3.083066
3.05	3.0951657
3.0400000000000005	3.0849478
2.9700000000000006	3.096045
2.9600000000000004	3.1003473
2.99	3.0963047
3.29	3.0676923
3.3000000000000003	3.0808406
3.3100000000000005	3.2260976
3.3500000000000005	3.1527855
3.4700000000000006	3.3250823
3.41	3.3366911
3.3900000000000006	3.406877
3.33	3.3341117
3.3000000000000003	3.3582947
3.3500000000000005	3.3412905
3.2300000000000004	3.3277686
3.2600000000000002	3.3515306
3.28	3.3652725
3.25	3.3454242
3.3000000000000003	3.3291698
3.2300000000000004	3.3224115
3.2600000000000002	3.2967823
3.3500000000000005	3.287571
3.3000000000000003	3.3003113
3.25	3.3454847
3.22	3.3450942
3.17	3.3493414
3.21	3.3326774
3.17	3.2945905
3.17	3.269883
3.1900000000000004	3.2556565
3.18	3.2403533
