# Supplementary material for: Stock market forecasting research based on GA-WOA-LSTM
Source: PLoS One. 2025 Aug 27;20(8):e0330324. doi: 10.1371/journal.pone.0330324 (PMC12385415; doi:10.1371/journal.pone.0330324)
Supplement: S1 File — (ZIP) [file pone.0330324.s001.zip › Paper Model/V V/V V-600300/GA-WOA-LSTM/train_results/CNN_train_prediction.csv]

Actual_Close_Train	Predicted_Close_Train
6.446	6.6388674
6.508000000000001	6.6240234
6.613	6.5942764
6.613	6.5800858
6.499	6.601308
6.534	6.6256046
6.552	6.6206846
6.771	6.6141005
6.674	6.670038
6.595000000000001	6.7361717
6.788	6.7095137
6.806000000000001	6.67924
6.674	6.8209057
6.639000000000001	6.809676
6.639000000000001	6.6998367
6.578	6.652959
6.2010000000000005	6.638914
6.235999999999999	6.5665703
6.297000000000001	6.479989
6.218	6.381494
6.157	6.326276
6.034000000000001	6.247786
6.034000000000001	6.204585
5.815	6.168556
5.508	6.079829
5.368	6.007201
5.28	5.880204
5.376000000000001	5.6588626
5.227	5.4736857
5.14	5.4408154
5.14	5.3197036
5.078000000000001	5.216003
5.034	5.2030454
5.166	5.1485357
5.166	5.1147547
4.701	5.1439934
4.657	5.077426
4.578	4.9962754
4.464	4.84721
4.49	4.7414083
4.938	4.608428
4.868	4.6447
4.911	4.8125196
4.938	4.833638
4.947	4.839552
4.675000000000001	4.9093933
4.534	4.9013433
4.649	4.84079
5.119	4.7254124
5.367	4.932995
5.296000000000001	5.180584
5.269	5.2886314
5.438	5.178766
5.296000000000001	5.2614126
5.252000000000001	5.309653
5.252000000000001	5.324813
5.278	5.268894
5.057	5.2922606
5.278	5.3354607
5.349	5.281538
5.261000000000001	5.3040714
5.269	5.285203
5.128	5.2959423
5.1370000000000005	5.225971
4.844	5.20591
5.013	5.1646295
5.013	5.0966444
5.305	5.0693665
5.331	5.088549
5.385	5.173458
5.349	5.2490067
5.252000000000001	5.255149
5.606	5.2544622
5.641	5.4115148
5.5	5.564226
5.633	5.5972767
5.385	5.5307264
5.455	5.634673
5.544	5.5498695
5.659000000000001	5.4387436
5.579000000000001	5.556199
5.686	5.557211
5.588	5.6080594
5.597	5.604283
5.783	5.595248
5.801	5.684094
5.783	5.7844014
5.712	5.817707
5.801	5.712654
5.615	5.715867
5.668000000000001	5.736719
5.721	5.69875
5.987	5.6615696
5.9510000000000005	5.8186893
5.633	5.8967943
5.686	5.898156
5.491	5.7536516
5.588	5.692315
5.712	5.659272
5.721	5.6309423
5.641	5.695741
5.633	5.673135
5.535	5.6485295
5.526	5.6246843
5.677	5.598736
5.491	5.616954
5.526	5.6437798
5.553	5.6120305
5.668000000000001	5.531272
5.571	5.610692
5.517	5.6160927
5.641	5.619259
5.721	5.5839024
5.721	5.6575594
5.693999999999999	5.658572
5.827	5.668831
5.783	5.7106667
5.721	5.85948
5.783	5.870287
5.748000000000001	5.7550406
5.597	5.774274
5.5	5.708256
5.429	5.6606946
5.482	5.553401
5.447000000000001	5.512988
5.509	5.4804487
5.509	5.4750366
5.287	5.5049915
5.331	5.5172696
5.455	5.5130234
5.553	5.51495
5.491	5.5476427
5.5	5.5359793
5.376000000000001	5.534552
5.411	5.4641976
5.553	5.4311914
5.606	5.421805
5.73	5.487708
5.624	5.5602417
6.19	5.6177936
6.155000000000001	6.111978
6.049000000000001	6.317566
5.925000000000001	6.4109216
5.996	5.9873457
5.898	6.091216
6.066	5.888874
6.12	6.0057797
5.996	6.1814923
6.075000000000001	6.2181044
6.111000000000001	6.09472
6.323	6.075078
6.244	6.2150717
6.421000000000001	6.2682824
6.332	6.353697
5.836	6.4223375
5.978	6.3391647
5.853999999999999	6.128131
5.606	5.959795
5.641	5.950097
5.739	5.807835
5.693999999999999	5.7250156
5.482	5.731287
5.597	5.684758
5.659000000000001	5.6242576
5.907	5.592986
5.88	5.741678
5.615	5.8038106
5.606	5.7989845
5.827	5.6804004
5.721	5.770017
5.773999999999999	5.824175
5.721	5.813072
5.703	5.737565
5.491	5.742451
5.553	5.7153354
5.668000000000001	5.651208
5.721	5.6294513
5.65	5.660894
5.677	5.663521
5.641	5.6816807
5.517	5.6655426
5.571	5.651314
5.509	5.6397333
5.509	5.6145816
5.42	5.577006
5.252000000000001	5.5384426
5.252000000000001	5.477006
5.19	5.434758
5.119	5.3565063
5.225	5.324501
5.252000000000001	5.295894
5.19	5.2918634
5.181000000000001	5.2682915
5.269	5.2557087
5.083	5.237649
5.013	5.2298546
5.101000000000001	5.1705294
5.181000000000001	5.086897
5.101000000000001	5.128604
4.924	5.11744
4.986000000000001	5.1108656
5.021000000000001	5.0504293
4.747	5.047982
4.827	4.996936
4.72	4.966637
4.667	4.893672
4.72	4.836135
4.765	4.7787523
4.8	4.760751
4.827	4.7755537
4.835	4.7947474
5.066000000000001	4.8076963
5.101000000000001	4.89478
5.066000000000001	4.9865446
5.11	5.0571094
5.1370000000000005	5.0515556
5.119	5.1304617
5.1370000000000005	5.1314387
5.1370000000000005	5.1330667
5.243	5.1355667
5.0920000000000005	5.1556263
5.083	5.15273
5.11	5.130649
5.145	5.0809383
5.181000000000001	5.109665
5.278	5.1079364
5.261000000000001	5.181987
5.252000000000001	5.200966
5.252000000000001	5.2483683
5.314	5.2568903
5.42	5.2738047
5.376000000000001	5.32372
5.287	5.371752
5.296000000000001	5.3648953
5.287	5.308383
5.1370000000000005	5.306534
5.181000000000001	5.26964
5.261000000000001	5.2402296
5.216000000000001	5.256143
5.1370000000000005	5.2719774
5.119	5.243453
5.154	5.1785135
5.145	5.1558547
5.19	5.169777
5.19	5.1629696
5.252000000000001	5.1843624
5.261000000000001	5.2037554
5.11	5.2490807
5.154	5.2423105
5.243	5.183927
5.278	5.168499
5.261000000000001	5.2249184
5.172000000000001	5.244028
5.305	5.2045736
5.402	5.233431
5.34	5.3345313
5.509	5.3677073
5.606	5.4304695
5.5	5.5292597
5.455	5.56305
5.526	5.486663
5.438	5.43898
5.367	5.4772644
5.491	5.4450064
5.491	5.443644
5.066000000000001	5.518478
5.075	5.4776735
5.11	5.428706
4.951	5.351083
4.977	5.212843
4.995	5.1260138
5.004	5.055006
5.030000000000001	5.0376463
5.11	5.01587
5.075	5.0544844
5.145	5.07817
5.163	5.1031814
5.163	5.1197143
5.333	5.14071
5.28	5.202999
5.154	5.2679195
5.002	5.268853
4.993	5.2052617
4.975	5.1452546
5.477	5.0786257
5.315	5.3977036
4.787	5.497552
4.877000000000001	5.4836054
4.966	5.1310635
4.796000000000001	5.059076
4.841000000000001	4.965126
4.904	4.8100624
4.886	4.8339596
4.77	4.844819
4.814	4.8480444
4.787	4.835535
4.841000000000001	4.794185
4.841000000000001	4.8098135
4.734	4.820883
4.609	4.8227615
4.519	4.7805376
4.5280000000000005	4.737334
4.501000000000001	4.663784
4.564	4.6213994
4.6530000000000005	4.574229
4.68	4.604265
4.671	4.626463
4.573	4.65193
4.609	4.6463547
4.635	4.6571007
4.734	4.650646
4.743	4.673643
4.725	4.6845636
4.734	4.6957664
4.743	4.7107506
4.779	4.7433453
4.68	4.757575
4.805	4.7535176
4.859	4.7602644
4.993	4.812584
5.28	4.8608117
5.136000000000001	5.103815
5.324	5.168845
5.468	5.2636304
5.5120000000000005	5.3875275
5.253	5.530093
5.136000000000001	5.479454
5.477	5.3970103
5.459	5.384308
5.45	5.4687443
5.45	5.4374104
5.441000000000001	5.430175
5.306	5.3473625
5.289	5.4859757
5.083	5.4820175
4.796000000000001	5.3433084
4.743	5.2447896
4.832000000000001	5.079151
5.315	4.929593
5.333	5.041464
5.494	5.2025337
5.414	5.3442373
5.414	5.3139277
5.396000000000001	5.3438454
5.503	5.323393
5.396000000000001	5.4366827
5.432	5.462983
5.521000000000001	5.4391975
5.566	5.43653
5.638	5.496482
5.521000000000001	5.57327
5.405000000000001	5.5687547
5.423	5.5556045
5.324	5.4973745
5.244	5.478092
5.271	5.42813
5.405000000000001	5.308238
5.5120000000000005	5.3146615
5.45	5.349489
5.423	5.398156
5.244	5.414611
5.324	5.408429
5.271	5.372148
5.199	5.3397646
5.199	5.3188043
5.074	5.3090134
5.2170000000000005	5.265192
4.984	5.2608824
4.975	5.2330656
4.832000000000001	5.1334953
4.868	5.0414715
4.796000000000001	4.9748526
4.752	4.917904
4.814	4.882527
4.832000000000001	4.84351
4.895	4.857686
5.011	4.8745537
5.074	4.915705
4.975	4.972728
4.975	4.9858284
4.752	5.0022497
4.707	4.9648676
4.644	4.9341908
4.644	4.861205
4.779	4.7806873
4.823	4.757202
4.787	4.762144
4.796000000000001	4.771672
4.841000000000001	4.789551
4.859	4.8188286
4.868	4.861252
4.868	4.8619013
4.966	4.8528843
4.957000000000001	4.908862
4.931	4.9442616
4.832000000000001	4.9390945
4.868	4.9257383
4.725	4.90975
4.752	4.8866158
4.859	4.8285584
4.886	4.832498
4.743	4.843685
4.689	4.847677
4.6	4.834341
4.6	4.7828403
4.68	4.7341905
4.698	4.6961036
4.796000000000001	4.7290993
4.707	4.7396226
4.609	4.759193
4.68	4.7389603
4.474	4.713934
4.5280000000000005	4.700883
4.43	4.6620264
4.26	4.618211
4.197	4.51238
4.206	4.4445744
4.063	4.350419
4.054	4.3073206
3.902	4.223243
3.7940000000000005	4.1670203
3.7140000000000004	4.0885034
3.562	4.0053887
3.642	3.9184918
3.6060000000000003	3.8243396
3.6689999999999996	3.7647638
3.508	3.7193618
3.436	3.7016861
3.4720000000000004	3.6348178
3.633	3.581197
3.526	3.5713935
3.4270000000000005	3.5751543
3.436	3.5542939
3.4450000000000003	3.5000687
3.409	3.4929802
3.3110000000000004	3.468791
3.347	3.4506009
3.481	3.4105275
3.6060000000000003	3.3875608
3.5700000000000003	3.427058
3.5700000000000003	3.4424613
3.383	3.480602
3.302	3.5014398
3.481	3.4906297
3.4	3.4636807
3.4450000000000003	3.4662755
3.49	3.4579685
3.4720000000000004	3.4525335
3.4990000000000006	3.4547853
3.4720000000000004	3.4688015
3.526	3.484599
3.5790000000000006	3.4968872
3.642	3.5249157
3.5790000000000006	3.5452926
3.642	3.5664277
3.633	3.5617464
3.651	3.6063397
3.7140000000000004	3.6170886
3.7670000000000003	3.6456785
3.785	3.661016
3.732	3.7054884
3.723	3.7222064
3.7140000000000004	3.7148569
3.785	3.7263312
3.8210000000000006	3.7462335
3.8210000000000006	3.77075
3.902	3.7845755
3.9280000000000004	3.8121572
3.9109999999999996	3.8410332
3.803	3.8639784
3.848	3.8349648
3.902	3.8324053
4.027	3.8311334
3.973	3.926327
4.045	3.9389734
4.161	3.981737
4.582	4.0273824
5.038	4.239631
5.539	4.4727297
6.093999999999999	4.959626
6.093999999999999	5.9347773
6.702	6.292197
6.890000000000001	6.489748
7.06	7.4351015
6.702	7.7283125
6.622000000000001	7.7406645
6.497	6.9882603
6.219	6.8609724
6.148	6.625866
6.103	6.3814907
5.996	6.1466875
5.396000000000001	6.053443
5.539	5.8954883
6.093999999999999	5.757964
6.282	5.9131284
6.443	5.960968
6.291	5.898656
6.694	5.7557144
6.523	5.9148903
6.344999999999999	6.324361
6.327	6.445523
6.282	6.2210627
6.282	6.3167133
6.166	6.4322515
5.978	6.274269
6.388999999999999	6.589033
6.282	6.6490383
6.434	6.6685123
6.318	6.601362
6.300000000000001	6.4968634
6.926	6.4656143
6.908000000000001	6.6244574
7.239000000000001	7.0252657
7.553	7.1992273
7.481000000000001	7.0902023
7.463	7.2623215
8.206	7.2075853
8.125	7.6820116
8.161000000000001	8.12425
8.242	8.305215
8.26	8.151881
8.125	8.395255
8.134	8.276792
7.839	8.154145
7.794	7.970565
7.588000000000001	7.7550488
7.213	7.555441
7.06	7.425622
7.275	7.2525625
7.365000000000001	7.144414
8.098	7.2755632
8.895	7.786725
8.251	8.561716
8.0	8.74238
8.313000000000002	8.664777
8.116	8.2088175
7.839	8.339691
8.036	8.034901
7.946	8.036529
8.495000000000001	8.015551
8.549	8.259038
8.503999999999998	8.587643
8.909	8.718975
8.828	8.615443
8.585	8.894373
8.549	8.803824
8.423000000000002	8.681112
8.297000000000002	8.573364
8.45	8.607151
8.369000000000002	8.503525
8.531000000000002	8.579197
8.765	8.491785
9.359	8.774357
9.215	9.142718
9.233	9.31534
9.323	9.250169
8.818999999999999	9.275882
8.711	9.24731
9.089	9.116348
9.233	8.794334
9.188000000000002	9.406923
8.936	9.420788
9.053	9.451697
9.008	9.207786
8.918	9.138854
8.09	9.1123905
7.748	9.028342
7.865	8.843689
7.892	8.455084
7.289	8.176225
7.298	8.011867
7.082	7.8767033
6.965	7.6224823
7.136	7.34671
7.289	7.2084694
7.325	7.181551
7.496000000000001	7.2299547
7.487	7.278226
7.298	7.396227
7.820000000000001	7.417861
7.5680000000000005	7.554661
7.415	7.727044
7.406000000000001	7.7025023
7.2170000000000005	7.433196
7.109	7.455162
7.064	7.3355618
7.181000000000001	7.248723
7.289	7.1739635
7.163	7.2025213
7.136	7.1814175
6.974	7.1854553
6.479000000000001	7.11335
6.515000000000001	7.072139
6.290000000000001	6.9234
6.173	6.768238
6.182	6.5213737
6.424999999999999	6.381896
6.290000000000001	6.3226643
6.308	6.361448
6.56	6.3519115
6.704000000000001	6.3823576
6.839	6.616561
6.731	6.7313538
6.74	6.733385
6.659	6.6939297
6.569	6.72476
6.461	6.698488
6.416	6.656068
6.461	6.5850725
6.100999999999999	6.5228634
6.3260000000000005	6.450406
6.614	6.394943
6.578	6.505789
6.424999999999999	6.559927
6.659	6.5503397
6.668000000000001	6.541892
6.695	6.6748343
6.812	6.7108145
6.74	6.71085
6.479000000000001	6.7733374
6.488	6.689769
6.542000000000001	6.6158333
6.695	6.54387
6.578	6.713643
6.659	6.731206
6.632	6.8090277
6.551	6.698948
6.515000000000001	6.677169
6.515000000000001	6.6204414
6.380000000000001	6.590024
6.254	6.550564
6.3260000000000005	6.478821
6.398	6.4103465
6.398	6.397176
6.479000000000001	6.430491
7.127	6.394145
7.316	7.040805
7.406000000000001	7.433523
8.108	7.75739
8.09	7.589823
7.910000000000001	8.142489
7.820000000000001	8.050176
7.658000000000001	7.7821283
7.46	7.682846
7.415	7.525488
7.388	7.308016
7.433	7.3953323
7.343000000000001	7.4353924
6.785	7.6428423
6.335	7.5468445
6.461	7.3775644
6.380000000000001	6.9765043
6.002000000000001	6.7292795
5.66	6.403514
5.525	6.285179
5.615	6.019579
5.129	5.845019
5.579000000000001	5.6448975
5.642000000000001	5.5152416
5.651	5.55809
5.911999999999999	5.548915
6.011	5.6201477
5.849	5.790538
5.93	5.8567805
5.732	5.798325
5.9030000000000005	5.802474
6.119	5.81404
6.02	6.031661
6.235999999999999	6.0942254
6.146	6.152919
6.0649999999999995	6.1977873
5.9750000000000005	6.1498055
6.0649999999999995	6.043404
6.227	6.0222883
6.235999999999999	6.209974
6.245000000000001	6.2201824
6.199999999999999	6.276419
6.388999999999999	6.128324
6.551	6.255332
6.515000000000001	6.397318
6.497	6.47806
6.47	6.429064
6.173	6.430335
6.281000000000001	6.3779783
6.388999999999999	6.340106
6.281000000000001	6.3283396
6.272	6.328869
6.290000000000001	6.2827635
6.245000000000001	6.2064567
6.074	6.2348475
6.686	6.203355
6.497	6.540271
6.218	6.74368
6.254	6.7550163
6.344000000000001	6.3144407
6.371	6.4153633
6.254	6.3551855
6.830000000000001	6.3828583
6.542000000000001	6.703233
6.632	6.9592743
6.515000000000001	6.993519
6.515000000000001	6.566901
6.542000000000001	6.615718
6.65	6.535467
6.551	6.651291
6.623	6.694948
6.686	6.688471
6.821	6.8538656
6.803000000000001	6.980855
6.524	7.019665
6.380000000000001	6.775462
6.434	6.835326
6.416	6.628536
6.299	6.5146294
6.398	6.476527
6.587	6.435992
6.47	6.488096
6.434	6.569415
6.380000000000001	6.5762405
6.272	6.411758
6.128000000000001	6.441457
6.0649999999999995	6.394319
5.885	6.310239
5.849	6.176524
5.741	6.126479
5.93	5.993405
6.011	5.89939
5.939000000000001	5.936332
5.84	5.945806
5.759	5.9012785
5.669	5.8536434
5.381	5.8147364
5.345	5.7195683
5.372	5.613226
5.246	5.4945517
5.183	5.4236383
5.345	5.3342752
5.327	5.2787876
5.408	5.2976565
5.336	5.374772
5.354000000000001	5.4214077
5.192	5.406316
5.219	5.3588114
5.228	5.292302
5.165000000000001	5.2655115
5.273	5.232047
5.210000000000001	5.2342916
5.066000000000001	5.2222443
5.111	5.1969194
4.922	5.155281
4.841000000000001	5.114197
4.697000000000001	5.0353994
4.76	4.942298
4.859	4.8392577
4.994	4.8191285
5.039	4.861996
5.066000000000001	4.886898
5.039	4.9484434
5.174000000000001	4.964135
5.057	5.0297356
5.066000000000001	5.077605
5.066000000000001	5.0814204
5.309	5.0521846
5.309	5.2365828
5.3	5.3426075
5.354000000000001	5.3729706
5.210000000000001	5.298278
5.264	5.376601
5.246	5.3020926
5.327	5.2220325
5.327	5.2548957
5.273	5.290227
5.210000000000001	5.289508
5.12	5.247942
4.949	5.2186065
5.021000000000001	5.158117
4.94	5.0965247
4.823	5.032475
4.659000000000001	4.953249
4.723	4.8866954
4.723	4.804224
4.705	4.7985535
4.769	4.7523913
4.578	4.763817
4.496	4.7470994
4.095000000000001	4.6953344
3.941	4.580591
3.995	4.447979
3.8680000000000003	4.2782974
3.8680000000000003	4.183444
3.886	4.0560784
4.004	3.9801588
3.9219999999999997	3.9538207
3.931	3.934835
4.013	3.9322493
3.8680000000000003	3.9504766
3.8590000000000004	3.9520528
3.995	3.9264865
4.123	3.9076738
4.013	4.0086994
4.086	4.0032406
4.15	4.028005
4.059000000000001	4.0543137
4.032	4.091715
3.886	4.063244
3.941	4.0232134
4.032	4.00947
4.022	3.9669938
4.059000000000001	3.9940023
3.977	4.020017
3.8500000000000005	4.012909
3.8590000000000004	3.998784
3.886	3.94239
3.9219999999999997	3.9199214
4.068	3.9146318
4.123	3.9968414
4.323	4.050413
4.259	4.1918373
4.341000000000001	4.1971626
4.268000000000001	4.235762
4.332	4.2204313
4.359	4.1912904
4.286	4.2253685
4.177	4.2019625
4.168	4.235897
4.232000000000001	4.1874866
4.25	4.191745
4.223	4.191036
4.241	4.187893
4.159	4.189325
4.241	4.185616
4.323	4.1833205
4.259	4.201337
4.277	4.220939
4.223	4.22181
4.159	4.210308
4.232000000000001	4.211131
4.268000000000001	4.181655
4.459	4.180767
4.414	4.410791
4.432	4.39743
4.505	4.480556
4.532	4.4235935
4.514000000000001	4.5259705
4.596	4.4653172
4.487	4.431626
4.341000000000001	4.5300827
4.368	4.476183
4.405	4.406972
4.323	4.3588305
4.305	4.376841
4.241	4.3240333
4.259	4.3201847
4.323	4.280351
4.386	4.2637177
4.405	4.292696
4.332	4.312274
4.414	4.3354483
4.532	4.3464575
4.669	4.472354
4.532	4.5248833
4.496	4.5538187
4.578	4.497158
4.614	4.4763575
4.532	4.4970174
4.432	4.486329
4.35	4.474286
4.341000000000001	4.4398804
4.341000000000001	4.3872466
4.113	4.3629055
4.132	4.3601537
4.141	4.288112
4.095000000000001	4.2610254
4.113	4.2086678
4.123	4.1578574
4.132	4.1281023
4.059000000000001	4.113647
3.977	4.1070275
4.013	4.0948763
4.123	4.0618725
4.041	4.0739975
4.041	4.0759277
4.086	4.075609
4.496	4.0571213
4.459	4.276252
4.487	4.451251
4.441	4.543855
4.450000000000001	4.443157
4.368	4.489446
4.396	4.4159675
4.414	4.4224477
4.441	4.341487
4.405	4.4269247
4.159	4.386183
4.232000000000001	4.339606
4.305	4.3120637
4.25	4.291524
4.314	4.298035
4.405	4.2757673
4.368	4.299932
4.332	4.317873
4.396	4.326408
4.450000000000001	4.313473
4.295	4.3800087
4.25	4.3433056
4.25	4.3204904
4.295	4.278824
4.204	4.303441
4.259	4.2810755
4.223	4.2684364
4.25	4.2546463
4.123	4.273645
4.15	4.243491
4.168	4.221437
4.35	4.2163
4.268000000000001	4.2812037
4.141	4.2852535
3.986	4.2821884
4.022	4.223306
3.995	4.161788
4.013	4.0908475
3.959	4.063292
3.941	4.0399375
3.986	4.0200615
3.977	3.996937
3.986	3.9947214
3.913	3.9942956
3.886	3.9830008
3.941	3.9756837
4.004	3.9576674
4.004	3.9741364
4.041	3.9831
4.05	4.000715
4.013	4.0256815
3.977	4.033233
3.904	4.0286436
3.9680000000000004	4.014988
4.041	4.003163
4.068	4.0052056
4.104	4.0155306
4.041	4.0406504
4.086	4.042404
4.141	4.052947
4.068	4.0580707
4.104	4.0628076
4.077	4.0737267
3.9680000000000004	4.063706
3.913	4.060527
3.822	4.022985
3.804	3.9752264
3.7950000000000004	3.9343944
3.8680000000000003	3.8978417
3.886	3.8783307
3.84	3.8682718
3.8770000000000002	3.866612
3.8590000000000004	3.876902
3.831	3.8742764
3.722	3.878897
3.7490000000000006	3.8640935
3.74	3.838233
3.8500000000000005	3.8181033
3.786	3.840136
3.813	3.8367724
3.84	3.83459
3.804	3.8334193
3.74	3.8470182
3.822	3.8323812
3.831	3.813723
3.8590000000000004	3.8453088
3.895	3.8429794
3.8770000000000002	3.8568413
3.931	3.8746905
3.977	3.9088943
4.032	3.92271
3.959	3.970458
3.895	3.9452944
3.913	3.917974
3.931	3.8855326
3.931	3.880332
3.931	3.9103708
3.9500000000000006	3.9068637
3.9219999999999997	3.9209852
3.8770000000000002	3.9335303
3.8590000000000004	3.9261813
3.84	3.913669
3.84	3.8994548
3.786	3.8896084
3.786	3.8800817
3.804	3.8635898
3.7490000000000006	3.849477
3.695	3.8450544
3.567	3.8269105
3.595	3.7976286
3.604	3.7495975
3.622	3.7110157
3.6399999999999997	3.70187
3.6579999999999995	3.6817434
3.649	3.6829925
3.613	3.6758556
3.695	3.679521
3.6860000000000004	3.6869593
3.6579999999999995	3.6976914
3.604	3.705756
3.595	3.6992214
3.5770000000000004	3.6923823
3.595	3.6717257
3.604	3.662152
3.595	3.6542377
3.595	3.652658
3.613	3.6417243
3.5860000000000003	3.6446652
3.622	3.6415296
3.604	3.644197
3.5860000000000003	3.641543
3.5860000000000003	3.6427693
3.558	3.6377218
3.5770000000000004	3.63025
3.613	3.6239448
3.5860000000000003	3.6276526
3.613	3.62876
3.631	3.6318922
3.604	3.6326222
3.6399999999999997	3.6427128
3.677	3.6502495
3.768	3.6504636
3.7120000000000006	3.7191606
3.7490000000000006	3.7044582
3.786	3.7584481
3.768	3.7465413
3.758	3.7756572
3.694	3.7461421
3.694	3.7287998
3.7120000000000006	3.7171845
3.722	3.722115
3.74	3.720984
3.74	3.739218
3.7490000000000006	3.7396946
3.722	3.7566257
3.7030000000000003	3.7537944
3.731	3.755777
3.648	3.7433922
3.6289999999999996	3.7538848
3.6570000000000005	3.72935
3.731	3.717359
3.8230000000000004	3.71414
3.768	3.811897
3.731	3.7747147
3.758	3.8029804
3.74	3.7700098
3.758	3.8041978
3.758	3.7790933
3.786	3.7728913
3.804	3.8046436
3.851	3.7923632
3.851	3.8115041
3.832	3.8224459
3.878	3.829587
3.8230000000000004	3.8235192
3.8870000000000005	3.8367128
3.924	3.8353467
3.933	3.8444376
3.878	3.871162
3.8870000000000005	3.8728046
3.9610000000000003	3.87551
3.952	3.8984218
3.989	3.9179726
4.026	3.9358504
4.062	4.033544
4.155	4.0195613
4.118	4.0633903
4.127	4.0609555
4.0440000000000005	4.089705
4.072	4.0563946
4.026	4.0197053
3.906	4.031171
3.933	4.003765
3.8970000000000002	3.9900491
3.952	3.9671109
3.9790000000000005	3.9520907
4.099	3.956317
4.210000000000001	4.0324335
4.210000000000001	4.140112
4.182	4.161749
4.145	4.144305
4.237	4.1393733
4.173	4.1467934
4.247	4.168413
4.422	4.1539793
4.274	4.3079996
4.422	4.3377886
4.514000000000001	4.3618493
4.56	4.33486
4.44	4.4296174
4.449	4.386773
4.68	4.3509455
4.597	4.469979
4.956000000000001	4.543372
4.947	4.856784
5.048	4.885694
5.048	4.9964786
5.131	4.925759
5.02	4.9423466
4.974	4.9867806
4.836	4.8973527
4.928000000000001	4.9290466
4.855	4.8606663
4.726000000000001	4.8391323
4.947	4.7935886
4.984	4.79987
4.864	4.8834095
4.781000000000001	4.8718834
4.855	4.825693
4.855	4.798073
5.039	4.8261003
5.048	4.916236
5.269	5.0014772
5.205	5.1977158
5.38	5.2222996
5.334	5.3114357
5.232000000000001	5.3171563
5.26	5.2983036
5.205	5.222414
5.205	5.215405
5.205	5.2900233
5.205	5.184587
5.205	5.272253
5.205	5.24396
5.205	5.307808
5.205	5.2655706
5.205	5.2827463
5.205	5.257189
5.205	5.257189
5.205	5.257189
5.205	5.257189
5.417	5.257189
5.251	5.802099
5.177	5.744894
5.334	5.8319855
5.288	5.404249
5.288	5.512436
5.361000000000001	5.2915325
5.085000000000001	5.2325153
5.103	5.2798176
4.873	5.198967
4.965	5.049208
5.066000000000001	5.00272
5.085000000000001	4.8950033
5.14	4.974943
5.113	4.9626837
4.974	5.0500216
4.947	5.047939
4.9190000000000005	5.04284
4.67	4.994979
4.7620000000000005	4.9188867
4.772	4.8628583
4.799	4.782573
4.827	4.7455873
4.836	4.7538323
4.698	4.8220496
4.698	4.7982826
4.827	4.761651
4.882	4.73638
4.845	4.8108444
4.882	4.8122635
4.965	4.784712
4.790000000000001	5.0025234
4.772	4.974434
4.772	4.9344425
4.809	4.8136806
4.818	4.8428345
4.597	4.8108974
4.689	4.7620153
4.799	4.760085
4.855	4.755085
4.9190000000000005	4.768133
5.011	4.9342394
5.076	4.9486313
5.048	5.0456495
5.002	5.0394897
4.956000000000001	5.048396
4.938	4.9729614
5.011	4.94312
4.956000000000001	4.9559784
4.882	4.9529786
4.7620000000000005	4.9420795
4.781000000000001	4.9053745
4.809	4.855414
4.845	4.8040943
4.836	4.8202596
4.91	4.8208094
4.993	4.857912
4.984	4.8877783
5.039	4.9224706
5.066000000000001	4.940582
5.066000000000001	4.96809
5.113	4.9958353
5.039	5.0337877
5.545	5.040304
5.9510000000000005	5.485388
5.647	5.9548116
5.656000000000001	5.9896364
5.739	5.745235
5.711	5.671544
5.628	5.6488347
5.711	5.6381435
5.849	5.557073
5.84	5.832717
6.061	5.838586
5.997000000000001	5.9534116
6.209	6.003765
6.273	6.1173167
6.08	6.170546
6.015	6.2115016
6.025	6.1756916
6.015	6.082915
6.08	6.0198646
6.227	5.9855695
6.457000000000001	6.127454
6.881000000000001	6.2658477
6.863	6.5889025
6.918	6.706868
6.918	6.783534
6.78	6.8891554
6.890000000000001	6.9757032
7.148	6.9619856
7.075	6.995344
6.789	7.131445
7.029	7.081088
6.992000000000001	6.8695107
6.78	7.021841
7.333	6.946745
7.406000000000001	7.3182383
7.406000000000001	7.513358
7.296	7.6284466
7.323	7.3004847
6.973000000000001	7.2883787
7.268000000000001	7.2660446
7.121000000000001	7.2092857
7.406000000000001	7.2786045
7.204	7.2655544
7.0840000000000005	7.3837414
7.793	7.297286
8.235	7.8476973
8.327000000000002	8.31113
8.401	8.5513525
8.373999999999999	8.118108
8.07	8.164624
8.106	8.025057
8.429000000000002	8.074376
8.456000000000001	8.102019
8.447	8.427357
8.558	8.570055
8.549	8.6036
8.825	8.649447
9.120000000000001	8.718995
9.562	8.869457
8.962999999999997	9.085178
9.083	9.143832
9.562	9.212326
10.52	8.96281
10.953	9.607305
11.478000000000002	10.055031
12.629000000000001	10.541944
12.003	11.166332
11.607000000000001	11.714369
12.768	11.970027
12.749	11.806169
13.745	12.592401
13.395	12.682347
13.164	13.064946
12.869	13.1003065
12.823000000000002	13.184232
11.541000000000002	13.005447
11.384	12.936422
11.633	12.303549
11.245000000000001	12.040523
10.119999999999997	11.901997
9.105	11.540185
9.363	10.921842
8.431999999999999	10.339483
7.5920000000000005	9.735245
6.836	9.16465
6.153	8.38217
5.535	7.8833675
5.535	7.360878
5.535	6.564352
5.535	6.0901976
6.089	5.867678
6.697000000000001	6.093915
6.235999999999999	6.3563156
6.43	7.1715384
7.03	7.183915
7.297000000000001	7.400531
7.4350000000000005	7.1579266
7.583000000000001	7.3197527
7.841	7.291973
7.712	7.455038
6.937000000000001	7.632226
6.836	7.563492
7.509	7.2974586
7.297000000000001	7.2220335
7.325	7.42846
6.679	7.3592787
7.177	7.1079426
7.334	6.960908
7.297000000000001	7.163824
7.509	7.2547655
7.906	7.346814
7.814	7.533702
7.703	7.6906796
7.924	7.739237
8.035	7.607506
8.238	7.917347
7.417	7.9635086
7.491	8.077242
7.205000000000001	7.833514
6.596	7.533291
5.940999999999999	7.3506374
5.351	6.9293737
4.816	6.490365
5.055	6.0164194
5.489	5.707002
5.231	5.4355903
4.769	5.3324456
4.982	5.1415663
5.018	5.0290394
5.268000000000001	5.072647
5.470000000000001	5.088542
5.249	5.149749
5.341000000000001	5.2387342
4.816	5.27036
4.428000000000001	5.171295
4.862	5.1187916
4.677	4.8881035
4.769	4.8818684
4.963000000000001	4.7917337
5.12	4.762806
4.926	4.868692
5.074	4.8941517
4.834	4.956368
5.175	4.890915
5.074	4.9539537
5.0280000000000005	5.0484495
5.203000000000001	5.0626965
5.277	5.1000853
5.618	5.20422
5.646000000000001	5.3589396
5.747	5.479314
5.8950000000000005	5.5938005
5.8950000000000005	5.6416063
5.821	5.74372
5.913	5.737778
5.323	5.754055
5.526	5.7157965
5.775	5.6737695
5.83	5.603986
5.83	5.731202
5.683	5.6977663
5.940999999999999	5.740034
6.531	5.7960076
6.301	6.136731
6.052	6.457789
6.255	6.484737
6.319000000000001	6.323097
6.375	6.3274403
6.328	6.338673
6.384	6.34947
6.531	6.2302084
6.347	6.3101845
6.089	6.297448
6.273	6.2441688
6.227	6.094549
6.181000000000001	6.174328
6.3100000000000005	6.1727448
6.356	6.1976776
6.411	6.227829
6.402000000000001	6.3646984
6.439	6.391386
6.393	6.3773365
5.802999999999999	6.4503436
5.729000000000001	6.3921165
5.775	6.207369
5.867000000000001	5.8955956
5.969000000000001	5.853014
5.849	5.8203874
5.978	5.8415117
5.7379999999999995	5.8731594
5.72	5.8415403
5.655	5.820378
5.618	5.76419
5.756	5.7129736
6.015	5.682618
5.913	5.795152
6.006	5.914708
6.015	5.9772863
6.273	5.9186683
6.208	6.0763173
6.218	6.163106
6.144	6.23493
6.301	6.1772776
6.292	6.177313
6.578	6.469654
6.531	6.494995
6.614	6.598055
6.015	6.471098
6.181000000000001	6.5653048
6.475999999999999	6.3542347
5.83	6.277203
5.867000000000001	6.2616863
5.286	6.134837
5.231	5.9990063
5.111	5.800252
5.268000000000001	5.512596
4.945	5.3070025
4.889	5.194807
5.111	5.068725
5.037000000000001	4.962383
4.732000000000001	5.0395813
4.797000000000001	4.9401464
4.862	4.88039
4.483	4.833694
4.41	4.791705
4.161	4.716464
4.345	4.5700774
4.253	4.448254
4.4	4.376505
4.4	4.3387194
4.493	4.333337
4.483	4.3578095
4.391	4.4076586
4.566000000000001	4.410058
4.668000000000001	4.4300046
4.64	4.564997
4.649	4.5892844
4.797000000000001	4.614016
4.779	4.669447
4.788	4.7434855
4.308	4.7431
4.345	4.7064147
4.105	4.6357365
4.207	4.513784
4.483	4.3739266
4.502	4.340269
4.327	4.436448
4.437	4.390763
4.41	4.368611
4.290000000000001	4.364884
4.244	4.346234
4.244	4.304969
4.373	4.290908
4.327	4.2909136
4.28	4.3222103
4.41	4.307205
4.585	4.325602
4.677	4.4231286
4.732000000000001	4.503273
4.742	4.5512943
4.649	4.601098
4.723	4.6258044
4.862	4.5981493
4.723	4.7242208
4.871	4.776783
4.871	4.822975
5.018	4.7942524
5.083	4.891314
5.055	4.930709
4.945	4.962697
4.852	4.9543104
4.954	4.9136066
5.065000000000001	4.8976583
5.166	4.9971437
5.231	5.0482883
5.185	5.1196575
5.286	5.076384
5.277	5.1145754
4.945	5.1737747
5.0	5.1989846
4.945	5.153343
5.018	5.111526
5.185	4.999359
5.046	5.0482683
4.908	5.107032
5.249	5.0952396
5.397	5.09713
5.341000000000001	5.2479005
5.351	5.277377
5.074	5.21764
4.982	5.2174788
5.046	5.202259
5.268000000000001	5.1518736
5.0	5.2785788
4.816	5.2771473
5.295	5.2132573
5.351	5.042742
5.276	5.4068727
5.36	5.363125
5.425000000000001	5.388135
5.453	5.3216467
5.323	5.362945
5.425000000000001	5.392476
5.508	5.333781
5.5920000000000005	5.4092407
5.545	5.5103316
5.74	5.5540657
5.693999999999999	5.575799
5.712	5.6589565
5.721	5.697418
5.675000000000001	5.690424
5.675000000000001	5.703621
5.564	5.6867294
5.313	5.6476426
5.369	5.5908074
5.49	5.5358915
5.48	5.436873
5.443	5.4956856
5.378	5.4586716
5.351	5.423418
5.555	5.39137
5.508	5.4199247
5.48	5.4839706
5.564	5.471711
5.517	5.4566517
5.545	5.4797935
5.508	5.5066504
5.462	5.518379
5.4990000000000006	5.505778
5.555	5.471999
5.721	5.492152
5.74	5.630421
5.638	5.6992207
5.749	5.7330856
5.823	5.66599
5.795999999999999	5.828187
5.786	5.824669
5.703	5.7712708
5.619	5.754531
5.647	5.740068
5.61	5.7180343
5.61	5.672659
5.573	5.653261
5.582	5.644046
5.619	5.613994
5.313	5.619767
5.184	5.6235704
5.184	5.54484
5.072000000000001	5.4392567
5.1	5.2633324
5.1	5.222868
5.082	5.135245
5.091	5.1365714
5.286	5.1126833
5.249	5.1537075
5.23	5.2001324
5.147	5.2243285
5.184	5.2207117
5.267000000000001	5.2235255
5.276	5.242429
5.267000000000001	5.278145
5.276	5.2886295
5.276	5.2681108
5.295	5.3012133
5.304	5.326173
5.295	5.3430634
5.332000000000001	5.3355284
5.295	5.3168545
5.378	5.341439
5.36	5.3563366
5.351	5.3409004
5.36	5.348937
5.415	5.3506055
5.638	5.375991
5.629	5.5925584
5.555	5.6638784
5.555	5.71159
5.564	5.5668573
5.36	5.619422
5.369	5.580875
5.313	5.5217752
5.425000000000001	5.448863
5.397	5.4240303
5.453	5.421481
5.4990000000000006	5.428566
5.545	5.462517
5.388	5.5042515
5.415	5.508441
5.425000000000001	5.498049
5.415	5.4615297
5.406	5.4907713
5.536	5.464306
5.5920000000000005	5.497641
5.666	5.535057
5.675000000000001	5.5841703
5.647	5.5945463
5.638	5.6118793
5.675000000000001	5.6289225
5.712	5.6552467
5.879	5.6730204
5.805	5.8304977
5.833	5.8813925
5.759	5.9057837
6.018	5.806176
6.12	6.0003185
6.148	6.131392
6.343	6.190899
6.695	6.102188
6.519	6.457872
6.584	6.5920296
6.453999999999999	6.704835
6.463	6.5007286
6.463	6.59848
6.473	6.460084
6.769	6.5096645
6.63	6.624892
6.482000000000001	6.7374744
6.612000000000001	6.6796465
6.556	6.5582876
6.565	6.5720415
6.5	6.5447826
6.547	6.5788326
6.649	6.591114
6.64	6.629016
6.695	6.666506
7.057	6.698269
6.890000000000001	6.878748
6.973000000000001	7.01703
6.881000000000001	7.094077
6.862	6.938452
6.732	6.9310217
6.751	6.8182573
6.649	6.8293343
6.538	6.8003645
6.565	6.7276316
6.547	6.7052393
6.361	6.6652946
6.426	6.5942736
6.453999999999999	6.5422325
6.519	6.4879503
6.538	6.5021286
6.621	6.5035276
6.63	6.613924
6.63	6.664773
6.6770000000000005	6.688299
6.612000000000001	6.6539125
6.463	6.688159
6.426	6.65899
6.324	6.601856
6.176	6.558757
6.194000000000001	6.4575586
6.286999999999999	6.3869104
6.286999999999999	6.2885103
6.315000000000001	6.305792
6.148	6.3021345
6.315000000000001	6.314191
6.76	6.2846127
6.769	6.57267
6.704000000000001	6.7189293
6.547	6.8154354
6.259	6.6801596
6.343	6.6506414
6.269	6.540676
6.286999999999999	6.4391117
6.296000000000001	6.4215617
6.436	6.353079
6.5	6.3783493
6.463	6.406737
6.473	6.429077
6.482000000000001	6.4652095
6.695	6.4884014
6.667	6.5748653
6.6770000000000005	6.6438293
6.686	6.6982107
6.63	6.6478043
6.816	6.7124662
6.769	6.732068
6.621	6.7799644
6.686	6.760439
6.621	6.7260094
6.704000000000001	6.706812
6.769	6.716713
6.853	6.7136316
6.723	6.820899
6.76	6.817442
6.575	6.8151093
6.482000000000001	6.712044
6.5	6.72112
6.398	6.6461926
6.398	6.572056
6.417	6.53364
6.463	6.467264
6.343	6.4864745
6.361	6.4625397
6.306	6.4458523
6.352	6.3536787
6.306	6.369036
6.25	6.350911
6.2780000000000005	6.3602295
6.269	6.3488894
6.176	6.349101
6.213000000000001	6.300558
6.074	6.277109
6.269	6.234971
6.334	6.258635
6.306	6.3089104
6.315000000000001	6.2878275
6.167	6.259251
6.027000000000001	6.2840686
6.046000000000001	6.2754393
6.129999999999999	6.220879
6.111000000000001	6.1442523
6.074	6.1670704
6.139	6.130025
6.194000000000001	6.1311893
6.129999999999999	6.1396313
6.12	6.1564374
6.139	6.1600647
5.953	6.138115
5.657	6.160037
5.267000000000001	6.082802
5.304	5.9418025
5.276	5.725683
5.119	5.569784
5.045	5.321851
5.072000000000001	5.218737
5.054	5.141631
5.249	5.094488
5.202	5.095752
5.239000000000001	5.1547956
5.202	5.160341
5.063	5.166321
4.896	5.1798067
4.989	5.149373
4.794	5.061921
4.85	5.0257416
4.813	4.9388123
4.794	4.8817472
4.803000000000001	4.8345585
4.961	4.8251333
4.813	4.8511934
4.794	4.866124
4.701	4.812561
4.46	4.7969303
4.488	4.771772
4.5440000000000005	4.6987844
4.516	4.6059065
4.497	4.564246
4.423	4.5393243
4.451	4.51954
4.488	4.4723163
4.776	4.4674487
5.091	4.646249
5.295	4.9073944
5.341000000000001	5.0957336
5.267000000000001	5.142778
5.267000000000001	5.1645126
5.184	5.161959
5.184	5.259788
4.988	5.2429485
5.063	5.1589665
5.053	5.086381
5.1	4.999972
4.932	4.9876194
5.007	5.0254154
5.063	5.025298
5.025	5.0054855
4.988	4.996976
4.988	4.9755917
4.970000000000001	4.9649673
5.025	4.971582
4.970000000000001	4.9752073
4.979000000000001	5.0014834
4.970000000000001	4.9991508
5.146	4.9865227
5.063	5.1147943
4.746	5.1485405
4.709	5.113737
5.063	4.935362
4.988	4.935668
4.756	4.9740734
5.016	4.8730035
5.333	4.8772855
5.36	5.138194
5.36	5.247886
5.714	5.3016777
5.77	5.4962606
5.388	5.8248324
5.351	5.8281546
5.239000000000001	5.60644
5.323	5.360706
5.277	5.2527843
5.128	5.1665835
5.146	5.227434
5.072000000000001	5.200885
5.212	5.2217064
5.212	5.1608386
5.36	5.1457453
5.388	5.289843
5.146	5.3575764
5.212	5.365323
5.174000000000001	5.207817
5.128	5.1542645
5.174000000000001	5.145457
5.1370000000000005	5.1430492
5.165000000000001	5.156849
5.1370000000000005	5.129901
5.146	5.1363897
4.979000000000001	5.135185
5.053	5.1568327
5.063	5.136522
5.0440000000000005	5.1228056
5.035	5.0691724
4.988	5.0529785
4.998	5.0313554
4.96	5.0298915
4.970000000000001	5.0119476
4.951	4.989263
5.0440000000000005	4.9687285
4.979000000000001	5.003289
4.998	5.01488
4.979000000000001	5.0115056
5.091	4.9674616
5.053	5.0492587
5.016	5.0850534
5.081	5.0760794
5.025	5.027594
5.035	5.064009
4.932	5.050596
4.877000000000001	5.018083
4.793	5.009533
4.811	4.949663
4.793	4.869059
4.783000000000001	4.852709
4.802	4.815922
4.849	4.8150954
4.858	4.8352137
4.932	4.837892
4.877000000000001	4.9512305
5.146	4.9514933
5.128	5.182493
5.184	5.2386913
5.1370000000000005	5.3131375
5.184	5.124913
4.970000000000001	5.127557
4.718	5.0676756
4.718	4.947791
4.718	4.871174
4.793	4.723319
4.774000000000001	4.7930512
4.607	4.79826
4.644	4.81792
4.542	4.7070956
4.402	4.7319765
4.43	4.630926
4.458	4.5330267
4.523	4.459531
4.514000000000001	4.474528
4.514000000000001	4.4669642
4.542	4.49173
4.421000000000001	4.5043254
4.495	4.533202
4.607	4.5207667
4.514000000000001	4.5855207
4.327	4.607367
4.281	4.560972
4.253	4.454082
4.206	4.3748274
4.123	4.312626
4.206	4.2227345
4.206	4.210001
4.225	4.187751
4.216	4.190565
4.206	4.1881013
4.216	4.190646
4.169	4.201154
4.104	4.19703
4.179	4.1991425
4.197	4.1780314
4.225	4.1813526
4.253	4.18436
4.197	4.197793
4.206	4.206023
4.169	4.208197
4.197	4.199774
4.225	4.2026343
4.216	4.2092056
4.169	4.214284
4.169	4.2116747
4.151	4.1994486
4.02	4.1882143
4.039	4.182513
4.039	4.1435356
4.039	4.129693
4.067	4.1042595
4.113	4.0843153
4.197	4.0777206
4.309	4.10182
4.272	4.161181
4.281	4.185271
4.290000000000001	4.198872
4.225	4.2312307
4.290000000000001	4.24105
4.281	4.2494473
4.179	4.2491384
4.421000000000001	4.26025
4.327	4.335784
4.309	4.353618
4.262	4.3669047
4.3	4.2918744
4.309	4.313811
4.318	4.26719
4.281	4.2631702
4.309	4.2964
4.337	4.297332
4.290000000000001	4.3188286
4.169	4.319782
4.011	4.303774
3.974	4.261408
3.974	4.188313
3.723	4.112299
3.816	4.053029
3.8709999999999996	3.9744687
3.769	3.9504523
3.8340000000000005	3.8857527
3.8340000000000005	3.874899
3.8340000000000005	3.8497252
3.8810000000000002	3.8633788
3.8900000000000006	3.8690596
3.9370000000000003	3.8875568
3.8990000000000005	3.9069257
3.8810000000000002	3.9246001
3.909	3.928359
3.909	3.9233627
3.9370000000000003	3.9271107
3.955	3.9255948
3.918	3.93784
3.9270000000000005	3.9457603
4.048	3.9469786
4.067	3.9736862
4.02	4.007677
3.992	4.0274954
3.955	4.0135455
3.946	4.013996
3.918	3.9917195
3.909	3.99269
3.909	3.9746873
3.965	3.9692392
4.113	3.9717693
3.844	4.1107473
3.8900000000000006	4.046581
3.825	4.072535
3.862	3.936185
3.862	3.9357877
3.853	3.8589852
3.825	3.8641639
3.853	3.8585196
3.8709999999999996	3.8670263
3.853	3.881389
3.862	3.8772871
3.797	3.878325
3.797	3.885268
3.7780000000000005	3.8711872
3.713	3.85672
3.723	3.8310237
3.713	3.8163981
3.695	3.7923696
3.7410000000000005	3.7761183
3.75	3.7664533
3.695	3.7620866
3.583	3.7599
3.304	3.7503068
3.462	3.730927
3.49	3.6442466
3.4990000000000006	3.5866566
3.5460000000000003	3.5640597
3.5360000000000005	3.566271
3.509	3.532391
3.5460000000000003	3.5229323
3.471	3.5242143
3.527	3.5441127
3.6109999999999998	3.5425043
3.648	3.5483294
3.574	3.5889754
3.5460000000000003	3.5858674
3.5920000000000005	3.5651317
3.602	3.5782356
3.555	3.5954893
3.518	3.607644
3.425	3.5950336
3.4430000000000005	3.5848868
3.5460000000000003	3.5460925
3.453	3.5272765
3.797	3.496501
3.6570000000000005	3.5881777
3.676	3.6158028
3.76	3.6591134
3.6390000000000002	3.6058893
3.5360000000000005	3.6881537
3.4430000000000005	3.6261697
3.462	3.6184676
3.509	3.5448258
[truncated: 905 more rows]
