# Supplementary material for: Stock market forecasting research based on GA-WOA-LSTM
Source: PLoS One. 2025 Aug 27;20(8):e0330324. doi: 10.1371/journal.pone.0330324 (PMC12385415; doi:10.1371/journal.pone.0330324)
Supplement: S1 File — (ZIP) [file pone.0330324.s001.zip › Paper Model/V V/V V-600300/GA-WOA-LSTM/train_results/GA_LSTM_optimization_history.csv]

Generation	units	dropout	batch_size	learning_rate	val_loss(RMSE)
1	96	0.09020301345425029	72	0.009228436211644528	5.8804303989745677e-05
2	96	0.09020301345425029	72	0.009228436211644528	5.8804303989745677e-05
3	96	0.09020301345425029	72	0.009228436211644528	5.8804303989745677e-05
4	96	0.09020301345425029	72	0.009228436211644528	5.8804303989745677e-05
5	96	0.09020301345425029	72	0.009228436211644528	5.8804303989745677e-05
6	96	0.09020301345425029	72	0.009228436211644528	5.8804303989745677e-05
7	96	0.09020301345425029	72	0.009228436211644528	5.8804303989745677e-05
8	96	0.09020301345425029	72	0.009228436211644528	5.8804303989745677e-05
9	96	0.09020301345425029	72	0.009228436211644528	5.8804303989745677e-05
10	96	0.09020301345425029	72	0.009228436211644528	5.8804303989745677e-05
11	96	0.09020301345425029	72	0.009228436211644528	5.8804303989745677e-05
12	96	0.09020301345425029	72	0.009228436211644528	5.8804303989745677e-05
13	96	0.09020301345425029	72	0.009228436211644528	5.8804303989745677e-05
14	96	0.09020301345425029	72	0.009228436211644528	5.8804303989745677e-05
15	96	0.09020301345425029	72	0.009228436211644528	5.8804303989745677e-05
