# Supplementary material for: Stock market forecasting research based on GA-WOA-LSTM
Source: PLoS One. 2025 Aug 27;20(8):e0330324. doi: 10.1371/journal.pone.0330324 (PMC12385415; doi:10.1371/journal.pone.0330324)
Supplement: S1 File — (ZIP) [file pone.0330324.s001.zip › Paper Model/V V/V V-600300/GA-WOA-LSTM/train_results/GA_LSTM_test_prediction.csv]

Actual_Close	Predicted_Close
4.071	4.0733843
4.235	4.065356
4.244	4.219632
4.351	4.2146306
4.273	4.3111663
4.061	4.2437344
4.167	4.0579815
4.216	4.164391
4.283000000000001	4.2074394
4.302	4.2582026
4.293	4.277607
4.312000000000001	4.2775745
4.341000000000001	4.2609024
4.341000000000001	4.302455
4.148	4.344095
4.138	4.0186577
3.8970000000000002	4.15628
3.7430000000000003	3.893735
3.7720000000000002	3.788736
3.8390000000000004	3.8161569
4.138	3.8424618
3.801	4.0193357
3.7140000000000004	3.7546935
3.347	3.7585502
3.183	3.4152913
3.232	3.2970953
3.125	3.28273
3.318	3.2103744
3.28	3.3624573
3.1450000000000005	3.3244402
3.1740000000000004	3.2108827
3.2030000000000003	3.2487
3.193	3.2390604
3.183	3.2576418
3.232	3.2470458
3.367	3.2841284
3.28	3.3823571
3.261	3.3284216
3.3280000000000003	3.3386846
3.367	3.3605294
3.4050000000000002	3.3927176
3.279	3.444141
3.327	3.3377023
3.308	3.3873904
3.2880000000000003	3.3624732
3.376	3.3478482
3.551	3.41769
3.503	3.524287
3.532	3.5253065
3.551	3.5721464
3.464	3.568965
3.4540000000000006	3.5102582
3.3860000000000006	3.4961996
3.4150000000000005	3.4460294
3.4050000000000002	3.457402
3.4050000000000002	3.4476736
3.4150000000000005	3.4358788
3.434	3.4627576
3.395	3.4760208
3.3860000000000006	3.4390793
3.4050000000000002	3.4414394
3.376	3.448443
3.376	3.4313054
3.4150000000000005	3.4261436
3.434	3.4539223
3.434	3.4751463
3.376	3.4760375
3.493	3.4339368
3.425	3.4969282
3.4150000000000005	3.4693682
3.366	3.4772987
3.2880000000000003	3.4136598
3.2880000000000003	3.3531814
3.318	3.3617046
3.2880000000000003	3.3764038
3.2300000000000004	3.3474054
3.25	3.3021421
3.211	3.3150382
3.1330000000000005	3.2767124
3.2010000000000005	3.2167566
3.2300000000000004	3.273025
3.24	3.2945948
3.2300000000000004	3.3052177
3.269	3.2978072
3.2300000000000004	3.327695
3.269	3.3004527
3.25	3.3301904
3.25	3.3187428
3.211	3.3170896
3.1910000000000003	3.2857382
3.0940000000000003	3.2653296
3.065	3.1631155
3.1330000000000005	3.1687527
3.1910000000000003	3.2128928
3.24	3.2512114
3.2010000000000005	3.2964692
3.2010000000000005	3.2719388
3.25	3.2727377
3.2590000000000003	3.3053043
3.25	3.3192296
3.279	3.3125896
3.308	3.338957
3.425	3.3613007
3.337	3.4451923
3.327	3.379486
3.308	3.3994846
3.376	3.374311
3.366	3.406005
3.4150000000000005	3.4272127
3.503	3.4680288
3.4730000000000003	3.4949436
3.464	3.509282
3.434	3.488554
3.561	3.4855032
3.5410000000000004	3.5495987
3.8920000000000003	3.5540187
3.6579999999999995	3.7502832
3.5999999999999996	3.5837808
3.5120000000000005	3.6596189
3.532	3.5547607
3.434	3.5881658
3.464	3.4908166
3.269	3.5090039
3.2300000000000004	3.3294964
3.327	3.3096495
3.318	3.385912
3.308	3.3678226
3.22	3.3763185
3.123	3.2885141
3.211	3.204413
3.2010000000000005	3.2753816
3.143	3.2654781
3.152	3.2270567
3.1040000000000005	3.234439
3.1330000000000005	3.1870406
3.181	3.2015846
3.181	3.2363493
3.22	3.2442932
3.2300000000000004	3.2830772
3.24	3.284079
3.1620000000000004	3.305647
3.143	3.2366862
3.1330000000000005	3.2281818
3.055	3.2174222
3.016	3.1443322
3.036	3.104469
3.036	3.133342
2.928	3.1222498
2.9770000000000003	3.029795
3.045	3.076755
3.065	3.1188178
3.084	3.1412208
3.113	3.153684
3.123	3.181511
3.113	3.1932228
3.113	3.19216
3.152	3.1960106
3.2300000000000004	3.2147117
3.211	3.2801893
3.2300000000000004	3.2810147
3.279	3.2913563
3.2880000000000003	3.3291945
3.2300000000000004	3.3425918
3.1910000000000003	3.3009596
3.181	3.2610526
3.1720000000000006	3.2618682
3.1720000000000006	3.247383
3.181	3.248511
3.1910000000000003	3.2514474
3.24	3.249055
3.2300000000000004	3.297312
3.318	3.294056
3.347	3.352723
3.376	3.3891406
3.395	3.4368262
3.395	3.444139
3.3570000000000007	3.4421468
3.395	3.4121203
3.337	3.4273968
3.4440000000000004	3.3980067
3.493	3.4627712
3.4050000000000002	3.515072
3.4540000000000006	3.461122
3.376	3.500227
3.298	3.433298
3.347	3.3670015
3.366	3.4125252
3.4150000000000005	3.427877
3.376	3.4505634
3.434	3.4350266
3.434	3.4631748
3.3860000000000006	3.4699883
3.464	3.4269252
3.4440000000000004	3.4902663
3.4730000000000003	3.4731383
3.4440000000000004	3.4993086
3.337	3.4882374
3.337	3.3924043
3.308	3.4083247
3.2590000000000003	3.3777707
3.22	3.3320727
3.25	3.2960274
3.279	3.3161504
3.22	3.339558
3.22	3.2918205
3.211	3.2872128
3.2590000000000003	3.2746568
3.279	3.3139887
3.2880000000000003	3.3398094
3.318	3.344857
3.337	3.3699088
3.308	3.386695
3.279	3.3666964
3.279	3.3397958
3.24	3.3404152
3.25	3.309257
3.327	3.317304
3.395	3.364005
3.395	3.420879
3.366	3.4392803
3.308	3.4267626
3.327	3.3709378
3.3570000000000007	3.3914716
3.347	3.405872
3.366	3.4020157
3.3570000000000007	3.4187586
3.318	3.4119499
3.298	3.3805056
3.327	3.3614488
3.347	3.383326
3.327	3.3953676
3.347	3.386993
3.3570000000000007	3.3972871
3.279	3.4052947
3.269	3.3449173
3.2590000000000003	3.334606
3.2010000000000005	3.3258312
3.1720000000000006	3.2767427
3.1330000000000005	3.2488027
3.143	3.2141075
3.1330000000000005	3.2255523
3.1330000000000005	3.2045088
3.084	3.2103057
3.152	3.171813
3.152	3.2260857
3.143	3.2274513
3.1330000000000005	3.2178469
3.1040000000000005	3.2068353
3.1040000000000005	3.1815367
3.055	3.1810763
3.065	3.142098
3.074	3.1482136
3.084	3.1600637
3.074	3.160462
3.036	3.1554663
3.045	3.1248827
2.997	3.1319938
3.026	3.0835512
3.0060000000000002	3.112573
3.036	3.0999343
3.036	3.1171277
3.055	3.1163435
3.065	3.1290774
3.016	3.1415937
2.987	3.1071281
2.9770000000000003	3.084166
2.9770000000000003	3.0703974
2.967	3.0670757
2.987	3.0621583
2.987	3.0739017
3.026	3.0752935
3.084	3.1028626
3.084	3.1404498
3.084	3.1585438
3.065	3.1616325
3.065	3.1446178
3.084	3.1483495
3.065	3.155171
3.074	3.152248
3.026	3.1451106
3.026	3.1147316
3.016	3.1148055
3.0060000000000002	3.1070666
3.045	3.0964217
3.0060000000000002	3.1224904
2.9770000000000003	3.0970438
2.987	3.0734274
2.987	3.0673218
3.0060000000000002	3.0741298
3.036	3.0877247
3.036	3.103848
3.055	3.1168187
3.065	3.1298625
3.045	3.1410189
2.987	3.129084
3.0060000000000002	3.0844107
3.0240000000000005	3.099093
3.014	3.1079574
3.034	3.0986269
3.0630000000000006	3.1099415
3.073	3.1338341
3.034	3.1450584
3.0530000000000004	3.122324
2.9950000000000006	3.1340706
2.975	3.0796368
2.965	3.073617
2.946	3.0647893
2.985	3.0428786
2.9550000000000005	3.072974
2.946	3.0396433
2.975	3.0366416
2.9950000000000006	3.0608659
2.9950000000000006	3.074193
2.975	3.0811372
2.975	3.0689123
2.975	3.0651836
2.985	3.0619845
2.985	3.0754604
2.9550000000000005	3.0657096
2.975	3.0504458
2.9950000000000006	3.0666685
2.985	3.0788043
2.9950000000000006	3.0715735
3.014	3.080569
3.0240000000000005	3.0904288
3.083	3.1022491
3.0630000000000006	3.131063
3.0920000000000005	3.1387439
3.112	3.16182
3.1320000000000006	3.1774573
3.1320000000000006	3.197762
3.2	3.1985378
3.1900000000000004	3.2469838
3.171	3.2542498
3.2	3.2377276
3.171	3.2549462
3.141	3.2443812
3.171	3.221252
3.141	3.2384908
3.1510000000000002	3.2188478
3.073	3.2260604
3.083	3.161295
3.083	3.1617084
3.102	3.1612434
3.1220000000000003	3.170314
3.0530000000000004	3.184029
3.044	3.1432538
3.034	3.1368828
3.014	3.114652
3.0240000000000005	3.1011028
3.044	3.1073818
3.0920000000000005	3.1253688
3.112	3.1681793
3.0630000000000006	3.1780887
3.0240000000000005	3.1487064
3.0920000000000005	3.1175995
3.112	3.1582718
3.0530000000000004	3.173245
3.0530000000000004	3.1346004
2.9950000000000006	3.1380305
3.004	3.0796635
3.014	3.0972028
3.014	3.0972524
2.9950000000000006	3.0991158
3.004	3.0857298
3.0240000000000005	3.0881412
3.0920000000000005	3.1019638
3.073	3.1438498
3.034	3.151318
3.004	3.125834
3.014	3.0942292
3.014	3.0981913
2.9950000000000006	3.1005976
3.004	3.0844598
3.014	3.087689
2.985	3.0975385
2.9950000000000006	3.074635
2.975	3.0873523
2.9950000000000006	3.0664935
2.975	3.084993
2.975	3.0657215
2.985	3.0663145
2.946	3.0742166
2.936	3.0394225
2.8970000000000002	3.0284815
2.809	3.0028372
2.867	2.9265375
2.9260000000000006	2.9726899
2.936	3.0151198
2.985	3.02472
3.073	3.063253
3.112	3.1223032
3.1320000000000006	3.1622171
3.112	3.1925979
3.1220000000000003	3.184349
3.0920000000000005	3.1967354
3.073	3.165275
3.083	3.1550152
3.044	3.1603796
3.0530000000000004	3.1296334
3.073	3.1316743
3.0630000000000006	3.1489277
3.083	3.1432953
3.0530000000000004	3.1640248
3.083	3.1389847
3.0920000000000005	3.1606672
3.0920000000000005	3.1626227
3.102	3.1613195
3.112	3.1688924
3.1610000000000005	3.1915054
3.1510000000000002	3.2100236
3.1510000000000002	3.223844
3.141	3.2227468
3.171	3.217279
3.1610000000000005	3.2259474
3.141	3.2272294
3.1510000000000002	3.214941
3.181	3.2152438
3.1610000000000005	3.235886
3.0920000000000005	3.2237031
3.0920000000000005	3.177471
3.1320000000000006	3.1653352
3.112	3.2056537
3.083	3.1894293
3.083	3.1672294
3.0530000000000004	3.1700528
3.0630000000000006	3.1364796
3.0240000000000005	3.1485457
3.0530000000000004	3.1158726
3.014	3.1286716
3.014	3.1038253
2.975	3.1001537
3.0240000000000005	3.0678325
3.034	3.0987508
3.044	3.1106005
3.073	3.123323
3.102	3.1439939
3.0920000000000005	3.1673765
3.0240000000000005	3.1700876
2.985	3.1133568
3.004	3.0828066
3.034	3.0940661
3.0630000000000006	3.1069279
3.0530000000000004	3.1408136
3.083	3.1416767
3.0920000000000005	3.1586657
3.004	3.159105
2.965	3.0952735
2.9260000000000006	3.040418
2.76	3.0318565
2.73	2.8847256
2.809	2.846997
2.936	2.900688
2.946	3.0013816
2.8970000000000002	3.0281956
2.858	2.9992962
2.75	2.9670367
2.681	2.8671174
2.593	2.809351
2.378	2.731342
2.417	2.5472755
2.388	2.5689275
2.564	2.5455055
2.623	2.6621394
2.603	2.7360866
2.642	2.7218902
2.652	2.7443774
2.681	2.7609577
2.701	2.7823212
2.76	2.8048632
2.672	2.8547363
2.7400000000000007	2.790737
2.711	2.825964
2.672	2.8268082
2.603	2.7940085
2.623	2.7369785
2.642	2.7542963
2.642	2.7626479
2.76	2.7656841
2.75	2.831538
2.75	2.8491898
2.75	2.8576186
2.809	2.8568904
2.799	2.8964157
2.818	2.8918269
2.838	2.9165769
2.848	2.9311328
2.799	2.9390578
2.7400000000000007	2.903261
2.7690000000000006	2.8652785
2.73	2.8756742
2.75	2.8467426
2.779	2.864607
2.818	2.8883839
2.818	2.9063652
2.848	2.9145103
2.848	2.9355016
2.838	2.9367707
2.7890000000000006	2.931907
2.7890000000000006	2.901139
2.75	2.9047563
2.681	2.8670914
2.564	2.803296
2.662	2.7097135
2.652	2.7903354
2.681	2.784442
2.662	2.79347
2.672	2.78517
2.691	2.7948058
2.691	2.8017282
2.721	2.7979093
2.906	2.8235512
2.965	2.9536724
2.946	3.018747
2.9550000000000005	3.035663
2.946	3.0452244
2.9550000000000005	3.0384338
2.965	3.0385544
2.9260000000000006	3.0502472
2.936	3.0147786
2.9260000000000006	3.028502
2.936	3.026436
2.9550000000000005	3.0320835
2.975	3.038117
2.9700000000000006	3.054089
2.9200000000000004	3.057886
2.8400000000000003	3.0133343
2.86	2.9504995
2.87	2.9697015
2.83	2.9698248
2.83	2.9425979
2.8	2.940532
2.79	2.9086592
2.76	2.903006
2.7400000000000007	2.8693376
2.68	2.8468685
2.6	2.8047433
2.67	2.73416
2.65	2.7972643
2.65	2.7742784
2.53	2.7756557
2.47	2.6555166
2.43	2.6076849
2.45	2.5886257
2.46	2.603103
2.43	2.6069474
2.45	2.5781665
2.37	2.592401
2.39	2.5158134
2.45	2.537657
2.41	2.5772755
2.4	2.5626388
2.42	2.5507061
2.45	2.5486326
2.48	2.581134
2.44	2.6150088
2.44	2.5878208
2.38	2.599461
2.38	2.5311396
2.39	2.5233908
2.44	2.5282347
2.44	2.5733566
2.41	2.5776083
2.41	2.5603833
2.4	2.560452
2.4	2.5484316
2.39	2.5395286
2.38	2.538583
2.36	2.5287614
2.3	2.5156806
2.32	2.4588108
2.35	2.483615
2.34	2.499708
2.36	2.4975517
2.42	2.505587
2.42	2.540748
2.42	2.555956
2.4	2.564167
2.44	2.5516002
2.43	2.5831988
2.48	2.5760612
2.44	2.6038518
2.44	2.583734
2.42	2.587176
2.39	2.5699346
2.44	2.5485673
2.41	2.5786717
2.43	2.5598009
2.4	2.5705612
2.38	2.5480478
2.35	2.5342197
2.33	2.5154238
2.36	2.4899094
2.36	2.5120873
2.38	2.5126464
2.39	2.5237036
2.43	2.534845
2.37	2.5597217
2.36	2.5226555
2.34	2.5169413
2.36	2.5026166
2.34	2.5140424
2.34	2.4991236
2.35	2.4923754
2.32	2.4987423
2.32	2.4803593
2.3	2.4833174
2.29	2.4635005
2.36	2.4502437
2.36	2.4966083
2.37	2.5087173
2.43	2.5143886
2.45	2.5529377
2.55	2.5748987
2.64	2.6498609
2.8400000000000003	2.7477238
2.94	2.8665648
2.66	2.9903512
2.7200000000000006	2.7953663
2.66	2.8635292
2.68	2.7927709
2.62	2.7917573
2.63	2.7560384
2.58	2.7482088
2.63	2.7139482
2.65	2.740122
2.7000000000000006	2.756466
2.71	2.8008714
2.71	2.8167007
2.76	2.8169627
2.9300000000000006	2.8445406
2.8400000000000003	2.9612124
2.87	2.9265113
2.9	2.9776795
2.8900000000000006	2.9790137
2.9600000000000004	2.962346
3.01	3.0135224
3.0400000000000005	3.0581334
3.16	3.0883188
3.17	3.161847
3.1	3.2078948
3.0700000000000003	3.16104
3.0400000000000005	3.1523147
2.9600000000000004	3.117934
2.91	3.0564296
2.91	3.0190513
2.9300000000000006	3.0105336
2.9600000000000004	3.0151763
2.94	3.034904
2.8500000000000005	3.0288157
2.9	2.954991
2.99	2.9935963
2.9700000000000006	3.0372443
3.02	3.0256395
3.1100000000000003	3.0835395
3.2300000000000004	3.1220946
3.2300000000000004	3.2229552
3.1900000000000004	3.2611766
3.16	3.248254
3.33	3.2190814
3.28	3.3123527
3.3400000000000003	3.3204794
3.49	3.3803778
3.84	3.454023
3.9799999999999995	3.6600256
3.86	3.625194
3.52	3.7039523
3.4300000000000006	3.565516
3.3900000000000006	3.5147967
3.42	3.4752855
3.2	3.4652724
3.3000000000000003	3.2588944
3.3400000000000003	3.347236
3.3400000000000003	3.3474264
3.37	3.3696215
3.28	3.3951025
3.22	3.333115
3.2700000000000005	3.288485
3.0700000000000003	3.2899077
3.01	3.1368246
3.0300000000000002	3.1156595
3.01	3.1123705
3.0000000000000004	3.0727258
2.8800000000000003	3.0862417
2.86	2.9810212
3.0000000000000004	2.9479513
2.99	3.056115
3.0400000000000005	3.0648148
3.0400000000000005	3.1117766
3.05	3.1055083
3.0400000000000005	3.1243558
2.9700000000000006	3.1216326
2.9600000000000004	3.056808
2.99	3.05815
3.29	3.0693958
3.3000000000000003	3.376542
3.3100000000000005	3.23556
3.3500000000000005	3.3199227
3.4700000000000006	3.3731062
3.41	3.4387643
3.3900000000000006	3.4501693
3.33	3.4262147
3.3000000000000003	3.3781257
3.3500000000000005	3.3559222
3.2300000000000004	3.3920183
3.2600000000000002	3.2872725
3.28	3.3209186
3.25	3.3281143
3.3000000000000003	3.300609
3.2300000000000004	3.34685
3.2600000000000002	3.287365
3.3500000000000005	3.323535
3.3000000000000003	3.3356833
3.25	3.3140094
3.22	3.3137472
3.17	3.2844985
3.21	3.236072
3.17	3.2738607
3.17	3.2389565
3.1900000000000004	3.237305
3.18	3.2414272
