# Supplementary material for: Stock market forecasting research based on GA-WOA-LSTM
Source: PLoS One. 2025 Aug 27;20(8):e0330324. doi: 10.1371/journal.pone.0330324 (PMC12385415; doi:10.1371/journal.pone.0330324)
Supplement: S1 File — (ZIP) [file pone.0330324.s001.zip › Paper Model/V V/V V-600300/GA-WOA-LSTM/train_results/GA_LSTM_train_prediction.csv]

Actual_Close_Train	Predicted_Close_Train
6.446	6.5343018
6.508000000000001	6.357129
6.613	6.4174004
6.613	6.5092554
6.499	6.50638
6.534	6.393088
6.552	6.431668
6.771	6.437801
6.674	6.6519804
6.595000000000001	6.5688286
6.788	6.5217667
6.806000000000001	6.6944447
6.674	6.6964846
6.639000000000001	6.566167
6.639000000000001	6.552189
6.578	6.544469
6.2010000000000005	6.4710946
6.235999999999999	6.1033335
6.297000000000001	6.135803
6.218	6.1641765
6.157	6.085066
6.034000000000001	6.075327
6.034000000000001	5.9614687
5.815	5.961035
5.508	5.6733274
5.368	5.444676
5.28	5.306112
5.376000000000001	5.1753783
5.227	5.2610354
5.14	5.168272
5.14	5.0766954
5.078000000000001	5.0726767
5.034	5.0489907
5.166	4.9817934
5.166	5.104469
4.701	5.1002183
4.657	4.68139
4.578	4.6254263
4.464	4.53886
4.49	4.4427857
4.938	4.4244137
4.868	4.8639297
4.911	4.823694
4.938	4.8918605
4.947	4.8972807
4.675000000000001	4.9089828
4.534	4.6539106
4.649	4.5122976
5.119	4.622013
5.367	4.994748
5.296000000000001	5.2430997
5.269	5.2162514
5.438	5.2225757
5.296000000000001	5.340896
5.252000000000001	5.228774
5.252000000000001	5.213503
5.278	5.2168083
5.057	5.2311225
5.278	4.9994144
5.349	5.213317
5.261000000000001	5.273841
5.269	5.1842403
5.128	5.234181
5.1370000000000005	5.0707693
4.844	5.0947123
5.013	4.822425
5.013	4.980465
5.305	4.954018
5.331	5.208439
5.385	5.243453
5.349	5.31667
5.252000000000001	5.280592
5.606	5.1938434
5.641	5.524972
5.5	5.547086
5.633	5.436593
5.385	5.5656776
5.455	5.3128586
5.544	5.393612
5.659000000000001	5.4531727
5.579000000000001	5.5604615
5.686	5.5073595
5.588	5.608754
5.597	5.5148897
5.783	5.5216265
5.801	5.6827097
5.783	5.6928596
5.712	5.705187
5.801	5.649103
5.615	5.723269
5.668000000000001	5.549366
5.721	5.5831814
5.987	5.6388617
5.9510000000000005	5.8648252
5.633	5.862212
5.686	5.591982
5.491	5.64113
5.588	5.4041667
5.712	5.5070667
5.721	5.6248307
5.641	5.630846
5.633	5.574263
5.535	5.575734
5.526	5.4530077
5.677	5.457432
5.491	5.601546
5.526	5.420131
5.553	5.4733267
5.668000000000001	5.481201
5.571	5.58338
5.517	5.494606
5.641	5.458745
5.721	5.5656357
5.721	5.6206903
5.693999999999999	5.6424675
5.827	5.6339293
5.783	5.7299366
5.721	5.7136345
5.783	5.6434264
5.748000000000001	5.712947
5.597	5.675426
5.5	5.5305967
5.429	5.4470015
5.482	5.3737507
5.447000000000001	5.427408
5.509	5.3868203
5.509	5.4505157
5.287	5.4522796
5.331	5.2226686
5.455	5.2757196
5.553	5.391556
5.491	5.486825
5.5	5.423541
5.376000000000001	5.4333677
5.411	5.3081408
5.553	5.336393
5.606	5.447712
5.73	5.5120163
5.624	5.603504
6.19	5.560548
6.155000000000001	6.0393434
6.049000000000001	5.978957
5.925000000000001	5.977971
5.996	5.8786187
5.898	5.9181633
6.066	5.814307
6.12	6.0000353
5.996	6.0306625
6.075000000000001	5.951787
6.111000000000001	6.015398
6.323	6.029729
6.244	6.2087436
6.421000000000001	6.1449537
6.332	6.3536253
5.836	6.251069
5.978	5.7667665
5.853999999999999	5.9255276
5.606	5.75864
5.641	5.5235844
5.739	5.591261
5.693999999999999	5.628911
5.482	5.597335
5.597	5.421564
5.659000000000001	5.527251
5.907	5.570696
5.88	5.8189845
5.615	5.787944
5.606	5.5464373
5.827	5.5601134
5.721	5.7650175
5.773999999999999	5.6265445
5.721	5.712367
5.703	5.6189857
5.491	5.628889
5.553	5.4282293
5.668000000000001	5.492951
5.721	5.595129
5.65	5.6339617
5.677	5.592713
5.641	5.6255856
5.517	5.5738993
5.571	5.444226
5.509	5.5008726
5.509	5.4374385
5.42	5.446162
5.252000000000001	5.3626814
5.252000000000001	5.2098722
5.19	5.2091312
5.119	5.10318
5.225	5.066229
5.252000000000001	5.17894
5.19	5.2049336
5.181000000000001	5.1380625
5.269	5.133833
5.083	5.1967382
5.013	5.0268154
5.101000000000001	4.9714584
5.181000000000001	5.051922
5.101000000000001	5.111908
4.924	5.0539722
4.986000000000001	4.9031873
5.021000000000001	4.937998
4.747	4.9605794
4.827	4.7204676
4.72	4.803016
4.667	4.6829467
4.72	4.645307
4.765	4.695299
4.8	4.7024918
4.827	4.7592773
4.835	4.791499
5.066000000000001	4.7980394
5.101000000000001	5.009274
5.066000000000001	5.0373096
5.11	5.0225463
5.1370000000000005	5.066852
5.119	5.094898
5.1370000000000005	5.066659
5.1370000000000005	5.0861235
5.243	5.085867
5.0920000000000005	5.168089
5.083	5.032177
5.11	5.046492
5.145	5.049375
5.181000000000001	5.082721
5.278	5.119356
5.261000000000001	5.211234
5.252000000000001	5.193206
5.252000000000001	5.210985
5.314	5.1877193
5.42	5.248254
5.376000000000001	5.3386526
5.287	5.328582
5.296000000000001	5.2441435
5.287	5.250449
5.1370000000000005	5.2173796
5.181000000000001	5.055558
5.261000000000001	5.125363
5.216000000000001	5.1810503
5.1370000000000005	5.1654162
5.119	5.101288
5.154	5.0754013
5.145	5.091405
5.19	5.0921645
5.19	5.1340666
5.252000000000001	5.143274
5.261000000000001	5.1787214
5.11	5.211217
5.154	5.0687985
5.243	5.1090117
5.278	5.170536
5.261000000000001	5.192518
5.172000000000001	5.2064123
5.305	5.125682
5.402	5.2371187
5.34	5.3108177
5.509	5.2753444
5.606	5.4322824
5.5	5.513735
5.455	5.418565
5.526	5.4127846
5.438	5.4657745
5.367	5.378547
5.491	5.320995
5.491	5.4269476
5.066000000000001	5.4339595
5.075	5.0156517
5.11	5.017897
4.951	5.044479
4.977	4.887906
4.995	4.9421206
5.004	4.9418736
5.030000000000001	4.9580755
5.11	4.9857416
5.075	5.0576735
5.145	5.0314026
5.163	5.0942917
5.163	5.1201024
5.333	5.1037273
5.28	5.2584643
5.154	5.2259703
5.002	5.1212106
4.993	4.984272
4.975	4.938931
5.477	4.9245224
5.315	5.3483114
4.787	5.2118263
4.877000000000001	4.7918425
4.966	4.8470116
4.796000000000001	4.8882146
4.841000000000001	4.729432
4.904	4.8199444
4.886	4.860141
4.77	4.835649
4.814	4.738885
4.787	4.7735615
4.841000000000001	4.7357883
4.841000000000001	4.7925663
4.734	4.799814
4.609	4.694667
4.519	4.600932
4.5280000000000005	4.5068808
4.501000000000001	4.509449
4.564	4.4814434
4.6530000000000005	4.539285
4.68	4.6183233
4.671	4.649495
4.573	4.648055
4.609	4.5603857
4.635	4.588994
4.734	4.603902
4.743	4.691478
4.725	4.7056847
4.734	4.689311
4.743	4.6999245
4.779	4.7086134
4.68	4.733838
4.805	4.6460457
4.859	4.75612
4.993	4.806737
5.28	4.927293
5.136000000000001	5.205516
5.324	5.0883684
5.468	5.293689
5.5120000000000005	5.370756
5.253	5.447765
5.136000000000001	5.183952
5.477	5.0900908
5.459	5.38202
5.45	5.3580313
5.45	5.4057255
5.441000000000001	5.4217424
5.306	5.3327703
5.289	5.230622
5.083	5.2417145
4.796000000000001	4.9955435
4.743	4.7429905
4.832000000000001	4.6752586
5.315	4.811679
5.333	5.1830063
5.494	5.2642517
5.414	5.4393663
5.414	5.3651533
5.396000000000001	5.3597136
5.503	5.3467712
5.396000000000001	5.427933
5.432	5.344817
5.521000000000001	5.383481
5.566	5.4588337
5.638	5.4776306
5.521000000000001	5.567256
5.405000000000001	5.4444947
5.423	5.3767815
5.324	5.3758297
5.244	5.267131
5.271	5.1967344
5.405000000000001	5.210255
5.5120000000000005	5.3247557
5.45	5.42927
5.423	5.3955326
5.244	5.389185
5.324	5.184458
5.271	5.2651134
5.199	5.214919
5.199	5.1582966
5.074	5.1611133
5.2170000000000005	4.997629
4.984	5.1578064
4.975	4.9375525
4.832000000000001	4.9234066
4.868	4.798677
4.796000000000001	4.833556
4.752	4.779054
4.814	4.735237
4.832000000000001	4.7872005
4.895	4.8011355
5.011	4.859963
5.074	4.948642
4.975	5.027323
4.975	4.9280057
4.752	4.94149
4.707	4.723739
4.644	4.692874
4.644	4.6160016
4.779	4.6232967
4.823	4.7349825
4.787	4.7606983
4.796000000000001	4.751692
4.841000000000001	4.7699413
4.859	4.8064537
4.868	4.821296
4.868	4.8204393
4.966	4.7995443
4.957000000000001	4.9190884
4.931	4.909956
4.832000000000001	4.8953505
4.868	4.8073435
4.725	4.8269343
4.752	4.6849203
4.859	4.727367
4.886	4.822565
4.743	4.841881
4.689	4.7219653
4.6	4.6758423
4.6	4.572735
4.68	4.5802765
4.698	4.6325245
4.796000000000001	4.6712704
4.707	4.7499475
4.609	4.6772895
4.68	4.5983973
4.474	4.659581
4.5280000000000005	4.448863
4.43	4.5352793
4.26	4.4149294
4.197	4.2674723
4.206	4.204202
4.063	4.2072515
4.054	4.0736327
3.902	4.06841
3.7940000000000005	3.9367337
3.7140000000000004	3.824819
3.562	3.767126
3.642	3.6217885
3.6060000000000003	3.6818657
3.6689999999999996	3.6365767
3.508	3.697998
3.436	3.576065
3.4720000000000004	3.497947
3.633	3.5259805
3.526	3.646164
3.4270000000000005	3.5796485
3.436	3.4841657
3.4450000000000003	3.4892073
3.409	3.4865453
3.3110000000000004	3.4735057
3.347	3.3910456
3.481	3.4043052
3.6060000000000003	3.5028179
3.5700000000000003	3.6161747
3.5700000000000003	3.6025286
3.383	3.6123462
3.302	3.4593658
3.481	3.3845887
3.4	3.5167165
3.4450000000000003	3.4581447
3.49	3.5002584
3.4720000000000004	3.538021
3.4990000000000006	3.5208936
3.4720000000000004	3.5467553
3.526	3.5254292
3.5790000000000006	3.5658383
3.642	3.6016881
3.5790000000000006	3.6619062
3.642	3.6080816
3.633	3.6625347
3.651	3.6702652
3.7140000000000004	3.6836467
3.7670000000000003	3.7321768
3.785	3.7851686
3.732	3.7998426
3.723	3.7577167
3.7140000000000004	3.7536855
3.785	3.7535186
3.8210000000000006	3.795351
3.8210000000000006	3.8230016
3.902	3.8406987
3.9280000000000004	3.902048
3.9109999999999996	3.9353929
3.803	3.9188576
3.848	3.8361156
3.902	3.8689647
4.027	3.9055662
3.973	4.019386
4.045	3.9850328
4.161	4.0343094
4.582	4.1397524
5.038	4.621161
5.539	5.0864954
6.093999999999999	5.502222
6.093999999999999	6.039547
6.702	6.066967
6.890000000000001	6.738826
7.06	6.7790184
6.702	6.9318266
6.622000000000001	6.564337
6.497	6.50457
6.219	6.326473
6.148	6.04978
6.103	6.064288
5.996	5.93895
5.396000000000001	5.8427157
5.539	5.293782
6.093999999999999	5.410983
6.282	5.8619175
6.443	6.011574
6.291	6.275067
6.694	6.1864424
6.523	6.536583
6.344999999999999	6.3238955
6.327	6.290292
6.282	6.2383323
6.282	6.1358304
6.166	6.245937
5.978	6.0423584
6.388999999999999	5.880295
6.282	6.2491035
6.434	6.116251
6.318	6.2763925
6.300000000000001	6.204303
6.926	6.2304177
6.908000000000001	6.754668
7.239000000000001	6.714654
7.553	7.160449
7.481000000000001	7.450325
7.463	7.3770647
8.206	7.4130144
8.125	8.102056
8.161000000000001	7.889351
8.242	8.077719
8.26	8.095926
8.125	8.018276
8.134	7.8890753
7.839	7.898842
7.794	7.6460304
7.588000000000001	7.6216774
7.213	7.477497
7.06	7.0808735
7.275	6.8644495
7.365000000000001	7.1020107
8.098	7.239332
8.895	8.123245
8.251	8.856285
8.0	8.107392
8.313000000000002	8.111825
8.116	8.303062
7.839	7.9852734
8.036	7.7775507
7.946	7.8968315
8.495000000000001	7.784708
8.549	8.387796
8.503999999999998	8.467888
8.909	8.454674
8.828	8.870014
8.585	8.723061
8.549	8.524635
8.423000000000002	8.478311
8.297000000000002	8.327501
8.45	8.117165
8.369000000000002	8.316681
8.531000000000002	8.24695
8.765	8.397422
9.359	8.694923
9.215	9.24162
9.233	9.079496
9.323	9.181535
8.818999999999999	9.259561
8.711	8.692838
9.089	8.665594
9.233	8.9527855
9.188000000000002	9.107729
8.936	9.1251545
9.053	8.9096
9.008	8.8801775
8.918	8.81344
8.09	8.787027
7.748	7.8806105
7.865	7.5574417
7.892	7.653083
7.289	7.6415873
7.298	7.0828524
7.082	7.135545
6.965	6.899866
7.136	6.785902
7.289	7.012041
7.325	7.1471634
7.496000000000001	7.201146
7.487	7.3878984
7.298	7.4006405
7.820000000000001	7.22068
7.5680000000000005	7.7225313
7.415	7.42021
7.406000000000001	7.3447084
7.2170000000000005	7.297962
7.109	7.084337
7.064	7.0049562
7.181000000000001	6.924926
7.289	7.0216026
7.163	7.177436
7.136	7.0680256
6.974	7.0359516
6.479000000000001	6.873164
6.515000000000001	6.334467
6.290000000000001	6.4110355
6.173	6.138403
6.182	5.96916
6.424999999999999	6.058861
6.290000000000001	6.2880645
6.308	6.2001166
6.56	6.2327404
6.704000000000001	6.462824
6.839	6.613432
6.731	6.7825365
6.74	6.6566305
6.659	6.662264
6.569	6.57922
6.461	6.4802117
6.416	6.38124
6.461	6.3293433
6.100999999999999	6.370346
6.3260000000000005	6.00651
6.614	6.248864
6.578	6.476397
6.424999999999999	6.4666157
6.659	6.383956
6.668000000000001	6.5637417
6.695	6.5555964
6.812	6.5829678
6.74	6.7032404
6.479000000000001	6.6182947
6.488	6.3775234
6.542000000000001	6.406809
6.695	6.4480104
6.578	6.582326
6.659	6.4786315
6.632	6.5942993
6.551	6.53866
6.515000000000001	6.4336014
6.515000000000001	6.4290967
6.380000000000001	6.4233665
6.254	6.2856627
6.3260000000000005	6.1762133
6.398	6.1455927
6.398	6.272362
6.479000000000001	6.292139
7.127	6.390485
7.316	6.9588785
7.406000000000001	7.115053
8.108	7.2897606
8.09	7.9948997
7.910000000000001	7.762685
7.820000000000001	7.784004
7.658000000000001	7.6848164
7.46	7.4623375
7.415	7.3647118
7.388	7.2683086
7.433	7.282193
7.343000000000001	7.3010216
6.785	7.214305
6.335	6.6275024
6.461	6.18233
6.380000000000001	6.3191442
6.002000000000001	6.20862
5.66	5.8927355
5.525	5.585457
5.615	5.459989
5.129	5.4898024
5.579000000000001	5.0539265
5.642000000000001	5.4908905
5.651	5.5198298
5.911999999999999	5.542175
6.011	5.82869
5.849	5.871893
5.93	5.780065
5.732	5.852351
5.9030000000000005	5.6618285
6.119	5.787744
6.02	5.9958467
6.235999999999999	5.9204597
6.146	6.167674
6.0649999999999995	6.030177
5.9750000000000005	5.9948006
6.0649999999999995	5.877845
6.227	5.9519167
6.235999999999999	6.118458
6.245000000000001	6.1353045
6.199999999999999	6.1787577
6.388999999999999	6.1201115
6.551	6.2711225
6.515000000000001	6.428505
6.497	6.408392
6.47	6.425907
6.173	6.38943
6.281000000000001	6.0819397
6.388999999999999	6.1714277
6.281000000000001	6.278163
6.272	6.154236
6.290000000000001	6.2059164
6.245000000000001	6.1952286
6.074	6.14209
6.686	5.961847
6.497	6.526164
6.218	6.3133125
6.254	6.1653337
6.344000000000001	6.1750774
6.371	6.216062
6.254	6.2762384
6.830000000000001	6.175951
6.542000000000001	6.67525
6.632	6.341008
6.515000000000001	6.5584126
6.515000000000001	6.440563
6.542000000000001	6.433356
6.65	6.4696703
6.551	6.5621777
6.623	6.455972
6.686	6.5489016
6.821	6.5669394
6.803000000000001	6.6929626
6.524	6.718281
6.380000000000001	6.4332438
6.434	6.282551
6.416	6.32724
6.299	6.2811627
6.398	6.205082
6.587	6.321092
6.47	6.485358
6.434	6.374352
6.380000000000001	6.389147
6.272	6.301743
6.128000000000001	6.1838174
6.0649999999999995	6.0428023
5.885	5.985592
5.849	5.7708945
5.741	5.777481
5.93	5.6249156
6.011	5.824978
5.939000000000001	5.920446
5.84	5.8608603
5.759	5.7510066
5.669	5.679553
5.381	5.5946126
5.345	5.309343
5.372	5.30052
5.246	5.2772365
5.183	5.1693277
5.345	5.1316385
5.327	5.2512827
5.408	5.2666264
5.336	5.337405
5.354000000000001	5.2873964
5.192	5.3120227
5.219	5.141575
5.228	5.1356792
5.165000000000001	5.1681833
5.273	5.102215
5.210000000000001	5.2061906
5.066000000000001	5.142764
5.111	5.02638
4.922	5.0593615
4.841000000000001	4.8698177
4.697000000000001	4.823409
4.76	4.6738634
4.859	4.7307153
4.994	4.8126135
5.039	4.930353
5.066000000000001	4.975519
5.039	5.003353
5.174000000000001	4.9816937
5.057	5.099605
5.066000000000001	5.0030084
5.066000000000001	5.0331974
5.309	5.009941
5.309	5.2158394
5.3	5.2364645
5.354000000000001	5.250309
5.210000000000001	5.3022227
5.264	5.165162
5.246	5.2121105
5.327	5.1844506
5.327	5.257454
5.273	5.2724633
5.210000000000001	5.223135
5.12	5.16636
4.949	5.0590925
5.021000000000001	4.891127
4.94	4.9795637
4.823	4.90209
4.659000000000001	4.8033533
4.723	4.6395445
4.723	4.696434
4.705	4.691474
4.769	4.6796885
4.578	4.7187986
4.496	4.5628786
4.095000000000001	4.4762144
3.941	4.126251
3.995	3.9510431
3.8680000000000003	4.008366
3.8680000000000003	3.899015
3.886	3.8945398
4.004	3.9009748
3.9219999999999997	3.9975724
3.931	3.9300334
4.013	3.943304
3.8680000000000003	4.0141673
3.8590000000000004	3.8880541
3.995	3.8950894
4.123	3.9896555
4.013	4.096629
4.086	4.0293784
4.15	4.0963902
4.059000000000001	4.1311455
4.032	4.066731
3.886	4.0516276
3.941	3.9209905
4.032	3.9487104
4.022	4.020448
4.059000000000001	4.0235486
3.977	4.0367155
3.8500000000000005	3.9815078
3.8590000000000004	3.8783739
3.886	3.8849201
3.9219999999999997	3.921022
4.068	3.93434
4.123	4.052425
4.323	4.125764
4.259	4.2758355
4.341000000000001	4.2361784
4.268000000000001	4.319389
4.332	4.2589912
4.359	4.3105583
4.286	4.3404155
4.177	4.2753716
4.168	4.1865625
4.232000000000001	4.1810236
4.25	4.226887
4.223	4.2406797
4.241	4.2161655
4.159	4.229124
4.241	4.1514688
4.323	4.2266803
4.259	4.293727
4.277	4.2367773
4.223	4.2757616
4.159	4.211689
4.232000000000001	4.148167
4.268000000000001	4.220088
4.459	4.2449656
4.414	4.3956175
4.432	4.3848877
4.505	4.4120502
4.532	4.48187
4.514000000000001	4.501071
4.596	4.493932
4.487	4.5615087
4.341000000000001	4.4688826
4.368	4.3464723
4.405	4.3642383
4.323	4.3810244
4.305	4.312152
4.241	4.3076944
4.259	4.2495537
4.323	4.256648
4.386	4.30799
4.405	4.357199
4.332	4.3793344
4.414	4.3238053
4.532	4.3907647
4.669	4.4751735
4.532	4.5989475
4.496	4.5010552
4.578	4.4908457
4.614	4.5467596
4.532	4.57302
4.432	4.513092
4.35	4.432606
4.341000000000001	4.3525
4.341000000000001	4.337343
4.113	4.3346114
4.132	4.1064696
4.141	4.147134
4.095000000000001	4.144781
4.113	4.0889482
4.123	4.125193
4.132	4.114223
4.059000000000001	4.1333265
3.977	4.0665708
4.013	3.996679
4.123	4.025633
4.041	4.1131415
4.041	4.056224
4.086	4.051551
4.496	4.087607
4.459	4.420159
4.487	4.3987474
4.441	4.471847
4.450000000000001	4.4279284
4.368	4.412089
4.396	4.3627605
4.414	4.3856792
4.441	4.4004583
4.405	4.4204283
4.159	4.391157
4.232000000000001	4.1526346
4.305	4.23592
4.25	4.2809086
4.314	4.247988
4.405	4.3143086
4.368	4.374157
4.332	4.3507204
4.396	4.3180766
4.450000000000001	4.367981
4.295	4.4084435
4.25	4.287834
4.25	4.2614965
4.295	4.257825
4.204	4.286887
4.259	4.2172117
4.223	4.242364
4.25	4.223543
4.123	4.242072
4.15	4.1308513
4.168	4.159939
4.35	4.1790924
4.268000000000001	4.3203087
4.141	4.2591825
3.986	4.153091
4.022	4.0187945
3.995	4.0295434
4.013	4.0134134
3.959	4.0361156
3.941	3.981497
3.986	3.9610276
3.977	3.9886057
3.986	3.978778
3.913	3.9961925
3.886	3.9267542
3.941	3.917745
4.004	3.9567125
4.004	4.0025797
4.041	4.011904
4.05	4.0419273
4.013	4.0520363
3.977	4.0285645
3.904	3.9953134
3.9680000000000004	3.9311008
4.041	3.9786625
4.068	4.029698
4.104	4.062337
4.041	4.0987515
4.086	4.050197
4.141	4.090404
4.068	4.124467
4.104	4.0688677
4.077	4.104042
3.9680000000000004	4.079705
3.913	3.986322
3.822	3.9323094
3.804	3.856554
3.7950000000000004	3.833135
3.8680000000000003	3.8318777
3.886	3.8857288
3.84	3.9000587
3.8770000000000002	3.859984
3.8590000000000004	3.8963008
3.831	3.864206
3.722	3.857027
3.7490000000000006	3.759685
3.74	3.782834
3.8500000000000005	3.7653532
3.786	3.8686275
3.813	3.8080385
3.84	3.839362
3.804	3.864924
3.74	3.8217673
3.822	3.7802644
3.831	3.833137
3.8590000000000004	3.8478818
3.895	3.8713775
3.8770000000000002	3.9010732
3.931	3.888395
3.977	3.9301152
4.032	3.9552271
3.959	4.0113697
3.895	3.962813
3.913	3.9177513
3.931	3.9298906
3.931	3.9353383
3.931	3.947911
3.9500000000000006	3.946001
3.9219999999999997	3.965726
3.8770000000000002	3.9384604
3.8590000000000004	3.9000556
3.84	3.8856804
3.84	3.8669314
3.786	3.8618405
3.786	3.818851
3.804	3.811781
3.7490000000000006	3.8356686
3.695	3.7805066
3.567	3.738378
3.595	3.6285725
3.604	3.6437669
3.622	3.6465416
3.6399999999999997	3.655284
3.6579999999999995	3.6788886
3.649	3.6905675
3.613	3.6927347
3.695	3.6576562
3.6860000000000004	3.7201986
3.6579999999999995	3.7137947
3.604	3.6959116
3.595	3.6501784
3.5770000000000004	3.6327481
3.595	3.6202312
3.604	3.6380599
3.595	3.638282
3.595	3.640092
3.613	3.636271
3.5860000000000003	3.6527112
3.622	3.6274953
3.604	3.6561596
3.5860000000000003	3.643046
3.5860000000000003	3.6276665
3.558	3.6307333
3.5770000000000004	3.6052885
3.613	3.6192548
3.5860000000000003	3.6448746
3.613	3.629482
3.631	3.6551616
3.604	3.6631894
3.6399999999999997	3.6412163
3.677	3.666313
3.768	3.7030342
3.7120000000000006	3.7615013
3.7490000000000006	3.7450633
3.786	3.766179
3.768	3.7890382
3.758	3.7917972
3.694	3.7819
3.694	3.7346015
3.7120000000000006	3.7303493
3.722	3.740746
3.74	3.7482471
3.74	3.7591324
3.7490000000000006	3.7645133
3.722	3.7778718
3.7030000000000003	3.7533069
3.731	3.7383604
3.648	3.7553103
3.6289999999999996	3.6862764
3.6570000000000005	3.6756158
3.731	3.692904
3.8230000000000004	3.7467666
3.768	3.819232
3.731	3.7881346
3.758	3.7731705
3.74	3.785626
3.758	3.771824
3.758	3.7845018
3.786	3.7826653
3.804	3.7980447
3.851	3.8213696
3.851	3.8590145
3.832	3.8680582
3.878	3.8531985
3.8230000000000004	3.8862097
3.8870000000000005	3.8453615
3.924	3.898741
3.933	3.921082
3.878	3.9340436
3.8870000000000005	3.9029856
3.9610000000000003	3.910883
3.952	3.963027
3.989	3.9582846
4.026	3.9891286
4.062	4.0259423
4.155	4.058297
4.118	4.1457496
4.127	4.1160607
4.0440000000000005	4.128339
4.072	4.0416636
4.026	4.072385
3.906	4.038266
3.933	3.926404
3.8970000000000002	3.9610858
3.952	3.922175
3.9790000000000005	3.960143
4.099	3.976861
4.210000000000001	4.083447
4.210000000000001	4.170899
4.182	4.184231
4.145	4.176694
4.237	4.141878
4.173	4.20453
4.247	4.1590247
4.422	4.232955
4.274	4.359903
4.422	4.253091
4.514000000000001	4.4053955
4.56	4.463123
4.44	4.5137935
4.449	4.413266
4.68	4.4304295
4.597	4.6067467
4.956000000000001	4.532378
4.947	4.849655
5.048	4.8568697
5.048	5.00372
5.131	4.9979506
5.02	5.0603447
4.974	4.965048
4.836	4.908141
4.928000000000001	4.8002515
4.855	4.8747296
4.726000000000001	4.8079987
4.947	4.6764975
4.984	4.8957796
4.864	4.934393
4.781000000000001	4.834964
4.855	4.7519655
4.855	4.820578
5.039	4.813414
5.048	4.9691143
5.269	4.9853773
5.205	5.173306
5.38	5.1468883
5.334	5.3126354
5.232000000000001	5.280816
5.26	5.184081
5.205	5.2166643
5.205	5.138337
5.205	5.171095
5.205	5.1611032
5.205	5.153702
5.205	5.1578193
5.205	5.1562443
5.205	5.1552534
5.205	5.1547894
5.205	5.1548076
5.205	5.1548076
5.205	5.1548076
5.205	5.1548076
5.417	5.1548076
5.251	5.3083153
5.177	5.1506987
5.334	5.1399717
5.288	5.2447834
5.288	5.210411
5.361000000000001	5.223167
5.085000000000001	5.2778087
5.103	5.0033092
4.873	5.0438647
4.965	4.8148737
5.066000000000001	4.9110327
5.085000000000001	4.9861326
5.14	5.0221696
5.113	5.078515
4.974	5.0611787
4.947	4.9150667
4.9190000000000005	4.9126387
4.67	4.866025
4.7620000000000005	4.6244316
4.772	4.752233
4.799	4.733795
4.827	4.7542315
4.836	4.7873025
4.698	4.780367
4.698	4.666684
4.827	4.6722927
4.882	4.7680206
4.845	4.8157043
4.882	4.8046074
4.965	4.8375144
4.790000000000001	4.920701
4.772	4.7642384
4.772	4.7523293
4.809	4.7427597
4.818	4.7654505
4.597	4.777741
4.689	4.545623
4.799	4.6646085
4.855	4.7457194
4.9190000000000005	4.8016653
5.011	4.8993196
5.076	4.961874
5.048	5.026119
5.002	4.9988947
4.956000000000001	4.9690228
4.938	4.924488
5.011	4.883404
4.956000000000001	4.959347
4.882	4.910396
4.7620000000000005	4.8576
4.781000000000001	4.7395315
4.809	4.743782
4.845	4.7647967
4.836	4.7947717
4.91	4.7979784
4.993	4.865312
4.984	4.9372034
5.039	4.9410257
5.066000000000001	4.989731
5.066000000000001	5.0076065
5.113	5.0163927
5.039	5.051247
5.545	4.977216
5.9510000000000005	5.4067545
5.647	5.759741
5.656000000000001	5.5200224
5.739	5.6546307
5.711	5.649354
5.628	5.6107006
5.711	5.575284
5.849	5.6217937
5.84	5.734872
6.061	5.736002
5.997000000000001	5.956873
6.209	5.901008
6.273	6.127864
6.08	6.187316
6.015	5.942419
6.025	5.9146914
6.015	5.9259815
6.08	5.897763
6.227	5.986188
6.457000000000001	6.104662
6.881000000000001	6.3230257
6.863	6.7842894
6.918	6.745969
6.918	6.895788
6.78	6.811592
6.890000000000001	6.659093
7.148	6.796528
7.075	7.03537
6.789	6.952755
7.029	6.699194
6.992000000000001	6.9294662
6.78	6.849513
7.333	6.677948
7.406000000000001	7.221875
7.406000000000001	7.198223
7.296	7.3058233
7.323	7.2029057
6.973000000000001	7.243659
7.268000000000001	6.8551016
7.121000000000001	7.1992903
7.406000000000001	7.0288696
7.204	7.3088017
7.0840000000000005	7.106453
7.793	6.9986553
8.235	7.5975904
8.327000000000002	7.9278507
8.401	8.125731
8.373999999999999	8.347216
8.07	8.310679
8.106	8.023532
8.429000000000002	8.081747
8.456000000000001	8.346225
8.447	8.317674
8.558	8.424391
8.549	8.486246
8.825	8.453429
9.120000000000001	8.74302
9.562	9.015151
8.962999999999997	9.466156
9.083	8.906888
9.562	9.061993
10.52	9.502165
10.953	10.4319935
11.478000000000002	11.042045
12.629000000000001	11.571816
12.003	12.804095
11.607000000000001	12.399693
12.768	11.939558
12.749	12.778877
13.745	12.716526
13.395	13.621841
13.164	13.763835
12.869	13.444491
12.823000000000002	13.022136
11.541000000000002	12.730567
11.384	11.623747
11.633	11.035822
11.245000000000001	11.203407
10.119999999999997	10.883951
9.105	9.856093
9.363	8.876935
8.431999999999999	8.755398
7.5920000000000005	7.792944
6.836	7.2177296
6.153	6.4370394
5.535	5.8339357
5.535	5.2465487
5.535	5.342038
5.535	5.3419027
6.089	5.3971233
6.697000000000001	6.123151
6.235999999999999	6.7937765
6.43	6.2161427
7.03	6.3933973
7.297000000000001	6.976265
7.4350000000000005	7.0980854
7.583000000000001	7.31789
7.841	7.521532
7.712	7.72766
6.937000000000001	7.62473
6.836	6.8870945
7.509	6.6905985
7.297000000000001	7.3245983
7.325	7.0868607
6.679	7.251625
7.177	6.5968866
7.334	7.07794
7.297000000000001	7.1927767
7.509	7.1581526
7.906	7.4602547
7.814	7.806862
7.703	7.6734934
7.924	7.6321983
8.035	7.828002
8.238	7.9255733
7.417	8.110869
7.491	7.3474493
7.205000000000001	7.3207664
6.596	7.032262
5.940999999999999	6.408385
5.351	5.781491
4.816	5.128933
5.055	4.692987
5.489	4.937086
5.231	5.3578186
4.769	5.1202493
4.982	4.764802
5.018	4.8470597
5.268000000000001	4.9609976
5.470000000000001	5.173044
5.249	5.3837886
5.341000000000001	5.1797724
4.816	5.2922387
4.428000000000001	4.7989674
4.862	4.449138
4.677	4.81386
4.769	4.6330233
4.963000000000001	4.7504826
5.12	4.898938
4.926	5.039959
5.074	4.8638406
4.834	5.0274754
5.175	4.784338
5.074	5.0903378
5.0280000000000005	5.0013676
5.203000000000001	4.9811974
5.277	5.179285
5.618	5.20082
5.646000000000001	5.5332785
5.747	5.5522923
5.8950000000000005	5.6617928
5.8950000000000005	5.7840056
5.821	5.770291
5.913	5.7345266
5.323	5.81103
5.526	5.2513824
5.775	5.4918337
5.83	5.6748204
5.83	5.724107
5.683	5.703851
5.940999999999999	5.6204844
6.531	5.8542137
6.301	6.4326878
6.052	6.1601286
6.255	6.034789
6.319000000000001	6.211198
6.375	6.1428814
6.328	6.2566395
6.384	6.2090883
6.531	6.262665
6.347	6.4080286
6.089	6.233343
6.273	5.9815197
6.227	6.145019
6.181000000000001	6.1141615
6.3100000000000005	6.113021
6.356	6.242382
6.411	6.252817
6.402000000000001	6.3129406
6.439	6.290747
6.393	6.329481
5.802999999999999	6.298794
5.729000000000001	5.7163105
5.775	5.6311455
5.867000000000001	5.6605434
5.969000000000001	5.7212973
5.849	5.8885336
5.978	5.7693863
5.7379999999999995	5.902899
5.72	5.6597204
5.655	5.672709
5.618	5.592812
5.756	5.520406
6.015	5.6571116
5.913	5.920518
6.006	5.8425417
6.015	5.9424458
6.273	5.937797
6.208	6.153517
6.218	6.1003294
6.144	6.153062
6.301	6.0460367
6.292	6.2105417
6.578	6.2421274
6.531	6.463346
6.614	6.447673
6.015	6.5299835
6.181000000000001	5.969452
6.475999999999999	6.0262947
5.83	6.323393
5.867000000000001	5.7220063
5.286	5.7924433
5.231	5.189149
5.111	5.15341
5.268000000000001	5.077875
4.945	5.127157
4.889	4.879117
5.111	4.8246384
5.037000000000001	5.0277724
4.732000000000001	4.9484425
4.797000000000001	4.713711
4.862	4.7820835
4.483	4.8336697
4.41	4.467516
4.161	4.3894663
4.345	4.18117
4.253	4.329842
4.4	4.2520347
4.4	4.38207
4.493	4.3702774
4.483	4.4717336
4.391	4.466532
4.566000000000001	4.332134
4.668000000000001	4.5452604
4.64	4.6143312
4.649	4.6236877
4.797000000000001	4.624647
4.779	4.75514
4.788	4.728057
4.308	4.7334876
4.345	4.3231783
4.105	4.3527946
4.207	4.1043615
4.483	4.210917
4.502	4.451847
4.327	4.4869823
4.437	4.316327
4.41	4.4335275
4.290000000000001	4.3561997
4.244	4.266864
4.244	4.252837
4.373	4.2308383
4.327	4.358368
4.28	4.311205
4.41	4.2840595
4.585	4.3940372
4.677	4.5353785
4.732000000000001	4.6385026
4.742	4.688813
4.649	4.690037
4.723	4.619403
4.862	4.681858
4.723	4.81473
4.871	4.6878366
4.871	4.848257
5.018	4.836604
5.083	4.942827
5.055	5.0085382
4.945	4.9930835
4.852	4.9070835
4.954	4.7976875
5.065000000000001	4.9146233
5.166	4.963978
5.231	5.0928183
5.185	5.185643
5.286	5.131247
5.277	5.2061176
4.945	5.216111
5.0	4.892599
4.945	4.9872923
5.018	4.8942266
5.185	4.9558372
5.046	5.119465
4.908	5.002551
5.249	4.8813457
5.397	5.1335297
5.341000000000001	5.285924
5.351	5.2732325
5.074	5.2941103
4.982	5.028922
5.046	4.943722
5.268000000000001	4.996317
5.0	5.197113
4.816	4.9168863
5.295	4.8135357
5.351	5.225007
5.276	5.2753057
5.36	5.2333393
5.425000000000001	5.3557115
5.453	5.3192253
5.323	5.3744555
5.425000000000001	5.2670326
5.508	5.3552723
5.5920000000000005	5.4005027
5.545	5.5113335
5.74	5.488325
5.693999999999999	5.6556764
5.712	5.6296
5.721	5.6462364
5.675000000000001	5.640024
5.675000000000001	5.5851
5.564	5.6095095
5.313	5.4955206
5.369	5.260496
5.49	5.322684
5.48	5.3907194
5.443	5.389061
5.378	5.391155
5.351	5.316491
5.555	5.3027525
5.508	5.4670234
5.48	5.444333
5.564	5.4010715
5.517	5.48764
5.545	5.428325
5.508	5.471977
5.462	5.4587708
5.4990000000000006	5.411296
5.555	5.4240093
5.721	5.478613
5.74	5.606224
5.638	5.6329565
5.749	5.579834
5.823	5.676858
5.795999999999999	5.7386537
5.786	5.729825
5.703	5.731534
5.619	5.6347647
5.647	5.552074
5.61	5.563851
5.61	5.537524
5.573	5.547657
5.582	5.51147
5.619	5.5064344
5.313	5.5401373
5.184	5.2266483
5.184	5.12091
5.072000000000001	5.1377463
5.1	4.9954567
5.1	5.0408583
5.082	5.044462
5.091	5.0086684
5.286	5.0436487
5.249	5.217472
5.23	5.1880884
5.147	5.183717
5.184	5.107566
5.267000000000001	5.123118
5.276	5.19701
5.267000000000001	5.218506
5.276	5.21859
5.276	5.2222147
5.295	5.2184696
5.304	5.251178
5.295	5.250046
5.332000000000001	5.2345505
5.295	5.252764
5.378	5.2457867
5.36	5.3193192
5.351	5.307434
5.36	5.2937093
5.415	5.3031654
5.638	5.3444815
5.629	5.58568
5.555	5.538497
5.555	5.509409
5.564	5.498878
5.36	5.497364
5.369	5.2942877
5.313	5.3223715
5.425000000000001	5.236473
5.397	5.351963
5.453	5.3416896
5.4990000000000006	5.395976
5.545	5.454369
5.388	5.4850655
5.415	5.3340416
5.425000000000001	5.3558855
5.415	5.370595
5.406	5.358217
5.536	5.359605
5.5920000000000005	5.474538
5.666	5.5169344
5.675000000000001	5.5871286
5.647	5.602663
5.638	5.5804253
5.675000000000001	5.576465
5.712	5.6033
5.879	5.6292763
5.805	5.780138
5.833	5.724101
5.759	5.7724724
6.018	5.6929293
6.12	5.9294176
6.148	6.0335093
6.343	6.0838375
6.695	6.2506227
6.519	6.6098013
6.584	6.439052
6.453999999999999	6.5550375
6.463	6.351877
6.463	6.348161
6.473	6.378107
6.769	6.3544636
6.63	6.6725807
6.482000000000001	6.5263777
6.612000000000001	6.3923635
6.556	6.5039043
6.565	6.4517264
6.5	6.4873133
6.547	6.428847
6.649	6.478281
6.64	6.561922
6.695	6.5487614
7.057	6.615391
6.890000000000001	6.978796
6.973000000000001	6.781021
6.881000000000001	6.90779
6.862	6.797265
6.732	6.765362
6.751	6.608407
6.649	6.6460886
6.538	6.565632
6.565	6.410943
6.547	6.4722085
6.361	6.45022
6.426	6.2705007
6.453999999999999	6.334053
6.519	6.3507752
6.538	6.4167194
6.621	6.4537926
6.63	6.544814
6.63	6.5512486
6.6770000000000005	6.5432243
6.612000000000001	6.577383
6.463	6.531764
6.426	6.3492684
6.324	6.33619
6.176	6.214703
6.194000000000001	6.063564
6.286999999999999	6.101574
6.286999999999999	6.1872196
6.315000000000001	6.191569
6.148	6.2397156
6.315000000000001	6.0706005
6.76	6.2170897
6.769	6.655571
6.704000000000001	6.6527805
6.547	6.6512794
6.259	6.4855394
6.343	6.144293
6.269	6.238324
6.286999999999999	6.160405
6.296000000000001	6.1894073
6.436	6.2057757
6.5	6.342463
6.463	6.408351
6.473	6.379179
6.482000000000001	6.4072495
6.695	6.403783
6.667	6.607399
6.6770000000000005	6.5850897
6.686	6.598483
6.63	6.595785
6.816	6.5439806
6.769	6.71784
6.621	6.6735954
6.686	6.530203
6.621	6.5887423
6.704000000000001	6.5252495
6.769	6.6108685
6.853	6.664878
6.723	6.731393
6.76	6.6243963
6.575	6.6695185
6.482000000000001	6.462698
6.5	6.3905926
6.398	6.4049025
6.398	6.299021
6.417	6.2919545
6.463	6.3192177
6.343	6.3563375
6.361	6.245124
6.306	6.274637
6.352	6.216232
6.306	6.257062
6.25	6.226065
6.2780000000000005	6.1684604
6.269	6.2016487
6.176	6.185712
6.213000000000001	6.088164
6.074	6.1309977
6.269	5.9642277
6.334	6.2072806
6.306	6.251563
6.315000000000001	6.2245207
6.167	6.239276
6.027000000000001	6.0877466
6.046000000000001	5.957069
6.129999999999999	5.967248
6.111000000000001	6.0282927
6.074	6.0158415
6.139	5.998091
6.194000000000001	6.0608172
6.129999999999999	6.080595
6.12	6.049625
6.139	6.0570707
5.953	6.043335
5.657	5.8840055
5.267000000000001	5.6167674
5.304	5.2060027
5.276	5.2389297
5.119	5.1739464
5.045	5.022121
5.072000000000001	5.0047455
5.054	5.023875
5.249	4.9584837
5.202	5.176171
5.239000000000001	5.1364403
5.202	5.183496
5.063	5.151371
4.896	5.025281
4.989	4.8700514
4.794	4.9335546
4.85	4.7511997
4.813	4.802638
4.794	4.7752705
4.803000000000001	4.760874
4.961	4.7344136
4.813	4.899001
4.794	4.770507
4.701	4.7712946
4.46	4.676919
4.488	4.4371943
4.5440000000000005	4.4523215
4.516	4.500042
4.497	4.4895253
4.423	4.5020447
4.451	4.415081
4.488	4.4254293
4.776	4.458748
5.091	4.691799
5.295	4.9655814
5.341000000000001	5.162588
5.267000000000001	5.2533245
5.267000000000001	5.218258
5.184	5.1832466
5.184	5.109091
4.988	5.127246
5.063	4.9439516
5.053	5.030698
5.1	5.0102615
4.932	5.042754
5.007	4.8882046
5.063	4.9538765
5.025	4.9990387
4.988	4.975629
4.988	4.9359026
4.970000000000001	4.951027
5.025	4.9237833
4.970000000000001	4.965213
4.979000000000001	4.9220085
4.970000000000001	4.9297113
5.146	4.917064
5.063	5.053048
4.746	4.997178
4.709	4.7265453
5.063	4.668172
4.988	4.9619923
4.756	4.900229
5.016	4.7313404
5.333	4.94016
5.36	5.2050743
5.36	5.2521567
5.714	5.2970634
5.77	5.5722613
5.388	5.6099668
5.351	5.255556
5.239000000000001	5.292741
5.323	5.192234
5.277	5.2485905
5.128	5.2242837
5.146	5.0771685
5.072000000000001	5.098934
5.212	5.0223837
5.212	5.1417274
5.36	5.154253
5.388	5.2590914
5.146	5.3044624
5.212	5.0975933
5.174000000000001	5.17177
5.128	5.120682
5.174000000000001	5.0630407
5.1370000000000005	5.1256523
5.165000000000001	5.0816975
5.1370000000000005	5.1086135
5.146	5.083685
4.979000000000001	5.0982127
5.053	4.9239817
5.063	5.009888
5.0440000000000005	5.0078444
5.035	4.991641
4.988	4.994054
4.998	4.938592
4.96	4.9466324
4.970000000000001	4.909137
4.951	4.9261293
5.0440000000000005	4.8995028
4.979000000000001	4.9759154
4.998	4.9263954
4.979000000000001	4.9547033
5.091	4.9271755
5.053	5.0115204
5.016	4.996299
5.081	4.974257
5.025	5.0242157
5.035	4.9761353
4.932	4.9950733
4.877000000000001	4.8924594
4.793	4.834812
4.811	4.7596335
4.793	4.779047
4.783000000000001	4.7552557
4.802	4.748436
4.849	4.772335
4.858	4.8068113
4.932	4.813328
4.877000000000001	4.874035
5.146	4.8341017
5.128	5.0362296
5.184	4.9994807
5.1370000000000005	5.0977564
5.184	5.058705
4.970000000000001	5.0946445
4.718	4.8949933
4.718	4.6224966
4.718	4.694554
4.793	4.6851163
4.774000000000001	4.73826
4.607	4.734579
4.644	4.587796
4.542	4.617143
4.402	4.5001087
4.43	4.390016
4.458	4.42126
4.523	4.431112
4.514000000000001	4.4955597
4.514000000000001	4.491128
4.542	4.5084825
4.421000000000001	4.5075808
4.495	4.408883
4.607	4.47415
4.514000000000001	4.569271
4.327	4.4763293
4.281	4.335859
4.253	4.261239
4.206	4.2500777
4.123	4.195644
4.206	4.131687
4.206	4.1970763
4.225	4.207983
4.216	4.2172017
4.206	4.2011414
4.216	4.197864
4.169	4.2002273
4.104	4.169121
4.179	4.1107874
4.197	4.1673098
4.225	4.1922536
4.253	4.217613
4.197	4.2397456
4.206	4.1950965
4.169	4.197739
4.197	4.154162
4.225	4.1912336
4.216	4.2137675
4.169	4.209701
4.169	4.171895
4.151	4.168016
4.02	4.1514163
4.039	4.0348005
4.039	4.05865
4.039	4.047272
4.067	4.042411
4.113	4.076048
4.197	4.1131325
4.309	4.179658
4.272	4.2772427
4.281	4.256178
4.290000000000001	4.272695
4.225	4.2773247
4.290000000000001	4.2143965
4.281	4.2813225
4.179	4.271802
4.421000000000001	4.1857486
4.327	4.386145
4.309	4.29683
4.262	4.3155084
4.3	4.2536683
4.309	4.28299
4.318	4.3010235
4.281	4.2996473
4.309	4.277214
4.337	4.295289
4.290000000000001	4.3165145
4.169	4.287055
4.011	4.1770353
3.974	4.041635
3.974	3.9852142
3.723	3.9739892
3.816	3.7613282
3.8709999999999996	3.8700495
3.769	3.887049
3.8340000000000005	3.7741272
3.8340000000000005	3.865941
3.8340000000000005	3.8608334
3.8810000000000002	3.8572621
3.8900000000000006	3.901905
3.9370000000000003	3.8982716
3.8990000000000005	3.941728
3.8810000000000002	3.9164567
3.909	3.8981638
3.909	3.914939
3.9370000000000003	3.9167442
3.955	3.9422646
3.918	3.9622328
3.9270000000000005	3.93712
4.048	3.9415617
4.067	4.041053
4.02	4.058991
3.992	4.0359664
3.955	4.0129557
3.946	3.9671335
3.918	3.9675162
3.909	3.939022
3.909	3.9228802
3.965	3.9304457
4.113	3.9790754
3.844	4.0858307
3.8900000000000006	3.838812
3.825	3.9297042
3.862	3.8392098
3.862	3.878612
3.853	3.885069
3.825	3.8686118
3.853	3.8480392
3.8709999999999996	3.8740768
3.853	3.8802347
3.862	3.873547
3.797	3.883883
3.797	3.8242736
3.7780000000000005	3.828843
3.713	3.801828
3.723	3.752994
3.713	3.7524204
3.695	3.745253
3.7410000000000005	3.7329535
3.75	3.760127
3.695	3.7718773
3.583	3.7258744
3.304	3.6272144
3.462	3.3907294
3.49	3.5349796
3.4990000000000006	3.5373845
3.5460000000000003	3.5408256
3.5360000000000005	3.5771403
3.509	3.574187
3.5460000000000003	3.5591588
3.471	3.5886488
3.527	3.526134
3.6109999999999998	3.5716639
3.648	3.6502357
3.574	3.6635876
3.5460000000000003	3.619351
3.5920000000000005	3.5827403
3.602	3.6250648
3.555	3.633542
3.518	3.6019359
3.425	3.576417
3.4430000000000005	3.4853363
3.5460000000000003	3.4925652
3.453	3.5778604
3.797	3.5004687
3.6570000000000005	3.7558427
3.676	3.648699
3.76	3.7133813
3.6390000000000002	3.7500834
3.5360000000000005	3.6358414
3.4430000000000005	3.5859208
3.462	3.496218
3.509	3.5138195
[truncated: 905 more rows]
